# Supplementary material for: Neuronal CaMKK2 promotes immunosuppression and checkpoint blockade resistance in glioblastoma
Source: Nat Commun. 2022 Oct 29;13:6483. doi: 10.1038/s41467-022-34175-y (PMC9617949; doi:10.1038/s41467-022-34175-y)
Supplement: Supplementary file 4 — Supplementary Dataset 1 [file 41467_2022_34175_MOESM4_ESM.xlsx]

## Sheet: About
General information	Conducted Analysis	Associated Figures	Sheet Nomenclature
This spreadsheet contains differentially expressed marker genes that were conserved between the identity class "genotype" (Wild Type and CaMKK2_KO) for all clustered cell types through the FindConservedMarkers function in Seurat. This function generated conserved gene markers for each cell type: Apoe+ TAM, DC-like TAM, NK cell, cMono, CD8 TIL, Microglia, DC2, Stem-like TIL, CD4 TIL, B cell, Nos+ …	FindConservedMarkers()	Fig.2b,d; Supplemental Fig. 2.a	Each sheet of this spreadsheet corresponds to a WT vs KO comparison for each cell type to see which genes were conserved. The rows of each sheet correspond to the identified gene markers and the columns contain statistical information (including p value, adj p value, avg log fold change, etc.)

## Sheet: 1_Apoe+_TAM
	WT_p_val	WT_avg_log2FC	WT_pct.1	WT_pct.2	WT_p_val_adj	Camkk2KO_p_val	Camkk2KO_avg_log2FC	Camkk2KO_pct.1	Camkk2KO_pct.2	Camkk2KO_p_val_adj	max_pval	minimump_p_val
Fcgr2b	0	1.32398	0.982	0.506	0	3.50274e-15	0.64483	0.939	0.619	6.34031e-11	3.50274e-15	0
Fcgr4	0	1.12586	0.948	0.398	0	2.62478e-13	0.519513	0.939	0.55	4.75112e-09	2.62478e-13	0
Fcgr3	0	1.03182	0.992	0.574	0	2.74064e-11	0.518332	0.947	0.658	4.96083e-07	2.74064e-11	0
Fcer1g	0	1.01325	0.997	0.841	0	5.40525e-09	0.452681	0.977	0.87	9.78404e-05	5.40525e-09	0
Slamf9	0	0.975771	0.796	0.26	0	1.47048e-26	0.899165	0.763	0.342	2.66171e-22	1.47048e-26	0
Mrc1	0	0.989994	0.531	0.073	0	9.21764e-44	0.832368	0.466	0.097	1.66848e-39	9.21764e-44	0
Gatm	0	1.3464	0.806	0.293	0	8.29271e-25	1.05116	0.939	0.602	1.50106e-20	8.29271e-25	0
Mertk	0	0.56825	0.739	0.166	0	2.604e-39	0.510553	0.763	0.231	4.71349e-35	2.604e-39	0
Sirpa	0	0.781489	0.957	0.44	0	1.46338e-20	0.631256	0.924	0.56	2.64887e-16	1.46338e-20	0
Cd93	0	0.783665	0.686	0.161	0	3.42015e-40	0.701355	0.733	0.231	6.19082e-36	3.42015e-40	0
Mafb	0	1.03791	0.975	0.429	0	4.86717e-17	0.661448	0.947	0.551	8.81007e-13	4.86717e-17	0
Ctsz	0	1.0125	0.999	0.744	0	1.55918e-12	0.592043	0.977	0.796	2.82228e-08	1.55918e-12	0
Sirpb1c	0	0.75564	0.831	0.242	0	5.43905e-10	0.277522	0.824	0.465	9.84522e-06	5.43905e-10	0
Anxa5	0	1.01478	0.972	0.644	0	2.41267e-13	0.540599	0.939	0.704	4.36718e-09	2.41267e-13	0
Ctss	0	1.24898	0.999	0.882	0	1.36456e-13	0.679908	0.977	0.886	2.46999e-09	1.36456e-13	0
Ecm1	0	1.33022	0.828	0.289	0	1.19026e-15	0.634369	0.695	0.338	2.15448e-11	1.19026e-15	0
Prdx1	0	0.89687	0.985	0.848	0	2.41613e-16	0.610184	0.977	0.891	4.37344e-12	2.41613e-16	0
C1qb	0	1.79794	0.952	0.587	0	1.63148e-33	1.58091	0.901	0.51	2.95314e-29	1.63148e-33	0
C1qc	0	1.5288	0.929	0.46	0	7.07028e-38	1.56855	0.885	0.424	1.27979e-33	7.07028e-38	0
C1qa	0	1.68623	0.939	0.525	0	1.38963e-28	1.57384	0.817	0.465	2.51537e-24	1.38963e-28	0
Pf4	0	1.88205	0.579	0.102	0	1.23643e-62	1.8916	0.527	0.094	2.23806e-58	1.23643e-62	0
Tmsb10	0	-1.97582	0.951	0.944	0	5.9201e-29	-1.54251	0.977	0.981	1.0716e-24	5.9201e-29	0
Apobec1	0	0.830104	0.883	0.333	0	1.30734e-22	0.638787	0.863	0.458	2.36642e-18	1.30734e-22	0
C3ar1	0	1.40921	0.952	0.296	0	1.36964e-35	1.022	0.908	0.402	2.47919e-31	1.36964e-35	0
Clec4a1	0	1.08295	0.822	0.227	0	1.0506e-21	0.731338	0.84	0.425	1.90169e-17	1.0506e-21	0
Clec4a3	0	0.870963	0.855	0.271	0	1.18532e-12	0.347988	0.817	0.442	2.14556e-08	1.18532e-12	0
Clec4a2	0	1.45499	0.882	0.272	0	6.86906e-42	1.21511	0.855	0.365	1.24337e-37	6.86906e-42	0
Lair1	0	1.01327	0.946	0.402	0	3.67331e-22	0.696345	0.931	0.53	6.64906e-18	3.67331e-22	0
Apoe	0	2.65753	1	0.968	0	2.07472e-52	3.42378	0.87	0.392	3.75546e-48	2.07472e-52	0
Axl	0	1.24062	0.925	0.282	0	3.1601e-18	0.496012	0.878	0.464	5.7201e-14	3.1601e-18	0
Blvrb	0	0.732938	0.82	0.319	0	1.67577e-11	0.335731	0.824	0.477	3.03332e-07	1.67577e-11	0
Ftl1	0	1.29071	1	0.979	0	5.97116e-26	0.944524	1	0.984	1.08084e-21	5.97116e-26	0
Ctsc	0	1.44593	0.994	0.772	0	4.51383e-14	0.550534	0.985	0.833	8.17049e-10	4.51383e-14	0
Ucp2	0	0.882346	0.993	0.887	0	8.00752e-11	0.472275	0.962	0.914	1.44944e-06	8.00752e-11	0
Rgs10	0	0.889288	0.977	0.602	0	2.9547e-23	0.742597	0.931	0.645	5.34831e-19	2.9547e-23	0
Sash1	0	0.724959	0.704	0.168	0	5.81605e-20	0.349241	0.656	0.264	1.05276e-15	5.81605e-20	0
Psap	0	1.13232	0.999	0.877	0	1.51542e-16	0.830307	1	0.903	2.74307e-12	1.51542e-16	0
Lyz2	0	1.09363	0.997	0.771	0	6.87178e-09	0.258408	0.985	0.805	0.000124386	6.87178e-09	0
Lamp1	0	1.07163	0.997	0.774	0	6.87003e-22	0.772156	0.985	0.812	1.24354e-17	6.87003e-22	0
Msr1	0	0.880285	0.843	0.278	0	3.71756e-16	0.60088	0.802	0.442	6.72916e-12	3.71756e-16	0
Asah1	0	0.813208	0.977	0.574	0	4.12996e-20	0.619946	0.969	0.657	7.47563e-16	4.12996e-20	0
Lrrc25	0	0.785955	0.88	0.375	0	9.44174e-16	0.517567	0.824	0.478	1.70905e-11	9.44174e-16	0
Cyp4f18	0	1.43771	0.978	0.438	0	1.73962e-20	0.70266	0.893	0.46	3.14889e-16	1.73962e-20	0
Cyba	0	0.862957	0.997	0.965	0	1.56286e-07	0.3181	0.977	0.978	0.00282894	1.56286e-07	0
Ntpcr	0	1.02578	0.863	0.352	0	3.57744e-37	0.90945	0.863	0.395	6.47552e-33	3.57744e-37	0
Stab1	0	1.10177	0.818	0.278	0	7.70847e-40	1.04394	0.832	0.328	1.39531e-35	7.70847e-40	0
Rnase4	0	1.04516	0.86	0.252	0	1.54635e-47	1.01587	0.87	0.317	2.79904e-43	1.54635e-47	0
Ang	0	0.650909	0.649	0.151	0	8.34384e-36	0.551684	0.641	0.195	1.51032e-31	8.34384e-36	0
Mmp14	0	1.52153	0.959	0.256	0	6.30791e-22	0.581142	0.916	0.438	1.14179e-17	6.30791e-22	0
Arl11	0	0.695856	0.75	0.236	0	6.81058e-16	0.372794	0.756	0.365	1.23278e-11	6.81058e-16	0
Ctsb	0	1.14068	0.999	0.815	0	7.26644e-24	1.11857	0.992	0.846	1.3153e-19	7.26644e-24	0
Itm2b	0	0.827654	0.999	0.979	0	1.6585e-17	0.557823	0.992	0.986	3.00205e-13	1.6585e-17	0
Acp5	0	1.68797	0.91	0.434	0	4.00401e-20	1.03539	0.832	0.499	7.24765e-16	4.00401e-20	0
Hexa	0	1.00467	0.961	0.538	0	2.52578e-27	0.81231	0.939	0.619	4.57192e-23	2.52578e-27	0
Bcl2a1b	0	0.990189	0.97	0.64	0	1.35058e-13	0.463504	0.931	0.664	2.44468e-09	1.35058e-13	0
Ctsh	0	1.23922	0.995	0.628	0	1.19821e-18	0.693177	0.985	0.683	2.16889e-14	1.19821e-18	0
Cx3cr1	0	0.752317	0.927	0.375	0	3.80097e-31	1.08996	0.863	0.43	6.88014e-27	3.80097e-31	0
Cd68	0	1.02391	0.976	0.532	0	1.26904e-19	0.880169	0.939	0.62	2.2971e-15	1.26904e-19	0
Cxcl16	0	1.42724	0.981	0.45	0	2.21378e-13	0.504219	0.947	0.572	4.00717e-09	2.21378e-13	0
Zmynd15	0	0.935376	0.617	0.122	0	3.15132e-18	0.362708	0.611	0.252	5.70421e-14	3.15132e-18	0
Cpd	0	0.916179	0.824	0.292	0	1.01681e-32	0.860548	0.855	0.391	1.84053e-28	1.01681e-32	0
Grn	0	1.06538	0.991	0.666	0	2.0604e-33	1.06902	0.977	0.711	3.72953e-29	2.0604e-33	0
Cd300c2	0	1.35359	0.99	0.491	0	2.64774e-24	0.873402	0.939	0.568	4.79267e-20	2.64774e-24	0
Tgfbi	0	1.54585	0.995	0.515	0	1.20794e-12	0.546327	0.977	0.637	2.18649e-08	1.20794e-12	0
Npc2	0	1.02401	1	0.892	0	2.8145e-06	0.26839	1	0.93	0.0509452	2.8145e-06	0
Lgmn	0	1.50742	0.998	0.617	0	2.32284e-39	1.34422	0.977	0.629	4.20458e-35	2.32284e-39	0
Pld4	0	0.96369	0.969	0.515	0	5.7988e-26	0.88638	0.947	0.606	1.04964e-21	5.7988e-26	0
Dab2	0	1.35162	0.858	0.308	0	9.00711e-40	1.09363	0.855	0.358	1.63038e-35	9.00711e-40	0
Itgb5	0	0.725588	0.943	0.312	0	1.53825e-34	0.682954	0.908	0.393	2.78439e-30	1.53825e-34	0
Atp6v0c	0	1.06988	0.998	0.884	0	3.78003e-08	0.360328	0.985	0.903	0.000684223	3.78003e-08	0
Aif1	0	1.43693	0.986	0.494	0	4.57439e-20	0.771168	0.954	0.606	8.28011e-16	4.57439e-20	0
Lst1	0	1.11209	0.961	0.434	0	7.09885e-07	0.269128	0.954	0.63	0.0128496	7.09885e-07	0
Pla2g7	0	1.31544	0.959	0.341	0	2.52361e-16	0.582677	0.908	0.496	4.56799e-12	2.52361e-16	0
Trem2	0	1.0461	0.953	0.31	0	9.25861e-44	1.17964	0.924	0.405	1.6759e-39	9.25861e-44	0
Adgre1	0	1.18461	0.871	0.269	0	3.82724e-40	0.915976	0.908	0.388	6.9277e-36	3.82724e-40	0
Unc93b1	0	0.959095	0.993	0.676	0	1.11879e-17	0.63361	0.977	0.737	2.02512e-13	1.11879e-17	0
Fth1	0	1.25649	1	0.999	0	7.62739e-16	0.513418	1	0.997	1.38063e-11	7.62739e-16	0
Rab3il1	0	0.740651	0.75	0.196	0	6.7034e-43	0.669397	0.725	0.225	1.21338e-38	6.7034e-43	0
Ms4a7	0	2.45245	0.909	0.177	0	1.59788e-53	1.49569	0.893	0.315	2.89232e-49	1.59788e-53	0
Ms4a6c	0	1.2976	0.994	0.562	0	2.89905e-05	0.283961	0.962	0.659	0.524757	2.89905e-05	0
Myof	0	0.603307	0.61	0.11	0	3.42505e-17	0.326878	0.672	0.289	6.19968e-13	3.42505e-17	0
Camk1	6.00862e-307	0.673885	0.801	0.271	1.08762e-302	3.75568e-25	0.530943	0.779	0.354	6.79815e-21	3.75568e-25	1.20172e-306
Ctsl	2.99444e-304	0.357771	0.963	0.45	5.42024e-300	1.58475e-30	0.892998	0.947	0.48	2.86855e-26	1.58475e-30	5.98888e-304
Sdc4	2.46512e-301	0.872648	0.807	0.281	4.46212e-297	5.6061e-12	0.357225	0.809	0.438	1.01476e-07	5.6061e-12	4.93025e-301
Mpeg1	1.5995e-300	0.980742	0.987	0.51	2.89525e-296	3.16214e-07	0.383275	0.924	0.634	0.00572379	3.16214e-07	3.19899e-300
Ly86	3.04319e-300	0.784488	0.987	0.597	5.50847e-296	2.90701e-13	0.486033	0.939	0.629	5.26198e-09	2.90701e-13	6.08637e-300
Akr1a1	1.07105e-297	0.748206	0.986	0.833	1.9387e-293	2.77882e-09	0.380723	0.985	0.865	5.02993e-05	2.77882e-09	2.14209e-297
Aoah	1.09703e-297	0.667968	0.703	0.211	1.98573e-293	2.84659e-15	0.417973	0.779	0.418	5.15261e-11	2.84659e-15	2.19406e-297
Rab7b	1.63035e-295	0.609933	0.682	0.177	2.9511e-291	3.62389e-19	0.383012	0.611	0.239	6.55961e-15	3.62389e-19	3.2607e-295
Ctsa	4.19692e-294	0.795061	0.984	0.674	7.59685e-290	2.98879e-18	0.629495	0.947	0.754	5.41002e-14	2.98879e-18	8.39384e-294
Selenop	6.26132e-294	0.884129	0.887	0.4	1.13336e-289	1.06886e-24	0.913742	0.863	0.494	1.93475e-20	1.06886e-24	1.25226e-293
Pilra	6.36378e-293	0.65009	0.771	0.254	1.15191e-288	1.4119e-17	0.419571	0.786	0.382	2.55569e-13	1.4119e-17	1.27276e-292
Gusb	7.06686e-290	0.793993	0.922	0.526	1.27917e-285	2.8083e-26	0.73688	0.885	0.576	5.0833e-22	2.8083e-26	1.41337e-289
P2ry6	8.76474e-290	0.702778	0.877	0.355	1.58651e-285	1.95341e-22	0.508712	0.901	0.465	3.53587e-18	1.95341e-22	1.75295e-289
Csf1r	2.94037e-289	0.611076	0.989	0.504	5.32237e-285	5.02687e-12	0.422508	0.939	0.609	9.09914e-08	5.02687e-12	5.88074e-289
Tgfbr1	1.42344e-285	0.789558	0.898	0.412	2.57657e-281	1.36336e-16	0.482282	0.855	0.489	2.46781e-12	1.36336e-16	2.84688e-285
Creb5	3.2617e-285	0.658989	0.738	0.222	5.90401e-281	2.6572e-11	0.279332	0.756	0.399	4.8098e-07	2.6572e-11	6.5234e-285
Maf	3.76053e-284	0.709741	0.874	0.367	6.80694e-280	5.60374e-16	0.276162	0.878	0.508	1.01433e-11	5.60374e-16	7.52106e-284
Itga9	2.51068e-278	0.50358	0.462	0.064	4.54457e-274	1.20757e-36	0.377516	0.511	0.124	2.18581e-32	1.20757e-36	5.02135e-278
Prdx5	8.46985e-278	0.690224	0.993	0.839	1.53313e-273	0.0962358	-0.46388	0.962	0.887	1	0.0962358	1.69397e-277
Tmem86a	9.84798e-275	0.654008	0.777	0.266	1.78258e-270	3.14689e-23	0.58917	0.794	0.347	5.69619e-19	3.14689e-23	1.9696e-274
Zeb2	5.7496e-274	0.863789	0.983	0.629	1.04073e-269	4.06376e-08	0.403059	0.954	0.733	0.000735582	4.06376e-08	1.14992e-273
Cd63	7.34e-273	1.13616	0.813	0.325	1.32861e-268	4.61095e-43	1.39644	0.779	0.276	8.34628e-39	4.61095e-43	1.468e-272
Snx5	8.97082e-273	0.750198	0.963	0.724	1.62381e-268	2.17727e-16	0.552489	0.939	0.759	3.94108e-12	2.17727e-16	1.79416e-272
Marcks	9.43541e-271	0.726141	0.97	0.509	1.7079e-266	3.16759e-21	0.666326	0.939	0.569	5.73365e-17	3.16759e-21	1.88708e-270
App	8.87313e-267	0.735752	0.934	0.46	1.60613e-262	2.89805e-16	0.541269	0.924	0.571	5.24576e-12	2.89805e-16	1.77463e-266
Cebpa	7.30246e-265	0.686032	0.824	0.318	1.32182e-260	5.03402e-13	0.333838	0.756	0.385	9.11209e-09	5.03402e-13	1.46049e-264
Tmem119	1.03327e-264	0.500695	0.718	0.196	1.87032e-260	2.9145e-39	0.627961	0.71	0.22	5.27554e-35	2.9145e-39	2.06654e-264
Col14a1	1.37723e-264	0.558175	0.371	0.028	2.49292e-260	2.63307e-60	0.465022	0.344	0.04	4.76611e-56	2.63307e-60	2.75446e-264
B3gnt8	2.29324e-263	0.488012	0.604	0.145	4.15099e-259	1.0472e-11	0.260824	0.573	0.265	1.89553e-07	1.0472e-11	4.58648e-263
Lpcat2	5.52526e-262	0.665484	0.897	0.411	1.00013e-257	1.60618e-16	0.45815	0.855	0.483	2.90734e-12	1.60618e-16	1.10505e-261
Anxa3	8.56251e-262	0.591349	0.813	0.286	1.5499e-257	2.15838e-18	0.468929	0.74	0.341	3.90689e-14	2.15838e-18	1.7125e-261
Ptprcap	2.78427e-260	-1.74118	0.034	0.459	5.0398e-256	1.36575e-16	-1.76452	0.046	0.4	2.47215e-12	1.36575e-16	5.56853e-260
Gna12	4.96426e-259	0.582294	0.69	0.232	8.9858e-255	1.66985e-30	0.571528	0.679	0.252	3.0226e-26	1.66985e-30	9.92852e-259
Gngt2	2.18034e-258	0.6697	0.955	0.548	3.94664e-254	1.59475e-09	0.281761	0.901	0.63	2.88665e-05	1.59475e-09	4.36069e-258
Milr1	6.15024e-258	0.672465	0.862	0.394	1.11325e-253	6.87737e-13	0.369863	0.84	0.505	1.24487e-08	6.87737e-13	1.23005e-257
Abcc3	1.67556e-257	0.462646	0.543	0.116	3.03292e-253	3.52298e-27	0.317868	0.489	0.14	6.37694e-23	3.52298e-27	3.35111e-257
Ltb	2.95074e-256	-1.92762	0.064	0.488	5.34113e-252	1.64057e-10	-1.3783	0.084	0.343	2.9696e-06	1.64057e-10	5.90147e-256
Atp13a2	4.41296e-256	0.607608	0.793	0.304	7.9879e-252	7.44349e-24	0.497703	0.817	0.374	1.34735e-19	7.44349e-24	8.82592e-256
P2rx4	4.46286e-256	0.711872	0.862	0.397	8.07822e-252	5.33059e-12	0.392515	0.847	0.477	9.6489e-08	5.33059e-12	8.92572e-256
Gimap6	3.26934e-255	-1.64752	0.035	0.456	5.91783e-251	1.5902e-14	-1.49525	0.061	0.382	2.87842e-10	1.5902e-14	6.53868e-255
C5ar1	5.32062e-251	0.672857	0.807	0.292	9.63086e-247	4.0485e-24	0.750533	0.779	0.354	7.32819e-20	4.0485e-24	1.06412e-250
Itga6	6.50992e-251	0.604935	0.725	0.232	1.17836e-246	2.79618e-28	0.348437	0.519	0.15	5.06137e-24	2.79618e-28	1.30198e-250
Gimap1	1.05205e-248	-1.41498	0.02	0.43	1.90432e-244	8.03911e-15	-1.24353	0.038	0.367	1.45516e-10	8.03911e-15	2.10411e-248
Tmem37	1.37746e-247	0.677858	0.724	0.261	2.49334e-243	6.91908e-28	0.680841	0.733	0.289	1.25242e-23	6.91908e-28	2.75492e-247
Hpgds	8.23402e-244	0.50889	0.696	0.201	1.49044e-239	2.95196e-48	0.600281	0.687	0.177	5.34335e-44	2.95196e-48	1.6468e-243
Cd72	2.71299e-243	1.21873	0.812	0.399	4.91078e-239	3.59205e-25	1.18902	0.748	0.372	6.50198e-21	3.59205e-25	5.42598e-243
Frmd4b	7.67028e-242	0.536	0.712	0.238	1.3884e-237	9.66072e-18	0.346368	0.771	0.358	1.74869e-13	9.66072e-18	1.53406e-241
Klrd1	1.27008e-241	-2.07557	0.083	0.486	2.29897e-237	2.1263e-11	-1.70787	0.076	0.344	3.84882e-07	2.1263e-11	2.54015e-241
Trf	2.33148e-241	1.11215	0.884	0.501	4.2202e-237	2.16506e-27	1.17047	0.878	0.483	3.91897e-23	2.16506e-27	4.66295e-241
Gsn	2.77288e-241	0.620962	0.914	0.417	5.01918e-237	5.50236e-14	0.49189	0.901	0.524	9.95981e-10	5.50236e-14	5.54575e-241
Septin1	4.66656e-240	-1.21982	0.031	0.433	8.44694e-236	1.93321e-13	-1.14095	0.053	0.36	3.4993e-09	1.93321e-13	9.33312e-240
Fgd4	3.02862e-239	0.486739	0.63	0.179	5.48211e-235	2.07472e-14	0.254342	0.588	0.253	3.75546e-10	2.07472e-14	6.05725e-239
Ablim1	1.93167e-237	-1.185	0.02	0.418	3.49651e-233	1.62965e-14	-1.05818	0.008	0.333	2.94982e-10	1.62965e-14	3.86333e-237
Gimap3	1.98309e-236	-1.80037	0.031	0.429	3.58959e-232	1.05064e-13	-1.53375	0.038	0.347	1.90177e-09	1.05064e-13	3.96618e-236
Ybx1	3.21974e-231	0.595872	0.993	0.942	5.82805e-227	1.02088e-22	0.589875	0.969	0.957	1.84789e-18	1.02088e-22	6.43948e-231
Atp2b1	2.65784e-230	0.679693	0.969	0.733	4.81096e-226	3.41972e-08	0.364092	0.931	0.799	0.000619003	3.41972e-08	5.31569e-230
Ets1	1.10125e-229	-1.60209	0.097	0.488	1.99338e-225	1.07063e-10	-1.43716	0.183	0.416	1.93795e-06	1.07063e-10	2.20251e-229
Gimap4	2.43468e-229	-1.95311	0.051	0.44	4.40701e-225	5.30674e-14	-1.75959	0.076	0.386	9.60573e-10	5.30674e-14	4.86935e-229
Selplg	4.58997e-229	-1.12458	0.896	0.901	8.3083e-225	8.04944e-09	-0.724938	0.908	0.902	0.000145703	8.04944e-09	9.17994e-229
Lrp1	6.0305e-227	0.795851	0.89	0.393	1.09158e-222	2.82161e-13	0.642009	0.809	0.48	5.10739e-09	2.82161e-13	1.2061e-226
Clec12a	1.79146e-225	0.842636	0.632	0.222	3.24273e-221	3.83874e-21	0.787173	0.756	0.388	6.94851e-17	3.83874e-21	3.58293e-225
Aprt	2.30741e-225	0.730641	0.952	0.694	4.17665e-221	5.20672e-16	0.736642	0.916	0.736	9.42469e-12	5.20672e-16	4.61483e-225
Plin2	8.54246e-223	0.637008	0.902	0.49	1.54627e-218	2.23135e-08	0.466106	0.817	0.582	0.000403897	2.23135e-08	1.70849e-222
Cttnbp2nl	3.21308e-220	0.500509	0.753	0.286	5.81599e-216	4.89556e-30	0.661782	0.794	0.342	8.86146e-26	4.89556e-30	6.42615e-220
Cxcl14	6.88687e-220	0.806152	0.356	0.042	1.24659e-215	2.36955e-27	0.450905	0.29	0.057	4.28912e-23	2.36955e-27	1.37737e-219
Tep1	6.41819e-215	0.566483	0.802	0.368	1.16176e-210	9.98842e-17	0.419066	0.756	0.405	1.808e-12	9.98842e-17	1.28364e-214
Adap2	2.17992e-214	0.455082	0.802	0.325	3.94588e-210	1.14387e-10	0.298141	0.779	0.435	2.07051e-06	1.14387e-10	4.35984e-214
Pla2g15	3.81867e-214	0.456333	0.648	0.211	6.91217e-210	2.57112e-25	0.432234	0.702	0.261	4.65399e-21	2.57112e-25	7.63733e-214
Gns	5.54717e-214	0.611007	0.917	0.524	1.00409e-209	4.21473e-11	0.405695	0.939	0.63	7.62909e-07	4.21473e-11	1.10943e-213
Lipa	1.55139e-213	0.631342	0.757	0.346	2.80818e-209	1.11451e-14	0.46006	0.718	0.392	2.01738e-10	1.11451e-14	3.10278e-213
F11r	1.27194e-210	0.590633	0.876	0.391	2.30234e-206	4.05815e-11	0.423779	0.779	0.46	7.34565e-07	4.05815e-11	2.54389e-210
Slc11a1	3.28065e-210	0.541047	0.845	0.345	5.9383e-206	2.21323e-21	0.56959	0.885	0.446	4.00618e-17	2.21323e-21	6.56129e-210
P2ry10	1.89851e-209	-0.981679	0.045	0.417	3.43649e-205	2.12739e-10	-0.662137	0.023	0.271	3.85078e-06	2.12739e-10	3.79702e-209
Man2b1	6.66433e-209	0.763414	0.972	0.74	1.20631e-204	2.49019e-17	0.55423	0.947	0.771	4.50749e-13	2.49019e-17	1.33287e-208
Rps27	5.18943e-208	-0.797174	0.999	0.995	9.39338e-204	5.79986e-13	-0.531956	0.985	0.996	1.04983e-08	5.79986e-13	1.03789e-207
Sh3pxd2b	3.95318e-207	0.460552	0.678	0.247	7.15565e-203	3.54197e-21	0.33922	0.71	0.283	6.41132e-17	3.54197e-21	7.90636e-207
Cd300lf	3.19049e-205	0.584635	0.886	0.429	5.7751e-201	5.5808e-09	0.311766	0.847	0.538	0.000101018	5.5808e-09	6.38098e-205
Ifngr2	4.12022e-205	0.568298	0.894	0.458	7.45801e-201	1.16211e-08	0.260656	0.863	0.54	0.000210353	1.16211e-08	8.24044e-205
Il2rb	7.48595e-204	-2.01967	0.06	0.419	1.35503e-199	2.15657e-14	-1.93112	0.061	0.376	3.90361e-10	2.15657e-14	1.49719e-203
Rnf130	1.14053e-203	0.588182	0.955	0.664	2.06448e-199	4.0186e-16	0.536092	0.947	0.711	7.27408e-12	4.0186e-16	2.28106e-203
Lck	2.59724e-202	-1.32491	0.023	0.375	4.70126e-198	1.00701e-12	-1.21207	0.031	0.323	1.82278e-08	1.00701e-12	5.19448e-202
Itgam	3.54958e-202	0.700269	0.94	0.496	6.42509e-198	6.03706e-13	0.57073	0.924	0.611	1.09277e-08	6.03706e-13	7.09916e-202
Gimap5	9.37898e-201	-1.16709	0.026	0.378	1.69769e-196	8.16619e-13	-1.06237	0.023	0.316	1.47816e-08	8.16619e-13	1.8758e-200
Slc43a2	1.30062e-200	0.580034	0.799	0.374	2.35425e-196	6.483e-21	0.562159	0.84	0.43	1.17349e-16	6.483e-21	2.60124e-200
Dnase2a	2.66488e-199	0.511159	0.794	0.371	4.82371e-195	1.47717e-20	0.520154	0.794	0.394	2.67383e-16	1.47717e-20	5.32977e-199
Tnfrsf18	3.46622e-199	-1.24382	0.058	0.417	6.2742e-195	1.0784e-11	-1.11676	0.061	0.336	1.95202e-07	1.0784e-11	6.93244e-199
Igsf8	2.34564e-198	0.482861	0.7	0.285	4.24585e-194	4.71778e-19	0.493611	0.817	0.443	8.53966e-15	4.71778e-19	4.69128e-198
Sh2d1b1	2.91971e-197	0.512773	0.621	0.222	5.28496e-193	8.77066e-22	0.501396	0.687	0.289	1.58758e-17	8.77066e-22	5.83942e-197
Plekho1	8.05579e-197	0.584839	0.936	0.503	1.45818e-192	2.63065e-08	0.282147	0.916	0.599	0.000476174	2.63065e-08	1.61116e-196
Mfsd1	1.23629e-196	0.507011	0.816	0.396	2.23781e-192	1.51536e-09	0.280434	0.771	0.503	2.74296e-05	1.51536e-09	2.47258e-196
Hacd4	1.97885e-196	0.429742	0.54	0.153	3.58193e-192	8.08579e-18	0.349624	0.618	0.255	1.46361e-13	8.08579e-18	3.95771e-196
Cln8	4.85376e-195	0.429864	0.613	0.206	8.78579e-191	4.19061e-11	0.305272	0.55	0.262	7.58543e-07	4.19061e-11	9.70752e-195
Uap1l1	1.19796e-193	0.464766	0.629	0.238	2.16843e-189	3.47572e-24	0.449878	0.695	0.284	6.29139e-20	3.47572e-24	2.39593e-193
Renbp	2.23126e-193	0.43824	0.614	0.212	4.03881e-189	4.60987e-17	0.278832	0.618	0.253	8.34432e-13	4.60987e-17	4.46253e-193
Skap1	1.14658e-192	-1.10087	0.019	0.357	2.07542e-188	1.94926e-11	-1.0029	0.038	0.306	3.52835e-07	1.94926e-11	2.29315e-192
Dhrs3	4.02801e-192	0.488266	0.714	0.291	7.2911e-188	7.63124e-19	0.485823	0.817	0.393	1.38133e-14	7.63124e-19	8.05602e-192
Ctsw	2.97045e-191	-1.68481	0.036	0.376	5.37682e-187	6.87779e-10	-1.5727	0.084	0.318	1.24495e-05	6.87779e-10	5.94091e-191
Luzp1	5.80477e-191	0.477844	0.694	0.293	1.05072e-186	2.81317e-12	0.313587	0.71	0.373	5.09211e-08	2.81317e-12	1.16095e-190
Ptprc	2.96265e-189	-0.899281	0.972	0.969	5.3627e-185	4.80688e-21	-0.924508	0.939	0.986	8.70093e-17	4.80688e-21	5.92531e-189
Hebp1	3.02894e-189	0.415036	0.517	0.141	5.48268e-185	3.94301e-31	0.808786	0.916	0.47	7.13724e-27	3.94301e-31	6.05788e-189
Paox	1.16513e-187	0.435171	0.528	0.164	2.109e-183	1.08457e-24	0.409089	0.565	0.194	1.96319e-20	1.08457e-24	2.33025e-187
Clta	4.73735e-187	0.477736	0.994	0.933	8.57507e-183	4.87011e-11	0.373014	0.954	0.899	8.81539e-07	4.87011e-11	9.47469e-187
Idh2	5.43653e-187	0.459008	0.632	0.247	9.84066e-183	9.95665e-38	0.572145	0.748	0.261	1.80225e-33	9.95665e-38	1.08731e-186
Eid1	5.75546e-187	0.584985	0.851	0.492	1.0418e-182	1.19928e-09	0.349489	0.863	0.585	2.17082e-05	1.19928e-09	1.15109e-186
Cndp2	9.44121e-187	0.599905	0.858	0.52	1.70895e-182	7.12501e-08	0.288556	0.855	0.593	0.0012897	7.12501e-08	1.88824e-186
Tbc1d10c	1.1718e-184	-0.864538	0.088	0.429	2.12108e-180	1.52176e-09	-0.735571	0.115	0.341	2.75454e-05	1.52176e-09	2.3436e-184
Tpp1	7.50533e-184	0.476216	0.818	0.412	1.35854e-179	7.80915e-17	0.42371	0.87	0.473	1.41353e-12	7.80915e-17	1.50107e-183
Tbxas1	7.53733e-184	0.432197	0.689	0.265	1.36433e-179	1.83783e-19	0.439061	0.679	0.298	3.32665e-15	1.83783e-19	1.50747e-183
Pglyrp1	1.18862e-183	-1.10556	0.024	0.352	2.15151e-179	3.55798e-08	-0.757697	0.069	0.281	0.00064403	3.55798e-08	2.37723e-183
Tmem176b	3.90244e-183	0.821444	0.739	0.342	7.06381e-179	1.85433e-19	0.906999	0.687	0.342	3.35652e-15	1.85433e-19	7.80489e-183
Sh2d2a	1.4846e-182	-1.37773	0.034	0.362	2.68728e-178	2.92484e-12	-0.968175	0.008	0.288	5.29425e-08	2.92484e-12	2.96921e-182
Tubb2a	1.70876e-182	0.466993	0.604	0.219	3.09303e-178	3.88932e-14	0.358168	0.58	0.272	7.04005e-10	3.88932e-14	3.41753e-182
Creg1	4.21309e-182	0.537663	0.885	0.523	7.62611e-178	2.21729e-17	0.593898	0.893	0.574	4.01351e-13	2.21729e-17	8.42617e-182
Pdcd4	4.64741e-182	-1.25214	0.244	0.561	8.41228e-178	4.60354e-06	-0.853308	0.282	0.414	0.0833287	4.60354e-06	9.29483e-182
Gpx1	6.36395e-182	0.588915	0.994	0.795	1.15194e-177	4.31074e-09	0.386537	0.985	0.838	7.80287e-05	4.31074e-09	1.27279e-181
Klrk1	7.24464e-182	-1.81136	0.174	0.499	1.31135e-177	4.25845e-15	-1.58133	0.221	0.511	7.70822e-11	4.25845e-15	1.44893e-181
Smad7	8.35495e-182	-1.04112	0.458	0.712	1.51233e-177	0.000126695	-0.603421	0.565	0.58	1	0.000126695	1.67099e-181
Abhd12	9.91712e-182	0.265341	0.848	0.418	1.7951e-177	1.91485e-20	0.561553	0.779	0.451	3.46607e-16	1.91485e-20	1.98342e-181
Fyn	4.32261e-180	-0.85316	0.234	0.554	7.82435e-176	2.06242e-09	-0.750441	0.282	0.472	3.73319e-05	2.06242e-09	8.64521e-180
Cytip	7.32133e-180	-1.22048	0.5	0.726	1.32523e-175	2.26137e-13	-1.17353	0.489	0.646	4.0933e-09	2.26137e-13	1.46427e-179
Ccdc88c	1.08286e-179	-0.767577	0.024	0.348	1.96008e-175	7.8846e-12	-0.700227	0.015	0.292	1.42719e-07	7.8846e-12	2.16571e-179
Tnfsf12	3.87808e-179	0.431793	0.628	0.236	7.01972e-175	3.39362e-11	0.272987	0.672	0.345	6.14279e-07	3.39362e-11	7.75617e-179
Arrb2	1.04676e-178	0.556556	0.95	0.716	1.89475e-174	5.42017e-17	0.559649	0.924	0.732	9.81105e-13	5.42017e-17	2.09353e-178
Traf1	2.4424e-178	-1.22098	0.181	0.519	4.42098e-174	6.45508e-16	-1.20851	0.183	0.504	1.16843e-11	6.45508e-16	4.88479e-178
Rap2b	4.26432e-178	0.508918	0.786	0.404	7.71885e-174	3.82088e-13	0.346176	0.756	0.425	6.91618e-09	3.82088e-13	8.52865e-178
Nkg7	4.75474e-177	-2.80869	0.09	0.415	8.60656e-173	4.55738e-11	-2.78371	0.153	0.397	8.24931e-07	4.55738e-11	9.50948e-177
Ppfia4	1.55907e-176	0.525966	0.713	0.295	2.82206e-172	2.57453e-12	0.392919	0.679	0.364	4.66016e-08	2.57453e-12	3.11813e-176
Lilra5	3.79595e-176	0.372797	0.366	0.068	6.87104e-172	7.34797e-25	0.312181	0.405	0.108	1.33006e-20	7.34797e-25	7.59189e-176
Cd2	4.91299e-176	-1.32926	0.028	0.349	8.89301e-172	3.6894e-12	-1.34269	0.046	0.332	6.67817e-08	3.6894e-12	9.82598e-176
Rgs1	4.93413e-176	0.940502	0.937	0.749	8.93127e-172	1.02787e-06	0.515487	0.847	0.729	0.0186055	1.02787e-06	9.86826e-176
Tlr13	1.84278e-175	0.410582	0.674	0.265	3.33561e-171	2.63963e-12	0.256597	0.649	0.304	4.778e-08	2.63963e-12	3.68556e-175
Gapdh	2.27366e-172	0.569577	0.998	0.96	4.11555e-168	1.5299e-07	0.366599	0.985	0.973	0.00276927	1.5299e-07	4.54732e-172
Prxl2b	4.71074e-172	0.361916	0.469	0.134	8.52691e-168	5.25226e-16	0.349905	0.496	0.19	9.50711e-12	5.25226e-16	9.42148e-172
Ptgs1	9.4478e-172	0.31568	0.565	0.17	1.71015e-167	1.73121e-38	0.573967	0.618	0.171	3.13366e-34	1.73121e-38	1.88956e-171
Ms4a14	2.77264e-171	0.284941	0.27	0.026	5.01876e-167	1.47795e-34	0.289435	0.313	0.054	2.67524e-30	1.47795e-34	5.54529e-171
Tcirg1	6.3178e-171	0.501237	0.898	0.53	1.14358e-166	3.97553e-10	0.292584	0.916	0.587	7.19611e-06	3.97553e-10	1.26356e-170
Blvra	8.13962e-168	0.447092	0.726	0.358	1.47335e-163	6.55857e-09	0.256465	0.679	0.422	0.000118717	6.55857e-09	1.62792e-167
Gimap7	3.48672e-167	-0.944111	0.014	0.316	6.31132e-163	1.95854e-08	-0.771351	0.038	0.249	0.000354515	1.95854e-08	6.97345e-167
Cd81	4.96117e-167	0.440658	0.715	0.301	8.98021e-163	1.51245e-35	1.01001	0.733	0.268	2.73769e-31	1.51245e-35	9.92233e-167
Lgals3	7.6159e-167	0.681705	0.972	0.679	1.37855e-162	0.00164792	0.513331	0.931	0.759	1	0.00164792	1.52318e-166
Slc37a2	3.41373e-165	0.367242	0.538	0.176	6.17919e-161	3.7777e-10	0.262695	0.45	0.206	6.83801e-06	3.7777e-10	6.82745e-165
Arhgap19	4.32604e-165	0.335503	0.372	0.081	7.83056e-161	1.19068e-52	0.315464	0.397	0.059	2.15526e-48	1.19068e-52	8.65207e-165
Mt1	3.60098e-164	0.70321	0.86	0.511	6.51814e-160	1.99449e-29	1.173	0.832	0.403	3.61023e-25	1.99449e-29	7.20197e-164
Cd33	3.85194e-164	0.472428	0.81	0.377	6.97239e-160	3.78315e-15	0.474739	0.702	0.338	6.84788e-11	3.78315e-15	7.70388e-164
Dusp5	2.80341e-163	-0.978413	0.128	0.453	5.07445e-159	2.85022e-09	-0.558673	0.107	0.346	5.15918e-05	2.85022e-09	5.60681e-163
Tnfsf13b	5.41839e-163	0.371641	0.4	0.098	9.80783e-159	9.85578e-22	0.422562	0.496	0.17	1.78399e-17	9.85578e-22	1.08368e-162
Ptms	5.85529e-163	0.565816	0.946	0.686	1.05987e-158	5.45196e-11	0.407511	0.954	0.745	9.86859e-07	5.45196e-11	1.17106e-162
Lsp1	3.73239e-162	-1.0703	0.674	0.824	6.75599e-158	2.66358e-13	-1.13089	0.595	0.767	4.82134e-09	2.66358e-13	7.46477e-162
Ctla2a	2.47675e-161	-2.2562	0.092	0.398	4.48317e-157	1.06941e-08	-1.81074	0.099	0.315	0.000193574	1.06941e-08	4.9535e-161
Spint2	3.66594e-161	-0.536371	0.014	0.307	6.63571e-157	1.40965e-08	-0.438625	0.008	0.211	0.000255161	1.40965e-08	7.33187e-161
Tnfrsf11a	5.43764e-161	0.334479	0.558	0.192	9.84268e-157	1.26327e-29	0.459349	0.641	0.205	2.28664e-25	1.26327e-29	1.08753e-160
Tctex1d2	7.29235e-160	0.397535	0.66	0.271	1.31999e-155	1.43814e-09	0.254861	0.702	0.38	2.60317e-05	1.43814e-09	1.45847e-159
Lamp2	7.44105e-160	0.50904	0.98	0.673	1.3469e-155	6.39827e-07	0.285547	0.962	0.738	0.0115815	6.39827e-07	1.48821e-159
Txk	9.40376e-160	-1.38555	0.019	0.311	1.70217e-155	2.81315e-09	-1.31314	0.038	0.262	5.09208e-05	2.81315e-09	1.88075e-159
Satb1	1.29082e-159	-0.965837	0.034	0.335	2.33651e-155	2.86307e-09	-0.907207	0.053	0.279	5.18244e-05	2.86307e-09	2.58164e-159
Ralb	1.44501e-159	0.421518	0.786	0.393	2.61562e-155	1.79611e-06	0.282057	0.779	0.473	0.0325115	1.79611e-06	2.89003e-159
Tmed10	2.07513e-159	0.481482	0.971	0.791	3.7562e-155	3.00381e-14	0.530824	0.954	0.833	5.4372e-10	3.00381e-14	4.15027e-159
Erp29	9.17797e-159	0.502625	0.984	0.784	1.6613e-154	3.00739e-12	0.397596	0.969	0.829	5.44367e-08	3.00739e-12	1.83559e-158
Ndufc2	3.95211e-158	0.530302	0.928	0.685	7.15371e-154	2.1836e-14	0.430531	0.939	0.761	3.95254e-10	2.1836e-14	7.90422e-158
Ppp1r16b	2.0067e-156	-0.6606	0.02	0.309	3.63234e-152	3.81657e-09	-0.603811	0.031	0.25	6.90837e-05	3.81657e-09	4.01341e-156
Fblim1	3.7397e-156	0.262509	0.334	0.061	6.76922e-152	6.36253e-20	0.319082	0.336	0.091	1.15168e-15	6.36253e-20	7.47939e-156
Arhgap24	4.12915e-155	0.33435	0.533	0.176	7.47418e-151	6.68397e-23	0.313943	0.542	0.181	1.20987e-18	6.68397e-23	8.25831e-155
Efhd2	4.15942e-155	0.50889	0.979	0.825	7.52896e-151	8.66592e-06	0.292626	0.931	0.861	0.156862	8.66592e-06	8.31884e-155
Bri3	2.05632e-154	0.542638	0.97	0.774	3.72214e-150	1.44948e-07	0.357519	0.947	0.785	0.0026237	1.44948e-07	4.11263e-154
Nt5dc2	6.87293e-154	0.293711	0.457	0.13	1.24407e-149	2.92774e-30	0.377073	0.573	0.172	5.2995e-26	2.92774e-30	1.37459e-153
Arap2	1.89867e-153	-0.74518	0.022	0.309	3.43679e-149	1.7139e-08	-0.674571	0.053	0.263	0.000310234	1.7139e-08	3.79734e-153
Fn1	2.20407e-153	0.795372	0.7	0.324	3.98958e-149	4.47184e-05	0.698815	0.519	0.333	0.809448	4.47184e-05	4.40813e-153
Thy1	3.76322e-153	-1.30236	0.03	0.316	6.81181e-149	1.6071e-07	-1.2125	0.092	0.28	0.00290901	1.6071e-07	7.52644e-153
Ccl6	6.35445e-153	0.41686	0.744	0.34	1.15022e-148	4.90823e-11	0.492018	0.71	0.385	8.88439e-07	4.90823e-11	1.27089e-152
Atp6ap1	3.35487e-152	0.448162	0.886	0.56	6.07265e-148	2.44498e-07	0.301083	0.832	0.621	0.00442565	2.44498e-07	6.70974e-152
Ccl12	3.44224e-152	0.756321	0.628	0.263	6.2308e-148	5.20889e-17	1.33152	0.634	0.296	9.42862e-13	5.20889e-17	6.88448e-152
Gimap9	1.31672e-151	-0.802527	0.034	0.324	2.3834e-147	2.23289e-09	-0.657007	0.038	0.268	4.04175e-05	2.23289e-09	2.63344e-151
Stat4	2.53319e-151	-0.931652	0.083	0.384	4.58534e-147	4.58507e-10	-0.853486	0.076	0.315	8.29944e-06	4.58507e-10	5.06639e-151
Ccl7	1.35544e-148	1.21428	0.373	0.096	2.45348e-144	5.69005e-21	1.08953	0.443	0.144	1.02996e-16	5.69005e-21	2.71088e-148
Rps27l	3.44188e-148	0.42465	0.956	0.755	6.23015e-144	5.11431e-11	0.268814	0.916	0.798	9.25741e-07	5.11431e-11	6.88376e-148
Apobec3	5.07324e-148	-0.835927	0.715	0.817	9.18306e-144	7.68438e-09	-0.542913	0.802	0.85	0.000139095	7.68438e-09	1.01465e-147
Zap70	6.51854e-148	-0.709536	0.015	0.289	1.17992e-143	6.04377e-09	-0.70361	0.031	0.248	0.000109398	6.04377e-09	1.30371e-147
Prdx4	1.29369e-147	0.390575	0.607	0.26	2.34172e-143	1.49125e-19	0.562752	0.634	0.307	2.69932e-15	1.49125e-19	2.58739e-147
Serpinb6b	3.94275e-147	-1.08633	0.018	0.293	7.13677e-143	2.26264e-07	-1.02905	0.046	0.231	0.0040956	2.26264e-07	7.8855e-147
Trbc1	1.55256e-146	-1.64688	0.047	0.329	2.81029e-142	1.49566e-08	-1.62037	0.084	0.293	0.00027073	1.49566e-08	3.10512e-146
Gimap8	1.96721e-146	-0.693726	0.012	0.282	3.56085e-142	8.11418e-10	-0.640739	0.008	0.239	1.46875e-05	8.11418e-10	3.93443e-146
Itpripl2	2.73866e-146	0.476125	0.688	0.343	4.95724e-142	1.0442e-10	0.386439	0.679	0.395	1.8901e-06	1.0442e-10	5.47731e-146
Zfhx3	5.77604e-146	0.338101	0.71	0.313	1.04552e-141	2.60406e-25	0.575144	0.695	0.281	4.71361e-21	2.60406e-25	1.15521e-145
Gpx3	6.11462e-146	0.363867	0.331	0.069	1.10681e-141	1.08861e-44	0.264391	0.328	0.047	1.97048e-40	1.08861e-44	1.22292e-145
Spp1	7.90148e-146	2.18554	0.618	0.316	1.43025e-141	4.44808e-18	2.11662	0.511	0.205	8.05146e-14	4.44808e-18	1.5803e-145
Dbi	1.20083e-145	0.476008	0.958	0.715	2.17363e-141	3.63331e-06	0.337705	0.916	0.77	0.0657666	3.63331e-06	2.40166e-145
Sat1	1.21399e-145	0.533598	0.993	0.836	2.19744e-141	1.17506e-08	0.37472	0.992	0.832	0.000212698	1.17506e-08	2.42798e-145
Etv5	1.90354e-145	0.288266	0.425	0.12	3.4456e-141	9.63109e-27	0.349191	0.527	0.161	1.74332e-22	9.63109e-27	3.80708e-145
Nmt1	2.45997e-145	0.475591	0.906	0.624	4.45279e-141	2.32677e-07	0.258176	0.901	0.686	0.00421169	2.32677e-07	4.91994e-145
Acap1	2.7183e-145	-0.594692	0.059	0.347	4.92039e-141	6.81368e-07	-0.579805	0.168	0.339	0.0123334	6.81368e-07	5.4366e-145
P2rx7	1.37752e-144	0.293896	0.497	0.16	2.49345e-140	6.47328e-16	0.271664	0.534	0.213	1.17173e-11	6.47328e-16	2.75504e-144
Cst7	3.62091e-144	-0.890203	0.08	0.37	6.5542e-140	1.28409e-08	-0.790414	0.099	0.315	0.000232432	1.28409e-08	7.24181e-144
Shisa5	3.89256e-144	-0.9187	0.957	0.937	7.04593e-140	2.87753e-20	-1.00926	0.939	0.953	5.20862e-16	2.87753e-20	7.78512e-144
Pltp	1.13085e-143	0.377437	0.512	0.178	2.04696e-139	1.19216e-16	0.445638	0.58	0.256	2.15792e-12	1.19216e-16	2.2617e-143
Fnip2	1.55481e-142	0.319199	0.462	0.144	2.81436e-138	1.87549e-19	0.282617	0.466	0.158	3.39482e-15	1.87549e-19	3.10962e-142
Akap13	9.00351e-142	-0.839932	0.852	0.879	1.62973e-137	1.26018e-06	-0.644526	0.87	0.856	0.0228105	1.26018e-06	1.8007e-141
Klre1	1.87893e-141	-1.34582	0.034	0.305	3.40105e-137	6.64622e-08	-1.33324	0.053	0.249	0.00120303	6.64622e-08	3.75786e-141
Ikzf3	3.1916e-141	-0.654626	0.007	0.266	5.77712e-137	5.82382e-09	-0.576392	0.008	0.22	0.000105417	5.82382e-09	6.3832e-141
Bhlhe40	7.92445e-141	-1.247	0.35	0.586	1.4344e-136	2.24528e-10	-0.98607	0.305	0.501	4.06417e-06	2.24528e-10	1.58489e-140
Nabp1	1.48362e-139	-0.943976	0.252	0.53	2.6855e-135	2.2497e-08	-0.883274	0.298	0.464	0.000407218	2.2497e-08	2.96724e-139
Rcbtb2	3.70595e-139	0.378974	0.652	0.293	6.70815e-135	2.65396e-14	0.391825	0.733	0.371	4.80394e-10	2.65396e-14	7.41191e-139
Slc6a6	1.00981e-138	0.480956	0.931	0.658	1.82786e-134	7.34322e-10	0.417483	0.832	0.634	1.3292e-05	7.34322e-10	2.01962e-138
Vps37b	1.03921e-138	-1.2298	0.351	0.584	1.88107e-134	1.13572e-08	-0.893868	0.298	0.476	0.000205577	1.13572e-08	2.07842e-138
Rtcb	3.02261e-138	0.511142	0.867	0.6	5.47123e-134	8.35725e-15	0.51338	0.885	0.615	1.51275e-10	8.35725e-15	6.04523e-138
Snx24	1.59416e-137	0.258911	0.424	0.121	2.88559e-133	2.28841e-31	0.253015	0.412	0.093	4.14226e-27	2.28841e-31	3.18832e-137
Atp6v1g1	5.7113e-137	0.445898	0.973	0.786	1.0338e-132	0.000135556	0.301724	0.939	0.839	1	0.000135556	1.14226e-136
Sub1	5.98999e-137	-0.665385	0.96	0.926	1.08425e-132	2.43027e-19	-0.866421	0.901	0.935	4.39904e-15	2.43027e-19	1.198e-136
Ccnd3	6.07344e-137	-0.786581	0.48	0.673	1.09935e-132	2.32767e-08	-0.705405	0.58	0.651	0.000421331	2.32767e-08	1.21469e-136
Btg1	1.65603e-136	-0.802955	0.981	0.983	2.99759e-132	6.19829e-23	-0.909453	0.969	0.991	1.12195e-18	6.19829e-23	3.31207e-136
Gm19585	2.23098e-136	-0.702412	0.011	0.265	4.03829e-132	5.4618e-09	-0.685204	0.008	0.22	9.8864e-05	5.4618e-09	4.46195e-136
Cd37	5.6182e-136	-1.04163	0.475	0.656	1.01695e-131	2.53991e-06	-0.750171	0.511	0.579	0.0459748	2.53991e-06	1.12364e-135
Pmepa1	1.21653e-135	0.764076	0.804	0.547	2.20204e-131	4.11924e-12	0.780009	0.809	0.576	7.45624e-08	4.11924e-12	2.43306e-135
Ogfrl1	7.83986e-135	0.377075	0.818	0.431	1.41909e-130	3.62975e-11	0.461585	0.817	0.507	6.57022e-07	3.62975e-11	1.56797e-134
Zfp385a	9.65696e-135	0.324227	0.596	0.245	1.74801e-130	1.14083e-13	0.299126	0.618	0.283	2.06502e-09	1.14083e-13	1.93139e-134
Selenom	1.35578e-134	0.28835	0.407	0.12	2.4541e-130	6.3439e-17	0.383227	0.603	0.255	1.14831e-12	6.3439e-17	2.71156e-134
Daglb	2.67876e-134	0.307143	0.658	0.281	4.84882e-130	2.60696e-16	0.334405	0.733	0.351	4.71886e-12	2.60696e-16	5.35751e-134
Vcam1	3.97662e-134	0.948289	0.29	0.058	7.19808e-130	8.47181e-30	1.00689	0.313	0.063	1.53348e-25	8.47181e-30	7.95324e-134
Lyl1	1.56144e-133	0.346112	0.585	0.238	2.82636e-129	9.85159e-18	0.40764	0.71	0.321	1.78324e-13	9.85159e-18	3.12288e-133
Trbc2	2.59902e-133	-2.03417	0.069	0.336	4.70449e-129	8.19803e-08	-1.74201	0.092	0.291	0.00148392	8.19803e-08	5.19804e-133
Dennd4a	2.76988e-133	-0.95445	0.631	0.752	5.01376e-129	3.47571e-07	-0.745712	0.511	0.606	0.00629138	3.47571e-07	5.53976e-133
Ftl1-ps1	8.04524e-131	0.306645	0.596	0.251	1.45627e-126	1.72608e-13	0.250975	0.573	0.257	3.12437e-09	1.72608e-13	1.60905e-130
Il18r1	8.61323e-131	-0.833686	0.013	0.259	1.55908e-126	1.64792e-07	-0.659037	0.008	0.186	0.00298289	1.64792e-07	1.72265e-130
Vsir	1.8556e-129	0.370298	0.93	0.584	3.35881e-125	1.75669e-09	0.38152	0.908	0.665	3.17978e-05	1.75669e-09	3.71119e-129
Vdac2	2.05846e-129	0.447058	0.961	0.788	3.72602e-125	1.08513e-06	0.273795	0.924	0.829	0.019642	1.08513e-06	4.11692e-129
Nfic	1.76131e-128	0.438977	0.77	0.441	3.18815e-124	2.12427e-09	0.265065	0.794	0.483	3.84514e-05	2.12427e-09	3.52263e-128
Prkcq	1.7989e-128	-0.540126	0.008	0.248	3.25619e-124	1.25602e-08	-0.522155	0.015	0.223	0.000227353	1.25602e-08	3.5978e-128
Gm36723	2.71448e-128	-0.750114	0.009	0.249	4.91348e-124	1.01225e-05	-0.565793	0.023	0.165	0.183228	1.01225e-05	5.42896e-128
Tes	3.29928e-128	-0.800839	0.374	0.596	5.97202e-124	6.95952e-08	-0.428336	0.389	0.542	0.00125974	6.95952e-08	6.59856e-128
Id2	7.87495e-127	-1.23948	0.718	0.793	1.42544e-122	0.0193177	-0.738434	0.802	0.732	1	0.0193177	1.57499e-126
Ccl2	1.2679e-126	0.771365	0.652	0.325	2.29502e-122	2.39541e-10	1.00139	0.649	0.369	4.33594e-06	2.39541e-10	2.53579e-126
Gzmb	2.74293e-126	-2.54842	0.104	0.365	4.96498e-122	5.26e-08	-3.01294	0.267	0.437	0.000952113	5.26e-08	5.48586e-126
Cpq	6.49153e-126	0.271592	0.414	0.132	1.17503e-121	4.52136e-17	0.287406	0.55	0.219	8.18412e-13	4.52136e-17	1.29831e-125
Itgb7	1.11966e-125	-0.909614	0.244	0.508	2.02669e-121	4.72057e-08	-0.717396	0.382	0.554	0.00085447	4.72057e-08	2.23931e-125
Cd300a	1.58312e-125	0.316332	0.751	0.35	2.8656e-121	2.46985e-11	0.370912	0.695	0.385	4.47068e-07	2.46985e-11	3.16623e-125
Atp6ap2	2.37787e-125	0.414831	0.904	0.603	4.30419e-121	1.15004e-08	0.277231	0.87	0.631	0.000208169	1.15004e-08	4.75575e-125
Ndfip1	3.56949e-125	-0.766056	0.824	0.842	6.46114e-121	1.74981e-07	-0.657323	0.794	0.801	0.00316733	1.74981e-07	7.13898e-125
Wdfy3	8.35266e-125	0.291786	0.51	0.191	1.51192e-120	6.7035e-22	0.349613	0.588	0.215	1.2134e-17	6.7035e-22	1.67053e-124
Jund	1.1107e-124	-0.803878	0.966	0.97	2.01049e-120	5.76558e-17	-0.789404	0.962	0.985	1.04363e-12	5.76558e-17	2.22141e-124
Glipr2	1.67803e-124	-0.642399	0.126	0.4	3.0374e-120	5.33028e-13	-0.789928	0.145	0.446	9.64833e-09	5.33028e-13	3.35606e-124
Rbm39	1.84331e-124	-0.506128	0.984	0.987	3.33657e-120	1.26408e-08	-0.369927	0.969	0.987	0.000228811	1.26408e-08	3.68662e-124
Prf1	7.20881e-124	-1.38985	0.032	0.277	1.30487e-119	1.01804e-07	-1.79453	0.076	0.268	0.00184276	1.01804e-07	1.44176e-123
Cenpb	1.26277e-123	0.378041	0.736	0.415	2.28575e-119	2.41985e-17	0.463305	0.855	0.485	4.38018e-13	2.41985e-17	2.52555e-123
Dse	1.34033e-122	0.280594	0.483	0.174	2.42612e-118	7.66678e-13	0.271392	0.542	0.242	1.38776e-08	7.66678e-13	2.68065e-122
Fasl	1.51487e-122	-0.581127	0.009	0.24	2.74207e-118	6.76871e-08	-0.547545	0.015	0.207	0.00122521	6.76871e-08	3.02974e-122
Tnfrsf9	1.86445e-121	-1.08392	0.045	0.294	3.37485e-117	7.49208e-07	-0.56882	0.008	0.171	0.0135614	7.49208e-07	3.72891e-121
Ms4a4c	1.0226e-120	0.521464	0.842	0.484	1.85101e-116	0.688345	-0.719149	0.885	0.665	1	0.688345	2.0452e-120
Klrc2	1.02938e-120	-0.68199	0.005	0.229	1.86328e-116	6.55103e-07	-0.593716	0.008	0.175	0.011858	6.55103e-07	2.05876e-120
Ccnd1	1.15146e-120	0.45279	0.631	0.298	2.08425e-116	3.40896e-18	0.783155	0.573	0.243	6.17055e-14	3.40896e-18	2.30291e-120
Mrpl23	1.44719e-120	0.413082	0.879	0.618	2.61956e-116	2.70177e-16	0.464276	0.908	0.599	4.89047e-12	2.70177e-16	2.89438e-120
Rhof	1.1609e-119	-0.528411	0.046	0.294	2.10134e-115	6.69354e-07	-0.44392	0.053	0.234	0.012116	6.69354e-07	2.3218e-119
Lat	1.43121e-119	-0.693666	0.016	0.247	2.59064e-115	2.61957e-07	-0.704679	0.046	0.232	0.00474169	2.61957e-07	2.86243e-119
Rps15a	5.95233e-119	-0.757774	1	0.996	1.07743e-114	0.0106912	-0.408468	0.985	0.995	1	0.0106912	1.19047e-118
Ninj1	1.11071e-118	0.399607	0.766	0.408	2.0105e-114	4.35775e-08	0.407021	0.802	0.497	0.000788797	4.35775e-08	2.22142e-118
Gem	5.53725e-118	-0.615516	0.024	0.258	1.0023e-113	4.87968e-06	-0.502392	0.038	0.19	0.0883271	4.87968e-06	1.10745e-117
4930523C07Rik	8.37305e-118	-0.863088	0.308	0.54	1.51561e-113	2.3116e-10	-0.78465	0.344	0.53	4.18422e-06	2.3116e-10	1.67461e-117
Pea15a	3.96967e-117	0.348769	0.682	0.349	7.18549e-113	1.76171e-08	0.279016	0.74	0.448	0.000318886	1.76171e-08	7.93933e-117
Gdf3	4.21502e-117	0.767666	0.205	0.026	7.6296e-113	9.04377e-14	0.496941	0.206	0.055	1.63701e-09	9.04377e-14	8.43003e-117
Sytl3	1.07283e-116	-0.557664	0.007	0.227	1.94193e-112	9.40672e-09	-0.606845	0	0.205	0.000170271	9.40672e-09	2.14566e-116
Cd28	3.47267e-116	-0.72621	0.01	0.232	6.28588e-112	2.9374e-07	-0.747751	0.031	0.21	0.00531699	2.9374e-07	6.94534e-116
Basp1	5.1806e-116	0.264085	0.791	0.414	9.37741e-112	4.727e-20	0.607651	0.847	0.436	8.55633e-16	4.727e-20	1.03612e-115
Nrp1	1.16941e-115	0.336258	0.587	0.259	2.11675e-111	3.98739e-17	0.409308	0.595	0.256	7.21757e-13	3.98739e-17	2.33882e-115
Ms4a4b	1.17357e-115	-1.98295	0.29	0.502	2.12428e-111	1.03033e-16	-1.9873	0.282	0.58	1.86499e-12	1.03033e-16	2.34714e-115
Itk	2.4533e-115	-0.587743	0.013	0.235	4.44072e-111	8.34585e-09	-0.578896	0.008	0.216	0.000151068	8.34585e-09	4.9066e-115
Clec4b1	1.08463e-114	0.291948	0.211	0.028	1.96329e-110	4.14983e-16	0.25061	0.244	0.062	7.51161e-12	4.14983e-16	2.16926e-114
Sla2	2.51424e-114	-0.426892	0.008	0.226	4.55103e-110	3.64397e-07	-0.353489	0.008	0.178	0.00659595	3.64397e-07	5.02849e-114
Myo5a	2.80401e-114	0.339471	0.576	0.266	5.07554e-110	3.25131e-10	0.291948	0.595	0.31	5.8852e-06	3.25131e-10	5.60802e-114
Tut4	3.58104e-114	-0.819419	0.349	0.571	6.48204e-110	0.0001671	-0.548941	0.382	0.479	1	0.0001671	7.16208e-114
Tuba1b	5.30533e-114	0.503206	0.914	0.667	9.60319e-110	8.15749e-16	1.28305	0.916	0.752	1.47659e-11	8.15749e-16	1.06107e-113
Ddx5	8.32132e-114	-0.476781	0.994	0.991	1.50624e-109	6.84057e-09	-0.365602	0.985	0.994	0.000123821	6.84057e-09	1.66426e-113
Comt	3.06622e-113	0.308194	0.749	0.409	5.55016e-109	8.05137e-17	0.345591	0.779	0.412	1.45738e-12	8.05137e-17	6.13244e-113
Lmo2	3.52188e-113	0.307147	0.743	0.375	6.37496e-109	2.67531e-12	0.356965	0.74	0.422	4.84258e-08	2.67531e-12	7.04376e-113
Tmem176a	3.98719e-113	0.51018	0.604	0.286	7.21722e-109	2.52805e-16	0.647209	0.618	0.286	4.57602e-12	2.52805e-16	7.97439e-113
Gpr65	4.95075e-113	0.438672	0.773	0.453	8.96136e-109	2.40363e-08	0.420924	0.763	0.506	0.000435081	2.40363e-08	9.9015e-113
Cd47	1.51649e-112	-0.573777	0.958	0.928	2.74499e-108	1.12347e-13	-0.561805	0.977	0.965	2.03359e-09	1.12347e-13	3.03297e-112
Colgalt1	1.76354e-112	0.37731	0.801	0.475	3.19219e-108	4.52364e-15	0.425971	0.718	0.408	8.18824e-11	4.52364e-15	3.52709e-112
Cotl1	1.8795e-112	0.441486	0.985	0.9	3.40209e-108	4.01175e-09	0.358668	0.985	0.907	7.26167e-05	4.01175e-09	3.75901e-112
Lgals3bp	2.6408e-112	0.529551	0.936	0.698	4.7801e-108	8.45434e-05	0.320363	0.908	0.789	1	8.45434e-05	5.28159e-112
Echs1	1.28581e-111	0.339983	0.694	0.384	2.32745e-107	1.58578e-13	0.354216	0.779	0.443	2.87043e-09	1.58578e-13	2.57162e-111
Cd27	1.32467e-111	-0.69909	0.038	0.269	2.39778e-107	1.12678e-05	-0.514423	0.053	0.205	0.203959	1.12678e-05	2.64933e-111
Ch25h	1.99001e-111	0.383894	0.226	0.036	3.60212e-107	3.24098e-16	0.491746	0.267	0.074	5.8665e-12	3.24098e-16	3.98003e-111
Hfe	2.65152e-111	0.258985	0.633	0.278	4.79951e-107	2.24088e-22	0.320497	0.656	0.257	4.05622e-18	2.24088e-22	5.30303e-111
Cd247	4.4107e-111	-0.508058	0.01	0.223	7.9838e-107	2.12453e-07	-0.59621	0.038	0.223	0.00384561	2.12453e-07	8.82139e-111
Nceh1	6.85676e-111	0.341951	0.598	0.282	1.24114e-106	1.10638e-11	0.296539	0.557	0.278	2.00267e-07	1.10638e-11	1.37135e-110
Ptpn22	2.42521e-110	-1.25594	0.308	0.506	4.38987e-106	1.71016e-05	-0.949277	0.359	0.442	0.309555	1.71016e-05	4.85041e-110
Sh2d1a	1.40575e-109	-0.495794	0.01	0.221	2.54454e-105	3.03208e-08	-0.515527	0	0.193	0.000548837	3.03208e-08	2.81149e-109
Septin6	1.98546e-109	-0.606203	0.168	0.411	3.59388e-105	0.000907812	-0.530372	0.29	0.352	1	0.000907812	3.97092e-109
Gpr68	3.97785e-109	-0.398081	0.016	0.232	7.20031e-105	3.14292e-05	-0.265968	0.023	0.154	0.5689	3.14292e-05	7.9557e-109
Grap	8.41051e-109	-0.62593	0.105	0.349	1.52239e-104	0.000598458	-0.476788	0.198	0.299	1	0.000598458	1.6821e-108
Hip1r	2.1614e-108	-0.415009	0.012	0.223	3.91234e-104	5.94197e-06	-0.323808	0.023	0.169	0.107556	5.94197e-06	4.32279e-108
Arg1	3.14984e-108	1.19162	0.339	0.104	5.70152e-104	9.9806e-10	1.08732	0.519	0.266	1.80659e-05	9.9806e-10	6.29967e-108
Cnn2	1.11416e-107	-0.854485	0.623	0.692	2.01674e-103	1.09459e-09	-0.867563	0.611	0.685	1.98131e-05	1.09459e-09	2.22831e-107
Pkp3	2.04126e-107	-0.587657	0.066	0.302	3.69488e-103	6.39615e-08	-0.616382	0.099	0.298	0.00115777	6.39615e-08	4.08252e-107
Lmna	3.35921e-107	0.376953	0.554	0.25	6.08051e-103	1.29507e-13	0.495525	0.542	0.247	2.34421e-09	1.29507e-13	6.71843e-107
Gk	4.36937e-107	0.35695	0.406	0.148	7.90899e-103	1.45258e-08	0.256951	0.466	0.237	0.000262931	1.45258e-08	8.73873e-107
Dram2	1.15575e-106	0.296413	0.679	0.344	2.09202e-102	2.96319e-11	0.319085	0.718	0.38	5.36367e-07	2.96319e-11	2.3115e-106
Rbfa	2.81818e-106	0.28998	0.662	0.344	5.10118e-102	9.55634e-12	0.286571	0.695	0.379	1.72979e-07	9.55634e-12	5.63636e-106
Fkbp2	2.9818e-106	0.372085	0.821	0.538	5.39736e-102	1.98112e-12	0.445797	0.863	0.594	3.58602e-08	1.98112e-12	5.96361e-106
Extl3	7.14572e-106	0.313981	0.637	0.319	1.29345e-101	2.32185e-10	0.263486	0.649	0.359	4.20278e-06	2.32185e-10	1.42914e-105
Klrc1	1.66553e-105	-0.859864	0.014	0.22	3.01477e-101	3.97799e-07	-0.707228	0	0.166	0.00720055	3.97799e-07	3.33106e-105
F13a1	1.7836e-105	0.844499	0.481	0.201	3.2285e-101	8.93526e-09	0.780202	0.473	0.253	0.000161737	8.93526e-09	3.5672e-105
Dusp2	1.73039e-104	-1.21838	0.269	0.49	3.13217e-100	5.06415e-10	-1.14096	0.244	0.462	9.16662e-06	5.06415e-10	3.46077e-104
Lamtor1	5.33774e-104	0.384879	0.889	0.648	9.66184e-100	3.17031e-19	0.563145	0.924	0.685	5.73858e-15	3.17031e-19	1.06755e-103
Jak1	1.55003e-103	-0.75851	0.8	0.828	2.8057e-99	2.37652e-09	-0.778185	0.832	0.815	4.30174e-05	2.37652e-09	3.10005e-103
Il1rn	2.85105e-103	0.302246	0.516	0.211	5.16069e-99	0.542569	-1.02801	0.565	0.453	1	0.542569	5.7021e-103
Atpif1	1.42673e-102	0.437008	0.908	0.703	2.58253e-98	2.33429e-10	0.510733	0.885	0.718	4.2253e-06	2.33429e-10	2.85346e-102
Sptssa	1.50637e-102	0.386706	0.812	0.528	2.72669e-98	1.77346e-12	0.364208	0.817	0.531	3.21014e-08	1.77346e-12	3.01275e-102
Tnfaip2	4.47288e-102	0.325952	0.599	0.277	8.09635e-98	0.91595	-0.340317	0.519	0.434	1	0.91595	8.94575e-102
Trac	2.24089e-101	-1.47228	0.031	0.241	4.05624e-97	4.28478e-06	-1.52475	0.076	0.237	0.0775587	4.28478e-06	4.48179e-101
Hsd11b1	2.2762e-101	-0.473052	0.015	0.217	4.12015e-97	7.39056e-08	-0.518742	0.015	0.207	0.00133777	7.39056e-08	4.5524e-101
Eif1	6.64509e-101	-0.410451	0.998	0.994	1.20283e-96	1.89566e-17	-0.517509	0.985	0.995	3.43133e-13	1.89566e-17	1.32902e-100
Alox5ap	4.34437e-100	0.354225	0.963	0.547	7.86374e-96	3.24614e-09	0.442331	0.931	0.611	5.87584e-05	3.24614e-09	8.68873e-100
Pkig	4.73661e-100	0.255236	0.735	0.405	8.57374e-96	1.33588e-09	0.264358	0.748	0.478	2.41808e-05	1.33588e-09	9.47323e-100
Car2	4.7383e-100	-0.890355	0.021	0.224	8.57679e-96	3.29657e-05	-0.751384	0.038	0.17	0.596713	3.29657e-05	9.4766e-100
Gnas	5.94058e-100	-0.50611	0.959	0.955	1.0753e-95	8.56695e-11	-0.523884	0.969	0.966	1.5507e-06	8.56695e-11	1.18812e-99
Gdi2	6.96499e-100	0.387797	0.987	0.875	1.26073e-95	1.80313e-06	0.30442	0.962	0.896	0.0326384	1.80313e-06	1.393e-99
Laptm4a	1.02678e-99	0.371829	0.94	0.714	1.85857e-95	2.01468e-07	0.312041	0.962	0.773	0.00364677	2.01468e-07	2.05355e-99
Tbx21	1.84478e-99	-0.377709	0.005	0.196	3.33924e-95	1.10023e-05	-0.352082	0.023	0.163	0.199153	1.10023e-05	3.68957e-99
Nenf	1.95071e-99	0.302603	0.599	0.311	3.53097e-95	2.53024e-21	0.436374	0.733	0.34	4.57998e-17	2.53024e-21	3.90141e-99
Ppp1r14b	2.04631e-99	0.432473	0.853	0.602	3.70403e-95	3.35181e-13	0.690687	0.863	0.598	6.06712e-09	3.35181e-13	4.09263e-99
Spred1	2.72277e-99	0.282509	0.654	0.341	4.92848e-95	2.15656e-13	0.399665	0.733	0.393	3.90358e-09	2.15656e-13	5.44553e-99
Sell	6.4886e-99	-0.90886	0.119	0.357	1.1745e-94	1.09486e-10	-0.969982	0.168	0.416	1.98181e-06	1.09486e-10	1.29772e-98
Epn1	7.11869e-99	0.371174	0.864	0.608	1.28855e-94	9.28138e-12	0.375739	0.885	0.625	1.68002e-07	9.28138e-12	1.42374e-98
Siglece	8.187e-99	0.270685	0.486	0.198	1.48193e-94	2.69792e-11	0.416474	0.427	0.194	4.8835e-07	2.69792e-11	1.6374e-98
Cd3e	8.91789e-99	-1.33381	0.024	0.226	1.61423e-94	4.93258e-06	-1.27653	0.053	0.207	0.0892847	4.93258e-06	1.78358e-98
S100a10	3.12197e-98	-1.20714	0.794	0.78	5.65107e-94	1.89095e-14	-1.05063	0.916	0.917	3.4228e-10	1.89095e-14	6.24393e-98
Pnp	9.33705e-98	0.265892	0.936	0.659	1.6901e-93	0.349447	-0.299849	0.893	0.745	1	0.349447	1.86741e-97
Il18rap	1.70771e-97	-0.565196	0.073	0.297	3.09112e-93	6.75656e-06	-0.553296	0.084	0.244	0.1223	6.75656e-06	3.41542e-97
Lax1	4.81422e-97	-0.392345	0.007	0.196	8.71422e-93	8.13375e-06	-0.30355	0.015	0.158	0.147229	8.13375e-06	9.62844e-97
Cd96	6.75345e-97	-0.370856	0.005	0.19	1.22244e-92	9.19428e-05	-0.285706	0.031	0.151	1	9.19428e-05	1.35069e-96
Tnik	1.13759e-96	-0.405326	0.01	0.201	2.05915e-92	0.000409635	-0.313975	0.046	0.154	1	0.000409635	2.27518e-96
Smn1	1.47528e-96	0.328307	0.615	0.334	2.67041e-92	3.01275e-08	0.278153	0.664	0.399	0.000545338	3.01275e-08	2.95057e-96
Nsd3	4.39191e-96	-0.713674	0.74	0.793	7.94979e-92	2.9799e-06	-0.519042	0.763	0.782	0.0539392	2.9799e-06	8.78381e-96
D16Ertd472e	5.31993e-96	-0.639775	0.167	0.392	9.62961e-92	7.93808e-08	-0.65424	0.183	0.364	0.00143687	7.93808e-08	1.06399e-95
Ckb	9.55546e-96	0.43338	0.711	0.385	1.72963e-91	1.13283e-22	0.880554	0.71	0.34	2.05054e-18	1.13283e-22	1.91109e-95
Atp11b	1.70433e-95	-0.787871	0.491	0.647	3.085e-91	0.000390289	-0.448872	0.534	0.559	1	0.000390289	3.40865e-95
Rabgap1l	2.57953e-95	-0.665849	0.109	0.335	4.66922e-91	8.81017e-06	-0.639773	0.153	0.305	0.159473	8.81017e-06	5.15907e-95
Abca1	3.23943e-95	0.276977	0.577	0.255	5.8637e-91	3.56011e-15	0.362481	0.55	0.225	6.44416e-11	3.56011e-15	6.47887e-95
Serpinb9	5.17331e-95	-1.08032	0.116	0.334	9.36421e-91	4.30619e-06	-1.06825	0.16	0.318	0.0779464	4.30619e-06	1.03466e-94
Mrpl42	6.09917e-95	0.348407	0.75	0.472	1.10401e-90	1.59812e-13	0.401346	0.832	0.532	2.89277e-09	1.59812e-13	1.21983e-94
Sec14l1	7.57651e-95	0.251362	0.556	0.262	1.37142e-90	8.99673e-10	0.295053	0.527	0.27	1.6285e-05	8.99673e-10	1.5153e-94
Bcl2	3.12404e-94	-1.73918	0.326	0.498	5.65482e-90	4.51426e-05	-1.37942	0.344	0.421	0.817125	4.51426e-05	6.24808e-94
Serpina3g	3.63487e-94	-1.07699	0.178	0.411	6.57948e-90	1.18677e-10	-1.04742	0.237	0.489	2.14818e-06	1.18677e-10	7.26975e-94
Rap2a	6.22883e-94	0.348832	0.745	0.448	1.12748e-89	4.52431e-08	0.269667	0.71	0.442	0.000818945	4.52431e-08	1.24577e-93
Adipor1	1.32855e-93	0.306561	0.867	0.585	2.40481e-89	1.01931e-05	0.29316	0.847	0.638	0.184506	1.01931e-05	2.6571e-93
S1pr4	9.42052e-93	-0.392044	0.011	0.195	1.70521e-88	1.56412e-05	-0.313577	0.023	0.161	0.283121	1.56412e-05	1.8841e-92
Cadm1	1.42494e-92	0.402266	0.311	0.099	2.57929e-88	2.42244e-17	0.385813	0.282	0.077	4.38485e-13	2.42244e-17	2.84988e-92
Rgs3	2.00064e-92	-0.446739	0.129	0.36	3.62136e-88	9.03397e-07	-0.407562	0.099	0.276	0.0163524	9.03397e-07	4.00128e-92
Lamtor4	2.027e-92	0.366171	0.898	0.667	3.66907e-88	7.89633e-09	0.389019	0.908	0.73	0.000142932	7.89633e-09	4.054e-92
Klrb1c	2.43363e-92	-1.07957	0.025	0.217	4.40512e-88	5.1983e-06	-1.19868	0.038	0.189	0.0940944	5.1983e-06	4.86726e-92
Atp5g1	2.95904e-92	0.40016	0.937	0.792	5.35617e-88	1.33138e-07	0.324581	0.939	0.827	0.00240993	1.33138e-07	5.91809e-92
Cd3d	6.5094e-92	-1.55202	0.045	0.245	1.17827e-87	5.16958e-06	-1.45825	0.076	0.234	0.0935746	5.16958e-06	1.30188e-91
Eif4a1	1.51692e-91	0.351019	0.993	0.922	2.74578e-87	2.48202e-08	0.398072	0.985	0.921	0.00044927	2.48202e-08	3.03385e-91
Arsb	1.56518e-91	-0.596553	0.156	0.37	2.83314e-87	0.0436073	-0.469178	0.244	0.276	1	0.0436073	3.13037e-91
Slc29a1	2.03516e-91	0.27271	0.524	0.25	3.68384e-87	1.6672e-19	0.407426	0.588	0.251	3.01781e-15	1.6672e-19	4.07032e-91
Icos	1.86053e-90	-0.997977	0.014	0.198	3.36774e-86	1.98308e-07	-1.13627	0.015	0.194	0.00358958	1.98308e-07	3.72105e-90
Klk8	2.7826e-90	-0.340852	0.007	0.183	5.03679e-86	2.94904e-05	-0.268256	0.015	0.144	0.533806	2.94904e-05	5.5652e-90
Cd3g	6.53624e-90	-1.85573	0.049	0.247	1.18312e-85	2.32922e-05	-1.72565	0.107	0.248	0.421613	2.32922e-05	1.30725e-89
Ndufc1	9.62073e-90	0.372823	0.837	0.596	1.74145e-85	2.47557e-07	0.298841	0.863	0.679	0.00448104	2.47557e-07	1.92415e-89
Ywhaz	1.85626e-89	-0.476389	0.912	0.895	3.36001e-85	1.99468e-11	-0.544936	0.908	0.894	3.61057e-07	1.99468e-11	3.71251e-89
Socs1	8.9829e-89	-0.694367	0.188	0.417	1.62599e-84	5.09037e-09	-0.760805	0.26	0.463	9.21408e-05	5.09037e-09	1.79658e-88
Ctla4	2.02097e-88	-1.17822	0.026	0.213	3.65816e-84	3.88111e-07	-1.19262	0.038	0.219	0.00702519	3.88111e-07	4.04194e-88
Anxa6	2.07801e-88	-0.731997	0.524	0.616	3.7614e-84	9.54529e-11	-0.768159	0.573	0.669	1.72779e-06	9.54529e-11	4.15601e-88
H2-Oa	4.39316e-88	-0.762761	0.072	0.279	7.95206e-84	0.00088326	-0.457483	0.107	0.222	1	0.00088326	8.78632e-88
Ankrd44	9.2949e-88	-0.645619	0.586	0.7	1.68247e-83	5.88001e-08	-0.642764	0.565	0.668	0.00106434	5.88001e-08	1.85898e-87
Tespa1	1.02609e-87	-0.483447	0.053	0.253	1.85732e-83	0.00265583	-0.393942	0.122	0.212	1	0.00265583	2.05217e-87
Arid5a	1.89124e-87	-0.619033	0.369	0.559	3.42333e-83	9.77926e-06	-0.541523	0.405	0.496	0.177014	9.77926e-06	3.78248e-87
Rac2	4.54785e-87	-0.725592	0.943	0.914	8.23207e-83	0.00264483	-0.475557	0.939	0.94	1	0.00264483	9.09571e-87
Itgax	8.96754e-87	0.424741	0.661	0.365	1.62321e-82	4.43923e-05	0.256135	0.611	0.401	0.803545	4.43923e-05	1.79351e-86
Fuca1	9.9124e-87	0.34697	0.857	0.606	1.79424e-82	5.43694e-09	0.311119	0.885	0.614	9.8414e-05	5.43694e-09	1.98248e-86
Ahnak	4.90062e-86	-1.13397	0.577	0.676	8.87062e-82	8.25514e-11	-0.90116	0.588	0.739	1.49426e-06	8.25514e-11	9.80124e-86
Gata3	5.56743e-86	-0.374991	0.004	0.17	1.00776e-81	2.25263e-06	-0.334994	0	0.147	0.0407748	2.25263e-06	1.11349e-85
Lrpap1	6.0862e-86	0.252074	0.793	0.481	1.10166e-81	8.46123e-08	0.273015	0.817	0.553	0.00153157	8.46123e-08	1.21724e-85
Cish	6.08629e-86	-0.758696	0.156	0.37	1.10168e-81	2.52614e-07	-0.646987	0.13	0.318	0.00457256	2.52614e-07	1.21726e-85
Mif	2.05353e-85	0.46545	0.97	0.799	3.7171e-81	7.05573e-05	0.302997	0.969	0.853	1	7.05573e-05	4.10707e-85
Ptpmt1	2.0564e-85	0.266138	0.621	0.348	3.72229e-81	1.58777e-09	0.274762	0.672	0.405	2.87402e-05	1.58777e-09	4.1128e-85
Ripor2	2.75786e-85	-0.623902	0.061	0.259	4.992e-81	3.71426e-05	-0.506765	0.092	0.228	0.672319	3.71426e-05	5.51572e-85
Sytl2	3.91705e-85	-0.346385	0.003	0.168	7.09025e-81	2.45752e-05	-0.353303	0.023	0.154	0.444835	2.45752e-05	7.83409e-85
Tspan13	4.55891e-85	-0.644838	0.354	0.56	8.25208e-81	0.00135603	-0.40829	0.359	0.462	1	0.00135603	9.11781e-85
Cd7	8.71427e-85	-0.668387	0.006	0.172	1.57737e-80	3.47284e-05	-0.585763	0.015	0.139	0.628618	3.47284e-05	1.74285e-84
Ap1s1	1.69942e-84	0.27785	0.633	0.361	3.07612e-80	1.38952e-08	0.250722	0.702	0.433	0.000251517	1.38952e-08	3.39884e-84
Parp1	9.10205e-84	0.260845	0.683	0.391	1.64756e-79	9.30392e-08	0.256256	0.626	0.392	0.0016841	9.30392e-08	1.82041e-83
Cd82	2.12045e-83	-0.664217	0.413	0.568	3.83823e-79	8.18569e-06	-0.558797	0.443	0.526	0.148169	8.18569e-06	4.2409e-83
Cebpg	2.56768e-83	0.30057	0.742	0.452	4.64776e-79	1.30953e-08	0.305291	0.756	0.476	0.000237038	1.30953e-08	5.13537e-83
Ncr1	3.65154e-83	-0.759357	0.014	0.184	6.60965e-79	1.04617e-05	-0.87724	0.015	0.152	0.189368	1.04617e-05	7.30307e-83
Plac8	1.65402e-82	-0.950855	0.469	0.674	2.99395e-78	6.68535e-11	-1.65934	0.832	0.816	1.21011e-06	6.68535e-11	3.30805e-82
Tuba1c	3.25018e-82	0.322089	0.697	0.416	5.88316e-78	2.89895e-11	0.525323	0.725	0.489	5.24738e-07	2.89895e-11	6.50037e-82
Ikzf2	3.53554e-82	-1.49273	0.073	0.27	6.39969e-78	1.60785e-05	-1.4535	0.069	0.214	0.291037	1.60785e-05	7.07109e-82
S100a11	4.42576e-82	-0.844794	0.874	0.816	8.01107e-78	1.44791e-18	-1.05755	0.878	0.896	2.62086e-14	1.44791e-18	8.85152e-82
Fam102a	1.17994e-81	-0.453358	0.062	0.255	2.13581e-77	0.000943964	-0.310594	0.107	0.216	1	0.000943964	2.35988e-81
Pnrc1	1.2139e-81	-0.597069	0.867	0.878	2.19727e-77	3.49512e-07	-0.36967	0.885	0.886	0.00632651	3.49512e-07	2.42779e-81
Cd244a	1.97657e-81	-0.596953	0.352	0.533	3.57779e-77	0.123002	-0.339043	0.42	0.416	1	0.123002	3.95315e-81
Eomes	2.86459e-81	-0.572123	0.008	0.17	5.1852e-77	7.4565e-06	-0.502274	0	0.134	0.13497	7.4565e-06	5.72918e-81
Clk1	3.60837e-81	-0.626795	0.813	0.835	6.53151e-77	9.90849e-06	-0.49396	0.779	0.8	0.179354	9.90849e-06	7.21674e-81
Rac1	4.1037e-81	0.29255	0.983	0.88	7.42811e-77	3.17108e-07	0.255063	0.992	0.921	0.00573997	3.17108e-07	8.20741e-81
Cd226	9.04274e-81	-0.445978	0.007	0.168	1.63683e-76	6.24685e-05	-0.335109	0.008	0.122	1	6.24685e-05	1.80855e-80
Ugcg	2.22967e-80	-1.03292	0.49	0.595	4.03592e-76	1.68806e-06	-1.02479	0.519	0.579	0.0305555	1.68806e-06	4.45934e-80
Slc25a39	2.85338e-80	0.277595	0.655	0.38	5.16491e-76	1.75923e-07	0.257017	0.695	0.434	0.00318439	1.75923e-07	5.70676e-80
Klri2	3.663e-80	-0.530227	0.012	0.175	6.6304e-76	0.000411574	-0.426356	0.015	0.112	1	0.000411574	7.326e-80
Slc44a2	5.04762e-80	-0.57275	0.327	0.513	9.1367e-76	2.85149e-05	-0.481958	0.336	0.455	0.516149	2.85149e-05	1.00952e-79
Malt1	1.66227e-79	-0.936418	0.614	0.694	3.00887e-75	3.77885e-12	-1.20272	0.519	0.657	6.84009e-08	3.77885e-12	3.32454e-79
Vdac1	1.76515e-79	0.313945	0.782	0.538	3.1951e-75	1.19238e-08	0.322921	0.802	0.595	0.000215832	1.19238e-08	3.5303e-79
Cblb	4.33695e-79	-0.707364	0.254	0.443	7.85031e-75	2.15145e-05	-0.599032	0.305	0.411	0.389433	2.15145e-05	8.6739e-79
Jakmip1	5.29178e-79	-0.341055	0.005	0.161	9.57865e-75	7.66512e-05	-0.264826	0.008	0.12	1	7.66512e-05	1.05836e-78
H1f0	7.55634e-79	0.296529	0.522	0.256	1.36777e-74	5.40248e-09	0.311592	0.634	0.354	9.77903e-05	5.40248e-09	1.51127e-78
Rnf125	9.8531e-78	-0.371853	0.004	0.157	1.78351e-73	4.28992e-05	-0.293755	0.008	0.126	0.776519	4.28992e-05	1.97062e-77
Uqcr11	7.10046e-77	0.336644	0.921	0.747	1.28525e-72	3.21306e-07	0.26824	0.931	0.79	0.00581595	3.21306e-07	1.42009e-76
Bcl11b	8.14275e-77	-0.506941	0.005	0.157	1.47392e-72	4.74086e-05	-0.472179	0.015	0.137	0.858142	4.74086e-05	1.62855e-76
Nedd9	9.10337e-77	-0.592943	0.233	0.437	1.6478e-72	4.56983e-09	-0.628192	0.221	0.434	8.27184e-05	4.56983e-09	1.82067e-76
Commd1	1.34258e-76	0.259179	0.69	0.419	2.43021e-72	5.92932e-07	0.250873	0.748	0.518	0.0107327	5.92932e-07	2.68516e-76
Hopx	2.33578e-76	-0.668913	0.273	0.464	4.22799e-72	8.52781e-12	-0.872401	0.229	0.492	1.54362e-07	8.52781e-12	4.67155e-76
Itgb3	9.59099e-76	-0.310654	0.007	0.159	1.73607e-71	0.000106336	-0.258173	0.008	0.116	1	0.000106336	1.9182e-75
Nup210	1.12646e-75	-0.470615	0.145	0.338	2.039e-71	0.112475	-0.349499	0.26	0.272	1	0.112475	2.25292e-75
Ier2	1.54726e-75	-0.981621	0.787	0.813	2.80069e-71	8.94341e-05	-0.563579	0.809	0.796	1	8.94341e-05	3.09452e-75
Ubash3a	1.67566e-75	-0.347304	0.009	0.162	3.03312e-71	2.15076e-05	-0.279203	0.008	0.134	0.389309	2.15076e-05	3.35132e-75
Mbnl1	5.69204e-75	-0.600189	0.948	0.917	1.03032e-70	5.18604e-05	-0.588635	0.916	0.91	0.938724	5.18604e-05	1.13841e-74
Samd3	1.51727e-74	-0.349021	0.003	0.149	2.74641e-70	0.000112257	-0.268091	0	0.103	1	0.000112257	3.03453e-74
Zdhhc18	2.0399e-74	-0.56171	0.229	0.417	3.69243e-70	0.000971671	-0.499812	0.313	0.371	1	0.000971671	4.07981e-74
Tox	5.15411e-74	-0.459422	0.006	0.153	9.32945e-70	0.000108132	-0.325187	0.008	0.116	1	0.000108132	1.03082e-73
Ndufa12	5.83857e-74	0.322904	0.841	0.614	1.05684e-69	8.68725e-11	0.394048	0.878	0.616	1.57248e-06	8.68725e-11	1.16771e-73
Fabp5	1.1955e-73	0.378472	0.482	0.238	2.16397e-69	7.66795e-14	1.11811	0.603	0.303	1.38797e-09	7.66795e-14	2.39099e-73
Adgre5	2.81293e-73	-0.797815	0.472	0.622	5.09168e-69	9.26685e-07	-0.743901	0.573	0.664	0.0167739	9.26685e-07	5.62586e-73
Cltc	1.08785e-72	0.324338	0.884	0.684	1.96911e-68	1.96898e-09	0.375962	0.901	0.682	3.56404e-05	1.96898e-09	2.17569e-72
S100a4	3.11044e-72	-1.7773	0.527	0.602	5.6302e-68	1.09001e-08	-1.59953	0.573	0.652	0.000197303	1.09001e-08	6.22087e-72
Tubb6	3.8331e-72	0.268051	0.568	0.316	6.9383e-68	1.92941e-10	0.415322	0.618	0.363	3.49243e-06	1.92941e-10	7.66621e-72
Irf7	6.78102e-72	0.752097	0.778	0.582	1.22743e-67	0.86512	-0.307859	0.893	0.763	1	0.86512	1.3562e-71
Stk24	2.12126e-71	-0.564035	0.661	0.71	3.8397e-67	0.00873147	-0.408299	0.702	0.64	1	0.00873147	4.24253e-71
Mrpl17	2.25067e-71	0.277336	0.691	0.431	4.07393e-67	1.63393e-08	0.26453	0.733	0.498	0.000295757	1.63393e-08	4.50133e-71
Cst3	2.40629e-71	-0.846965	0.999	0.913	4.35562e-67	1.36315e-13	-0.310747	0.985	0.915	2.46744e-09	1.36315e-13	4.81257e-71
Sesn3	1.39245e-70	-0.384444	0.069	0.246	2.52048e-66	0.00039465	-0.360494	0.099	0.21	1	0.00039465	2.7849e-70
Trim12a	2.07646e-70	-0.59592	0.414	0.568	3.75859e-66	3.87631e-08	-0.65492	0.473	0.585	0.000701651	3.87631e-08	4.15291e-70
S100a6	2.3351e-70	-1.31195	0.844	0.768	4.22676e-66	7.82128e-13	-0.991922	0.855	0.851	1.41573e-08	7.82128e-13	4.6702e-70
Selenof	3.20548e-70	0.284892	0.947	0.807	5.80224e-66	2.87108e-10	0.357365	0.947	0.841	5.19694e-06	2.87108e-10	6.41097e-70
Arhgef18	5.89623e-70	-0.418951	0.042	0.209	1.06728e-65	0.000179267	-0.347607	0.046	0.162	1	0.000179267	1.17925e-69
Atp1b1	7.27664e-70	-0.42562	0.009	0.152	1.31714e-65	8.85276e-05	-0.374738	0.008	0.118	1	8.85276e-05	1.45533e-69
Klrb1f	7.64165e-70	-0.411877	0.006	0.145	1.38322e-65	2.23392e-05	-0.387919	0	0.122	0.404362	2.23392e-05	1.52833e-69
Ppp3cc	1.04188e-69	-0.510067	0.11	0.288	1.8859e-65	0.000727013	-0.428089	0.145	0.249	1	0.000727013	2.08375e-69
Arhgap45	1.3688e-69	-0.578961	0.72	0.771	2.47766e-65	0.000148869	-0.454218	0.763	0.722	1	0.000148869	2.7376e-69
Pgam1	7.75855e-69	0.37312	0.929	0.76	1.40438e-64	0.000638979	0.268485	0.931	0.808	1	0.000638979	1.55171e-68
Pdcd1	7.77885e-69	-0.697139	0.014	0.159	1.40805e-64	0.000486202	-0.545849	0.038	0.14	1	0.000486202	1.55577e-68
Cxcr6	5.72944e-68	-0.845434	0.011	0.151	1.03709e-63	0.000322063	-0.870783	0.038	0.146	1	0.000322063	1.14589e-67
Zyx	3.37732e-67	-0.587963	0.747	0.752	6.11328e-63	4.65063e-07	-0.791875	0.748	0.732	0.00841811	4.65063e-07	6.75464e-67
Gpr174	5.17727e-67	-0.28779	0.007	0.144	9.37138e-63	1.17356e-05	-0.254679	0	0.129	0.212427	1.17356e-05	1.03545e-66
Pfkp	5.33665e-67	-0.663004	0.485	0.581	9.65988e-63	1.17437e-12	-0.813701	0.496	0.648	2.12573e-08	1.17437e-12	1.06733e-66
Il2rg	5.70812e-67	-0.659175	0.608	0.662	1.03323e-62	1.86589e-10	-0.604498	0.763	0.799	3.37746e-06	1.86589e-10	1.14162e-66
Inpp4b	1.23548e-66	-0.695338	0.117	0.291	2.23634e-62	0.000872047	-0.594778	0.183	0.284	1	0.000872047	2.47096e-66
Atp2b4	1.36492e-66	-0.584314	0.166	0.347	2.47064e-62	2.90707e-09	-0.596435	0.084	0.319	5.26209e-05	2.90707e-09	2.72984e-66
Nisch	1.57806e-66	0.252504	0.847	0.602	2.85645e-62	3.49441e-06	0.300034	0.847	0.626	0.0632523	3.49441e-06	3.15613e-66
Slc38a2	2.47005e-66	-0.579479	0.821	0.853	4.47103e-62	0.00802736	-0.362174	0.756	0.778	1	0.00802736	4.94009e-66
Xcl1	3.33189e-66	-1.5285	0.042	0.199	6.03105e-62	4.25326e-05	-1.26988	0.023	0.148	0.769883	4.25326e-05	6.66377e-66
Utrn	3.46573e-66	-0.554685	0.208	0.384	6.27332e-62	0.0138812	-0.338089	0.305	0.356	1	0.0138812	6.93146e-66
Il27ra	3.78382e-66	-0.256912	0.011	0.15	6.8491e-62	5.56269e-07	-0.34969	0	0.163	0.010069	5.56269e-07	7.56765e-66
Cuedc2	6.30688e-66	0.262932	0.793	0.546	1.14161e-61	9.4257e-07	0.285606	0.771	0.534	0.0170615	9.4257e-07	1.26138e-65
Slc25a5	3.40539e-65	0.302937	0.987	0.903	6.1641e-61	5.38572e-05	0.27516	0.977	0.915	0.97487	5.38572e-05	6.81078e-65
Gstp3	5.241e-65	-0.307938	0.018	0.16	9.48674e-61	0.00096828	-0.275722	0.038	0.132	1	0.00096828	1.0482e-64
Malat1	6.46335e-65	-0.557426	0.989	0.991	1.16993e-60	1.82298e-08	-0.375671	0.985	0.996	0.000329978	1.82298e-08	1.29267e-64
Nlrc3	2.28774e-64	-0.366791	0.047	0.204	4.14104e-60	5.53337e-05	-0.322419	0.031	0.157	1	5.53337e-05	4.57548e-64
Rinl	3.01338e-64	-0.66558	0.357	0.491	5.45452e-60	5.10604e-06	-0.687184	0.389	0.488	0.0924243	5.10604e-06	6.02676e-64
Tnfaip3	4.14789e-63	-0.813993	0.372	0.528	7.50809e-59	6.52615e-09	-0.810993	0.336	0.53	0.00011813	6.52615e-09	8.29578e-63
Styk1	4.32795e-63	-0.367269	0.007	0.135	7.83403e-59	0.00268401	-0.356689	0.038	0.121	1	0.00268401	8.65591e-63
Luc7l2	4.48307e-63	-0.484083	0.914	0.899	8.11481e-59	0.00935082	-0.29201	0.878	0.892	1	0.00935082	8.96614e-63
Il1b	1.16173e-62	0.388091	0.803	0.551	2.10286e-58	0.940043	-0.405406	0.725	0.616	1	0.940043	2.32347e-62
Cd6	1.57329e-62	-0.556809	0.009	0.139	2.84782e-58	3.80789e-06	-0.554892	0	0.142	0.0689266	3.80789e-06	3.14659e-62
Tra2a	2.96125e-62	-0.497686	0.808	0.829	5.36016e-58	1.49269e-06	-0.45565	0.802	0.805	0.0270192	1.49269e-06	5.9225e-62
Lrrc8c	6.28921e-62	-0.487411	0.296	0.452	1.13841e-57	2.72074e-05	-0.463584	0.389	0.477	0.492482	2.72074e-05	1.25784e-61
Prkca	1.61056e-61	-0.411525	0.047	0.199	2.91528e-57	2.74571e-05	-0.391489	0.038	0.172	0.497	2.74571e-05	3.22113e-61
Anxa2	3.72268e-61	-0.900715	0.79	0.75	6.73842e-57	8.8931e-10	-0.889342	0.824	0.826	1.60974e-05	8.8931e-10	7.44536e-61
Lamb3	7.24105e-61	-0.29425	0.017	0.151	1.3107e-56	0.000340925	-0.261922	0.023	0.124	1	0.000340925	1.44821e-60
Tubb5	3.19423e-60	0.327434	0.933	0.802	5.78188e-56	7.19058e-16	1.24527	0.954	0.8	1.30157e-11	7.19058e-16	6.38847e-60
Zfp36l2	3.68193e-60	-0.652207	0.949	0.916	6.66466e-56	0.000746224	-0.487861	0.954	0.897	1	0.000746224	7.36386e-60
Gramd3	3.97923e-60	-0.381911	0.052	0.205	7.20281e-56	0.00228277	-0.368957	0.145	0.237	1	0.00228277	7.95846e-60
Crip1	7.43577e-60	-1.08005	0.871	0.836	1.34595e-55	1.3026e-09	-1.30128	0.84	0.869	2.35783e-05	1.3026e-09	1.48715e-59
Il7r	2.89835e-59	-1.13009	0.114	0.279	5.24631e-55	0.00443346	-0.912205	0.176	0.266	1	0.00443346	5.79671e-59
Psmb6	3.28986e-59	0.275498	0.929	0.774	5.95497e-55	5.55345e-06	0.306544	0.916	0.811	0.100523	5.55345e-06	6.57972e-59
Hcst	3.7055e-59	-1.10412	0.605	0.635	6.70733e-55	0.00360404	-0.775893	0.687	0.629	1	0.00360404	7.411e-59
Pycard	5.78217e-59	0.271383	0.93	0.755	1.04663e-54	3.86077e-07	0.325097	0.916	0.818	0.00698838	3.86077e-07	1.15643e-58
Rab27a	1.02202e-58	-0.36631	0.129	0.297	1.84995e-54	0.00156436	-0.275693	0.16	0.258	1	0.00156436	2.04403e-58
Ak2	1.13267e-58	0.256463	0.805	0.565	2.05024e-54	2.46212e-07	0.297564	0.84	0.605	0.00445668	2.46212e-07	2.26533e-58
Stk17b	1.14215e-58	-0.674239	0.855	0.856	2.0674e-54	0.000327532	-0.487216	0.87	0.801	1	0.000327532	2.28429e-58
Uqcrh	1.7717e-58	-0.341804	0.984	0.949	3.20695e-54	4.73783e-05	-0.261343	0.969	0.963	0.857595	4.73783e-05	3.54339e-58
Ifng	2.48453e-58	-0.696634	0.014	0.141	4.49725e-54	3.31387e-06	-0.79813	0.008	0.155	0.0599843	3.31387e-06	4.96906e-58
Msi2	9.7245e-58	-0.467858	0.174	0.342	1.76023e-53	0.023358	-0.338247	0.221	0.274	1	0.023358	1.9449e-57
Hmgn1	1.0035e-57	0.306155	0.646	0.42	1.81643e-53	6.55352e-25	0.726036	0.702	0.324	1.18625e-20	6.55352e-25	2.007e-57
Ifi27l2a	1.17196e-57	0.317234	0.937	0.732	2.12136e-53	0.152126	-0.431245	0.977	0.868	1	0.152126	2.34391e-57
Rapgef6	3.60061e-57	-0.640357	0.429	0.546	6.51747e-53	0.00143233	-0.53229	0.45	0.479	1	0.00143233	7.20122e-57
Spn	6.60443e-57	-0.580583	0.207	0.372	1.19547e-52	0.164028	-0.459428	0.405	0.392	1	0.164028	1.32089e-56
Ssr4	1.55443e-56	0.253102	0.979	0.855	2.81368e-52	9.20095e-07	0.267335	0.954	0.869	0.0166546	9.20095e-07	3.10887e-56
Psmb2	7.4154e-56	0.276501	0.924	0.767	1.34226e-51	3.86629e-08	0.347152	0.931	0.79	0.000699836	3.86629e-08	1.48308e-55
Rgs16	7.4564e-56	-0.557747	0.017	0.142	1.34968e-51	0.00963253	-0.250628	0.046	0.118	1	0.00963253	1.49128e-55
Ifngr1	1.72742e-55	-0.711266	0.948	0.879	3.1268e-51	0.0795277	-0.636721	0.947	0.868	1	0.0795277	3.45483e-55
Arhgef1	2.35448e-55	-0.561345	0.73	0.732	4.26184e-51	4.08923e-05	-0.517913	0.748	0.709	0.740192	4.08923e-05	4.70896e-55
Cd69	1.12201e-54	-0.865726	0.301	0.464	2.03095e-50	2.22666e-06	-0.911609	0.374	0.51	0.0403048	2.22666e-06	2.24402e-54
Adora2a	1.87017e-54	-0.250292	0.01	0.127	3.3852e-50	1.07711e-05	-0.275678	0.008	0.144	0.194968	1.07711e-05	3.74035e-54
Cd5	2.38284e-54	-0.465929	0.017	0.138	4.31317e-50	1.4543e-05	-0.535187	0.008	0.138	0.263244	1.4543e-05	4.76567e-54
Cyfip2	3.9375e-54	-0.534912	0.284	0.428	7.12727e-50	0.00267405	-0.464217	0.366	0.406	1	0.00267405	7.875e-54
Prdx6	4.03632e-54	-0.548776	0.814	0.783	7.30615e-50	3.20785e-10	-0.662897	0.763	0.817	5.80654e-06	3.20785e-10	8.07265e-54
Lyst	8.97444e-54	-0.520837	0.276	0.428	1.62446e-49	0.000360493	-0.467794	0.298	0.398	1	0.000360493	1.79489e-53
Klra7	2.45074e-53	-0.710649	0.011	0.125	4.43608e-49	0.000762136	-0.753222	0.015	0.104	1	0.000762136	4.90147e-53
Kmt2a	3.50715e-53	-0.637986	0.556	0.631	6.34829e-49	0.0209636	-0.410081	0.588	0.561	1	0.0209636	7.0143e-53
Mllt3	4.37182e-53	-0.305982	0.061	0.205	7.91343e-49	0.000296606	-0.305347	0.084	0.202	1	0.000296606	8.74364e-53
Il2ra	4.6337e-53	-0.73293	0.031	0.16	8.38747e-49	0.000126446	-0.621666	0.038	0.159	1	0.000126446	9.26741e-53
Cd8b1	9.07839e-53	-1.23687	0.028	0.153	1.64328e-48	0.0622331	-0.874561	0.061	0.107	1	0.0622331	1.81568e-52
Cxcl2	1.17846e-52	0.446299	0.347	0.169	2.13312e-48	0.0995272	-0.313385	0.298	0.217	1	0.0995272	2.35691e-52
Gm8369	3.83472e-52	-0.791355	0.103	0.251	6.94122e-48	6.36823e-05	-0.554766	0.115	0.254	1	6.36823e-05	7.66943e-52
Fryl	4.9051e-52	-0.50458	0.301	0.443	8.87871e-48	0.00638404	-0.462179	0.344	0.383	1	0.00638404	9.81019e-52
Cers4	5.0503e-52	-0.32033	0.035	0.165	9.14155e-48	0.000520988	-0.314851	0.053	0.159	1	0.000520988	1.01006e-51
Akna	4.14923e-51	-0.471352	0.492	0.592	7.51053e-47	0.00202832	-0.375258	0.481	0.511	1	0.00202832	8.29846e-51
Sipa1l1	7.46153e-51	-0.437995	0.26	0.411	1.35061e-46	0.23053	-0.332853	0.412	0.377	1	0.23053	1.49231e-50
Gzma	2.35248e-50	-3.30646	0.087	0.227	4.25822e-46	0.00339771	-3.92294	0.328	0.377	1	0.00339771	4.70495e-50
Cd8a	1.90088e-49	-1.16846	0.034	0.155	3.44078e-45	0.00983803	-0.82724	0.038	0.105	1	0.00983803	3.80176e-49
Foxp1	2.32301e-49	-0.687564	0.518	0.605	4.20488e-45	0.0422417	-0.460647	0.611	0.573	1	0.0422417	4.64602e-49
Ppp1r15a	1.19272e-48	-0.645594	0.494	0.599	2.15894e-44	0.00838314	-0.258517	0.55	0.573	1	0.00838314	2.38544e-48
Stat3	1.28491e-48	-0.516284	0.787	0.766	2.32582e-44	9.3909e-07	-0.557968	0.74	0.736	0.0169985	9.3909e-07	2.56982e-48
Prrc2c	2.40276e-48	-0.467693	0.916	0.899	4.34924e-44	0.00536328	-0.292017	0.84	0.875	1	0.00536328	4.80552e-48
Ifitm6	3.68706e-47	-0.859196	0.129	0.273	6.67396e-43	0.0115303	-0.583143	0.214	0.283	1	0.0115303	7.37413e-47
Cbfa2t3	3.82537e-47	-0.667266	0.147	0.295	6.92431e-43	0.0140483	-0.440313	0.122	0.19	1	0.0140483	7.65075e-47
Calhm6	5.40661e-47	0.319944	0.42	0.235	9.7865e-43	0.737049	-0.615408	0.55	0.447	1	0.737049	1.08132e-46
H2-Q7	9.92974e-47	-0.789324	0.835	0.795	1.79738e-42	0.00258746	-0.424096	0.954	0.88	1	0.00258746	1.98595e-46
Tra2b	1.18141e-46	-0.414404	0.876	0.851	2.13846e-42	1.20981e-05	-0.441138	0.824	0.835	0.218987	1.20981e-05	2.36281e-46
Gpnmb	1.86671e-46	0.986517	0.14	0.038	3.37893e-42	5.97117e-22	1.69271	0.214	0.041	1.08084e-17	5.97117e-22	3.73341e-46
Nfkb1	2.48724e-46	-0.498553	0.784	0.765	4.50215e-42	7.85765e-07	-0.54741	0.733	0.773	0.0142231	7.85765e-07	4.97447e-46
Septin11	2.70794e-46	-0.524592	0.301	0.42	4.90164e-42	0.0681866	-0.339704	0.366	0.377	1	0.0681866	5.41588e-46
Tnrc6b	2.83356e-46	-0.565591	0.51	0.593	5.12902e-42	0.0109739	-0.354155	0.565	0.558	1	0.0109739	5.66712e-46
Dock2	1.36469e-45	-0.493005	0.709	0.726	2.47023e-41	7.03641e-05	-0.480416	0.71	0.723	1	7.03641e-05	2.72939e-45
Add3	1.66002e-45	-0.489305	0.227	0.366	3.00481e-41	0.000289814	-0.452707	0.206	0.318	1	0.000289814	3.32004e-45
Birc2	9.31092e-45	-0.566433	0.325	0.445	1.68537e-40	0.0115858	-0.477983	0.389	0.405	1	0.0115858	1.86218e-44
Sp100	1.07352e-43	-0.483224	0.757	0.782	1.94319e-39	1.36686e-18	-0.905238	0.756	0.849	2.47415e-14	1.36686e-18	2.14705e-43
Ccl5	8.60956e-43	-2.41874	0.366	0.479	1.55842e-38	2.88016e-07	-2.30642	0.679	0.723	0.00521338	2.88016e-07	1.72191e-42
Btg2	1.17334e-42	-0.582348	0.851	0.878	2.12387e-38	4.55315e-08	-0.667629	0.863	0.882	0.000824165	4.55315e-08	2.34669e-42
Chd2	1.44727e-42	-0.525015	0.49	0.579	2.61969e-38	0.0701959	-0.276629	0.527	0.512	1	0.0701959	2.89453e-42
Kmt2e	1.52305e-42	-0.460091	0.775	0.792	2.75687e-38	0.000962773	-0.344915	0.794	0.74	1	0.000962773	3.0461e-42
Nfat5	3.34521e-42	-0.557845	0.471	0.548	6.05517e-38	0.0236008	-0.32788	0.458	0.483	1	0.0236008	6.69043e-42
Atp2a3	3.87116e-42	-0.294337	0.101	0.233	7.00719e-38	0.000636229	-0.291003	0.107	0.217	1	0.000636229	7.74232e-42
Acot7	5.42881e-42	-0.358984	0.199	0.328	9.82669e-38	0.209742	-0.306404	0.321	0.301	1	0.209742	1.08576e-41
Tecpr1	6.65008e-42	-0.649998	0.228	0.356	1.20373e-37	0.309836	-0.440204	0.29	0.278	1	0.309836	1.33002e-41
Pde7a	7.31926e-42	-0.445204	0.201	0.332	1.32486e-37	0.0114377	-0.376603	0.198	0.268	1	0.0114377	1.46385e-41
Crem	9.71022e-42	-0.528138	0.186	0.321	1.75765e-37	0.000259579	-0.438378	0.183	0.305	1	0.000259579	1.94204e-41
Eif4a2	2.18014e-41	-0.477239	0.743	0.74	3.94627e-37	0.000132047	-0.43716	0.763	0.738	1	0.000132047	4.36027e-41
Bcl2l11	5.49301e-41	-0.615278	0.462	0.544	9.9429e-37	0.930174	-0.327164	0.588	0.468	1	0.930174	1.0986e-40
Elf1	8.33386e-41	-0.431653	0.727	0.74	1.50851e-36	0.000137811	-0.371337	0.756	0.726	1	0.000137811	1.66677e-40
Actg1	1.90038e-40	-0.548375	0.996	0.987	3.43988e-36	3.99614e-05	-0.510302	0.992	0.994	0.723341	3.99614e-05	3.80076e-40
Rpl22l1	4.21318e-40	-0.422094	0.95	0.923	7.62628e-36	0.0835842	-0.289278	0.908	0.899	1	0.0835842	8.42637e-40
Atxn1	7.6446e-40	-0.454057	0.133	0.261	1.38375e-35	0.0651073	-0.357245	0.229	0.266	1	0.0651073	1.52892e-39
Stx11	1.56037e-39	-0.304446	0.119	0.252	2.82442e-35	4.61837e-05	-0.366371	0.16	0.305	0.835972	4.61837e-05	3.12073e-39
Dnaja1	1.59991e-39	-0.433222	0.894	0.865	2.896e-35	3.56848e-08	-0.484499	0.802	0.837	0.00064593	3.56848e-08	3.19982e-39
Lag3	1.66229e-39	-0.699955	0.179	0.309	3.00891e-35	0.00759903	-0.726133	0.168	0.244	1	0.00759903	3.32457e-39
Fchsd2	2.56289e-39	-0.544247	0.237	0.362	4.63909e-35	0.577841	-0.259323	0.298	0.277	1	0.577841	5.12579e-39
Xist	2.5642e-39	-0.432752	0.97	0.946	4.64146e-35	0.122843	0.447783	0.931	0.942	1	0.122843	5.12841e-39
Pim1	2.76882e-39	-0.69768	0.834	0.803	5.01184e-35	1.40841e-06	-0.570609	0.863	0.851	0.0254936	1.40841e-06	5.53764e-39
Ranbp1	5.01483e-39	0.271888	0.822	0.633	9.07734e-35	1.66015e-08	0.525862	0.824	0.667	0.000300504	1.66015e-08	1.00297e-38
Ppp1r12a	5.57745e-39	-0.461412	0.744	0.735	1.00957e-34	1.48179e-07	-0.547934	0.695	0.725	0.00268219	1.48179e-07	1.11549e-38
Jak2	2.13669e-38	-0.572259	0.464	0.529	3.86762e-34	0.000174235	-0.488242	0.504	0.533	1	0.000174235	4.27337e-38
Ogt	5.45663e-38	-0.522563	0.597	0.64	9.87704e-34	0.00712757	-0.377973	0.595	0.603	1	0.00712757	1.09133e-37
Chsy1	3.0041e-37	-0.418918	0.238	0.357	5.43772e-33	0.0976764	-0.382336	0.351	0.344	1	0.0976764	6.0082e-37
Rps27rt	5.1073e-37	-0.424698	0.741	0.72	9.24472e-33	0.0003434	-0.347644	0.71	0.7	1	0.0003434	1.02146e-36
Trim12c	9.3243e-37	-0.397012	0.356	0.476	1.68779e-32	7.09604e-09	-0.547326	0.305	0.508	0.000128445	7.09604e-09	1.86486e-36
Ly6i	6.38399e-36	0.822704	0.273	0.146	1.15557e-31	0.421368	-0.943202	0.534	0.465	1	0.421368	1.2768e-35
Dgka	2.943e-35	-0.331042	0.075	0.185	5.32713e-31	0.00104501	-0.276765	0.076	0.182	1	0.00104501	5.88601e-35
Padi2	8.1312e-35	-0.518552	0.247	0.351	1.47183e-30	0.00141973	-0.48834	0.191	0.284	1	0.00141973	1.62624e-34
Mxd1	8.51698e-35	-0.857266	0.389	0.487	1.54166e-30	1.13714e-06	-0.930681	0.374	0.508	0.0205834	1.13714e-06	1.7034e-34
Clec2d	2.21105e-34	-0.467049	0.772	0.776	4.00222e-30	1.75876e-19	-0.860243	0.748	0.884	3.18353e-15	1.75876e-19	4.42209e-34
Peli1	3.56513e-34	-0.538269	0.724	0.736	6.45325e-30	6.25447e-09	-0.67215	0.641	0.748	0.000113212	6.25447e-09	7.13027e-34
Ncor1	4.81034e-34	-0.389931	0.855	0.826	8.70719e-30	0.0370894	-0.250781	0.878	0.826	1	0.0370894	9.62067e-34
Traf3ip3	5.46958e-34	-0.381662	0.333	0.439	9.90049e-30	0.00868086	-0.337095	0.298	0.357	1	0.00868086	1.09392e-33
Kif21b	2.92345e-33	-0.416598	0.327	0.427	5.29174e-29	0.323532	-0.302498	0.382	0.349	1	0.323532	5.84691e-33
Tnfrsf4	3.63003e-33	-0.975929	0.04	0.133	6.57073e-29	6.79939e-05	-1.12751	0.031	0.152	1	6.79939e-05	7.26007e-33
Ttc39b	3.97841e-33	-0.464632	0.397	0.481	7.20133e-29	0.0427505	-0.30389	0.443	0.455	1	0.0427505	7.95683e-33
Tpm4	4.945e-33	-0.478001	0.811	0.789	8.95094e-29	0.0138554	-0.329792	0.771	0.771	1	0.0138554	9.89e-33
Ankrd11	6.52403e-33	-0.419878	0.94	0.918	1.18092e-28	0.00153182	-0.343725	0.931	0.916	1	0.00153182	1.30481e-32
1700025G04Rik	7.42841e-33	-0.369085	0.159	0.274	1.34462e-28	0.324679	-0.289099	0.214	0.218	1	0.324679	1.48568e-32
Ipcef1	1.08725e-32	-0.398979	0.142	0.257	1.96803e-28	0.0190417	-0.327605	0.145	0.214	1	0.0190417	2.1745e-32
Runx2	3.19355e-32	-0.391126	0.212	0.325	5.78065e-28	0.284905	-0.270008	0.305	0.303	1	0.284905	6.38711e-32
Plec	6.20968e-32	-0.513081	0.36	0.454	1.12401e-27	0.00575899	-0.31427	0.389	0.433	1	0.00575899	1.24194e-31
Klf2	8.14049e-32	-1.05395	0.418	0.495	1.47351e-27	0.371964	-0.76274	0.565	0.501	1	0.371964	1.6281e-31
Arhgap26.1	2.10267e-31	-0.264202	0.094	0.203	3.80605e-27	0.00190718	-0.255547	0.084	0.18	1	0.00190718	4.20534e-31
Junb	2.71201e-31	-0.498743	0.97	0.954	4.90901e-27	1.4589e-06	-0.629136	0.962	0.959	0.0264076	1.4589e-06	5.42402e-31
Nfkbia	7.52197e-31	-0.919276	0.846	0.794	1.36155e-26	7.06967e-05	-0.773213	0.824	0.798	1	7.06967e-05	1.50439e-30
Csrnp1	1.38122e-30	-0.451691	0.375	0.472	2.50014e-26	0.00202407	-0.395878	0.351	0.411	1	0.00202407	2.76244e-30
Adam19	1.91917e-30	-0.396835	0.092	0.196	3.47388e-26	5.85941e-05	-0.342141	0.031	0.155	1	5.85941e-05	3.83833e-30
Supt4a	3.19784e-30	-0.344309	0.838	0.789	5.78841e-26	0.00116559	-0.277862	0.855	0.794	1	0.00116559	6.39568e-30
Nr4a2	3.88209e-30	-0.500695	0.204	0.328	7.02697e-26	0.000834359	-0.471729	0.13	0.245	1	0.000834359	7.76418e-30
Prkar1a	4.67833e-30	-0.345242	0.869	0.831	8.46824e-26	0.000109746	-0.358254	0.847	0.837	1	0.000109746	9.35665e-30
Rock1	7.60496e-30	-0.383682	0.85	0.812	1.37657e-25	0.000365291	-0.378946	0.824	0.823	1	0.000365291	1.52099e-29
Cntrl	9.88677e-30	-0.435911	0.486	0.543	1.7896e-25	0.20401	-0.301308	0.534	0.483	1	0.20401	1.97735e-29
Slfn1	1.02146e-29	0.271692	0.583	0.392	1.84894e-25	0.00346503	-0.47567	0.595	0.587	1	0.00346503	2.04291e-29
Ikzf1	4.09518e-29	-0.391121	0.687	0.691	7.41269e-25	0.00069769	-0.411007	0.702	0.684	1	0.00069769	8.19037e-29
Casp3	5.45184e-29	-0.445196	0.328	0.409	9.86837e-25	0.146838	-0.300325	0.45	0.425	1	0.146838	1.09037e-28
Fmnl1	5.99965e-29	-0.360325	0.686	0.682	1.086e-24	0.00502676	-0.263951	0.656	0.661	1	0.00502676	1.19993e-28
Rasal3	8.01207e-29	-0.408448	0.337	0.42	1.45027e-24	0.268395	-0.33341	0.435	0.382	1	0.268395	1.60241e-28
Gpr132	1.90737e-28	-0.409474	0.275	0.377	3.45254e-24	0.000209739	-0.475096	0.275	0.372	1	0.000209739	3.81475e-28
Arid4b	2.01709e-28	-0.431807	0.547	0.594	3.65113e-24	0.003842	-0.407362	0.55	0.559	1	0.003842	4.03417e-28
Tgm2	3.81541e-28	-0.753695	0.558	0.333	6.90628e-24	0.131839	-0.443149	0.656	0.474	1	0.131839	7.63083e-28
Tuba1a	1.27809e-27	-0.449361	0.32	0.408	2.31348e-23	0.112441	-0.340474	0.443	0.409	1	0.112441	2.55619e-27
Fam107b	1.30931e-27	-0.533251	0.492	0.534	2.36999e-23	0.169435	-0.419373	0.58	0.495	1	0.169435	2.61863e-27
Cdc42ep3	2.30713e-27	-0.322978	0.177	0.287	4.17614e-23	9.85691e-05	-0.390052	0.13	0.262	1	9.85691e-05	4.61426e-27
Myl6	2.34692e-27	-0.323701	0.992	0.972	4.24815e-23	2.12114e-11	-0.570565	1	0.983	3.83948e-07	2.12114e-11	4.69383e-27
Serpina3f	4.3576e-27	-0.259594	0.046	0.132	7.88769e-23	0.0015969	-0.280529	0.069	0.164	1	0.0015969	8.7152e-27
Nktr	1.89076e-26	-0.342933	0.817	0.793	3.42247e-22	0.000228299	-0.41688	0.786	0.782	1	0.000228299	3.78152e-26
Tle3	1.93392e-26	-0.376067	0.357	0.44	3.5006e-22	0.000107617	-0.394694	0.298	0.407	1	0.000107617	3.86785e-26
Ube2h	2.42551e-26	-0.390725	0.421	0.488	4.39041e-22	0.112292	-0.284274	0.389	0.396	1	0.112292	4.85102e-26
Rsrc2	2.65846e-26	-0.380097	0.798	0.756	4.81207e-22	0.00016773	-0.41791	0.794	0.742	1	0.00016773	5.31691e-26
Zfp292	3.85558e-26	-0.458059	0.619	0.638	6.97899e-22	5.31487e-06	-0.465645	0.649	0.697	0.0962045	5.31487e-06	7.71116e-26
Tiam1	4.87784e-26	-0.267381	0.102	0.199	8.82939e-22	0.00120289	-0.25408	0.092	0.195	1	0.00120289	9.75569e-26
Isg20	5.29479e-26	-0.394125	0.297	0.411	9.58411e-22	7.38923e-11	-0.780423	0.237	0.49	1.33752e-06	7.38923e-11	1.05896e-25
Cyld	2.62542e-25	-0.389852	0.482	0.532	4.75227e-21	0.00149821	-0.415263	0.504	0.535	1	0.00149821	5.25084e-25
Rsbn1l	2.78419e-25	-0.369381	0.705	0.69	5.03965e-21	0.000176563	-0.41222	0.71	0.692	1	0.000176563	5.56837e-25
Gzmc	3.01576e-25	-3.13339	0.203	0.291	5.45882e-21	0.00142079	-2.36933	0.137	0.235	1	0.00142079	6.03151e-25
Esyt2	3.82398e-24	-0.331825	0.243	0.335	6.92178e-20	0.0592315	-0.280076	0.244	0.284	1	0.0592315	7.64796e-24
Prrc2b	3.9013e-24	-0.378084	0.338	0.411	7.06174e-20	0.0607093	-0.31424	0.351	0.364	1	0.0607093	7.8026e-24
Gabarapl2	4.01115e-24	-0.296164	0.705	0.68	7.26058e-20	8.10586e-05	-0.314366	0.718	0.708	1	8.10586e-05	8.02229e-24
Ccr2	8.73547e-24	0.35476	0.597	0.447	1.58121e-19	0.0240353	-0.360956	0.626	0.668	1	0.0240353	1.74709e-23
Chil3	1.73566e-23	-1.02658	0.418	0.256	3.14172e-19	0.936689	-0.828545	0.344	0.316	1	0.936689	3.47132e-23
Nlrc5	1.87599e-23	-0.340167	0.288	0.379	3.39573e-19	2.56318e-06	-0.453612	0.321	0.455	0.0463961	2.56318e-06	3.75198e-23
Etnk1	2.16399e-23	-0.40072	0.574	0.598	3.91704e-19	0.00610432	-0.333025	0.588	0.588	1	0.00610432	4.32798e-23
Cdk17	3.63025e-23	-0.332361	0.245	0.329	6.57111e-19	0.0571731	-0.277189	0.221	0.257	1	0.0571731	7.2605e-23
Hectd1	8.9376e-23	-0.359654	0.734	0.703	1.61779e-18	0.0119589	-0.361077	0.71	0.668	1	0.0119589	1.78752e-22
5031425E22Rik	1.02342e-22	-0.368905	0.342	0.418	1.85249e-18	0.0723392	-0.250629	0.42	0.42	1	0.0723392	2.04684e-22
4932438A13Rik	1.47552e-22	-0.465727	0.458	0.501	2.67083e-18	0.06668	-0.339621	0.458	0.461	1	0.06668	2.95103e-22
Rnf157	1.03427e-21	-0.319615	0.147	0.237	1.87213e-17	0.190181	-0.340441	0.191	0.211	1	0.190181	2.06854e-21
Foxo1	3.00348e-21	-0.30126	0.174	0.263	5.4366e-17	0.272877	-0.254405	0.229	0.235	1	0.272877	6.00696e-21
Ccl4	7.6573e-21	-0.329058	0.704	0.529	1.38605e-16	0.487847	-0.765158	0.603	0.511	1	0.487847	1.53146e-20
Diaph1	1.02042e-20	-0.380027	0.797	0.742	1.84707e-16	8.5126e-07	-0.461512	0.771	0.791	0.0154087	8.5126e-07	2.04085e-20
Trp53inp1	1.45708e-20	-0.383289	0.126	0.21	2.63746e-16	0.0223016	-0.255526	0.115	0.185	1	0.0223016	2.91416e-20
Dock10	1.48156e-20	-0.350656	0.86	0.791	2.68178e-16	0.0346862	-0.339783	0.809	0.755	1	0.0346862	2.96313e-20
Krit1	1.61451e-20	-0.390985	0.552	0.57	2.92242e-16	0.0170872	-0.342563	0.58	0.55	1	0.0170872	3.22901e-20
Itgal	2.00488e-20	-0.611705	0.614	0.575	3.62903e-16	6.4208e-12	-0.878016	0.672	0.736	1.16223e-07	6.4208e-12	4.00976e-20
Irf1	5.62376e-20	-0.426301	0.485	0.532	1.01796e-15	1.90006e-05	-0.634139	0.641	0.658	0.34393	1.90006e-05	1.12475e-19
Suco	6.88397e-20	-0.308221	0.243	0.322	1.24607e-15	0.171069	-0.295786	0.305	0.304	1	0.171069	1.37679e-19
Lncpint	1.00906e-19	-0.33577	0.273	0.352	1.8265e-15	0.0805284	-0.310354	0.26	0.289	1	0.0805284	2.01812e-19
Prkch	1.10272e-19	-0.49412	0.39	0.434	1.99604e-15	0.201874	-0.353462	0.427	0.395	1	0.201874	2.20544e-19
Rbl2	1.28948e-19	-0.330085	0.268	0.338	2.33409e-15	0.0836181	-0.277589	0.298	0.324	1	0.0836181	2.57897e-19
Cxcr3	1.90718e-19	-0.30154	0.075	0.149	3.45219e-15	0.258713	-0.25571	0.115	0.14	1	0.258713	3.81436e-19
Tap2	2.52733e-19	-0.301008	0.736	0.697	4.57472e-15	1.39484e-05	-0.402512	0.847	0.781	0.25248	1.39484e-05	5.05466e-19
Tap1	2.85397e-19	-0.312096	0.803	0.765	5.16597e-15	5.83717e-05	-0.375998	0.916	0.885	1	5.83717e-05	5.70794e-19
Pitpnc1	4.36788e-19	-0.404342	0.319	0.375	7.90629e-15	0.0238544	-0.421173	0.328	0.354	1	0.0238544	8.73575e-19
Dusp11	5.49681e-19	-0.289541	0.762	0.72	9.94978e-15	0.000129598	-0.35438	0.664	0.688	1	0.000129598	1.09936e-18
Spata13	1.12785e-18	-0.353362	0.387	0.439	2.04153e-14	0.000186413	-0.357601	0.397	0.48	1	0.000186413	2.25571e-18
Cd164	1.6597e-18	-0.30929	0.685	0.675	3.00422e-14	0.00102322	-0.351084	0.649	0.673	1	0.00102322	3.31939e-18
Mob3a	1.78406e-18	-0.298785	0.403	0.449	3.22933e-14	0.0073249	-0.25949	0.336	0.402	1	0.0073249	3.56812e-18
Fosl2	4.34925e-18	-0.465935	0.553	0.569	7.87257e-14	0.000787135	-0.465337	0.496	0.549	1	0.000787135	8.69849e-18
Pnisr	1.10662e-17	-0.37034	0.723	0.685	2.0031e-13	0.0257292	-0.263706	0.695	0.642	1	0.0257292	2.21324e-17
Gls	1.21271e-17	-0.328589	0.721	0.686	2.19513e-13	0.00294252	-0.282474	0.641	0.648	1	0.00294252	2.42542e-17
Zc3hav1	1.307e-17	-0.35356	0.614	0.619	2.36579e-13	0.000312902	-0.423607	0.649	0.643	1	0.000312902	2.61399e-17
Slc1a5	2.31253e-17	-0.339849	0.352	0.397	4.18592e-13	0.0990045	-0.296202	0.328	0.343	1	0.0990045	4.62507e-17
Aebp2	2.6695e-17	-0.451832	0.462	0.483	4.83207e-13	0.873961	-0.359461	0.557	0.453	1	0.873961	5.33901e-17
Phf3	2.81708e-17	-0.32877	0.682	0.662	5.0992e-13	0.0768359	-0.261005	0.656	0.593	1	0.0768359	5.63416e-17
Ifi203	4.40959e-17	-0.603765	0.708	0.682	7.9818e-13	2.47752e-07	-0.720821	0.84	0.829	0.00448455	2.47752e-07	8.81918e-17
Samd9l	6.99367e-17	-0.426613	0.482	0.525	1.26592e-12	8.17934e-07	-0.597513	0.473	0.586	0.0148054	8.17934e-07	1.39873e-16
Ighm	2.55741e-16	-1.25613	0.369	0.429	4.62917e-12	0.15367	-0.562484	0.435	0.337	1	0.15367	5.11483e-16
Zc3h7a	3.02951e-16	-0.293614	0.605	0.612	5.48371e-12	0.000722011	-0.384735	0.595	0.596	1	0.000722011	6.05902e-16
Ythdc1	4.27095e-16	-0.302472	0.704	0.68	7.73084e-12	0.0293372	-0.26577	0.687	0.637	1	0.0293372	8.54189e-16
Egr1	9.63857e-16	-1.14622	0.45	0.497	1.74468e-11	0.831291	-0.49415	0.405	0.392	1	0.831291	1.92771e-15
Itga4	1.89637e-15	-0.630871	0.71	0.642	3.43262e-11	4.47667e-08	-0.763861	0.634	0.722	0.000810322	4.47667e-08	3.79274e-15
Lrrk1	3.1393e-15	-0.332846	0.434	0.463	5.68244e-11	0.0128399	-0.359483	0.466	0.472	1	0.0128399	6.2786e-15
Rora	3.5193e-15	-0.300791	0.063	0.124	6.37028e-11	0.175465	-0.316529	0.084	0.116	1	0.175465	7.0386e-15
Pde4b	8.64441e-15	-0.32487	0.339	0.41	1.56473e-10	0.00604004	-0.339083	0.359	0.416	1	0.00604004	1.72888e-14
Mllt6	2.06017e-14	-0.297469	0.301	0.36	3.72912e-10	0.0267903	-0.306064	0.282	0.32	1	0.0267903	4.12035e-14
Mndal	3.25752e-14	-0.383073	0.772	0.724	5.89644e-10	2.24242e-10	-0.878303	0.885	0.858	4.059e-06	2.24242e-10	6.51505e-14
Zcchc7	3.26209e-14	-0.34228	0.625	0.608	5.9047e-10	0.0100867	-0.355661	0.611	0.586	1	0.0100867	6.52417e-14
Arhgap15	3.7989e-14	-0.443165	0.608	0.583	6.87638e-10	0.332207	-0.28249	0.641	0.561	1	0.332207	7.59779e-14
Zdhhc20	3.95726e-14	-0.323805	0.483	0.499	7.16303e-10	0.246089	-0.266071	0.504	0.451	1	0.246089	7.91451e-14
Tax1bp1	4.64736e-14	-0.281206	0.87	0.816	8.41218e-10	0.00535689	-0.323983	0.878	0.858	1	0.00535689	9.29471e-14
Osbpl3	4.96253e-14	-0.292286	0.184	0.248	8.98268e-10	0.0492814	-0.315212	0.221	0.268	1	0.0492814	9.92506e-14
Plaat3	6.04283e-14	-0.385213	0.541	0.533	1.09381e-09	1.65105e-05	-0.512531	0.687	0.688	0.298857	1.65105e-05	1.20857e-13
Ifi214	6.40951e-14	-0.266361	0.15	0.218	1.16019e-09	3.0885e-05	-0.471654	0.176	0.328	0.559049	3.0885e-05	1.2819e-13
Mettl23	6.69568e-14	-0.279474	0.512	0.527	1.21199e-09	0.0208678	-0.266792	0.557	0.529	1	0.0208678	1.33914e-13
Sri	6.95055e-14	-0.254205	0.857	0.783	1.25812e-09	1.78025e-05	-0.3918	0.878	0.815	0.322243	1.78025e-05	1.39011e-13
Cflar	8.77637e-14	-0.351727	0.702	0.659	1.58861e-09	0.00332784	-0.445188	0.733	0.672	1	0.00332784	1.75527e-13
S100a13	1.04106e-13	-0.314129	0.767	0.698	1.88443e-09	4.23535e-07	-0.510677	0.763	0.756	0.00766641	4.23535e-07	2.08213e-13
Lta4h	1.58244e-13	-0.301145	0.412	0.426	2.86437e-09	0.0855508	-0.316657	0.405	0.386	1	0.0855508	3.16488e-13
Cast	2.22134e-13	-0.32802	0.614	0.6	4.02085e-09	0.00231229	-0.366656	0.649	0.625	1	0.00231229	4.44269e-13
B4galnt1	2.25246e-13	-0.397802	0.721	0.645	4.07718e-09	0.0337977	-0.47757	0.74	0.619	1	0.0337977	4.50493e-13
Gbp5	2.63113e-13	-0.341473	0.197	0.266	4.76261e-09	1.06294e-06	-0.872983	0.275	0.417	0.0192402	1.06294e-06	5.26226e-13
Gm4070	3.21165e-13	-0.270611	0.237	0.301	5.8134e-09	0.00635233	-0.325589	0.26	0.33	1	0.00635233	6.42329e-13
Ccnl1	4.08939e-13	-0.318282	0.86	0.781	7.40221e-09	0.00862901	-0.273431	0.817	0.795	1	0.00862901	8.17879e-13
Coro2a	4.27722e-13	-0.36925	0.485	0.49	7.74219e-09	0.00104029	-0.497516	0.443	0.469	1	0.00104029	8.55444e-13
Tmed5	4.33844e-13	-0.263334	0.846	0.774	7.85302e-09	0.0241672	-0.261417	0.832	0.777	1	0.0241672	8.67689e-13
Slpi	5.40999e-13	-0.913451	0.069	0.123	9.79262e-09	0.0436624	-0.449263	0.069	0.125	1	0.0436624	1.082e-12
Madd	7.85165e-13	-0.323162	0.43	0.462	1.42123e-08	0.055993	-0.329265	0.405	0.413	1	0.055993	1.57033e-12
Pik3cd	1.08127e-12	-0.279673	0.613	0.591	1.95721e-08	0.0130623	-0.31597	0.557	0.544	1	0.0130623	2.16254e-12
Cnp	1.84986e-12	-0.34146	0.45	0.463	3.34843e-08	1.37559e-05	-0.504692	0.45	0.533	0.248995	1.37559e-05	3.69972e-12
Rassf5	2.47478e-12	-0.304003	0.581	0.561	4.4796e-08	0.0477499	-0.261654	0.573	0.54	1	0.0477499	4.94956e-12
Nfkb2	2.62581e-12	-0.312557	0.434	0.459	4.75298e-08	0.0426201	-0.273815	0.443	0.452	1	0.0426201	5.25162e-12
Psd4	2.69878e-12	-0.263329	0.339	0.381	4.88505e-08	0.097615	-0.281138	0.397	0.377	1	0.097615	5.39755e-12
Rictor	4.52692e-12	-0.309339	0.496	0.513	8.19418e-08	0.23289	-0.254597	0.542	0.494	1	0.23289	9.05385e-12
Cdk12	7.72291e-12	-0.281407	0.566	0.557	1.39792e-07	0.235731	-0.265954	0.603	0.513	1	0.235731	1.54458e-11
Fgl2	7.8068e-12	-0.433296	0.67	0.642	1.41311e-07	0.0138856	-0.594491	0.763	0.678	1	0.0138856	1.56136e-11
Sp110	8.88853e-12	-0.268245	0.711	0.673	1.60891e-07	3.77789e-09	-0.530429	0.672	0.742	6.83837e-05	3.77789e-09	1.77771e-11
Stat1	4.62162e-11	-0.332742	0.743	0.726	8.36559e-07	1.04808e-11	-0.898947	0.817	0.864	1.89713e-07	4.62162e-11	2.09616e-11
Hspa1a	1.19991e-11	-0.287031	0.517	0.384	2.17196e-07	0.562281	-0.318439	0.275	0.245	1	0.562281	2.39983e-11
Lrrfip1	1.21489e-11	-0.297497	0.865	0.801	2.19908e-07	8.82402e-06	-0.318333	0.84	0.824	0.159724	8.82402e-06	2.42978e-11
Heca	1.50378e-11	-0.266694	0.312	0.361	2.72199e-07	0.0403962	-0.284989	0.275	0.309	1	0.0403962	3.00756e-11
Stk4	1.92485e-11	-0.308615	0.672	0.636	3.48417e-07	0.0745302	-0.267813	0.656	0.613	1	0.0745302	3.8497e-11
Ankrd17	2.12336e-11	-0.275635	0.703	0.658	3.84349e-07	0.0136406	-0.282708	0.634	0.616	1	0.0136406	4.24672e-11
Bcl3	2.20843e-11	-0.313526	0.311	0.357	3.99749e-07	0.0476268	-0.310704	0.298	0.331	1	0.0476268	4.41687e-11
Gbp4	2.2163e-11	-0.312568	0.271	0.33	4.01173e-07	1.15111e-07	-0.70768	0.397	0.539	0.00208362	1.15111e-07	4.4326e-11
Igkc	2.32745e-11	-3.47662	0.112	0.165	4.21293e-07	0.36277	-2.58924	0.107	0.123	1	0.36277	4.65491e-11
Zfp512	3.19013e-11	-0.283155	0.214	0.267	5.77446e-07	0.0567218	-0.272649	0.198	0.244	1	0.0567218	6.38027e-11
Ifi47	5.57233e-11	-0.506537	0.596	0.586	1.00865e-06	3.86839e-09	-0.897963	0.687	0.742	7.00218e-05	3.86839e-09	1.11447e-10
Tapbpl	5.76338e-11	-0.255345	0.428	0.455	1.04323e-06	1.35121e-05	-0.455427	0.458	0.531	0.244583	1.35121e-05	1.15268e-10
Samhd1	0.099541	-0.505958	0.897	0.767	1	6.01727e-11	-1.16496	0.901	0.862	1.08919e-06	0.099541	1.20345e-10
Camk2n1	8.10725e-11	-0.353221	0.231	0.279	1.46749e-06	0.147101	-0.273504	0.13	0.166	1	0.147101	1.62145e-10
Ddit4	9.96467e-11	-0.274177	0.337	0.403	1.8037e-06	0.0797046	-0.387801	0.229	0.261	1	0.0797046	1.99293e-10
Itpkb	2.54872e-10	-0.403379	0.555	0.54	4.61344e-06	0.0114355	-0.418024	0.557	0.538	1	0.0114355	5.09744e-10
Il21r	3.25718e-10	-0.336376	0.487	0.482	5.89582e-06	0.00594276	-0.358755	0.511	0.538	1	0.00594276	6.51435e-10
Septin9	5.05293e-10	-0.313443	0.547	0.518	9.14631e-06	0.117476	-0.295859	0.588	0.522	1	0.117476	1.01059e-09
Srgn	0.00289351	-0.400355	0.992	0.986	1	6.5279e-10	-0.71623	0.977	0.989	1.18162e-05	0.00289351	1.30558e-09
Prr13	7.45978e-10	-0.281288	0.758	0.688	1.35029e-05	6.39686e-06	-0.459612	0.832	0.797	0.115789	6.39686e-06	1.49196e-09
Nfatc3	8.44304e-10	-0.294079	0.405	0.426	1.52828e-05	0.36895	-0.254631	0.473	0.418	1	0.36895	1.68861e-09
Pik3r1	1.02715e-09	-0.397322	0.662	0.62	1.85925e-05	0.473619	-0.410432	0.672	0.554	1	0.473619	2.0543e-09
Ahr	1.09399e-09	-0.447752	0.32	0.347	1.98023e-05	0.680072	-0.326681	0.359	0.317	1	0.680072	2.18798e-09
Chd3	1.21334e-09	-0.342942	0.383	0.408	2.19626e-05	0.100909	-0.330592	0.374	0.374	1	0.100909	2.42668e-09
Dock8	2.2223e-09	-0.259058	0.717	0.651	4.02258e-05	0.0264564	-0.299716	0.702	0.664	1	0.0264564	4.4446e-09
Baz1a	3.31795e-09	-0.299265	0.802	0.721	6.00583e-05	0.0152174	-0.357494	0.74	0.71	1	0.0152174	6.63591e-09
Dnajc1	5.26116e-09	-0.293275	0.513	0.499	9.52322e-05	0.134911	-0.297209	0.519	0.491	1	0.134911	1.05223e-08
Kdm6b	5.52669e-09	-0.475266	0.53	0.5	0.000100039	0.10233	-0.291217	0.527	0.501	1	0.10233	1.10534e-08
Tspo	8.72109e-09	-0.339657	0.977	0.914	0.000157861	6.10922e-09	-0.695732	0.977	0.963	0.000110583	8.72109e-09	1.22184e-08
Ifi209	6.20046e-05	-0.379799	0.631	0.601	1	6.4157e-09	-0.877444	0.466	0.612	0.000116131	6.20046e-05	1.28314e-08
Herc6	8.60614e-09	-0.289605	0.375	0.423	0.00015578	0.00111832	-0.464291	0.458	0.512	1	0.00111832	1.72123e-08
Esco1	9.72635e-09	-0.254275	0.364	0.389	0.000176057	0.0142999	-0.299923	0.298	0.342	1	0.0142999	1.94527e-08
Jarid2	1.14472e-08	-0.302585	0.505	0.499	0.000207205	3.51762e-06	-0.497398	0.473	0.562	0.0636724	3.51762e-06	2.28943e-08
Runx3	2.27903e-07	-0.352977	0.839	0.728	0.00412527	1.14698e-08	-0.657729	0.733	0.767	0.000207614	2.27903e-07	2.29395e-08
Ndrg1	1.25182e-08	-0.344806	0.136	0.184	0.000226592	0.0348076	-0.306752	0.183	0.244	1	0.0348076	2.50364e-08
9930111J21Rik2	1.38892e-08	-0.28817	0.724	0.683	0.000251409	1.22312e-05	-0.495233	0.756	0.754	0.221397	1.22312e-05	2.77785e-08
Smc4	1.70587e-08	-0.327802	0.439	0.452	0.000308779	1.3441e-06	0.464906	0.626	0.419	0.0243296	1.3441e-06	3.41174e-08
Samsn1	2.80225e-08	-0.648983	0.63	0.598	0.000507235	0.00541574	-0.792314	0.611	0.581	1	0.00541574	5.6045e-08
AW112010	0.632816	-0.621416	0.916	0.757	1	4.26983e-08	-1.13503	0.939	0.916	0.000772882	0.632816	8.53966e-08
Napsa	9.36406e-08	-0.726734	0.659	0.576	0.00169499	0.0281528	-0.48853	0.74	0.701	1	0.0281528	1.87281e-07
Atf7ip	1.76588e-07	-0.29845	0.572	0.539	0.00319643	0.0253546	-0.330427	0.603	0.559	1	0.0253546	3.53177e-07
Ankrd12	1.98041e-07	-0.407658	0.632	0.585	0.00358475	0.000111975	-0.595046	0.573	0.599	1	0.000111975	3.96083e-07
Cd44	2.40861e-07	-0.391691	0.805	0.608	0.00435982	0.122121	-0.347346	0.824	0.738	1	0.122121	4.81721e-07
Klrb1b	3.00819e-07	-0.444851	0.228	0.265	0.00544512	0.993753	-0.434507	0.26	0.226	1	0.993753	6.01638e-07
N4bp2l2	3.61726e-07	-0.262665	0.618	0.575	0.0065476	0.146259	-0.263666	0.618	0.535	1	0.146259	7.23452e-07
Crebrf	5.03073e-07	-0.262368	0.34	0.371	0.00910613	0.115845	-0.270205	0.336	0.356	1	0.115845	1.00615e-06
Znrf1	6.85085e-07	-0.26465	0.393	0.4	0.0124007	0.0402047	-0.273932	0.382	0.397	1	0.0402047	1.37017e-06
Gbp7	1.00281e-05	-0.337542	0.639	0.598	0.181519	7.2486e-07	-0.636392	0.695	0.733	0.0131207	1.00281e-05	1.44972e-06
Jaml	7.67205e-07	-0.318546	0.428	0.442	0.0138872	0.179369	-0.258399	0.443	0.448	1	0.179369	1.53441e-06
Crlf3	8.21816e-07	-0.30841	0.717	0.663	0.0148757	0.156438	-0.258766	0.733	0.664	1	0.156438	1.64363e-06
Rhoh	1.38147e-06	-0.388402	0.683	0.619	0.0250059	0.0298471	-0.411621	0.664	0.618	1	0.0298471	2.76293e-06
Nr4a1	1.40132e-06	-0.504677	0.55	0.545	0.0253653	0.00428688	-0.395702	0.328	0.427	1	0.00428688	2.80264e-06
St8sia4	2.78905e-06	-0.42036	0.415	0.419	0.0504846	0.97575	-0.331266	0.519	0.431	1	0.97575	5.5781e-06
Ly6c2	3.12956e-06	0.652545	0.445	0.373	0.0566481	0.000266174	-1.32408	0.588	0.631	1	0.000266174	6.25911e-06
Resf1	3.78986e-06	-0.33374	0.816	0.748	0.0686002	0.0472404	-0.271312	0.824	0.749	1	0.0472404	7.5797e-06
Net1	4.02128e-06	-0.317204	0.147	0.182	0.0727893	0.203389	-0.254908	0.206	0.15	1	0.203389	8.04255e-06
Rsad2	4.88718e-06	-0.375698	0.31	0.24	0.0884628	0.0750377	-0.684291	0.282	0.317	1	0.0750377	9.77434e-06
Leprotl1	6.56073e-06	-0.256078	0.748	0.667	0.118756	0.00202031	-0.342179	0.748	0.694	1	0.00202031	1.31214e-05
Ezr	8.40934e-06	-0.256692	0.671	0.616	0.152218	0.000966705	-0.358352	0.664	0.652	1	0.000966705	1.68186e-05
Igtp	9.79063e-05	-0.350823	0.459	0.452	1	9.39687e-06	-0.610509	0.565	0.625	0.170093	9.79063e-05	1.87936e-05
Plekha2	1.87174e-05	-0.274237	0.519	0.484	0.338803	0.0928321	-0.251125	0.588	0.516	1	0.0928321	3.74344e-05
Gpr171	0.13173	-0.263859	0.601	0.486	1	2.26464e-05	-0.665277	0.534	0.575	0.409922	0.13173	4.52922e-05
Hif1a	0.0032949	-0.33633	0.784	0.677	1	4.86194e-05	-0.679164	0.832	0.757	0.88006	0.0032949	9.72365e-05
Ifi205	0.9091	-0.368933	0.264	0.24	1	6.29021e-05	-0.308922	0.053	0.186	1	0.9091	0.0001258
Smox	7.33324e-05	-0.322195	0.435	0.315	1	0.839115	-0.382775	0.466	0.37	1	0.839115	0.000146659
Gbp2	0.681563	-0.542038	0.37	0.334	1	0.000213495	-1.44876	0.588	0.59	1	0.681563	0.000426944
Ccnd2	0.000218239	-0.571557	0.677	0.578	1	0.164394	-0.466064	0.664	0.627	1	0.164394	0.00043643
Myo1g	0.000391747	-0.290799	0.537	0.499	1	0.174065	-0.383829	0.55	0.499	1	0.174065	0.000783341
Irf8	0.0611531	-0.501045	0.947	0.759	1	0.00056104	-0.81461	0.924	0.859	1	0.0611531	0.00112177
Ciita	0.000594275	-0.408725	0.216	0.23	1	0.613733	-0.3374	0.557	0.483	1	0.613733	0.0011882
Sptbn1	0.00125784	-0.336481	0.467	0.426	1	0.376785	-0.265285	0.534	0.468	1	0.376785	0.00251411
Ifitm1	0.00148291	-1.36118	0.374	0.365	1	0.290139	-1.20789	0.557	0.428	1	0.290139	0.00296362
Rnf138	0.00183633	-0.293448	0.42	0.398	1	0.401555	-0.253013	0.435	0.382	1	0.401555	0.00366928
Icam1	0.00890725	-0.407536	0.591	0.529	1	0.00213163	-0.477654	0.481	0.524	1	0.00890725	0.00425872
Nrip1	0.00331575	-0.449433	0.679	0.588	1	0.865883	-0.31851	0.656	0.543	1	0.865883	0.00662051
Tnfrsf1b	0.0341086	-0.349272	0.74	0.641	1	0.00333111	-0.490382	0.611	0.61	1	0.0341086	0.00665113
AC149090.1	0.00828298	-0.307177	0.684	0.614	1	0.285547	-0.396461	0.733	0.661	1	0.285547	0.0164974
Dnajc7	0.0120161	-0.251967	0.755	0.654	1	0.10805	-0.308863	0.718	0.674	1	0.10805	0.0238878
Cd274	0.373946	-0.262081	0.378	0.353	1	0.0287078	-0.524715	0.511	0.494	1	0.373946	0.0565915
Pcgf5	0.0497276	-0.283894	0.488	0.449	1	0.826687	-0.29289	0.565	0.466	1	0.826687	0.0969824
Cxcl10	0.0836922	-0.930285	0.35	0.303	1	0.192598	-1.58729	0.42	0.41	1	0.192598	0.16038
Sdf4	0.113162	-0.40375	0.898	0.804	1	0.33843	-0.448798	0.901	0.841	1	0.33843	0.213519
H2-DMb2	0.125274	-0.64314	0.222	0.204	1	0.397117	-0.354874	0.298	0.232	1	0.397117	0.234854
Tmem123	0.489286	-0.456901	0.686	0.578	1	0.134925	-0.538221	0.695	0.615	1	0.489286	0.251645
Rel	0.491654	-0.316131	0.631	0.534	1	0.149762	-0.401405	0.527	0.492	1	0.491654	0.277096
Arl5a	0.522559	-0.333159	0.442	0.395	1	0.272912	-0.425389	0.496	0.446	1	0.522559	0.471343
Gadd45b	0.276008	-0.336582	0.354	0.334	1	0.29327	-0.420956	0.382	0.373	1	0.29327	0.475835
Odc1	0.738427	-0.446501	0.55	0.457	1	0.345627	-0.463921	0.603	0.457	1	0.738427	0.571796
Vim	0.877942	-0.506431	0.938	0.816	1	0.448917	-0.268232	0.947	0.9	1	0.877942	0.696307
Gm26740	0.886241	-0.262822	0.392	0.336	1	0.873999	-0.266529	0.427	0.348	1	0.886241	0.984124

## Sheet: 2_DC-like_TAM
	WT_p_val	WT_avg_log2FC	WT_pct.1	WT_pct.2	WT_p_val_adj	Camkk2KO_p_val	Camkk2KO_avg_log2FC	Camkk2KO_pct.1	Camkk2KO_pct.2	Camkk2KO_p_val_adj	max_pval	minimump_p_val
Cfb	8.19711e-24	0.770627	0.68	0.224	1.48376e-19	0	0.992959	0.77	0.218	0	8.19711e-24	0
H2-DMb1	8.19283e-23	1.42894	0.947	0.577	1.48298e-18	0	1.76041	0.995	0.455	0	8.19283e-23	0
H2-Ab1	2.9137e-21	1.79114	0.96	0.728	5.27409e-17	0	2.32793	0.999	0.809	0	2.9137e-21	0
H2-Eb1	2.59804e-20	1.68225	0.933	0.641	4.70271e-16	0	2.39335	0.999	0.749	0	2.59804e-20	0
H2-Aa	4.91343e-20	1.64301	0.933	0.648	8.8938e-16	0	2.20337	1	0.746	0	4.91343e-20	0
Ly6i	1.77643e-19	1.92434	0.573	0.188	3.21551e-15	0	2.2067	0.81	0.309	0	1.77643e-19	0
Cxcl16	4.07606e-19	1.0993	0.987	0.643	7.37808e-15	0	1.68243	0.993	0.391	0	4.07606e-19	0
Ctsh	9.28354e-18	0.942773	1	0.761	1.68041e-13	0	1.38647	0.999	0.547	0	9.28354e-18	0
Axl	2.69641e-17	0.944557	0.88	0.516	4.88077e-13	0	1.1559	0.898	0.279	0	2.69641e-17	0
Klra2	3.44548e-17	0.966638	0.853	0.429	6.23666e-13	0	1.21756	0.942	0.325	0	3.44548e-17	0
Slamf9	5.10447e-17	0.988051	0.88	0.453	9.23961e-13	0	1.07547	0.739	0.173	0	5.10447e-17	0
Fcgr4	1.13361e-16	1.24569	0.933	0.597	2.05195e-12	0	1.48575	0.953	0.378	0	1.13361e-16	0
Bcl2a1a	1.36676e-16	0.947623	0.84	0.468	2.47396e-12	0	1.12333	0.883	0.258	0	1.36676e-16	0
Cd74	1.61407e-16	1.5261	0.947	0.843	2.92163e-12	0	1.87807	1	0.887	0	1.61407e-16	0
Cybb	1.43034e-15	0.889996	0.987	0.672	2.58906e-11	0	1.15219	0.994	0.497	0	1.43034e-15	0
H2-DMa	1.87888e-15	0.979718	0.96	0.732	3.40096e-11	0	1.32054	0.995	0.611	0	1.87888e-15	0
C3	1.40643e-14	1.08942	0.653	0.292	2.54579e-10	0	1.14228	0.856	0.319	0	1.40643e-14	0
Mmp14	1.75347e-14	0.671065	0.973	0.51	3.17395e-10	0	1.61944	0.963	0.213	0	1.75347e-14	0
Lst1	1.76086e-14	0.893697	0.933	0.625	3.18733e-10	0	1.30066	0.997	0.472	0	1.76086e-14	0
Aif1	6.34443e-14	0.901187	0.973	0.672	1.1484e-09	0	1.6505	0.998	0.437	0	6.34443e-14	0
Spon1	6.49968e-14	0.67607	0.653	0.291	1.17651e-09	0	0.727714	0.566	0.107	0	6.49968e-14	0
Fcer1g	1.10321e-13	0.773887	1	0.898	1.99691e-09	0	1.03198	1	0.814	0	1.10321e-13	0
Ctsc	2.50894e-13	0.79144	1	0.852	4.54143e-09	0	1.76051	0.997	0.763	0	2.50894e-13	0
Ms4a6c	3.33108e-13	0.785002	0.973	0.719	6.02958e-09	0	1.34238	0.998	0.513	0	3.33108e-13	0
Pld4	7.01688e-13	0.777863	1	0.679	1.27012e-08	0	1.01898	0.96	0.455	0	7.01688e-13	0
Tgfbi	1.41681e-12	0.727031	1	0.689	2.56457e-08	0	1.82159	0.999	0.482	0	1.41681e-12	0
Creb5	1.60776e-12	0.701079	0.76	0.409	2.9102e-08	0	1.11215	0.839	0.209	0	1.60776e-12	0
Pilra	1.8711e-12	0.722884	0.773	0.441	3.38687e-08	0	0.982642	0.807	0.2	0	1.8711e-12	0
F11r	8.58579e-12	0.657443	0.893	0.567	1.55411e-07	0	0.897983	0.868	0.283	0	8.58579e-12	0
Prdx5	7.73614e-11	0.875021	0.987	0.895	1.40032e-06	0	1.20399	1	0.838	0	7.73614e-11	0
Npc2	1.38701e-10	0.732096	1	0.931	2.51063e-06	0	1.20296	1	0.901	0	1.38701e-10	0
Fpr2	2.14827e-10	0.533914	0.507	0.205	3.88859e-06	0	0.856882	0.648	0.155	0	2.14827e-10	0
Sirpb1c	2.61257e-10	0.538066	0.827	0.455	4.72901e-06	0	1.16211	0.92	0.268	0	2.61257e-10	0
Fth1	3.13329e-10	0.67896	1	0.999	5.67157e-06	0	1.82045	1	0.996	0	3.13329e-10	0
Unc93b1	4.63445e-10	0.559637	0.987	0.791	8.38882e-06	0	1.04509	0.995	0.626	0	4.63445e-10	0
Atp6v0c	8.94354e-10	0.690286	0.987	0.925	1.61887e-05	0	1.07725	1	0.861	0	8.94354e-10	0
Cyp4f18	1.33363e-09	0.640583	0.933	0.634	2.41401e-05	0	1.39789	0.877	0.283	0	1.33363e-09	0
Ms4a6d	1.4272e-09	0.650319	0.987	0.679	2.58337e-05	0	1.19481	0.996	0.471	0	1.4272e-09	0
Ctsz	1.57815e-09	0.626192	1	0.836	2.85662e-05	0	1.17845	0.999	0.709	0	1.57815e-09	0
Cyba	2.01161e-09	0.439435	1	0.976	3.64122e-05	0	0.882217	1	0.968	0	2.01161e-09	0
Clec4a1	2.50654e-09	0.902283	0.773	0.443	4.53709e-05	0	1.12092	0.851	0.243	0	2.50654e-09	0
Cd300c2	3.40984e-09	0.593554	0.973	0.672	6.17215e-05	0	1.4128	0.981	0.391	0	3.40984e-09	0
Ctss	5.35812e-09	0.608983	1	0.925	9.69874e-05	0	1.46261	1	0.837	0	5.35812e-09	0
Fcgr2b	1.56226e-08	0.692072	0.92	0.679	0.000282785	0	1.84447	0.989	0.46	0	1.56226e-08	0
Clec4a3	6.13797e-08	0.660552	0.773	0.484	0.00111103	0	1.07544	0.859	0.262	0	6.13797e-08	0
Ms4a7	1.38919e-07	0.622064	0.773	0.444	0.00251458	0	2.03926	0.755	0.132	0	1.38919e-07	0
Clec5a	1.49937e-07	0.726684	0.68	0.447	0.00271401	0	0.987449	0.771	0.227	0	1.49937e-07	0
Itm2b	1.77976e-07	0.447886	1	0.986	0.00322154	0	0.803066	0.999	0.981	0	1.77976e-07	0
Gatm	1.97216e-07	0.52029	0.787	0.479	0.0035698	0	1.70018	0.973	0.442	0	1.97216e-07	0
Pirb	2.96289e-07	0.436679	0.813	0.559	0.00536312	0	1.00359	0.942	0.396	0	2.96289e-07	0
Lair1	4.22593e-07	0.453706	0.88	0.6	0.00764935	0	1.08905	0.935	0.358	0	4.22593e-07	0
C1qb	5.04075e-07	0.714529	0.907	0.72	0.00912426	0	2.10966	0.807	0.386	0	5.04075e-07	0
C1qc	5.18843e-07	0.614998	0.907	0.63	0.00939157	0	1.84138	0.759	0.285	0	5.18843e-07	0
Hexa	1.43039e-06	0.357306	0.947	0.691	0.0258915	0	0.858146	0.926	0.488	0	1.43039e-06	0
Lrrc25	4.5102e-06	0.378345	0.8	0.559	0.0816391	0	0.8157	0.863	0.313	0	4.5102e-06	0
Fcgr1	5.26028e-06	0.424831	0.947	0.641	0.0952164	0	1.13119	0.983	0.407	0	5.26028e-06	0
Ftl1	8.71451e-06	0.382232	1	0.986	0.157741	0	1.16112	1	0.977	0	8.71451e-06	0
Myof	1.01543e-05	0.299846	0.533	0.292	0.183803	0	0.675552	0.631	0.144	0	1.01543e-05	0
Lamp1	2.23575e-05	0.40488	1	0.854	0.404694	0	0.980438	0.997	0.733	0	2.23575e-05	0
Clec4n	2.98285e-05	0.787424	0.627	0.433	0.539926	0	1.39482	0.74	0.174	0	2.98285e-05	0
Igsf6	4.54842e-05	0.259057	0.813	0.539	0.823309	0	0.89782	0.92	0.35	0	4.54842e-05	0
Acp2	0.000203722	0.332385	0.613	0.411	1	0	0.78928	0.758	0.241	0	0.000203722	0
C3ar1	0.000248682	0.414975	0.787	0.535	1	0	1.44563	0.852	0.212	0	0.000248682	0
Clec4a2	0.000373119	0.593772	0.68	0.496	1	0	1.31344	0.74	0.208	0	0.000373119	0
Gsn	0.000439501	0.347198	0.827	0.598	1	0	0.956693	0.893	0.367	0	0.000439501	0
Fcgr3	0.00104911	0.279114	0.947	0.726	1	0	1.32341	0.996	0.513	0	0.00104911	0
Sdc4	0.00181815	0.262256	0.693	0.473	1	0	1.10389	0.84	0.266	0	0.00181815	0
C5ar1	0.0169827	-0.619078	0.44	0.484	1	0	1.02851	0.748	0.187	0	0.0169827	0
Pla2g7	0.0231815	0.338147	0.747	0.567	1	0	1.56628	0.92	0.315	0	0.0231815	0
Ctsl	0.033474	-0.470275	0.907	0.637	1	0	0.862109	0.896	0.304	0	0.033474	0
Trem2	0.31137	-0.660422	0.653	0.547	1	0	0.905103	0.833	0.225	0	0.31137	0
Zmynd15	1.04383e-06	0.473003	0.56	0.302	0.0188945	5.83106e-307	0.75948	0.577	0.114	1.05548e-302	1.04383e-06	1.16621e-306
Stab1	0.0774328	-0.400551	0.467	0.478	1	2.41578e-305	0.755489	0.688	0.179	4.3728e-301	0.0774328	4.83155e-305
Tmsb10	0.00969308	-0.747374	0.987	0.946	1	4.98238e-303	-1.35313	0.989	0.978	9.01861e-299	0.00969308	9.96476e-303
Bcl2a1b	1.91294e-07	0.674037	0.947	0.76	0.00346262	7.1128e-302	1.04912	0.943	0.545	1.28749e-297	1.91294e-07	1.42256e-301
P2rx4	1.17821e-07	0.529025	0.827	0.566	0.00213268	2.26598e-301	0.819159	0.831	0.326	4.10164e-297	1.17821e-07	4.53195e-301
Itgb5	0.158659	-0.441242	0.587	0.545	1	2.42103e-301	0.612359	0.776	0.234	4.3823e-297	0.158659	4.84206e-301
C1qa	4.21024e-07	0.785135	0.867	0.676	0.00762095	4.21013e-296	1.99045	0.763	0.339	7.62075e-292	4.21024e-07	8.42025e-296
Lsp1	1.82971e-09	-0.928254	0.52	0.771	3.31195e-05	3.44586e-293	-1.54475	0.582	0.847	6.23735e-289	1.82971e-09	6.89171e-293
Asah1	0.000363272	0.295034	0.92	0.721	1	3.27107e-292	0.804151	0.967	0.526	5.92097e-288	0.000363272	6.54215e-292
Cpd	0.000264018	0.35337	0.72	0.486	1	1.45859e-291	0.765435	0.738	0.246	2.6402e-287	0.000264018	2.91719e-291
Cd300lf	6.30342e-07	0.393255	0.867	0.595	0.0114098	3.66327e-290	0.768204	0.911	0.377	6.63089e-286	6.30342e-07	7.32655e-290
Cd14	0.881864	-0.300851	0.693	0.602	1	3.01324e-289	1.26387	0.885	0.386	5.45427e-285	0.881864	6.02649e-289
Ptprcap	1.66716e-07	-1.32127	0.027	0.305	0.00301773	1.92617e-287	-2.09348	0.061	0.543	3.48656e-283	1.66716e-07	3.85234e-287
Il1b	1.5471e-06	0.682998	0.84	0.642	0.0280041	2.5519e-286	1.31878	0.925	0.478	4.61919e-282	1.5471e-06	5.1038e-286
Gimap6	7.73797e-06	-1.19465	0.08	0.303	0.140065	6.13779e-286	-1.86376	0.042	0.527	1.111e-281	7.73797e-06	1.22756e-285
Gngt2	8.20788e-10	0.49787	0.96	0.695	1.48571e-05	3.43513e-285	0.667931	0.933	0.5	6.21793e-281	8.20788e-10	6.87026e-285
Blvrb	4.88395e-05	0.278296	0.76	0.501	0.884044	2.45095e-283	0.7189	0.819	0.331	4.43646e-279	4.88395e-05	4.90189e-283
Gimap1	2.12286e-06	-1.03032	0.04	0.281	0.0384259	2.52547e-280	-1.57473	0.031	0.511	4.57134e-276	2.12286e-06	5.05093e-280
Aoah	8.03854e-11	0.61049	0.707	0.39	1.45506e-06	2.72136e-279	0.701979	0.762	0.272	4.92593e-275	8.03854e-11	5.44272e-279
Acp5	3.22516e-10	1.08084	0.88	0.607	5.83787e-06	5.90776e-279	1.3993	0.798	0.373	1.06936e-274	3.22516e-10	1.18155e-278
Zeb2	1.12545e-07	0.5225	1	0.757	0.00203717	1.25582e-278	0.956901	0.984	0.625	2.27316e-274	1.12545e-07	2.51164e-278
Milr1	2.50135e-05	0.316795	0.813	0.564	0.452769	7.84519e-277	0.74867	0.842	0.361	1.42006e-272	2.50135e-05	1.56904e-276
Gimap4	2.36537e-07	-1.53227	0.027	0.299	0.00428156	4.6801e-275	-2.17392	0.057	0.527	8.47145e-271	2.36537e-07	9.3602e-275
Arl11	0.000927156	0.303676	0.613	0.424	1	1.59329e-274	0.621852	0.705	0.222	2.88402e-270	0.000927156	3.18658e-274
Cstb	5.37781e-06	0.338963	0.96	0.799	0.0973437	5.28409e-274	0.960377	0.981	0.691	9.56473e-270	5.37781e-06	1.05682e-273
Ets1	7.09611e-09	-1.28086	0.027	0.348	0.000128447	6.51659e-273	-1.88873	0.093	0.557	1.17957e-268	7.09611e-09	1.30332e-272
Anxa5	4.59353e-05	0.366806	0.947	0.763	0.831474	1.31086e-272	0.837493	0.958	0.596	2.3728e-268	4.59353e-05	2.62173e-272
Clec12a	7.38495e-08	0.761301	0.64	0.37	0.00133675	2.86988e-271	0.940128	0.717	0.249	5.19477e-267	7.38495e-08	5.73976e-271
Sdc3	6.93901e-06	0.435808	0.733	0.523	0.125603	2.35356e-270	0.752845	0.866	0.369	4.26017e-266	6.93901e-06	4.70711e-270
Hck	1.13386e-17	0.853682	0.96	0.644	2.0524e-13	2.59028e-270	0.799989	0.959	0.436	4.68867e-266	1.13386e-17	5.18057e-270
Septin1	1.6094e-06	-0.871881	0.04	0.287	0.0291318	5.09932e-267	-1.4984	0.036	0.499	9.23028e-263	1.6094e-06	1.01986e-266
Ciita	3.21996e-17	0.612274	0.64	0.219	5.82846e-13	2.27203e-266	0.767568	0.85	0.317	4.11261e-262	3.21996e-17	4.54406e-266
Gapdh	0.00344744	0.258593	0.987	0.974	1	4.89011e-266	0.793048	1	0.961	8.85158e-262	0.00344744	9.78021e-266
Arg1	0.80326	-0.520024	0.2	0.191	1	1.1008e-263	1.96913	0.554	0.142	1.99257e-259	0.80326	2.20161e-263
Mertk	0.0381538	-0.285153	0.28	0.38	1	2.96134e-261	0.513698	0.537	0.108	5.36031e-257	0.0381538	5.92267e-261
Rrbp1	1.3627e-11	0.609193	1	0.91	2.46662e-07	8.82453e-260	0.784391	0.996	0.828	1.59733e-255	1.3627e-11	1.76491e-259
Lacc1	1.08097e-07	0.391758	0.733	0.43	0.00195666	2.01715e-254	0.666535	0.743	0.265	3.65123e-250	1.08097e-07	4.03429e-254
Tifab	2.53493e-12	0.597217	0.813	0.466	4.58848e-08	4.16568e-254	0.639448	0.825	0.314	7.54029e-250	2.53493e-12	8.33135e-254
Tctex1d2	5.74186e-08	0.405112	0.707	0.411	0.00103933	2.59934e-252	0.596247	0.709	0.239	4.70506e-248	5.74186e-08	5.19868e-252
Gimap3	6.39504e-07	-1.38793	0.027	0.285	0.0115757	7.94045e-252	-1.88049	0.035	0.481	1.4373e-247	6.39504e-07	1.58809e-251
Sh3pxd2b	0.000266248	0.252109	0.627	0.404	1	1.63345e-251	0.519456	0.588	0.157	2.9567e-247	0.000266248	3.26689e-251
Naip2	0.000804684	0.318892	0.613	0.449	1	6.82999e-248	0.699676	0.815	0.348	1.2363e-243	0.000804684	1.366e-247
Apobec1	0.000102198	0.330559	0.773	0.534	1	8.66441e-248	0.73412	0.79	0.318	1.56835e-243	0.000102198	1.73288e-247
Cnn2	7.53332e-05	-0.641939	0.547	0.668	1	3.04663e-247	-1.26923	0.505	0.765	5.51471e-243	7.53332e-05	6.09327e-247
Ablim1	1.59399e-06	-0.845204	0.027	0.274	0.0288528	5.56061e-247	-1.33482	0.024	0.464	1.00653e-242	1.59399e-06	1.11212e-246
Ms4a4c	3.82638e-14	1.03215	0.933	0.612	6.92614e-10	9.26349e-246	0.898902	0.976	0.529	1.67678e-241	3.82638e-14	1.8527e-245
Mif	0.00517607	0.381932	0.933	0.861	1	1.66346e-243	0.952132	0.988	0.795	3.01103e-239	0.00517607	3.32692e-243
Tpi1	0.000397535	0.339893	0.933	0.814	1	2.32047e-243	0.967203	0.985	0.747	4.20028e-239	0.000397535	4.64094e-243
Slc15a3	0.00175763	0.266402	0.787	0.622	1	4.2289e-243	0.73936	0.901	0.427	7.65473e-239	0.00175763	8.45779e-243
Gnas	1.53383e-05	-0.484487	0.933	0.957	0.277638	6.63287e-243	-0.775761	0.972	0.963	1.20062e-238	1.53383e-05	1.32657e-242
Il18bp	4.81026e-14	0.636172	0.587	0.238	8.70704e-10	7.33781e-243	0.773962	0.66	0.218	1.32822e-238	4.81026e-14	1.46756e-242
Smpdl3b	8.31364e-06	0.323662	0.387	0.193	0.150485	6.91616e-241	0.744103	0.603	0.178	1.25189e-236	8.31364e-06	1.38323e-240
Igsf8	0.000523018	0.276107	0.627	0.436	1	3.22886e-239	0.610232	0.768	0.307	5.84456e-235	0.000523018	6.45772e-239
Ly86	1.19412e-09	0.596162	0.987	0.738	2.16148e-05	4.27744e-239	0.77628	0.95	0.492	7.74259e-235	1.19412e-09	8.55488e-239
Psap	7.15584e-08	0.609514	1	0.921	0.00129528	1.72165e-238	0.950073	1	0.862	3.11635e-234	7.15584e-08	3.44329e-238
Spi1	1.97289e-10	0.508803	0.987	0.726	3.57113e-06	3.1199e-236	0.776652	0.996	0.501	5.64733e-232	1.97289e-10	6.23979e-236
Ifitm3	1.35004e-12	0.864356	1	0.823	2.44371e-08	1.307e-234	0.978465	0.999	0.746	2.3658e-230	1.35004e-12	2.614e-234
Il2rb	7.54988e-06	-1.58181	0.067	0.289	0.13666	1.09831e-230	-2.25135	0.088	0.499	1.98806e-226	7.54988e-06	2.19663e-230
Cytip	0.00154517	-0.700052	0.547	0.643	1	2.07167e-229	-1.38933	0.429	0.741	3.74993e-225	0.00154517	4.14334e-229
Lck	2.74932e-06	-0.988378	0.013	0.247	0.0497655	1.00938e-225	-1.53621	0.035	0.446	1.82708e-221	2.74932e-06	2.01876e-225
Sirpb1b	1.37275e-07	0.336612	0.493	0.236	0.00248481	1.85796e-224	0.49271	0.576	0.161	3.3631e-220	1.37275e-07	3.71593e-224
Nfe2l2	1.52901e-06	0.429961	0.92	0.7	0.0276766	4.30222e-224	0.796559	0.873	0.451	7.78745e-220	1.52901e-06	8.60444e-224
Pilrb2	1.75068e-07	0.382664	0.507	0.256	0.0031689	6.39534e-224	0.472156	0.52	0.128	1.15762e-219	1.75068e-07	1.27907e-223
Csf2ra	3.4337e-12	0.666414	0.973	0.687	6.21534e-08	7.14216e-223	0.676043	0.95	0.464	1.2928e-218	3.4337e-12	1.42843e-222
Rnase4	0.684477	-0.299695	0.547	0.476	1	7.63737e-221	0.571918	0.627	0.192	1.38244e-216	0.684477	1.52747e-220
Gimap5	7.07114e-06	-0.837598	0.027	0.251	0.127995	9.60389e-221	-1.3405	0.031	0.437	1.7384e-216	7.07114e-06	1.92078e-220
Irf7	7.74847e-14	1.12534	0.933	0.651	1.40255e-09	2.86527e-219	0.844614	0.977	0.67	5.18642e-215	7.74847e-14	5.73054e-219
Tgfbr1	0.00238301	0.25063	0.8	0.59	1	2.14201e-218	0.617585	0.807	0.355	3.87726e-214	0.00238301	4.28403e-218
Skap1	6.20847e-06	-0.798493	0.013	0.235	0.11238	5.29251e-218	-1.30009	0.025	0.426	9.57998e-214	6.20847e-06	1.0585e-217
Il1rn	9.84237e-11	0.621476	0.667	0.32	1.78157e-06	1.31007e-216	0.789553	0.78	0.307	2.37136e-212	9.84237e-11	2.62014e-216
Cd2	7.02498e-06	-1.00362	0.013	0.233	0.127159	8.66882e-214	-1.72114	0.053	0.45	1.56914e-209	7.02498e-06	1.73376e-213
Cd37	4.34008e-07	-0.861955	0.347	0.592	0.00785599	6.52902e-213	-1.25179	0.349	0.682	1.18182e-208	4.34008e-07	1.3058e-212
Gm21188	9.60253e-08	0.444985	0.56	0.3	0.00173815	1.7725e-211	0.595458	0.739	0.274	3.2084e-207	9.60253e-08	3.545e-211
Plekho1	3.10801e-05	0.305461	0.88	0.661	0.562582	8.65509e-211	0.633948	0.92	0.462	1.56666e-206	3.10801e-05	1.73102e-210
Slc29a3	1.34579e-05	0.283971	0.813	0.546	0.243601	2.45234e-208	0.59044	0.817	0.359	4.43898e-204	1.34579e-05	4.90468e-208
Rgs10	6.55641e-06	0.407392	0.96	0.738	0.118678	3.92738e-208	0.643588	0.918	0.528	7.10894e-204	6.55641e-06	7.85475e-208
Nkg7	0.000153649	-2.25755	0.12	0.297	1	1.32807e-207	-3.26655	0.135	0.509	2.40393e-203	0.000153649	2.65613e-207
Ccl12	0.0122886	0.424797	0.533	0.396	1	3.35083e-207	1.48096	0.567	0.182	6.06534e-203	0.0122886	6.70167e-207
Erp29	2.63829e-06	0.371879	0.973	0.857	0.0477558	5.25876e-207	0.62846	0.98	0.765	9.51888e-203	2.63829e-06	1.05175e-206
Ppfia4	2.85754e-07	0.366568	0.747	0.446	0.00517244	4.73592e-205	0.599837	0.662	0.237	8.57249e-201	2.85754e-07	9.47184e-205
Atox1	6.39838e-09	0.456508	1	0.894	0.000115817	8.24458e-205	0.624058	0.995	0.838	1.49235e-200	6.39838e-09	1.64892e-204
mt-Co3	2.97816e-06	-0.315064	1	0.998	0.0539077	2.0263e-204	-0.733439	0.997	0.997	3.6678e-200	2.97816e-06	4.0526e-204
Ctsw	1.42541e-05	-1.26958	0.04	0.253	0.258013	8.73543e-204	-1.93995	0.05	0.433	1.5812e-199	1.42541e-05	1.74709e-203
Lamp2	0.000217809	0.263664	0.973	0.784	1	2.46841e-202	0.64895	0.981	0.634	4.46807e-198	0.000217809	4.93682e-202
Ccdc88c	8.01988e-06	-0.562883	0.013	0.231	0.145168	1.12431e-201	-0.9196	0.024	0.406	2.03511e-197	8.01988e-06	2.24862e-201
B2m	8.99921e-19	0.630258	1	1	1.62895e-14	1.83018e-201	0.442004	1	0.999	3.31281e-197	8.99921e-19	3.66036e-201
Tbxas1	0.0112747	0.263775	0.533	0.421	1	1.94224e-201	0.483253	0.582	0.18	3.51565e-197	0.0112747	3.88448e-201
Rassf4	1.97338e-09	0.580654	0.827	0.512	3.57201e-05	4.88129e-201	0.553351	0.775	0.314	8.83563e-197	1.97338e-09	9.76258e-201
Sh2d2a	1.26446e-06	-1.04733	0	0.244	0.0228879	2.63973e-200	-1.21128	0.023	0.4	4.77817e-196	1.26446e-06	5.27945e-200
Rpsa	1.07284e-06	-0.489035	1	0.998	0.0194196	8.82662e-200	-0.832712	0.999	0.995	1.59771e-195	1.07284e-06	1.76532e-199
Marchf1	7.53855e-08	0.356534	0.747	0.463	0.00136455	9.27351e-200	0.536906	0.762	0.306	1.6786e-195	7.53855e-08	1.8547e-199
Bst2	1.69217e-10	0.702477	1	0.851	3.063e-06	1.08205e-199	0.671765	0.987	0.757	1.95862e-195	1.69217e-10	2.1641e-199
Mbnl1	0.0113405	-0.395154	0.933	0.928	1	1.13114e-197	-1.05585	0.887	0.921	2.04747e-193	0.0113405	2.26227e-197
Dusp6	0.00402776	0.339888	0.72	0.592	1	1.22018e-197	0.701236	0.848	0.433	2.20865e-193	0.00402776	2.44036e-197
Rps27	2.65035e-06	-0.56537	1	0.997	0.047974	3.15173e-197	-0.674469	1	0.993	5.70494e-193	2.65035e-06	6.30345e-197
Scimp	3.17544e-10	0.660417	0.747	0.47	5.74786e-06	1.66793e-196	0.673263	0.79	0.366	3.01912e-192	3.17544e-10	3.33587e-196
Ass1	2.25605e-11	1.07761	0.693	0.358	4.08367e-07	6.95189e-195	0.843529	0.847	0.42	1.25836e-190	2.25605e-11	1.39038e-194
Pglyrp1	1.95411e-05	-0.793324	0.027	0.233	0.353714	1.46133e-194	-1.14271	0.023	0.393	2.64515e-190	1.95411e-05	2.92265e-194
Klrd1	1.00169e-07	-1.63693	0.053	0.34	0.00181317	1.68216e-194	-2.14004	0.086	0.454	3.04488e-190	1.00169e-07	3.36433e-194
Fyn	0.00020097	-0.554874	0.267	0.438	1	7.83167e-194	-0.993082	0.224	0.579	1.41761e-189	0.00020097	1.56633e-193
Nr1h3	1.93038e-06	0.448097	0.293	0.121	0.0349418	3.28457e-193	0.609868	0.428	0.096	5.9454e-189	1.93038e-06	6.56914e-193
Ly6a	1.36915e-13	1.45155	0.853	0.6	2.4783e-09	1.17135e-192	0.935498	0.981	0.761	2.12025e-188	1.36915e-13	2.34269e-192
Gm10134	6.36677e-07	0.278938	0.4	0.179	0.0115245	1.85011e-192	0.354347	0.335	0.05	3.34888e-188	6.36677e-07	3.70021e-192
F10	0.00136958	0.505318	0.333	0.19	1	9.78134e-192	0.933923	0.561	0.182	1.77052e-187	0.00136958	1.95627e-191
Selplg	0.00759637	-0.524336	0.92	0.899	1	8.23661e-191	-1.05465	0.904	0.902	1.49091e-186	0.00759637	1.64732e-190
Tlr1	2.32625e-07	0.33082	0.533	0.277	0.00421075	1.65738e-189	0.395137	0.459	0.117	3.00002e-185	2.32625e-07	3.31475e-189
Mpeg1	4.42887e-05	0.408222	1	0.682	0.801669	6.22011e-189	0.655903	0.984	0.483	1.1259e-184	4.42887e-05	1.24402e-188
Basp1	0.00271337	0.287428	0.707	0.552	1	3.96568e-188	0.568634	0.747	0.306	7.17827e-184	0.00271337	7.93136e-188
Rps14	1.28518e-08	-0.381247	1	0.998	0.00023263	5.15558e-188	-0.496801	1	0.994	9.33212e-184	1.28518e-08	1.03112e-187
Cd72	1.62709e-12	1.24114	0.88	0.548	2.9452e-08	6.18779e-188	1.34469	0.625	0.268	1.12005e-183	1.62709e-12	1.23756e-187
1600014C10Rik	3.62807e-06	0.411366	0.693	0.475	0.0656718	7.8605e-187	0.941429	0.917	0.581	1.42283e-182	3.62807e-06	1.5721e-186
Ltb	3.56539e-06	-1.39187	0.093	0.334	0.0645371	2.92777e-185	-1.816	0.091	0.45	5.29955e-181	3.56539e-06	5.85554e-185
Slamf8	4.12916e-20	0.859041	0.667	0.252	7.4742e-16	4.06328e-185	0.571995	0.672	0.266	7.35495e-181	4.12916e-20	8.12657e-185
Satb1	1.10447e-05	-0.717002	0.013	0.226	0.199921	4.11947e-185	-1.18338	0.029	0.387	7.45665e-181	1.10447e-05	8.23894e-185
Oasl2	1.85806e-09	0.739701	0.76	0.488	3.36328e-05	2.10687e-184	0.532277	0.784	0.316	3.81365e-180	1.85806e-09	4.21374e-184
Aldoa	0.00263554	0.316179	0.96	0.933	1	6.41955e-184	0.753138	0.994	0.91	1.162e-179	0.00263554	1.28391e-183
Gabarap	0.000200624	0.303699	0.987	0.94	1	2.24969e-183	0.513782	0.997	0.918	4.07217e-179	0.000200624	4.49938e-183
Tmem51	5.17997e-07	0.347377	0.6	0.326	0.00937626	2.99011e-183	0.410137	0.593	0.191	5.41239e-179	5.17997e-07	5.98021e-183
Cebpa	0.00064467	0.281255	0.76	0.502	1	6.86944e-183	0.54213	0.681	0.261	1.24344e-178	0.00064467	1.37389e-182
Ncf4	0.00440624	0.366871	0.867	0.775	1	1.38383e-182	0.592985	0.985	0.774	2.50487e-178	0.00440624	2.76766e-182
Tmed10	0.000128934	0.401854	0.973	0.856	1	3.90264e-182	0.575613	0.973	0.772	7.06417e-178	0.000128934	7.80528e-182
Ucp2	0.000332023	0.409656	0.973	0.926	1	6.44765e-182	0.661322	0.994	0.879	1.16709e-177	0.000332023	1.28953e-181
Ccnd3	0.000720987	-0.517422	0.48	0.603	1	6.10982e-178	-0.928779	0.48	0.726	1.10594e-173	0.000720987	1.22196e-177
Lgals3	0.000316189	0.277623	0.92	0.786	1	2.10209e-177	0.833811	0.972	0.667	3.805e-173	0.000316189	4.20419e-177
Pnp	4.25037e-11	0.899741	0.92	0.76	7.6936e-07	4.93164e-177	0.521824	0.974	0.645	8.92677e-173	4.25037e-11	9.86329e-177
Lrp1	0.00156241	-0.696995	0.507	0.578	1	2.38937e-176	0.628335	0.794	0.347	4.32499e-172	0.00156241	4.77873e-176
Ppt1	7.49888e-07	0.48565	0.907	0.677	0.0135737	5.38519e-176	0.582696	0.888	0.546	9.74773e-172	7.49888e-07	1.07704e-175
Ccr5	7.09608e-06	0.436362	0.92	0.692	0.128446	1.64141e-174	0.681344	0.926	0.61	2.97112e-170	7.09608e-06	3.28283e-174
Lgals3bp	1.38699e-10	0.675889	0.96	0.784	2.5106e-06	2.23597e-174	0.667933	0.96	0.714	4.04733e-170	1.38699e-10	4.47194e-174
Itgax	1.32279e-14	0.69649	0.853	0.47	2.39439e-10	2.32234e-174	0.652658	0.666	0.286	4.20367e-170	1.32279e-14	4.64468e-174
Cx3cr1	0.704632	-0.488389	0.72	0.578	1	6.41698e-174	0.585998	0.714	0.314	1.16154e-169	0.704632	1.2834e-173
Tbc1d10c	1.18038e-06	-0.590974	0.04	0.306	0.021366	7.86516e-174	-0.940957	0.099	0.444	1.42367e-169	1.18038e-06	1.57303e-173
Tnfrsf18	3.24036e-05	-0.883283	0.08	0.286	0.586537	4.76002e-173	-1.39287	0.091	0.44	8.61612e-169	3.24036e-05	9.52005e-173
Txk	3.73103e-05	-1.03422	0.013	0.205	0.675354	8.16665e-173	-1.6368	0.025	0.363	1.47824e-168	3.73103e-05	1.63333e-172
Acod1	3.7142e-13	0.770429	0.36	0.103	6.72308e-09	3.57842e-172	0.790286	0.513	0.157	6.47729e-168	3.7142e-13	7.15683e-172
Rps24	2.10653e-07	-0.4673	0.987	0.997	0.00381304	6.26441e-172	-0.583227	0.999	0.994	1.13392e-167	2.10653e-07	1.25288e-171
Sub1	0.0523786	-0.30539	0.96	0.938	1	6.60472e-172	-0.814139	0.95	0.927	1.19552e-167	0.0523786	1.32094e-171
Fes	5.66869e-05	0.301514	0.8	0.578	1	8.38702e-172	0.485471	0.816	0.405	1.51813e-167	5.66869e-05	1.6774e-171
Akr1a1	0.00212076	0.315959	0.96	0.889	1	1.83821e-171	0.543446	0.984	0.815	3.32734e-167	0.00212076	3.67642e-171
Gm2a	3.73512e-05	0.318757	0.973	0.756	0.676095	3.07121e-171	0.556653	0.98	0.606	5.55919e-167	3.73512e-05	6.14242e-171
Tcf7l2	1.41659e-07	0.54805	0.573	0.324	0.00256418	3.49794e-170	0.472793	0.585	0.207	6.33162e-166	1.41659e-07	6.99588e-170
Ppp1r16b	1.39128e-05	-0.473581	0	0.204	0.251836	4.29755e-170	-0.800067	0.018	0.35	7.779e-166	1.39128e-05	8.5951e-170
P2ry10	0.00107049	-0.563901	0.12	0.281	1	3.14208e-169	-0.850979	0.033	0.372	5.68748e-165	0.00107049	6.28416e-169
Vps37b	0.0314564	-0.679793	0.413	0.498	1	4.14111e-169	-1.16325	0.251	0.574	7.49583e-165	0.0314564	8.28223e-169
Sdcbp	1.65708e-05	0.396255	0.96	0.88	0.299948	1.90896e-168	0.518011	0.991	0.814	3.45541e-164	1.65708e-05	3.81792e-168
Rps15a	1.19087e-08	-0.702395	1	0.997	0.000215559	1.92638e-168	-0.822348	0.999	0.993	3.48694e-164	1.19087e-08	3.85276e-168
Itpripl2	3.30131e-05	0.334138	0.667	0.468	0.597571	2.60662e-168	0.499628	0.652	0.286	4.71825e-164	3.30131e-05	5.21325e-168
Tnfaip2	4.72629e-12	1.18194	0.733	0.392	8.55505e-08	5.48202e-167	0.762345	0.711	0.309	9.92301e-163	4.72629e-12	1.0964e-166
Thy1	0.000173149	-0.938175	0.04	0.212	1	1.14955e-166	-1.58467	0.049	0.38	2.0808e-162	0.000173149	2.2991e-166
Dusp5	0.000256924	-0.683289	0.16	0.335	1	1.33478e-166	-1.01344	0.107	0.448	2.41609e-162	0.000256924	2.66957e-166
Stat4	7.17454e-05	-0.663167	0.08	0.275	1	2.62812e-166	-1.04888	0.075	0.417	4.75716e-162	7.17454e-05	5.25623e-166
Ralb	0.0120195	0.251213	0.707	0.536	1	8.19964e-166	0.441891	0.759	0.351	1.48422e-161	0.0120195	1.63993e-165
Arap2	3.8597e-05	-0.528528	0.013	0.205	0.698644	9.72687e-166	-0.882411	0.03	0.362	1.76066e-161	3.8597e-05	1.94537e-165
Gimap9	5.35464e-05	-0.562686	0.027	0.219	0.969243	1.84099e-165	-0.877886	0.036	0.367	3.33237e-161	5.35464e-05	3.68198e-165
Vamp8	9.44695e-10	0.487897	0.973	0.882	1.70999e-05	2.88157e-165	0.517874	0.988	0.83	5.21593e-161	9.44695e-10	5.76314e-165
Gimap7	1.21665e-05	-0.681901	0	0.207	0.220226	2.78672e-164	-1.0804	0.022	0.347	5.04424e-160	1.21665e-05	5.57344e-164
Tmem119	0.0436153	-0.537689	0.32	0.39	1	7.35643e-164	0.255041	0.464	0.124	1.33159e-159	0.0436153	1.47129e-163
Myl6	0.00286342	-0.304934	1	0.979	1	9.43155e-164	-0.70984	0.998	0.977	1.7072e-159	0.00286342	1.88631e-163
Ly6e	1.0494e-11	0.62973	1	0.978	1.89951e-07	2.39798e-163	0.554831	1	0.956	4.34059e-159	1.0494e-11	4.79596e-163
Pdcd4	1.54879e-06	-0.956647	0.2	0.447	0.0280347	7.24465e-163	-1.16686	0.186	0.514	1.31135e-158	1.54879e-06	1.44893e-162
Gimap8	0.000145206	-0.471744	0.013	0.184	1	1.1134e-162	-0.837395	0.014	0.334	2.01536e-158	0.000145206	2.2268e-162
Slc31a2	5.46223e-05	0.422658	0.56	0.377	0.988718	1.7155e-162	0.509737	0.684	0.296	3.10523e-158	5.46223e-05	3.431e-162
Ctla2a	6.48315e-05	-1.7645	0.093	0.287	1	5.9017e-162	-2.27149	0.086	0.413	1.06827e-157	6.48315e-05	1.18034e-161
Mfsd1	9.01353e-05	0.300065	0.787	0.548	1	3.45102e-161	0.482046	0.768	0.39	6.2467e-157	9.01353e-05	6.90205e-161
Ptpn22	0.0697675	-0.586136	0.36	0.433	1	1.61615e-159	-1.34264	0.239	0.533	2.9254e-155	0.0697675	3.23231e-159
Gpx1	0.00140999	0.330048	0.987	0.868	1	5.11232e-158	0.506861	0.993	0.772	9.25382e-154	0.00140999	1.02246e-157
Tep1	0.00295651	0.359457	0.693	0.526	1	8.43424e-158	0.474238	0.666	0.297	1.52668e-153	0.00295651	1.68685e-157
Actg1	0.00350396	-0.423485	1	0.99	1	2.31672e-157	-0.870984	0.998	0.992	4.19349e-153	0.00350396	4.63344e-157
Zap70	3.20384e-05	-0.504327	0	0.19	0.579927	4.43268e-157	-0.919058	0.027	0.342	8.02359e-153	3.20384e-05	8.86535e-157
Cnih4	1.61226e-05	0.365861	0.813	0.649	0.291835	3.15992e-156	0.51681	0.881	0.53	5.71977e-152	1.61226e-05	6.31983e-156
Tmem219	2.70039e-05	0.305878	0.853	0.64	0.488797	3.87297e-156	0.503777	0.868	0.514	7.01046e-152	2.70039e-05	7.74594e-156
Prf1	0.000102417	-1.04873	0.013	0.188	1	8.19136e-156	-2.17141	0.046	0.363	1.48272e-151	0.000102417	1.63827e-155
Rabgap1l	0.00133725	-0.489697	0.107	0.253	1	2.85757e-155	-0.916377	0.08	0.403	5.17249e-151	0.00133725	5.71515e-155
Ifi204	5.75878e-09	0.568188	0.893	0.634	0.00010424	5.63404e-155	0.362536	0.936	0.505	1.01982e-150	5.75878e-09	1.12681e-154
Shisa5	0.0783914	-0.461143	0.973	0.944	1	1.75933e-154	-0.933302	0.968	0.946	3.18457e-150	0.0783914	3.51867e-154
Akap13	2.56271e-06	-0.676449	0.8	0.87	0.0463877	1.92569e-154	-0.949336	0.821	0.873	3.48569e-150	2.56271e-06	3.85138e-154
Gns	4.84904e-05	0.297372	0.867	0.667	0.877725	2.56629e-154	0.491684	0.882	0.524	4.64523e-150	4.84904e-05	5.13257e-154
Ikzf3	0.000270836	-0.440075	0.013	0.172	1	4.60595e-153	-0.767794	0.008	0.311	8.33724e-149	0.000270836	9.21191e-153
Trbc1	0.00109094	-1.18793	0.08	0.227	1	5.2631e-152	-1.94782	0.073	0.387	9.52674e-148	0.00109094	1.05262e-151
Rpl21	2.24706e-06	-0.417828	1	0.996	0.0406739	8.26721e-152	-0.560274	0.999	0.987	1.49645e-147	2.24706e-06	1.65344e-151
Rab20	8.8681e-06	0.396704	0.653	0.423	0.160522	8.14292e-149	0.52141	0.608	0.251	1.47395e-144	8.8681e-06	1.62858e-148
Gm19585	8.45899e-05	-0.498579	0	0.173	1	1.34045e-148	-0.891608	0.012	0.308	2.42635e-144	8.45899e-05	2.6809e-148
Klre1	1.19175e-05	-1.01995	0	0.207	0.215718	2.77974e-147	-1.65151	0.037	0.34	5.0316e-143	1.19175e-05	5.55947e-147
Prkcq	0.000164885	-0.373949	0	0.161	1	3.02695e-147	-0.69946	0.015	0.311	5.47908e-143	0.000164885	6.05389e-147
Ahnak	0.000181514	-0.859347	0.48	0.641	1	7.87257e-147	-1.2468	0.643	0.777	1.42501e-142	0.000181514	1.57451e-146
Cst3	0.000388205	-0.405994	1	0.944	1	1.05531e-146	-0.649478	0.999	0.878	1.91022e-142	0.000388205	2.11062e-146
Ccrl2	0.017266	0.498021	0.613	0.477	1	1.1916e-146	0.947404	0.697	0.358	2.15692e-142	0.017266	2.3832e-146
Acsl1	4.64837e-05	0.293534	0.493	0.295	0.841401	1.60471e-146	0.46462	0.484	0.17	2.90469e-142	4.64837e-05	3.20943e-146
Septin6	1.45079e-05	-0.463556	0.093	0.324	0.262607	1.66595e-146	-0.773657	0.137	0.448	3.01553e-142	1.45079e-05	3.3319e-146
Ddx5	0.000797416	-0.323532	0.987	0.992	1	5.53514e-146	-0.559129	0.993	0.993	1.00192e-141	0.000797416	1.10703e-145
Cst7	0.000851171	-0.581499	0.107	0.264	1	1.54799e-145	-1.01337	0.098	0.408	2.80202e-141	0.000851171	3.09598e-145
Serpinb6b	0.000210031	-0.77639	0.027	0.193	1	2.23077e-145	-1.34	0.024	0.32	4.03791e-141	0.000210031	4.46153e-145
Tifa	1.26334e-09	0.502525	0.813	0.477	2.28677e-05	4.46631e-145	0.410469	0.718	0.318	8.08446e-141	1.26334e-09	8.93261e-145
Tnfsf13b	4.90869e-05	0.295405	0.387	0.208	0.888523	6.05146e-145	0.366062	0.364	0.092	1.09538e-140	4.90869e-05	1.21029e-144
Dock2	0.00128538	-0.458458	0.6	0.721	1	8.09231e-145	-0.840266	0.614	0.773	1.46479e-140	0.00128538	1.61846e-144
AB124611	0.000134402	0.325824	0.787	0.576	1	1.93998e-144	0.496527	0.905	0.528	3.51156e-140	0.000134402	3.87996e-144
Rpl34	1.83592e-08	-0.407134	1	0.995	0.000332319	1.19534e-143	-0.441693	0.999	0.991	2.16368e-139	1.83592e-08	2.39068e-143
Gzmb	0.00127793	-1.96791	0.12	0.27	1	8.82546e-143	-3.65637	0.249	0.517	1.5975e-138	0.00127793	1.76509e-142
Itk	0.00199059	-0.381935	0.027	0.154	1	1.99405e-142	-0.754288	0.013	0.302	3.60943e-138	0.00199059	3.9881e-142
Ifi44	2.86478e-09	0.48925	0.347	0.126	5.18554e-05	3.15184e-142	0.54984	0.885	0.471	5.70515e-138	2.86478e-09	6.30369e-142
Lat	0.000142773	-0.494808	0	0.163	1	4.70033e-142	-0.971486	0.027	0.32	8.50806e-138	0.000142773	9.40065e-142
Rhof	0.00445769	-0.331926	0.08	0.204	1	4.99453e-142	-0.649275	0.028	0.322	9.0406e-138	0.00445769	9.98906e-142
Rpl13	1.92734e-05	-0.375935	1	0.999	0.348868	7.54852e-142	-0.589137	1	0.996	1.36636e-137	1.92734e-05	1.5097e-141
Soat1	0.00480904	0.27172	0.813	0.635	1	1.18926e-141	0.453327	0.833	0.463	2.15267e-137	0.00480904	2.37851e-141
Rasa4	2.58035e-10	0.582939	0.787	0.46	4.67069e-06	2.79867e-140	0.45037	0.743	0.363	5.06587e-136	2.58035e-10	5.59733e-140
Sytl3	0.000348607	-0.386636	0	0.147	1	8.58918e-140	-0.794224	0.007	0.288	1.55473e-135	0.000348607	1.71784e-139
Plbd1	3.36538e-08	0.553078	0.88	0.581	0.000609167	1.12249e-139	0.458413	0.758	0.346	2.03181e-135	3.36538e-08	2.24497e-139
Acap1	3.68599e-05	-0.413021	0.04	0.243	0.667201	1.76958e-139	-0.77184	0.127	0.43	3.20312e-135	3.68599e-05	3.53917e-139
Cd247	0.00109379	-0.339989	0.013	0.146	1	6.48469e-139	-0.805391	0.023	0.309	1.17379e-134	0.00109379	1.29694e-138
Rps13	1.4963e-05	-0.380664	1	0.998	0.270845	1.01772e-138	-0.525502	0.999	0.993	1.84218e-134	1.4963e-05	2.03545e-138
Gda	0.00028832	0.282688	0.533	0.348	1	1.19604e-138	0.29765	0.66	0.264	2.16495e-134	0.00028832	2.39208e-138
Rps16	8.77625e-08	-0.408719	0.987	0.998	0.00158859	4.8454e-138	-0.481951	0.999	0.995	8.77066e-134	8.77625e-08	9.6908e-138
Jak1	6.12475e-06	-0.644203	0.72	0.819	0.110864	7.95005e-138	-0.945477	0.772	0.836	1.43904e-133	6.12475e-06	1.59001e-137
Fasl	0.000599994	-0.398203	0.013	0.156	1	8.42335e-138	-0.743856	0.011	0.291	1.52471e-133	0.000599994	1.68467e-137
Rtp4	1.10531e-09	0.614843	0.84	0.518	2.00072e-05	1.33889e-137	0.576673	0.877	0.512	2.42352e-133	1.10531e-09	2.67777e-137
Cxcl9	2.17548e-31	3.44894	0.6	0.151	3.93783e-27	1.45489e-137	0.898333	0.652	0.313	2.6335e-133	2.17548e-31	2.90979e-137
Hk2	0.000378591	0.30931	0.693	0.5	1	3.30399e-137	0.422328	0.764	0.371	5.98056e-133	0.000378591	6.60799e-137
Sod2	1.25233e-06	0.848554	0.787	0.658	0.0226684	3.25024e-136	0.776109	0.872	0.586	5.88326e-132	1.25233e-06	6.50048e-136
Phf11d	8.93663e-16	0.750245	0.76	0.348	1.61762e-11	3.38067e-136	0.449251	0.648	0.276	6.11935e-132	8.93663e-16	6.76134e-136
Clec4d	0.107727	-0.34267	0.187	0.264	1	1.05294e-135	0.520511	0.496	0.177	1.90592e-131	0.107727	2.10588e-135
Cd28	0.000275544	-0.518871	0	0.151	1	2.58494e-135	-0.979675	0.015	0.293	4.679e-131	0.000275544	5.16988e-135
Csf2rb	0.000240184	0.263748	0.827	0.619	1	9.79476e-135	0.30953	0.877	0.427	1.77295e-130	0.000240184	1.95895e-134
Scpep1	0.000246673	0.27268	0.747	0.539	1	1.21554e-134	0.407884	0.743	0.362	2.20024e-130	0.000246673	2.43108e-134
Ms4a4b	8.70968e-06	-1.61082	0.2	0.426	0.157654	1.59802e-134	-2.10683	0.445	0.632	2.89258e-130	8.70968e-06	3.19604e-134
Tuba1b	1.99518e-08	0.35234	0.947	0.756	0.000361148	2.33685e-134	0.355664	0.947	0.668	4.22994e-130	1.99518e-08	4.67371e-134
S100a10	0.000215442	-0.7629	0.68	0.787	1	3.73868e-134	-1.02123	0.958	0.899	6.76738e-130	0.000215442	7.47735e-134
mt-Nd4	0.000295788	-0.258171	0.987	0.991	1	5.64837e-134	-0.634196	0.962	0.987	1.02241e-129	0.000295788	1.12967e-133
Rpl22l1	7.39944e-06	-0.533816	0.933	0.933	0.133937	3.19974e-133	-0.776682	0.889	0.904	5.79185e-129	7.39944e-06	6.39949e-133
Jund	0.00012702	-0.573115	0.933	0.969	1	4.35131e-133	-0.73723	0.986	0.984	7.8763e-129	0.00012702	8.70262e-133
Nup210	0.00301422	-0.337393	0.133	0.268	1	1.34417e-132	-0.655419	0.074	0.363	2.43308e-128	0.00301422	2.68834e-132
Rplp2	8.93272e-08	-0.360957	1	0.997	0.00161691	2.11985e-132	-0.465977	0.999	0.994	3.83715e-128	8.93272e-08	4.23971e-132
Rhog	2.38043e-05	0.386142	0.933	0.794	0.430881	2.29328e-132	0.492235	0.961	0.699	4.15106e-128	2.38043e-05	4.58656e-132
Rps23	1.79056e-06	-0.341599	0.987	0.996	0.032411	5.36354e-131	-0.443514	1	0.996	9.70854e-127	1.79056e-06	1.07271e-130
Rac2	0.13134	-0.336394	0.947	0.924	1	6.69326e-131	-0.918666	0.945	0.938	1.21155e-126	0.13134	1.33865e-130
Nabp1	0.000276854	-0.663247	0.253	0.429	1	1.30859e-130	-1.09698	0.279	0.544	2.36867e-126	0.000276854	2.61717e-130
mt-Cytb	0.000458914	-0.267593	1	0.993	1	2.4328e-128	-0.659464	0.973	0.99	4.40362e-124	0.000458914	4.86561e-128
Anxa6	0.00115378	-0.513753	0.453	0.584	1	4.41381e-128	-0.887637	0.589	0.703	7.98944e-124	0.00115378	8.82762e-128
Rpl27	0.00207142	-0.305475	1	0.995	1	9.28507e-128	-0.498407	0.999	0.992	1.68069e-123	0.00207142	1.85701e-127
Nampt	7.52965e-10	0.872328	0.84	0.599	1.36294e-05	1.69666e-127	0.545162	0.856	0.513	3.07113e-123	7.52965e-10	3.39332e-127
Spint2	0.0001519	-0.349658	0.027	0.201	1	2.41679e-127	-0.56485	0.022	0.291	4.37464e-123	0.0001519	4.83359e-127
Anxa4	4.59421e-06	0.329873	0.667	0.429	0.0831597	3.11262e-127	0.403196	0.701	0.348	5.63415e-123	4.59421e-06	6.22524e-127
Rps3a1	7.58124e-08	-0.399069	1	0.998	0.00137228	1.94062e-126	-0.513192	0.997	0.991	3.51272e-122	7.58124e-08	3.88124e-126
Pgk1	0.0131143	0.344312	0.933	0.801	1	2.26984e-126	0.637015	0.973	0.775	4.10864e-122	0.0131143	4.53968e-126
Bcl2a1d	5.54563e-09	0.67168	0.747	0.507	0.000100381	2.52161e-126	0.424586	0.727	0.378	4.56437e-122	5.54563e-09	5.04323e-126
Grap	3.0719e-06	-0.506157	0.027	0.262	0.0556045	8.55742e-126	-0.714887	0.1	0.386	1.54898e-121	3.0719e-06	1.71148e-125
Ndufc2	0.000481966	0.332037	0.907	0.773	1	3.75291e-125	0.484231	0.924	0.692	6.79314e-121	0.000481966	7.50582e-125
Svbp	3.04829e-05	0.396718	0.84	0.654	0.55177	4.33534e-125	0.474498	0.885	0.583	7.8474e-121	3.04829e-05	8.67068e-125
Clcn7	3.7418e-11	0.441934	0.613	0.295	6.77302e-07	6.24853e-125	0.360587	0.534	0.217	1.13105e-120	3.7418e-11	1.24971e-124
Pgap2	3.09246e-09	0.470257	0.76	0.464	5.59766e-05	7.0457e-125	0.399101	0.74	0.385	1.27534e-120	3.09246e-09	1.40914e-124
Rps7	1.1887e-05	-0.409469	0.987	0.997	0.215166	1.41785e-124	-0.558766	0.997	0.99	2.56645e-120	1.1887e-05	2.8357e-124
Hsd11b1	0.000404906	-0.331853	0	0.144	1	3.18966e-124	-0.689369	0.022	0.285	5.7736e-120	0.000404906	6.37932e-124
Rpl12	3.50848e-08	-0.672772	1	0.992	0.00063507	3.49412e-124	-0.839987	0.99	0.982	6.32471e-120	3.50848e-08	6.98824e-124
Id2	6.48726e-08	-1.25535	0.64	0.767	0.00117426	5.1875e-124	-1.41607	0.66	0.767	9.38989e-120	6.48726e-08	1.0375e-123
Trbc2	1.41988e-05	-1.60747	0.027	0.239	0.257013	2.87412e-122	-2.25062	0.102	0.371	5.20245e-118	1.41988e-05	5.74825e-122
Sh2d1a	0.000386425	-0.344483	0	0.145	1	1.01915e-121	-0.672129	0.014	0.269	1.84476e-117	0.000386425	2.0383e-121
S100a4	0.170311	-0.813086	0.547	0.575	1	3.5846e-121	-1.84072	0.555	0.694	6.48849e-117	0.170311	7.16921e-121
Trf	0.0258457	-0.688207	0.587	0.644	1	6.23287e-121	0.803485	0.712	0.39	1.12821e-116	0.0258457	1.24657e-120
Cd63	0.942892	-0.423833	0.587	0.505	1	1.07314e-120	0.36814	0.502	0.188	1.94249e-116	0.942892	2.14628e-120
Bcl2	0.000523493	-1.22751	0.267	0.436	1	1.26122e-120	-1.71534	0.255	0.495	2.28294e-116	0.000523493	2.52244e-120
Il18r1	0.000751845	-0.584265	0.027	0.169	1	1.61874e-119	-0.85521	0.011	0.26	2.93008e-115	0.000751845	3.23748e-119
Gpr141	1.12287e-07	0.501298	0.653	0.375	0.0020325	1.72899e-119	0.437294	0.797	0.401	3.12965e-115	1.12287e-07	3.45799e-119
Rpl18a	4.48928e-07	-0.439318	1	0.998	0.00812605	1.75601e-119	-0.505151	1	0.996	3.17856e-115	4.48928e-07	3.51203e-119
Rps6	4.90428e-06	-0.388017	1	0.995	0.0887724	6.95971e-119	-0.528584	0.996	0.981	1.25978e-114	4.90428e-06	1.39194e-118
Rps5	5.53866e-07	-0.434408	1	0.996	0.0100255	1.3896e-118	-0.531958	0.998	0.991	2.51532e-114	5.53866e-07	2.7792e-118
Dusp2	0.00934292	-0.841782	0.307	0.41	1	3.23514e-117	-1.22649	0.283	0.537	5.85592e-113	0.00934292	6.47027e-117
Rps21	3.5788e-06	-0.39995	1	0.998	0.0647799	4.16826e-117	-0.498511	0.999	0.993	7.54496e-113	3.5788e-06	8.33652e-117
Prkcd	7.58465e-07	0.363054	0.96	0.735	0.013729	4.40366e-117	0.310804	0.947	0.593	7.97106e-113	7.58465e-07	8.80731e-117
Cd180	0.000107341	0.326277	0.56	0.364	1	4.44129e-117	0.257828	0.548	0.218	8.03917e-113	0.000107341	8.88257e-117
Ndfip1	2.08682e-05	-0.580587	0.773	0.836	0.377735	1.16884e-116	-0.911727	0.792	0.804	2.11573e-112	2.08682e-05	2.33769e-116
Tut4	0.000162343	-0.597372	0.293	0.491	1	1.3489e-116	-0.903598	0.308	0.554	2.44164e-112	0.000162343	2.6978e-116
Selenop	0.550861	-0.49179	0.667	0.58	1	1.60386e-116	0.471889	0.723	0.401	2.90315e-112	0.550861	3.20772e-116
Pygl	6.35243e-07	0.34096	0.56	0.301	0.0114985	1.63254e-116	0.330296	0.532	0.214	2.95506e-112	6.35243e-07	3.26508e-116
Lipa	0.0405861	0.331428	0.587	0.497	1	5.60427e-116	0.364714	0.626	0.295	1.01443e-111	0.0405861	1.12085e-115
Klrc2	0.000329522	-0.475188	0	0.148	1	7.00502e-116	-0.826657	0.006	0.246	1.26798e-111	0.000329522	1.401e-115
Slfn1	2.9076e-07	0.719702	0.707	0.459	0.00526305	9.66432e-116	0.495873	0.839	0.472	1.74934e-111	2.9076e-07	1.93286e-115
Zfp385a	0.000133957	0.263232	0.573	0.373	1	1.75187e-115	0.302771	0.498	0.196	3.17107e-111	0.000133957	3.50375e-115
Rps4x	8.73271e-05	-0.31785	0.987	0.995	1	1.75559e-114	-0.457957	0.999	0.987	3.17779e-110	8.73271e-05	3.51118e-114
Sap30	2.38023e-05	0.342125	0.747	0.511	0.430845	3.72429e-114	0.362828	0.706	0.366	6.74133e-110	2.38023e-05	7.44857e-114
Irf5	7.46923e-06	0.378124	0.92	0.698	0.135201	4.11914e-114	0.367723	0.906	0.499	7.45605e-110	7.46923e-06	8.23827e-114
Fn1	0.86056	-0.634097	0.507	0.463	1	5.34253e-114	0.745715	0.548	0.24	9.67051e-110	0.86056	1.06851e-113
Rpl30	9.67822e-05	-0.315451	1	0.997	1	4.39014e-113	-0.452667	0.999	0.992	7.94659e-109	9.67822e-05	8.78027e-113
P2ry14	0.000807086	0.292695	0.453	0.296	1	1.6359e-112	0.389694	0.579	0.263	2.96115e-108	0.000807086	3.2718e-112
Rps15	1.4259e-06	-0.387217	0.987	0.994	0.0258101	1.72832e-112	-0.499623	0.999	0.991	3.12844e-108	1.4259e-06	3.45665e-112
Fyb	0.000836524	0.375114	0.973	0.868	1	2.34586e-112	0.455268	0.987	0.838	4.24623e-108	0.000836524	4.69171e-112
Trac	0.00267569	-1.0644	0.04	0.165	1	2.96238e-112	-1.93328	0.06	0.313	5.3622e-108	0.00267569	5.92475e-112
mt-Nd1	0.00208888	-0.307226	1	0.988	1	4.87091e-112	-0.646473	0.958	0.979	8.81683e-108	0.00208888	9.74181e-112
Ywhaz	2.68948e-05	-0.367983	0.907	0.901	0.486823	4.90428e-112	-0.547267	0.894	0.894	8.87724e-108	2.68948e-05	9.80856e-112
Icos	0.000788164	-0.730233	0	0.132	1	6.41216e-112	-1.40412	0.023	0.267	1.16067e-107	0.000788164	1.28243e-111
Socs3	3.76291e-07	0.616089	0.84	0.628	0.00681124	9.96886e-112	0.568853	0.836	0.517	1.80446e-107	3.76291e-07	1.99377e-111
Rpl23a	6.23579e-05	-0.364177	0.987	0.99	1	1.36356e-111	-0.494917	0.995	0.977	2.46818e-107	6.23579e-05	2.72712e-111
Calr	2.38933e-05	0.463564	1	0.909	0.432493	4.65092e-111	0.658671	0.981	0.878	8.41863e-107	2.38933e-05	9.30184e-111
Rps11	0.000161164	-0.33874	1	0.997	1	5.085e-111	-0.43615	1	0.993	9.20435e-107	0.000161164	1.017e-110
Gem	8.13469e-05	-0.442498	0	0.174	1	1.02706e-110	-0.661443	0.022	0.263	1.85909e-106	8.13469e-05	2.05412e-110
Fkbp2	3.93432e-05	0.30549	0.893	0.639	0.712151	1.1153e-110	0.44002	0.816	0.501	2.0188e-106	3.93432e-05	2.2306e-110
Klrb1c	0.000335768	-0.794319	0	0.148	1	1.17044e-110	-1.51166	0.022	0.261	2.11862e-106	0.000335768	2.34089e-110
Hcst	3.47662e-06	-1.0022	0.413	0.627	0.0629303	5.14178e-110	-1.26826	0.549	0.667	9.30713e-106	3.47662e-06	1.02836e-109
Sla2	0.000351891	-0.294674	0	0.147	1	8.30772e-110	-0.46672	0.013	0.248	1.50378e-105	0.000351891	1.66154e-109
Arsb	1.35185e-05	-0.456681	0.067	0.294	0.244698	1.0903e-108	-0.748616	0.101	0.355	1.97354e-104	1.35185e-05	2.18059e-108
Dennd4a	0.000486804	-0.660942	0.587	0.709	1	1.27029e-108	-0.947566	0.483	0.659	2.29935e-104	0.000486804	2.54057e-108
Rpl38	4.30439e-07	-0.430271	1	0.995	0.00779138	1.53778e-108	-0.502638	1	0.988	2.78354e-104	4.30439e-07	3.07556e-108
Ch25h	3.48622e-09	0.794559	0.307	0.104	6.3104e-05	2.21635e-108	0.456774	0.192	0.027	4.01182e-104	3.48622e-09	4.43271e-108
Tmem14c	1.35811e-06	0.364957	0.973	0.824	0.0245831	2.25629e-108	0.42063	0.943	0.736	4.08411e-104	1.35811e-06	4.51258e-108
Pf4	0.156618	-0.833796	0.227	0.279	1	2.61501e-108	0.500566	0.234	0.044	4.73343e-104	0.156618	5.23002e-108
Pkp3	0.0274783	-0.321036	0.12	0.216	1	3.21652e-108	-0.751971	0.118	0.374	5.82222e-104	0.0274783	6.43304e-108
Dnase1l3	1.48152e-17	0.735958	0.347	0.08	2.68169e-13	8.50892e-108	0.59366	0.292	0.078	1.5402e-103	1.48152e-17	1.70178e-107
Lyn	4.24448e-06	0.348495	0.987	0.77	0.0768293	2.36077e-107	0.371885	0.954	0.584	4.27322e-103	4.24448e-06	4.72153e-107
Prdx1	1.55645e-05	0.300815	1	0.898	0.281733	3.76008e-107	0.439673	0.98	0.853	6.80612e-103	1.55645e-05	7.52016e-107
Hip1r	0.000348607	-0.287833	0	0.147	1	3.82031e-107	-0.441242	0.01	0.237	6.91515e-103	0.000348607	7.64063e-107
Fmnl2	7.3781e-07	0.341236	0.493	0.252	0.0133551	3.89824e-107	0.295424	0.409	0.144	7.05621e-103	7.3781e-07	7.79648e-107
Ankrd44	1.6351e-07	-0.662111	0.413	0.661	0.00295969	6.94403e-107	-0.778664	0.566	0.712	1.25694e-102	1.6351e-07	1.38881e-106
Cd3e	0.000716084	-1.00121	0.013	0.153	1	7.47062e-107	-1.61227	0.041	0.279	1.35226e-102	0.000716084	1.49412e-106
Rpl17	2.40805e-05	-0.366145	1	0.998	0.435881	1.6965e-106	-0.477315	0.999	0.993	3.07083e-102	2.40805e-05	3.393e-106
Pea15a	5.09164e-06	0.273196	0.733	0.469	0.0921638	1.81665e-106	0.341284	0.671	0.355	3.28832e-102	5.09164e-06	3.63331e-106
Rps3	0.000292824	-0.282208	1	0.997	1	3.89358e-106	-0.419038	1	0.991	7.04776e-102	0.000292824	7.78715e-106
Arhgef1	0.0290642	-0.386877	0.667	0.732	1	9.65242e-106	-0.790112	0.646	0.739	1.74719e-101	0.0290642	1.93048e-105
Rplp0	9.40947e-05	-0.289169	1	0.996	1	3.38703e-105	-0.467239	0.999	0.993	6.13087e-101	9.40947e-05	6.77407e-105
Rpl37a	1.77148e-06	-0.32873	1	0.997	0.0320655	2.26044e-104	-0.399659	1	0.993	4.09162e-100	1.77148e-06	4.52088e-104
mt-Nd3	0.000369446	-0.426251	0.84	0.904	1	2.40158e-104	-0.669096	0.748	0.862	4.34709e-100	0.000369446	4.80315e-104
Ptafr	0.00146189	0.354447	0.533	0.368	1	1.0893e-103	0.474519	0.57	0.261	1.97174e-99	0.00146189	2.1786e-103
Efhd2	0.0105022	0.269524	0.987	0.881	1	1.34487e-103	0.436633	0.979	0.809	2.43434e-99	0.0105022	2.68973e-103
Myh9	0.00686083	-0.30428	0.96	0.918	1	2.57153e-103	-0.667757	0.905	0.911	4.65472e-99	0.00686083	5.14306e-103
Skap2	2.00274e-05	0.334196	0.92	0.71	0.362516	1.42857e-102	0.356641	0.908	0.552	2.58585e-98	2.00274e-05	2.85713e-102
Tbx21	0.00100866	-0.258687	0	0.127	1	1.89393e-102	-0.482296	0.01	0.228	3.42819e-98	0.00100866	3.78785e-102
Gm36723	0.00044074	-0.521824	0.013	0.162	1	1.97047e-102	-0.774793	0.011	0.23	3.56675e-98	0.00044074	3.94094e-102
Nupr1	8.7214e-05	0.26944	0.587	0.357	1	5.9108e-102	0.325053	0.628	0.292	1.06991e-97	8.7214e-05	1.18216e-101
Psen2	1.38458e-05	0.382444	0.76	0.52	0.250622	1.11258e-101	0.384691	0.697	0.388	2.01388e-97	1.38458e-05	2.22516e-101
Rbm39	0.0191599	-0.279536	0.987	0.986	1	1.43202e-101	-0.505911	0.988	0.986	2.59211e-97	0.0191599	2.86405e-101
Coro1a	0.000234262	-0.304822	0.987	0.984	1	1.63995e-101	-0.527663	0.993	0.984	2.96848e-97	0.000234262	3.27991e-101
Ccnd1	4.97751e-06	0.526694	0.667	0.418	0.0900979	2.02783e-101	0.479926	0.429	0.169	3.67057e-97	4.97751e-06	4.05566e-101
Il18rap	0.0145711	-0.337297	0.107	0.216	1	4.61998e-101	-0.765292	0.074	0.317	8.36263e-97	0.0145711	9.23996e-101
D16Ertd472e	0.0182822	-0.360183	0.2	0.31	1	5.76859e-101	-0.75077	0.194	0.436	1.04417e-96	0.0182822	1.15372e-100
Rps18	3.27923e-07	-0.521275	1	0.996	0.00593573	6.40749e-101	-0.637554	0.997	0.989	1.15982e-96	3.27923e-07	1.2815e-100
Lag3	0.0381675	-0.499282	0.173	0.262	1	8.197e-101	-1.07682	0.077	0.318	1.48374e-96	0.0381675	1.6394e-100
Bhlhe40	0.00326912	-0.616661	0.347	0.5	1	9.58526e-101	-1.05642	0.356	0.562	1.73503e-96	0.00326912	1.91705e-100
S1pr4	0.000937729	-0.270759	0	0.128	1	2.32725e-100	-0.44723	0.01	0.225	4.21255e-96	0.000937729	4.65449e-100
Cd27	0.000121692	-0.511424	0.013	0.185	1	3.38327e-100	-0.707676	0.042	0.274	6.12406e-96	0.000121692	6.76654e-100
Rapgef6	0.003118	-0.438338	0.333	0.505	1	8.48672e-100	-0.816081	0.333	0.545	1.53618e-95	0.003118	1.69734e-99
Iigp1	2.92685e-22	1.98025	0.547	0.163	5.2979e-18	1.02021e-99	0.644238	0.555	0.261	1.84668e-95	2.92685e-22	2.04041e-99
Rpl27a	2.3142e-06	-0.380721	1	0.999	0.0418893	1.57986e-99	-0.415151	0.999	0.995	2.8597e-95	2.3142e-06	3.15972e-99
Slco3a1	7.03866e-08	0.416854	0.453	0.217	0.00127407	1.96529e-99	0.404549	0.599	0.301	3.55737e-95	7.03866e-08	3.93057e-99
Cyfip2	0.013943	-0.346918	0.267	0.376	1	2.41553e-99	-0.691901	0.247	0.477	4.37235e-95	0.013943	4.83106e-99
Tes	0.000562857	-0.48434	0.347	0.516	1	3.36277e-99	-0.746215	0.403	0.601	6.08695e-95	0.000562857	6.72554e-99
Lax1	0.000946322	-0.271548	0	0.128	1	3.90674e-99	-0.4338	0.009	0.221	7.07159e-95	0.000946322	7.81348e-99
Tkt	8.11964e-07	0.466613	0.987	0.85	0.0146974	5.37571e-99	0.415239	0.961	0.753	9.73058e-95	8.11964e-07	1.07514e-98
Cd3g	0.000598252	-1.43571	0.027	0.175	1	5.38758e-99	-2.18002	0.084	0.319	9.75206e-95	0.000598252	1.07752e-98
Atp2b1	0.0300125	0.336283	0.827	0.82	1	5.80472e-99	0.415278	0.932	0.743	1.05071e-94	0.0300125	1.16094e-98
Arhgap45	3.67903e-05	-0.496759	0.6	0.754	0.665942	6.94297e-99	-0.724782	0.652	0.755	1.25675e-94	3.67903e-05	1.38859e-98
Siglece	0.000102147	0.349628	0.493	0.302	1	7.7108e-99	0.332989	0.361	0.125	1.39573e-94	0.000102147	1.54216e-98
Ptms	0.00845394	0.267279	0.893	0.781	1	1.07591e-98	0.40614	0.92	0.671	1.94751e-94	0.00845394	2.15183e-98
Stk17b	1.18124e-09	-0.978746	0.72	0.857	2.13817e-05	1.11766e-98	-0.899753	0.765	0.82	2.02307e-94	1.18124e-09	2.23531e-98
Ppp3cc	3.88846e-05	-0.407011	0.027	0.225	0.70385	1.18268e-98	-0.623299	0.085	0.322	2.14077e-94	3.88846e-05	2.36536e-98
Rpl9	2.13251e-05	-0.316067	1	0.997	0.386006	2.38437e-98	-0.383146	0.998	0.991	4.31595e-94	2.13251e-05	4.76874e-98
Ly6c2	8.44413e-08	1.27505	0.667	0.396	0.00152847	3.36784e-98	0.935786	0.816	0.544	6.09613e-94	8.44413e-08	6.73568e-98
Rpl7	1.90967e-05	-0.303579	1	0.992	0.345669	7.49116e-98	-0.368965	1	0.987	1.35597e-93	1.90967e-05	1.49823e-97
Pold4	0.000360532	0.377718	0.893	0.759	1	1.22876e-97	0.412503	0.923	0.679	2.22417e-93	0.000360532	2.45752e-97
Cd3d	0.00025807	-1.18415	0.013	0.173	1	1.80369e-97	-1.79561	0.073	0.303	3.26486e-93	0.00025807	3.60739e-97
Ripor2	0.000915035	-0.443063	0.04	0.187	1	1.9368e-97	-0.66305	0.064	0.299	3.50581e-93	0.000915035	3.87361e-97
4930523C07Rik	0.258204	-0.386169	0.453	0.454	1	2.03382e-97	-0.788456	0.381	0.592	3.68141e-93	0.258204	4.06763e-97
Themis2	2.52836e-09	0.483619	0.733	0.422	4.57658e-05	2.14952e-97	0.307247	0.67	0.335	3.89085e-93	2.52836e-09	4.29904e-97
Luc7l2	0.000639588	-0.3981	0.907	0.905	1	6.87982e-97	-0.622484	0.887	0.894	1.24532e-92	0.000639588	1.37596e-96
Cblb	0.0291234	-0.365815	0.267	0.374	1	7.07743e-97	-0.792919	0.25	0.482	1.28109e-92	0.0291234	1.41549e-96
Cd96	0.00122063	-0.251899	0	0.123	1	9.57908e-97	-0.425124	0.007	0.213	1.73391e-92	0.00122063	1.91582e-96
Rplp1	0.000424751	-0.277177	1	0.998	1	3.28906e-96	-0.519784	0.999	0.994	5.95354e-92	0.000424751	6.57813e-96
Tnfrsf9	4.06661e-05	-0.852257	0.013	0.204	0.736097	3.91452e-96	-0.740622	0.021	0.234	7.08567e-92	4.06661e-05	7.82904e-96
Rpl36	1.53823e-07	-0.472198	1	0.996	0.00278434	5.21728e-96	-0.516175	0.999	0.987	9.44379e-92	1.53823e-07	1.04346e-95
Ugcg	0.000326888	-0.768078	0.387	0.558	1	7.32615e-96	-1.27691	0.485	0.621	1.32611e-91	0.000326888	1.46523e-95
Tnik	0.000780971	-0.2808	0	0.132	1	8.57557e-96	-0.468366	0.01	0.216	1.55226e-91	0.000780971	1.71511e-95
Cited2	0.000862762	0.290024	0.733	0.586	1	1.11833e-95	0.612994	0.784	0.514	2.02429e-91	0.000862762	2.23666e-95
Anxa2	0.00104381	-0.53152	0.72	0.765	1	1.43527e-95	-0.846815	0.835	0.822	2.59799e-91	0.00104381	2.87054e-95
Slc31a1	0.000908581	0.298273	0.56	0.431	1	2.366e-95	0.343654	0.649	0.339	4.28269e-91	0.000908581	4.73199e-95
Ctla4	0.0011437	-0.8786	0.013	0.145	1	2.54365e-95	-1.48663	0.06	0.287	4.60427e-91	0.0011437	5.08731e-95
Mcemp1	0.0237222	0.275668	0.373	0.275	1	3.77775e-95	0.517436	0.556	0.262	6.83811e-91	0.0237222	7.5555e-95
Rpl5	4.88492e-07	-0.466171	0.987	0.992	0.0088422	3.48225e-94	-0.510285	0.99	0.978	6.30323e-90	4.88492e-07	6.96451e-94
Zdhhc18	0.0828098	-0.266829	0.267	0.348	1	4.82139e-94	-0.663051	0.212	0.442	8.7272e-90	0.0828098	9.64279e-94
Atp2b4	0.00200296	-0.42232	0.133	0.282	1	5.51267e-94	-0.652321	0.148	0.39	9.97848e-90	0.00200296	1.10253e-93
Cnpy3	0.000271929	0.267316	0.747	0.528	1	1.86869e-93	0.323856	0.679	0.378	3.38251e-89	0.000271929	3.73737e-93
Klrc1	0.00293274	-0.595558	0.027	0.145	1	3.29667e-93	-0.897408	0.02	0.228	5.9673e-89	0.00293274	6.59333e-93
Inpp4b	7.79434e-05	-0.554769	0.04	0.229	1	4.00883e-93	-0.86167	0.123	0.355	7.25638e-89	7.79434e-05	8.01765e-93
Abca1	0.00924108	-0.509138	0.267	0.376	1	4.25549e-93	0.315121	0.407	0.153	7.70286e-89	0.00924108	8.51098e-93
Rpl18	0.000335794	-0.282245	1	0.997	1	9.91448e-93	-0.392564	1	0.991	1.79462e-88	0.000335794	1.9829e-92
Calhm6	2.68261e-18	1.64906	0.693	0.298	4.85579e-14	1.20601e-92	0.526685	0.651	0.357	2.183e-88	2.68261e-18	2.41203e-92
Rpl8	0.000139147	-0.298065	1	0.996	1	1.34924e-92	-0.417737	1	0.993	2.44226e-88	0.000139147	2.69848e-92
Gnaq	2.36988e-06	0.304066	0.813	0.554	0.0428972	1.61077e-92	0.325312	0.711	0.396	2.91565e-88	2.36988e-06	3.22154e-92
Lmo4	6.87495e-09	0.838598	0.76	0.515	0.000124443	3.20788e-92	0.380661	0.73	0.419	5.80658e-88	6.87495e-09	6.41576e-92
Dynll1	0.000272732	0.345522	0.947	0.891	1	3.34434e-92	0.429763	0.964	0.824	6.05359e-88	0.000272732	6.68868e-92
Gata3	0.00243721	-0.252849	0	0.11	1	8.16298e-92	-0.445222	0.008	0.207	1.47758e-87	0.00243721	1.6326e-91
Fam102a	4.11508e-05	-0.353528	0	0.186	0.74487	2.62307e-91	-0.510346	0.059	0.284	4.74802e-87	4.11508e-05	5.24614e-91
Serpinb9	0.000248712	-0.804099	0.08	0.255	1	6.41214e-91	-1.35266	0.163	0.384	1.16066e-86	0.000248712	1.28243e-90
Nsd3	0.0324726	-0.436341	0.787	0.773	1	9.37579e-91	-0.67987	0.73	0.805	1.69711e-86	0.0324726	1.87516e-90
Dram1	1.21118e-12	0.420844	0.493	0.186	2.19235e-08	9.99623e-91	0.270734	0.48	0.201	1.80942e-86	1.21118e-12	1.99925e-90
Prkca	0.0227507	-0.263414	0.053	0.144	1	2.87474e-90	-0.52416	0.027	0.234	5.20357e-86	0.0227507	5.74949e-90
Tle5	0.0701529	-0.275855	0.96	0.87	1	4.53647e-90	-0.708134	0.889	0.866	8.21147e-86	0.0701529	9.07294e-90
Stx7	8.90125e-08	0.409837	0.947	0.7	0.00161121	1.5156e-89	0.329984	0.867	0.538	2.74338e-85	8.90125e-08	3.03119e-89
Tmem37	0.0115074	-0.363053	0.32	0.434	1	1.91924e-89	0.349468	0.484	0.214	3.47401e-85	0.0115074	3.83847e-89
Rpl39	0.00285899	-0.292647	1	0.996	1	7.27645e-89	-0.462905	0.999	0.991	1.31711e-84	0.00285899	1.45529e-88
Smad7	5.14596e-06	-0.767602	0.413	0.62	0.0931471	3.0524e-88	-0.780938	0.46	0.635	5.52514e-84	5.14596e-06	6.10479e-88
Batf2	2.69945e-27	0.85678	0.453	0.095	4.88628e-23	6.21903e-88	0.335817	0.359	0.13	1.12571e-83	2.69945e-27	1.24381e-87
Cd7	0.00645121	-0.457905	0.013	0.111	1	1.0825e-87	-0.782423	0.007	0.196	1.95943e-83	0.00645121	2.165e-87
Ncr1	0.00127716	-0.543239	0	0.122	1	1.18581e-87	-1.12344	0.016	0.211	2.14643e-83	0.00127716	2.37162e-87
Ptgs2	1.98855e-05	0.312781	0.36	0.17	0.359948	1.50587e-87	0.436917	0.33	0.113	2.72577e-83	1.98855e-05	3.01174e-87
Gk	1.90586e-06	0.753298	0.427	0.241	0.034498	2.7704e-87	0.374522	0.404	0.168	5.01469e-83	1.90586e-06	5.54079e-87
Eef1b2	0.00669715	-0.27924	1	0.983	1	4.14348e-87	-0.492785	0.988	0.968	7.5001e-83	0.00669715	8.28695e-87
Nlrc3	0.00101099	-0.276047	0.013	0.148	1	9.4478e-87	-0.451843	0.019	0.216	1.71015e-82	0.00101099	1.88956e-86
Rpl3	2.21205e-07	-0.493273	0.987	0.993	0.00400404	1.9108e-86	-0.523851	0.992	0.982	3.45874e-82	2.21205e-07	3.8216e-86
Ccl7	0.625105	0.313736	0.227	0.198	1	4.75789e-86	0.946845	0.283	0.09	8.61225e-82	0.625105	9.51577e-86
Nedd9	0.164501	-0.285278	0.307	0.362	1	7.81358e-86	-0.650812	0.276	0.5	1.41434e-81	0.164501	1.56272e-85
Snx10	1.38609e-06	0.347824	0.813	0.583	0.0250896	1.03574e-85	0.294446	0.801	0.473	1.87478e-81	1.38609e-06	2.07147e-85
Septin11	6.40952e-05	-0.466554	0.173	0.378	1	2.43695e-85	-0.665632	0.23	0.444	4.41112e-81	6.40952e-05	4.87389e-85
Phgdh	0.000332466	-0.387445	0.067	0.24	1	4.2767e-85	-0.502717	0.057	0.267	7.74125e-81	0.000332466	8.5534e-85
Tespa1	0.0195751	-0.278062	0.08	0.18	1	5.36744e-85	-0.565405	0.064	0.277	9.7156e-81	0.0195751	1.07349e-84
Sat1	0.0115885	0.278529	1	0.893	1	6.2236e-85	0.254781	0.967	0.775	1.12653e-80	0.0115885	1.24472e-84
Rinl	0.0343386	-0.29512	0.347	0.443	1	1.24747e-84	-0.847465	0.375	0.537	2.25805e-80	0.0343386	2.49494e-84
Rpl10a	1.05372e-06	-0.443845	0.987	0.991	0.0190733	6.06085e-84	-0.526725	0.989	0.978	1.09708e-79	1.05372e-06	1.21217e-83
Gpr68	0.000758912	-0.271704	0.013	0.154	1	1.12833e-83	-0.380658	0.02	0.212	2.04238e-79	0.000758912	2.25665e-83
Bcl11b	0.00363155	-0.356479	0	0.102	1	2.10381e-83	-0.650134	0.009	0.192	3.8081e-79	0.00363155	4.20761e-83
Gbp8	4.1361e-07	0.549389	0.48	0.262	0.00748676	2.7791e-83	0.366021	0.55	0.282	5.03044e-79	4.1361e-07	5.55819e-83
Sh2d1b1	0.00200359	0.451481	0.507	0.368	1	4.00694e-82	0.302663	0.473	0.217	7.25295e-78	0.00200359	8.01387e-82
Eomes	0.00226951	-0.398591	0	0.111	1	2.20924e-81	-0.659403	0.008	0.187	3.99895e-77	0.00226951	4.41849e-81
Rpl4	0.000267746	-0.356879	0.973	0.987	1	2.64094e-81	-0.510697	0.989	0.971	4.78036e-77	0.000267746	5.28188e-81
Rack1	2.95464e-05	-0.321877	1	0.994	0.53482	3.24184e-81	-0.405828	0.998	0.984	5.86805e-77	2.95464e-05	6.48368e-81
Slc44a2	0.0661513	-0.275474	0.36	0.445	1	8.20261e-80	-0.62425	0.321	0.513	1.48476e-75	0.0661513	1.64052e-79
Cd274	3.07738e-11	0.679455	0.667	0.358	5.57037e-07	1.9292e-79	0.381673	0.688	0.405	3.49205e-75	3.07738e-11	3.8584e-79
Ppp1r12a	0.142285	-0.252884	0.707	0.739	1	2.21782e-79	-0.637283	0.669	0.749	4.01447e-75	0.142285	4.43563e-79
Car2	0.00576015	-0.606672	0.04	0.15	1	2.22421e-79	-0.949178	0.036	0.226	4.02605e-75	0.00576015	4.44843e-79
Znfx1	0.00118942	0.283209	0.6	0.44	1	3.31816e-78	0.339201	0.643	0.359	6.0062e-74	0.00118942	6.63632e-78
Gm4951	5.40208e-08	0.43508	0.28	0.099	0.000977831	3.58975e-78	0.257164	0.229	0.063	6.49781e-74	5.40208e-08	7.1795e-78
Cxcr6	0.0294397	-0.580374	0.027	0.1	1	3.09113e-76	-1.1658	0.022	0.199	5.59526e-72	0.0294397	6.18226e-76
Tpm4	0.00237927	-0.411064	0.773	0.798	1	3.87558e-76	-0.678176	0.752	0.78	7.01519e-72	0.00237927	7.75116e-76
Traf1	0.134679	-0.42326	0.333	0.394	1	6.19853e-76	-0.902661	0.359	0.559	1.122e-71	0.134679	1.23971e-75
Cxcl14	0.0896171	0.264211	0.227	0.158	1	8.16793e-76	0.382633	0.147	0.024	1.47848e-71	0.0896171	1.63359e-75
Rnf125	0.00369618	-0.252539	0	0.102	1	1.16736e-75	-0.393473	0.008	0.176	2.11305e-71	0.00369618	2.33473e-75
Sell	0.21601	-0.332188	0.213	0.27	1	3.84208e-75	-0.918145	0.27	0.475	6.95456e-71	0.21601	7.68417e-75
Padi2	0.00749619	-0.391337	0.187	0.314	1	3.89687e-75	-0.672291	0.145	0.344	7.05373e-71	0.00749619	7.79374e-75
Rpl14	2.26403e-06	-0.434593	0.987	0.991	0.0409813	5.87563e-75	-0.461278	0.993	0.98	1.06355e-70	2.26403e-06	1.17513e-74
Zeb1	0.00280268	-0.341805	0.107	0.246	1	8.72522e-75	-0.475971	0.088	0.292	1.57935e-70	0.00280268	1.74504e-74
Ifi27l2a	3.64797e-06	0.703756	0.92	0.806	0.066032	1.10002e-74	0.316472	0.987	0.817	1.99115e-70	3.64797e-06	2.20005e-74
Msi2	6.51965e-05	-0.423099	0.08	0.282	1	1.99062e-74	-0.521993	0.13	0.339	3.60323e-70	6.51965e-05	3.98125e-74
Blvra	4.13352e-06	0.313291	0.747	0.491	0.0748209	3.50891e-74	0.270703	0.609	0.344	6.35148e-70	4.13352e-06	7.01783e-74
Sptlc2	0.00874436	0.285594	0.76	0.657	1	6.80045e-74	0.286075	0.797	0.515	1.23095e-69	0.00874436	1.36009e-73
Atp1b1	0.00396614	-0.294733	0	0.1	1	1.21642e-73	-0.507832	0.005	0.166	2.20184e-69	0.00396614	2.43284e-73
Elf1	0.0749741	-0.26492	0.693	0.735	1	1.72806e-72	-0.571601	0.676	0.75	3.12795e-68	0.0749741	3.45611e-72
Add3	0.0107958	-0.367605	0.2	0.316	1	3.0544e-72	-0.574367	0.175	0.381	5.52877e-68	0.0107958	6.1088e-72
Ak2	0.00182014	0.27342	0.813	0.652	1	3.37411e-72	0.322782	0.787	0.529	6.10748e-68	0.00182014	6.74822e-72
Sdf2l1	0.00303602	0.394719	0.68	0.599	1	5.02406e-72	0.594622	0.722	0.487	9.09405e-68	0.00303602	1.00481e-71
Glipr2	0.111331	-0.254786	0.227	0.299	1	5.05961e-72	-0.696457	0.301	0.502	9.15841e-68	0.111331	1.01192e-71
Dhx58	3.363e-06	0.431851	0.6	0.362	0.0608737	5.32533e-72	0.259689	0.646	0.357	9.63938e-68	3.363e-06	1.06507e-71
Clec4e	0.326451	0.511213	0.32	0.273	1	7.84167e-72	0.538862	0.438	0.205	1.41942e-67	0.326451	1.56833e-71
Nedd4	0.000844379	-0.253055	0.013	0.151	1	4.0053e-71	-0.393793	0.041	0.22	7.24999e-67	0.000844379	8.01059e-71
Rasal3	0.0188283	-0.31168	0.28	0.39	1	5.03373e-71	-0.562763	0.255	0.441	9.11155e-67	0.0188283	1.00675e-70
Camk2n1	0.00272674	-0.381939	0.12	0.263	1	8.2933e-71	-0.501909	0.042	0.222	1.50117e-66	0.00272674	1.65866e-70
Pde7a	0.00603724	-0.293038	0.147	0.285	1	1.63053e-70	-0.578158	0.131	0.328	2.95142e-66	0.00603724	3.26106e-70
Gm6377	0.00210353	0.288209	0.547	0.389	1	1.77825e-70	0.255615	0.485	0.232	3.21882e-66	0.00210353	3.55651e-70
Cd226	0.00241561	-0.306526	0	0.11	1	3.69235e-70	-0.44436	0.01	0.169	6.68352e-66	0.00241561	7.3847e-70
Ikzf2	0.00109007	-1.15332	0.053	0.199	1	7.15843e-70	-1.73027	0.082	0.27	1.29575e-65	0.00109007	1.43169e-69
Ube2l6	3.1943e-06	0.417281	0.547	0.314	0.05782	3.70801e-69	0.257366	0.631	0.344	6.71186e-65	3.1943e-06	7.41601e-69
Sptbn1	0.00231748	-0.334536	0.267	0.443	1	1.20663e-68	-0.638032	0.357	0.52	2.18412e-64	0.00231748	2.41326e-68
Fryl	0.0843217	-0.274118	0.32	0.392	1	1.55788e-68	-0.616855	0.251	0.441	2.81992e-64	0.0843217	3.11576e-68
Pdcd1	0.576721	-0.383771	0.093	0.106	1	4.23738e-68	-0.718617	0.025	0.189	7.67009e-64	0.576721	8.47477e-68
Rpl32	9.5883e-05	-0.349756	0.987	0.998	1	1.07723e-67	-0.461395	0.999	0.994	1.9499e-63	9.5883e-05	2.15447e-67
Trps1	2.43307e-05	0.38063	0.76	0.547	0.440411	1.35455e-67	0.292345	0.751	0.461	2.45187e-63	2.43307e-05	2.7091e-67
Uba52	0.000195749	-0.390124	0.947	0.944	1	1.83374e-67	-0.422302	0.954	0.917	3.31925e-63	0.000195749	3.66748e-67
Vav1	1.20261e-05	0.353059	0.88	0.662	0.217684	2.29655e-67	0.283817	0.82	0.553	4.15699e-63	1.20261e-05	4.59311e-67
Utrn	0.00288156	-0.373825	0.173	0.321	1	4.58925e-67	-0.606653	0.224	0.415	8.307e-63	0.00288156	9.1785e-67
Rps10	7.44696e-05	-0.350796	0.987	0.984	1	1.36056e-66	-0.38651	0.996	0.973	2.46275e-62	7.44696e-05	2.72112e-66
Itga1	0.00657535	-0.329894	0.027	0.129	1	1.49898e-66	-0.544216	0.038	0.207	2.7133e-62	0.00657535	2.99795e-66
Prkch	0.063316	-0.369679	0.347	0.419	1	1.55746e-66	-0.661202	0.275	0.451	2.81916e-62	0.063316	3.11492e-66
Xist	4.50419e-05	-0.427108	0.96	0.955	0.815304	1.79537e-66	-0.681746	0.95	0.937	3.24979e-62	4.50419e-05	3.59073e-66
Klri2	0.0145521	-0.341863	0.027	0.116	1	1.43201e-65	-0.581127	0.008	0.156	2.59208e-61	0.0145521	2.86402e-65
Itgb7	0.152004	-0.419107	0.387	0.41	1	2.32318e-65	-0.796748	0.468	0.587	4.20519e-61	0.152004	4.64636e-65
Snap23	1.304e-05	0.337073	0.8	0.572	0.236037	1.00877e-64	0.278892	0.747	0.47	1.82598e-60	1.304e-05	2.01755e-64
Xbp1	0.000402902	0.309103	0.88	0.742	1	1.2078e-64	0.27857	0.879	0.624	2.18624e-60	0.000402902	2.4156e-64
Cers6	4.19892e-05	0.452035	0.6	0.415	0.760046	2.05511e-64	0.279224	0.676	0.407	3.71995e-60	4.19892e-05	4.11022e-64
Rgs3	0.01316	-0.268336	0.16	0.276	1	2.12968e-63	-0.432152	0.14	0.333	3.85493e-59	0.01316	4.25936e-63
Tor3a	8.80729e-09	0.46713	0.813	0.53	0.000159421	2.69069e-63	0.258286	0.718	0.439	4.87042e-59	8.80729e-09	5.38139e-63
Ifngr1	4.73357e-07	-0.776214	0.867	0.905	0.00856823	3.35074e-63	-1.01915	0.896	0.857	6.06518e-59	4.73357e-07	6.70148e-63
Foxp1	0.258663	-0.279948	0.52	0.574	1	5.45471e-63	-0.689735	0.481	0.616	9.87358e-59	0.258663	1.09094e-62
Ptpn6	9.39188e-12	0.606872	0.987	0.826	1.70002e-07	5.53841e-63	0.291172	0.959	0.731	1.00251e-58	9.39188e-12	1.10768e-62
Tra2b	0.0112221	-0.310968	0.813	0.861	1	1.60048e-62	-0.496099	0.821	0.841	2.89703e-58	0.0112221	3.20096e-62
Hivep3	0.000593493	0.411259	0.547	0.382	1	3.28476e-62	0.27504	0.544	0.297	5.94574e-58	0.000593493	6.56952e-62
Gzma	0.0380734	-2.7798	0.093	0.176	1	3.33678e-62	-4.43049	0.269	0.425	6.03991e-58	0.0380734	6.67356e-62
Dbi	8.31332e-05	0.397519	0.907	0.804	1	8.80009e-62	0.294871	0.935	0.7	1.5929e-57	8.31332e-05	1.76002e-61
Tecpr1	0.000216248	-0.540431	0.12	0.311	1	1.80677e-61	-0.679389	0.154	0.335	3.27043e-57	0.000216248	3.61353e-61
Pycard	2.01108e-05	0.552093	0.92	0.819	0.364026	5.50539e-61	0.335098	0.943	0.764	9.96531e-57	2.01108e-05	1.10108e-60
Abr	1.42417e-08	0.471657	0.867	0.6	0.000257789	7.37193e-61	0.271735	0.77	0.493	1.33439e-56	1.42417e-08	1.47439e-60
Sec11c	0.00026591	-0.402587	0.68	0.754	1	9.2921e-61	-0.515614	0.688	0.718	1.68196e-56	0.00026591	1.85842e-60
Fam107b	0.0774246	-0.307017	0.427	0.52	1	3.69411e-60	-0.673209	0.404	0.539	6.68671e-56	0.0774246	7.38822e-60
Rpl11	3.39484e-05	-0.300811	1	0.997	0.614499	6.33109e-60	-0.316964	0.999	0.995	1.14599e-55	3.39484e-05	1.26622e-59
Klrk1	0.759895	-0.641233	0.467	0.378	1	1.17644e-59	-1.45587	0.449	0.531	2.12947e-55	0.759895	2.35288e-59
H2-T23	1.48316e-08	0.629515	0.987	0.909	0.000268466	1.24084e-59	0.316658	0.995	0.951	2.24605e-55	1.48316e-08	2.48169e-59
Rnf19b	1.99752e-07	0.509876	0.773	0.541	0.00361571	1.92671e-59	0.272427	0.746	0.488	3.48754e-55	1.99752e-07	3.85342e-59
Snhg6	0.000932767	0.277279	0.72	0.559	1	4.66925e-59	0.285834	0.634	0.394	8.4518e-55	0.000932767	9.33849e-59
Pitpnc1	0.00334996	-0.337406	0.2	0.356	1	1.45055e-58	-0.60351	0.236	0.407	2.62565e-54	0.00334996	2.90111e-58
Xcl1	0.00129785	-1.17502	0.013	0.142	1	2.347e-58	-1.55267	0.04	0.193	4.2483e-54	0.00129785	4.694e-58
Cxxc5	0.00121493	-0.269273	0.013	0.144	1	3.0601e-58	-0.282787	0.011	0.147	5.53909e-54	0.00121493	6.12021e-58
H1f4	0.00787566	-0.449351	0.24	0.373	1	4.70304e-58	-0.734702	0.256	0.427	8.51297e-54	0.00787566	9.40608e-58
Il2ra	0.159834	-0.491975	0.067	0.113	1	6.08718e-58	-0.807823	0.048	0.206	1.10184e-53	0.159834	1.21744e-57
Spry2	0.00356815	-0.276288	0.013	0.124	1	2.58279e-56	-0.42033	0.017	0.154	4.67511e-52	0.00356815	5.16558e-56
Gm8369	0.0354058	-0.509236	0.107	0.197	1	2.67832e-56	-0.750039	0.136	0.304	4.84804e-52	0.0354058	5.35665e-56
Ndufb1-ps	1.21798e-07	0.403442	0.987	0.925	0.00220467	2.84675e-56	0.256615	0.99	0.892	5.15291e-52	1.21798e-07	5.69351e-56
Tmem176b	0.00341465	0.451138	0.653	0.487	1	3.07917e-56	0.559992	0.495	0.282	5.5736e-52	0.00341465	6.15833e-56
Psmb10	7.37106e-06	0.525761	0.933	0.819	0.133424	1.58194e-55	0.307539	0.973	0.828	2.86347e-51	7.37106e-06	3.16388e-55
Slamf7	2.06628e-13	0.809895	0.813	0.43	3.74018e-09	3.13967e-55	0.330486	0.7	0.447	5.68312e-51	2.06628e-13	6.27935e-55
Adgre5	0.231136	-0.402476	0.56	0.567	1	3.22265e-55	-0.821045	0.599	0.69	5.83332e-51	0.231136	6.44531e-55
Srsf5	0.00016155	-0.470572	0.813	0.901	1	2.61106e-54	-0.422392	0.925	0.917	4.72628e-50	0.00016155	5.22212e-54
Clec4b1	4.61828e-05	0.51808	0.227	0.094	0.835954	2.91933e-54	0.276055	0.14	0.033	5.28428e-50	4.61828e-05	5.83866e-54
Crem	0.0161726	-0.376207	0.16	0.273	1	3.85726e-54	-0.590771	0.187	0.355	6.98202e-50	0.0161726	7.71452e-54
Rps12	0.00104832	-0.284864	1	0.997	1	8.16584e-54	-0.376257	1	0.991	1.4781e-49	0.00104832	1.63317e-53
Atxn1	0.00137458	-0.348415	0.067	0.216	1	1.03213e-53	-0.547986	0.151	0.317	1.86827e-49	0.00137458	2.06427e-53
Chsy1	0.00541112	-0.308357	0.173	0.315	1	1.54103e-53	-0.5598	0.235	0.394	2.78942e-49	0.00541112	3.08206e-53
Cd82	0.0293839	-0.307781	0.427	0.512	1	3.96498e-53	-0.612427	0.443	0.562	7.17701e-49	0.0293839	7.92996e-53
Hsp90b1	0.0382944	0.291877	0.947	0.9	1	1.64791e-52	0.433994	0.969	0.88	2.98288e-48	0.0382944	3.29582e-52
Atp11b	0.829498	-0.257458	0.613	0.589	1	7.14181e-52	-0.5737	0.479	0.595	1.29274e-47	0.829498	1.42836e-51
Cd244a	0.139738	-0.289629	0.44	0.466	1	1.70695e-51	-0.586637	0.32	0.461	3.08976e-47	0.139738	3.41391e-51
Clec2i	0.0163939	-0.342936	0.147	0.255	1	2.05054e-51	-0.418109	0.102	0.263	3.71169e-47	0.0163939	4.10109e-51
Magohb	0.0209257	0.261469	0.547	0.436	1	1.03451e-50	0.299779	0.625	0.405	1.87256e-46	0.0209257	2.06901e-50
Tapbp	1.03428e-09	0.637668	0.973	0.855	1.87215e-05	1.23433e-50	0.281036	0.977	0.875	2.23425e-46	1.03428e-09	2.46865e-50
AW112010	2.08164e-08	0.786734	0.973	0.814	0.000376797	1.95897e-50	0.263512	0.991	0.882	3.54594e-46	2.08164e-08	3.91795e-50
mt-Nd5	0.00664589	-0.316454	0.84	0.869	1	2.90494e-50	-0.435522	0.775	0.83	5.25824e-46	0.00664589	5.80989e-50
F13a1	0.0133322	-0.916354	0.2	0.306	1	1.90629e-49	0.313753	0.387	0.198	3.45058e-45	0.0133322	3.81258e-49
Septin9	0.0140919	-0.329311	0.453	0.529	1	2.76736e-49	-0.532271	0.465	0.55	5.0092e-45	0.0140919	5.53473e-49
Rpl13a	0.000800926	-0.408374	0.92	0.915	1	2.95334e-49	-0.440034	0.892	0.848	5.34585e-45	0.000800926	5.90669e-49
Pik3r1	0.0598084	-0.268405	0.573	0.637	1	3.3747e-49	-0.746365	0.493	0.586	6.10854e-45	0.0598084	6.7494e-49
Clk1	0.00258254	-0.492111	0.787	0.827	1	6.54737e-49	-0.564249	0.789	0.805	1.18514e-44	0.00258254	1.30947e-48
Hopx	0.279476	-0.333792	0.387	0.393	1	1.26922e-48	-0.444472	0.375	0.537	2.29741e-44	0.279476	2.53844e-48
Ccr2	0.00159114	0.374272	0.68	0.5	1	7.46844e-48	0.321682	0.81	0.602	1.35186e-43	0.00159114	1.49369e-47
Cish	0.500823	-0.333573	0.28	0.291	1	8.93333e-48	-0.655419	0.209	0.362	1.61702e-43	0.500823	1.78667e-47
Wnk1	3.74835e-06	-0.564557	0.867	0.909	0.0678489	5.07835e-47	-0.601585	0.858	0.86	9.19232e-43	3.74835e-06	1.01567e-46
B4galnt1	0.124079	-0.329916	0.68	0.673	1	9.80223e-47	-0.658612	0.599	0.632	1.7743e-42	0.124079	1.96045e-46
Prkar1a	0.003011	-0.289667	0.88	0.844	1	1.09588e-46	-0.434444	0.86	0.826	1.98365e-42	0.003011	2.19176e-46
Dnajc9	0.0304196	-0.2626	0.187	0.282	1	2.69849e-46	-0.432583	0.158	0.307	4.88454e-42	0.0304196	5.39699e-46
Plp2	0.0119629	-0.300941	0.28	0.392	1	2.51468e-45	-0.434863	0.271	0.411	4.55182e-41	0.0119629	5.02935e-45
Ogt	0.0202219	-0.341589	0.52	0.625	1	2.60585e-45	-0.546379	0.546	0.629	4.71685e-41	0.0202219	5.2117e-45
Rbl2	0.0135289	-0.297459	0.2	0.314	1	9.1699e-45	-0.486702	0.224	0.369	1.65984e-40	0.0135289	1.83398e-44
Sms	0.0102848	-0.324307	0.293	0.421	1	5.21512e-44	-0.442289	0.29	0.424	9.4399e-40	0.0102848	1.04302e-43
Trim12a	0.327616	-0.280744	0.52	0.511	1	5.56604e-44	-0.572933	0.52	0.612	1.00751e-39	0.327616	1.11321e-43
Stk4	0.00087027	-0.366828	0.507	0.651	1	1.66146e-43	-0.466002	0.566	0.636	3.00741e-39	0.00087027	3.32292e-43
Hp	0.36001	-0.367171	0.187	0.224	1	7.18832e-43	0.266379	0.393	0.206	1.30116e-38	0.36001	1.43766e-42
Ipcef1	0.000166717	-0.371855	0.04	0.216	1	7.88145e-43	-0.458648	0.115	0.257	1.42662e-38	0.000166717	1.57629e-42
Ier2	0.0191153	-0.596125	0.787	0.803	1	2.02497e-42	-0.639318	0.797	0.796	3.6654e-38	0.0191153	4.04994e-42
Tnrc6b	0.000516677	-0.471766	0.36	0.565	1	2.23152e-42	-0.600461	0.497	0.586	4.03928e-38	0.000516677	4.46304e-42
Cd8b1	0.0488081	-0.876494	0.04	0.108	1	3.90306e-41	-1.16782	0.029	0.141	7.06493e-37	0.0488081	7.80612e-41
Chd3	0.012334	-0.279453	0.253	0.401	1	5.38846e-40	-0.54592	0.287	0.414	9.75365e-36	0.012334	1.07769e-39
Rbm25	0.0120832	-0.279687	0.84	0.913	1	5.9221e-40	-0.421374	0.904	0.874	1.07196e-35	0.0120832	1.18442e-39
Cdk2ap2	0.00153489	0.35535	0.867	0.753	1	1.16187e-39	0.262381	0.909	0.73	2.10311e-35	0.00153489	2.32374e-39
Lncpint	0.00887699	-0.299846	0.2	0.324	1	5.70169e-39	-0.434988	0.193	0.332	1.03206e-34	0.00887699	1.14034e-38
H2-T22	2.27061e-06	0.513679	0.88	0.742	0.0411003	7.36188e-39	0.283529	0.942	0.803	1.33257e-34	2.27061e-06	1.47238e-38
Aak1	0.00199181	-0.297685	0.173	0.34	1	1.69708e-38	-0.411561	0.205	0.341	3.07189e-34	0.00199181	3.39417e-38
Kmt2e	0.138103	-0.296799	0.813	0.785	1	2.16208e-38	-0.438269	0.726	0.748	3.91357e-34	0.138103	4.32415e-38
Grk6	0.00360335	-0.306463	0.333	0.466	1	2.55051e-38	-0.436794	0.334	0.448	4.61667e-34	0.00360335	5.10102e-38
Top2b	0.0836568	-0.294009	0.533	0.569	1	2.83472e-38	-0.477432	0.436	0.524	5.13113e-34	0.0836568	5.66944e-38
Chd4	0.0003196	-0.448624	0.8	0.788	1	1.26497e-37	-0.424815	0.744	0.742	2.28972e-33	0.0003196	2.52994e-37
Strbp	5.59858e-05	-0.278734	0	0.18	1	1.31656e-37	-0.301453	0.107	0.24	2.3831e-33	5.59858e-05	2.63312e-37
Macf1	0.0400273	-0.299884	0.813	0.8	1	1.39684e-36	-0.513074	0.767	0.766	2.52843e-32	0.0400273	2.79369e-36
H1f2	0.00175947	-0.590706	0.24	0.388	1	1.58607e-36	-0.595958	0.237	0.37	2.87094e-32	0.00175947	3.17213e-36
Cd8a	0.0171172	-0.856408	0.027	0.111	1	1.33021e-35	-1.14051	0.033	0.135	2.40781e-31	0.0171172	2.66042e-35
Chd2	0.13022	-0.260316	0.48	0.547	1	2.84949e-35	-0.484532	0.45	0.541	5.15787e-31	0.13022	5.69899e-35
Kif21b	0.00115492	-0.367781	0.213	0.392	1	3.54773e-35	-0.435905	0.263	0.389	6.42175e-31	0.00115492	7.09546e-35
Eef2	2.81561e-06	-0.378554	1	0.991	0.0509654	4.97943e-35	-0.304434	0.989	0.977	9.01327e-31	2.81561e-06	9.95887e-35
Ifitm1	0.00301321	-0.549245	0.56	0.366	1	5.35226e-35	-0.288888	0.572	0.366	9.68812e-31	0.00301321	1.07045e-34
Stat3	0.094397	-0.275308	0.747	0.774	1	5.67294e-35	-0.515631	0.745	0.732	1.02686e-30	0.094397	1.13459e-34
Ccl3	0.157091	-0.654249	0.667	0.536	1	6.11223e-35	-0.476894	0.581	0.37	1.10638e-30	0.157091	1.22245e-34
Diaph1	0.0378202	-0.322165	0.773	0.762	1	8.67439e-35	-0.419294	0.807	0.783	1.57015e-30	0.0378202	1.73488e-34
Senp6	0.0167158	-0.312853	0.52	0.598	1	1.21397e-34	-0.431582	0.513	0.583	2.19741e-30	0.0167158	2.42794e-34
Lyst	0.114462	-0.273579	0.307	0.372	1	1.55889e-34	-0.535182	0.317	0.431	2.82174e-30	0.114462	3.11778e-34
S100a13	0.0611828	-0.275703	0.733	0.723	1	4.41884e-34	-0.456477	0.787	0.741	7.99854e-30	0.0611828	8.83768e-34
mt-Nd4l	0.00484225	-0.354992	0.573	0.65	1	5.26153e-34	-0.434858	0.513	0.587	9.52389e-30	0.00484225	1.05231e-33
S100a6	0.696732	-0.369944	0.867	0.795	1	5.63094e-34	-0.74433	0.904	0.827	1.01926e-29	0.696732	1.12619e-33
Rpl36a	0.00265142	-0.345228	0.96	0.98	1	1.31105e-33	-0.371503	0.983	0.955	2.37313e-29	0.00265142	2.6221e-33
4932438A13Rik	0.00705555	-0.425296	0.373	0.486	1	1.56516e-33	-0.471946	0.398	0.49	2.8331e-29	0.00705555	3.13032e-33
Tnfaip3	0.270881	-0.409201	0.453	0.47	1	3.49186e-33	-0.647788	0.459	0.557	6.32062e-29	0.270881	6.98373e-33
Slc38a1	0.00231235	-0.379951	0.52	0.653	1	7.84543e-33	-0.456245	0.412	0.494	1.4201e-28	0.00231235	1.56909e-32
Nr4a2	0.0104967	-0.444446	0.147	0.284	1	9.79318e-33	-0.488837	0.152	0.283	1.77266e-28	0.0104967	1.95864e-32
Ier5l	0.00230227	-0.305045	0.027	0.15	1	1.58422e-32	-0.255133	0.045	0.147	2.86759e-28	0.00230227	3.16844e-32
Btg1	0.0847582	-0.409819	0.987	0.982	1	1.7464e-32	-0.393038	0.99	0.991	3.16116e-28	0.0847582	3.4928e-32
Ankrd12	0.104032	-0.299525	0.547	0.603	1	1.25355e-31	-0.590962	0.56	0.616	2.26906e-27	0.104032	2.50711e-31
Tmem176a	0.131446	0.255264	0.493	0.403	1	1.73012e-31	0.289391	0.399	0.245	3.13169e-27	0.131446	3.46025e-31
Vars	0.0103736	-0.372177	0.373	0.475	1	5.21825e-31	-0.419275	0.372	0.453	9.44556e-27	0.0103736	1.04365e-30
Vps13a	0.00479946	-0.317643	0.213	0.352	1	1.51441e-30	-0.368985	0.234	0.35	2.74124e-26	0.00479946	3.02883e-30
Cxcr3	0.00123173	-0.28446	0	0.123	1	2.78396e-29	-0.407101	0.07	0.171	5.03925e-25	0.00123173	5.56792e-29
Dok2	0.00227581	-0.26181	0.133	0.294	1	2.79344e-29	-0.434561	0.32	0.423	5.05641e-25	0.00227581	5.58689e-29
Plec	0.0583613	-0.342552	0.333	0.42	1	5.66048e-29	-0.469105	0.367	0.462	1.0246e-24	0.0583613	1.1321e-28
Cdc42ep3	0.0270882	-0.263737	0.147	0.248	1	6.93363e-29	-0.394524	0.179	0.295	1.25506e-24	0.0270882	1.38673e-28
Arglu1	0.103431	-0.274559	0.747	0.782	1	2.88651e-28	-0.388703	0.708	0.71	5.22487e-24	0.103431	5.77301e-28
Ddit4	1.91098e-06	-0.812287	0.133	0.382	0.0345906	3.85841e-28	-0.394647	0.175	0.3	6.9841e-24	1.91098e-06	7.71681e-28
Ctsd	0.0244888	-1.01024	0.947	0.888	1	5.83104e-28	-0.309032	0.975	0.807	1.05548e-23	0.0244888	1.16621e-27
Hspa5	0.00428557	0.450843	1	0.934	1	3.38916e-27	0.46085	0.975	0.912	6.13471e-23	0.00428557	6.77831e-27
Il7r	0.00433156	-0.933279	0.093	0.22	1	3.88643e-27	-1.02917	0.187	0.299	7.03483e-23	0.00433156	7.77287e-27
Gramd1a	0.0339842	-0.295902	0.387	0.47	1	1.215e-26	-0.4058	0.341	0.433	2.19927e-22	0.0339842	2.43e-26
P2ry12	0.00323876	-0.558711	0.147	0.293	1	1.7829e-26	-0.288278	0.248	0.125	3.22722e-22	0.00323876	3.56579e-26
Bptf	0.00326781	-0.39721	0.613	0.707	1	2.16778e-26	-0.41742	0.652	0.659	3.9239e-22	0.00326781	4.33556e-26
Zfp36l2	0.000158403	-0.572555	0.853	0.929	1	2.59955e-26	-0.536652	0.918	0.89	4.70545e-22	0.000158403	5.1991e-26
Cast	0.0302181	-0.28837	0.52	0.606	1	3.39482e-26	-0.417353	0.615	0.63	6.14496e-22	0.0302181	6.78964e-26
Eef1g	0.00750177	-0.312615	0.933	0.921	1	3.73817e-26	-0.400074	0.921	0.876	6.76646e-22	0.00750177	7.47634e-26
Manf	0.00165666	0.404009	0.92	0.782	1	4.05842e-26	0.343817	0.869	0.728	7.34615e-22	0.00165666	8.11684e-26
Rps20	0.012882	-0.271576	1	0.998	1	4.26176e-26	-0.343698	0.999	0.99	7.71422e-22	0.012882	8.52353e-26
Zc3hav1	0.264431	-0.25505	0.627	0.617	1	6.69997e-26	-0.388668	0.614	0.656	1.21276e-21	0.264431	1.33999e-25
Fus	0.0439377	-0.268776	0.893	0.89	1	1.66305e-25	-0.316766	0.917	0.872	3.01028e-21	0.0439377	3.32609e-25
Puf60	0.00214914	-0.308119	0.493	0.601	1	1.93303e-25	-0.343638	0.561	0.595	3.49898e-21	0.00214914	3.86606e-25
Cbx4	0.00139213	-0.275002	0.12	0.279	1	1.41183e-24	-0.300766	0.213	0.318	2.55555e-20	0.00139213	2.82366e-24
Mef2c	8.85884e-06	-0.850116	0.347	0.551	0.160354	3.00864e-24	-0.321062	0.544	0.332	5.44595e-20	8.85884e-06	6.01729e-24
Gzmc	0.311563	-2.54723	0.227	0.259	1	4.78961e-24	-2.71623	0.169	0.262	8.66968e-20	0.311563	9.57922e-24
Zdhhc20	0.000689559	-0.393289	0.333	0.495	1	5.1733e-24	-0.400221	0.406	0.473	9.36419e-20	0.000689559	1.03466e-23
Srpk1	0.018532	-0.30139	0.453	0.525	1	7.23673e-24	-0.409101	0.463	0.504	1.30992e-19	0.018532	1.44735e-23
Klf2	0.064511	-0.883119	0.44	0.467	1	8.83695e-24	-1.11908	0.472	0.517	1.59958e-19	0.064511	1.76739e-23
H2az2	0.000118016	-0.408833	0.32	0.539	1	1.11117e-23	-0.452006	0.496	0.523	2.01132e-19	0.000118016	2.22233e-23
Bin1	9.04513e-07	-0.653425	0.32	0.551	0.0163726	2.91435e-23	-0.435106	0.49	0.529	5.27527e-19	9.04513e-07	5.82871e-23
Nfat5	0.111033	-0.258856	0.467	0.52	1	5.79784e-23	-0.471284	0.437	0.503	1.04947e-18	0.111033	1.15957e-22
Cab39	0.0337545	-0.262361	0.533	0.601	1	1.13196e-22	-0.336689	0.504	0.556	2.04896e-18	0.0337545	2.26392e-22
Birc2	0.10221	-0.265173	0.307	0.402	1	1.75309e-22	-0.492195	0.348	0.431	3.17327e-18	0.10221	3.50618e-22
Lrrfip1	0.0598263	-0.285118	0.773	0.826	1	1.82656e-22	-0.351674	0.849	0.812	3.30625e-18	0.0598263	3.65311e-22
Rnf167	0.0166855	-0.250791	0.187	0.299	1	2.30639e-22	-0.318367	0.277	0.37	4.17479e-18	0.0166855	4.61278e-22
Csnk1a1	0.00739958	-0.290975	0.893	0.851	1	2.80632e-22	-0.260321	0.868	0.828	5.07971e-18	0.00739958	5.61263e-22
Agpat3	2.53188e-05	-0.368859	0.133	0.358	0.458296	3.38293e-22	-0.331177	0.251	0.34	6.12344e-18	2.53188e-05	6.76586e-22
Zcchc7	0.0863198	-0.275878	0.56	0.615	1	5.86989e-22	-0.405935	0.564	0.597	1.06251e-17	0.0863198	1.17398e-21
Huwe1	0.00774086	-0.324984	0.493	0.603	1	8.41297e-22	-0.359005	0.505	0.544	1.52283e-17	0.00774086	1.68259e-21
Lbr	0.0129439	-0.328872	0.347	0.45	1	9.28649e-22	-0.38832	0.391	0.453	1.68095e-17	0.0129439	1.8573e-21
Cnot6l	0.0354198	-0.302037	0.533	0.603	1	1.1445e-21	-0.370478	0.503	0.544	2.07166e-17	0.0354198	2.289e-21
Arhgap9	0.0280913	-0.333513	0.493	0.567	1	1.30731e-21	-0.39138	0.547	0.564	2.36635e-17	0.0280913	2.61461e-21
Csf1	0.052371	-0.337329	0.067	0.14	1	1.31315e-21	-0.355361	0.066	0.15	2.37694e-17	0.052371	2.6263e-21
Chil3	0.226603	-1.54528	0.267	0.317	1	1.50592e-21	-0.884529	0.433	0.264	2.72586e-17	0.226603	3.01183e-21
Fchsd2	0.0522564	-0.3456	0.227	0.317	1	2.05317e-21	-0.411499	0.214	0.306	3.71644e-17	0.0522564	4.10634e-21
Cdk6	0.0287942	-0.310615	0.36	0.492	1	3.6504e-21	-0.544143	0.363	0.431	6.6076e-17	0.0287942	7.30081e-21
Tab2	0.00588305	-0.342137	0.693	0.765	1	6.21771e-21	-0.346594	0.69	0.676	1.12547e-16	0.00588305	1.24354e-20
Trp53inp1	0.0202368	-0.295849	0.08	0.18	1	1.2996e-20	-0.342356	0.123	0.211	2.35241e-16	0.0202368	2.59921e-20
Fnbp1	0.020789	-0.347767	0.707	0.708	1	1.35316e-20	-0.427018	0.645	0.64	2.44935e-16	0.020789	2.70631e-20
Eif3e	0.000633096	-0.374568	0.84	0.871	1	2.67414e-20	-0.29279	0.882	0.806	4.84045e-16	0.000633096	5.34827e-20
Ndufa4	0.0100772	-0.254185	0.747	0.817	1	3.62352e-20	-0.274723	0.894	0.842	6.55893e-16	0.0100772	7.24704e-20
Hnrnph1	0.0509405	-0.319059	0.747	0.731	1	4.72624e-20	-0.340907	0.666	0.667	8.55497e-16	0.0509405	9.45249e-20
Sdf4	0.526444	-0.325198	0.893	0.838	1	5.73113e-20	-0.666151	0.893	0.819	1.03739e-15	0.526444	1.14623e-19
Nr4a1	0.131715	-0.628236	0.547	0.547	1	7.50253e-20	-0.696122	0.372	0.448	1.35803e-15	0.131715	1.50051e-19
Dnajc1	0.00241278	-0.335968	0.36	0.506	1	1.04836e-19	-0.422539	0.466	0.504	1.89763e-15	0.00241278	2.09671e-19
Ighm	0.828475	-0.570237	0.427	0.406	1	1.20557e-19	-1.06291	0.269	0.371	2.1822e-15	0.828475	2.41114e-19
Rcsd1	0.0902432	-0.372086	0.48	0.507	1	1.26686e-19	-0.465918	0.396	0.45	2.29315e-15	0.0902432	2.53373e-19
Eif4a2	0.0401311	-0.338377	0.72	0.741	1	1.63779e-19	-0.384748	0.766	0.726	2.96456e-15	0.0401311	3.27557e-19
Ptpn7	0.00437426	-0.375147	0.293	0.415	1	1.58316e-18	-0.414345	0.369	0.42	2.86568e-14	0.00437426	3.16633e-18
Rps2	0.00235229	-0.284721	0.987	0.995	1	2.10364e-18	-0.326309	0.998	0.987	3.8078e-14	0.00235229	4.20728e-18
Igkc	0.244918	-2.92583	0.107	0.146	1	2.44335e-18	-3.01764	0.072	0.146	4.42271e-14	0.244918	4.88671e-18
Stk10	0.000202705	-0.411519	0.24	0.43	1	2.49937e-18	-0.435727	0.33	0.391	4.52411e-14	0.000202705	4.99874e-18
Purb	0.0216179	-0.32955	0.72	0.729	1	2.82839e-18	-0.337769	0.653	0.65	5.11967e-14	0.0216179	5.65678e-18
Setx	0.0681892	-0.264401	0.28	0.363	1	3.74198e-18	-0.336399	0.27	0.347	6.77337e-14	0.0681892	7.48397e-18
Phf20l1	0.0336954	-0.31862	0.547	0.617	1	4.58347e-18	-0.369273	0.588	0.605	8.29654e-14	0.0336954	9.16694e-18
Ier5	0.0890041	-0.428164	0.853	0.821	1	4.67077e-18	-0.405611	0.846	0.806	8.45456e-14	0.0890041	9.34154e-18
Ppp1r15a	0.108178	-0.37411	0.48	0.561	1	5.41516e-18	-0.412639	0.548	0.584	9.80199e-14	0.108178	1.08303e-17
Ankrd11	0.0180646	-0.300393	0.907	0.927	1	6.97019e-18	-0.330441	0.933	0.909	1.26167e-13	0.0180646	1.39404e-17
Egr1	0.00177078	-1.30756	0.347	0.481	1	2.0801e-17	-0.874968	0.337	0.417	3.76519e-13	0.00177078	4.1602e-17
Btg2	0.0342363	-0.451131	0.84	0.868	1	2.25963e-17	-0.414062	0.886	0.879	4.09016e-13	0.0342363	4.51927e-17
Saraf	7.42589e-05	-0.465887	0.6	0.736	1	2.69303e-17	-0.355896	0.719	0.672	4.87466e-13	7.42589e-05	5.38607e-17
Pnrc1	0.0118332	-0.334403	0.84	0.874	1	3.13319e-17	-0.297921	0.901	0.88	5.67139e-13	0.0118332	6.26638e-17
Mettl23	0.00786049	-0.312644	0.427	0.523	1	2.75351e-16	-0.295456	0.513	0.537	4.98412e-12	0.00786049	5.50701e-16
Rasa1	0.0011941	-0.340247	0.24	0.403	1	7.27099e-16	-0.335554	0.313	0.376	1.31612e-11	0.0011941	1.4542e-15
Tpp2	0.0203829	-0.296435	0.547	0.618	1	3.63855e-15	-0.363646	0.548	0.561	6.58613e-11	0.0203829	7.2771e-15
Zbtb38	0.000637749	-0.335319	0.133	0.302	1	7.96747e-15	-0.349192	0.231	0.301	1.44219e-10	0.000637749	1.59349e-14
Sfxn1	0.000966429	-0.351036	0.213	0.368	1	1.63911e-14	-0.281607	0.247	0.315	2.96695e-10	0.000966429	3.27822e-14
Peak1	0.0222813	-0.288495	0.293	0.409	1	3.03387e-14	-0.415675	0.327	0.379	5.4916e-10	0.0222813	6.06773e-14
Srgn	0.0369723	-0.5064	1	0.988	1	3.46761e-14	-0.404776	0.998	0.984	6.27672e-10	0.0369723	6.93522e-14
Rasa2	0.000432824	-0.392225	0.213	0.398	1	4.19099e-14	-0.357301	0.288	0.348	7.5861e-10	0.000432824	8.38197e-14
Serpina3g	0.000243393	0.609874	0.507	0.322	1	4.91279e-14	-0.498403	0.447	0.5	8.89263e-10	0.000243393	9.82557e-14
Lgals1	0.0151389	-0.552931	0.88	0.845	1	6.97101e-14	-0.687788	0.933	0.829	1.26182e-09	0.0151389	1.3942e-13
Samhd1	2.99161e-07	0.553354	0.907	0.814	0.0054151	1.5858e-13	-0.292628	0.973	0.812	2.87046e-09	2.99161e-07	3.17161e-13
Odc1	0.408571	-0.322039	0.507	0.491	1	2.23861e-13	-0.828052	0.458	0.461	4.0521e-09	0.408571	4.47721e-13
Pld3	0.0661715	-0.350542	0.56	0.549	1	2.76506e-13	-0.399743	0.489	0.486	5.00503e-09	0.0661715	5.53011e-13
Trip11	0.00335073	-0.356647	0.427	0.57	1	5.08427e-13	-0.310971	0.503	0.533	9.20305e-09	0.00335073	1.01685e-12
Top2a	0.12999	-0.335555	0.107	0.173	1	7.80539e-13	-0.547221	0.11	0.175	1.41285e-08	0.12999	1.56108e-12
Smap2	0.0204683	-0.268666	0.587	0.663	1	8.31542e-13	-0.306181	0.646	0.622	1.50517e-08	0.0204683	1.66308e-12
Gpr34	9.46104e-05	-0.450147	0.013	0.193	1	1.39566e-12	-0.303662	0.083	0.145	2.52629e-08	9.46104e-05	2.79133e-12
Samsn1	0.754839	-0.391202	0.627	0.61	1	1.41988e-12	-0.791977	0.59	0.577	2.57012e-08	0.754839	2.83975e-12
Nucks1	0.0107244	-0.330682	0.6	0.646	1	2.32415e-12	-0.363535	0.607	0.577	4.20695e-08	0.0107244	4.6483e-12
Zfp638	0.00717894	-0.26349	0.467	0.613	1	2.39947e-12	-0.306073	0.519	0.537	4.34327e-08	0.00717894	4.79893e-12
AC149090.1	0.0161974	-0.447997	0.533	0.641	1	2.82482e-12	-0.512203	0.671	0.659	5.1132e-08	0.0161974	5.64963e-12
St8sia4	0.013541	-0.499314	0.32	0.419	1	4.34329e-12	-0.505028	0.408	0.444	7.86179e-08	0.013541	8.68658e-12
Fli1	0.00174402	-0.33823	0.48	0.61	1	7.13259e-12	-0.324561	0.545	0.54	1.29107e-07	0.00174402	1.42652e-11
Ddx21	0.0457628	-0.296527	0.587	0.64	1	2.89904e-11	-0.347297	0.537	0.536	5.24756e-07	0.0457628	5.79808e-11
Cdkn1b	0.000209701	-0.449247	0.36	0.545	1	4.6369e-11	-0.305074	0.475	0.509	8.39326e-07	0.000209701	9.2738e-11
Itpr2	0.0555025	-0.257311	0.293	0.365	1	4.92807e-11	-0.298672	0.285	0.339	8.9203e-07	0.0555025	9.85614e-11
Spp1	0.142732	-1.30179	0.387	0.429	1	7.16507e-11	0.262924	0.267	0.186	1.29695e-06	0.142732	1.43301e-10
Ttc14	0.0577319	-0.287684	0.52	0.61	1	1.12967e-10	-0.316468	0.566	0.567	2.04481e-06	0.0577319	2.25934e-10
Elmo1	0.0119028	-0.319984	0.493	0.612	1	1.27894e-10	-0.290836	0.501	0.519	2.315e-06	0.0119028	2.55787e-10
Fam53b	0.00170684	-0.336831	0.213	0.379	1	2.00323e-10	-0.314723	0.291	0.338	3.62604e-06	0.00170684	4.00645e-10
Actn1	0.104659	-0.279156	0.12	0.186	1	2.02705e-10	-0.368697	0.092	0.144	3.66916e-06	0.104659	4.05409e-10
Ifi47	2.12072e-10	0.749299	0.867	0.586	3.83871e-06	0.414198	-0.285679	0.79	0.719	1	0.414198	4.24144e-10
Rab8b	0.0307085	-0.25281	0.667	0.694	1	5.29367e-10	-0.346542	0.67	0.646	9.58207e-06	0.0307085	1.05873e-09
Kcnq1ot1	0.0123205	-0.466865	0.293	0.435	1	6.46089e-10	-0.505725	0.352	0.396	1.16949e-05	0.0123205	1.29218e-09
Jmjd1c	0.000544109	-0.466842	0.667	0.737	1	1.18226e-09	-0.311611	0.686	0.659	2.14001e-05	0.000544109	2.36452e-09
Rin3	0.0589619	-0.260858	0.4	0.47	1	2.51408e-09	-0.255541	0.355	0.387	4.55074e-05	0.0589619	5.02816e-09
Git2	0.0535062	-0.284866	0.653	0.737	1	3.39611e-09	-0.323051	0.772	0.721	6.14729e-05	0.0535062	6.79221e-09
Runx3	0.32506	-0.317782	0.827	0.768	1	4.42502e-09	-0.313309	0.818	0.743	8.00972e-05	0.32506	8.85003e-09
Slc50a1	0.0187943	-0.254828	0.347	0.465	1	7.08506e-09	-0.278954	0.465	0.474	0.000128247	0.0187943	1.41701e-08
Sipa1	0.0218131	-0.293777	0.587	0.631	1	2.40989e-08	-0.278735	0.596	0.565	0.000436215	0.0218131	4.81979e-08
Neat1	0.160887	-0.458246	0.84	0.823	1	2.6433e-08	-0.534961	0.868	0.798	0.000478464	0.160887	5.2866e-08
Rnf138	0.0553479	-0.289623	0.32	0.408	1	4.65441e-08	-0.295945	0.365	0.391	0.000842494	0.0553479	9.30881e-08
Dhx9	0.0434005	-0.254031	0.533	0.611	1	5.70584e-08	-0.255763	0.49	0.495	0.00103281	0.0434005	1.14117e-07
Marchf7	0.126178	-0.252359	0.547	0.572	1	6.2664e-08	-0.282333	0.528	0.525	0.00113428	0.126178	1.25328e-07
Add1	0.0219927	-0.250434	0.293	0.405	1	7.35572e-08	-0.260165	0.368	0.391	0.00133146	0.0219927	1.47114e-07
Nme1	0.00835835	-0.349908	0.733	0.761	1	7.45008e-08	-0.295501	0.758	0.688	0.00134854	0.00835835	1.49002e-07
Osm	0.0266248	-0.697651	0.24	0.354	1	7.6289e-08	-0.285668	0.347	0.252	0.00138091	0.0266248	1.52578e-07
Zfand6	0.000358699	-0.375192	0.427	0.584	1	1.52714e-07	-0.254731	0.59	0.565	0.00276428	0.000358699	3.05428e-07
Zfp292	0.0188827	-0.407103	0.547	0.632	1	3.60322e-07	-0.29816	0.722	0.684	0.00652218	0.0188827	7.20643e-07
Herc4	0.003631	-0.298303	0.253	0.414	1	6.471e-07	-0.265035	0.392	0.412	0.0117132	0.003631	1.2942e-06
Klrb1b	1.31679e-06	0.353079	0.493	0.248	0.0238352	0.00790539	-0.414806	0.218	0.231	1	0.00790539	2.63357e-06
Mxd4	0.00130012	-0.395093	0.28	0.451	1	3.00429e-06	-0.351587	0.328	0.348	0.0543806	0.00130012	6.00856e-06
Irf8	0.0423353	0.286366	0.907	0.827	1	5.78727e-06	-0.712149	0.949	0.819	0.104755	0.0423353	1.15745e-05
Gabpb2	0.0550464	-0.257227	0.373	0.475	1	9.57226e-06	-0.254469	0.381	0.394	0.173268	0.0550464	1.91444e-05
Flna	0.0923385	-0.279215	0.693	0.695	1	3.09768e-05	-0.365529	0.746	0.661	0.560711	0.0923385	6.19527e-05
Mndal	5.06001e-05	0.436351	0.893	0.74	0.915912	0.363814	-0.256214	0.927	0.827	1	0.363814	0.000101198
Rhob	0.0014192	-1.05653	0.413	0.549	1	5.69527e-05	-0.404574	0.53	0.404	1	0.0014192	0.000113902
Il17ra	0.53737	-0.258856	0.533	0.529	1	7.96003e-05	-0.344998	0.531	0.507	1	0.53737	0.000159194
Tsc22d3	0.0139082	-0.473147	0.653	0.759	1	0.000137538	-0.31173	0.725	0.683	1	0.0139082	0.000275058
Fosl2	0.209276	-0.284102	0.507	0.564	1	0.000165669	-0.374738	0.568	0.539	1	0.209276	0.00033131
Lmnb1	0.00145913	-0.462606	0.32	0.468	1	0.000201711	-0.316886	0.435	0.424	1	0.00145913	0.000403382
Resf1	0.0582022	-0.341278	0.707	0.774	1	0.00108825	-0.269227	0.79	0.732	1	0.0582022	0.00217532
Ppa1	0.00200029	0.26169	0.547	0.397	1	0.00139582	-0.259725	0.462	0.44	1	0.00200029	0.00278969
Hilpda	0.174877	-0.447456	0.2	0.261	1	0.00260172	-0.289911	0.215	0.235	1	0.174877	0.00519668
Ifi203	0.0041031	0.339338	0.787	0.69	1	0.00570888	-0.325875	0.891	0.801	1	0.00570888	0.00818937
Ifitm6	0.446042	-0.489419	0.2	0.22	1	0.00446371	-0.507056	0.279	0.282	1	0.446042	0.0089075
Bcl2l11	0.00897994	-0.421879	0.4	0.515	1	0.0800841	-0.333858	0.506	0.455	1	0.0800841	0.0178792
Gpr183	0.0345161	-0.464865	0.44	0.523	1	0.0129265	-0.290658	0.401	0.398	1	0.0345161	0.0256858
Slpi	0.143199	-0.680233	0.053	0.104	1	0.0350656	-0.306962	0.14	0.117	1	0.143199	0.0689016
Ccl4	0.0373797	-0.396688	0.72	0.592	1	0.57102	-1.0254	0.548	0.497	1	0.57102	0.0733622
Stmn1	0.720419	-0.31147	0.267	0.27	1	0.0504951	-0.48233	0.212	0.215	1	0.720419	0.0984405
Kdm6b	0.0525502	-0.409683	0.453	0.512	1	0.41515	-0.318354	0.554	0.477	1	0.41515	0.102339
Hist1h2ap	0.225741	-0.507193	0.187	0.234	1	0.062384	-0.482715	0.13	0.14	1	0.225741	0.120876
Nfkbia	0.0943211	-0.524643	0.8	0.813	1	0.741039	-0.278614	0.86	0.77	1	0.741039	0.179746

## Sheet: 3_NK_Cell
	WT_p_val	WT_avg_log2FC	WT_pct.1	WT_pct.2	WT_p_val_adj	Camkk2KO_p_val	Camkk2KO_avg_log2FC	Camkk2KO_pct.1	Camkk2KO_pct.2	Camkk2KO_p_val_adj	max_pval	minimump_p_val
Khdc1a	0	0.813241	0.302	0.002	0	2.80828e-195	0.575351	0.182	0.002	5.08327e-191	2.80828e-195	0
Bcl2	0	2.14357	0.971	0.361	0	0	2.2249	0.941	0.324	0	0	0
Fasl	0	1.11256	0.664	0.085	0	0	1.24178	0.682	0.116	0	0	0
Atp1b1	0	0.956612	0.603	0.03	0	0	1.16334	0.599	0.027	0	0	0
Xcl1	0	3.04747	0.696	0.065	0	0	2.8565	0.551	0.07	0	0	0
Hsd11b1	0	0.933759	0.614	0.078	0	2.83879e-285	1.1552	0.625	0.125	5.13849e-281	2.83879e-285	0
Sh2d1a	0	0.953365	0.622	0.078	0	1.96026e-266	0.984607	0.591	0.115	3.54827e-262	1.96026e-266	0
Car2	0	2.25657	0.868	0.051	0	0	2.24515	0.765	0.057	0	0	0
Sh2d2a	0	1.56851	0.881	0.154	0	0	1.26549	0.786	0.19	0	0	0
Ugcg	0	1.8649	0.971	0.5	0	0	2.15933	0.975	0.506	0	0	0
Cited4	0	0.737541	0.402	0.017	0	4.8743e-191	0.43639	0.245	0.015	8.82297e-187	4.8743e-191	0
Clnk	0	0.809735	0.543	0.016	0	0	0.868773	0.491	0.013	0	0	0
Txk	0	2.69949	0.974	0.098	0	0	2.82614	0.975	0.125	0	0	0
Trbc1	0	1.45394	0.915	0.131	0	0	1.47506	0.915	0.174	0	0	0
Gimap4	0	1.88162	0.98	0.203	0	0	1.54053	0.947	0.275	0	0	0
Gimap6	0	1.57199	0.951	0.211	0	0	1.30281	0.927	0.274	0	0	0
Gimap5	0	1.49687	0.886	0.161	0	0	1.35328	0.84	0.213	0	0	0
Gimap3	0	1.29896	0.92	0.195	0	5.59532e-256	1.03494	0.864	0.245	1.01281e-251	5.59532e-256	0
Klrb1a	0	1.16449	0.456	0.013	0	0	1.45598	0.516	0.011	0	0	0
Klrb1c	0	2.62842	0.942	0.038	0	0	3.06266	0.957	0.045	0	0	0
Klrb1f	0	1.42392	0.715	0.009	0	0	1.48797	0.68	0.016	0	0	0
Klre1	0	2.50849	0.955	0.103	0	0	2.85082	0.973	0.111	0	0	0
Klrd1	0	2.0447	0.974	0.25	0	0	2.26089	0.981	0.221	0	0	0
Klrk1	0	2.40401	0.996	0.295	0	0	2.34978	0.986	0.417	0	0	0
Klrc2	0	1.43105	0.725	0.068	0	0	1.52812	0.671	0.08	0	0	0
Klri2	0	1.55101	0.631	0.045	0	0	1.54131	0.522	0.034	0	0	0
Klra4	0	2.24987	0.459	0.009	0	0	2.1877	0.327	0.011	0	0	0
Klra8	0	1.99589	0.45	0.009	0	0	2.11967	0.438	0.01	0	0	0
Klra9	0	1.56884	0.437	0.007	0	0	2.05562	0.447	0.009	0	0	0
Klra7	0	1.8886	0.551	0.019	0	0	2.27063	0.533	0.023	0	0	0
Styk1	0	1.16564	0.57	0.022	0	0	1.3541	0.588	0.033	0	0	0
Ncr1	0	2.18279	0.891	0.016	0	0	2.60748	0.865	0.019	0	0	0
Nkg7	0	2.35575	0.996	0.2	0	0	2.57222	0.997	0.281	0	0	0
Septin1	0	1.52745	0.903	0.2	0	0	1.50034	0.904	0.252	0	0	0
Samd3	0	1.12724	0.632	0.022	0	0	1.06694	0.531	0.022	0	0	0
Prf1	0	2.59995	0.867	0.094	0	0	3.28027	0.93	0.142	0	0	0
Trdc	0	0.66332	0.402	0.008	0	4.14058e-245	0.412479	0.299	0.015	7.49486e-241	4.14058e-245	0
Gzmb	0	2.82437	0.883	0.185	0	0	2.84736	0.936	0.341	0	0	0
Spry2	0	1.00071	0.57	0.061	0	0	1.16941	0.529	0.034	0	0	0
Eomes	0	1.75149	0.77	0.02	0	0	1.75511	0.724	0.023	0	0	0
Emid1	0	0.72967	0.505	0.028	0	0	0.673174	0.414	0.031	0	0	0
Skap1	0	1.2731	0.86	0.147	0	0	1.31892	0.843	0.201	0	0	0
Serpinb6b	0	1.75782	0.822	0.105	0	0	1.73903	0.781	0.126	0	0	0
Serpinb9	0	1.96977	0.858	0.171	0	0	2.24156	0.893	0.209	0	0	0
Ctla2a	0	2.8484	0.973	0.191	0	0	2.67431	0.833	0.215	0	0	0
Gzma	0	5.4044	0.841	0.085	0	0	5.87072	0.954	0.271	0	0	0
Il2rb	0	2.44533	0.99	0.191	0	0	2.42486	0.987	0.257	0	0	0
Sytl3	0	1.12261	0.67	0.074	0	0	1.4191	0.725	0.104	0	0	0
Satb1	0	1.2927	0.805	0.144	0	0	1.47837	0.811	0.176	0	0	0
Gm19585	0	1.23444	0.716	0.097	0	0	1.45869	0.727	0.122	0	0	0
Ptprcap	0	1.42923	0.925	0.217	0	3.92542e-270	1.26718	0.917	0.296	7.1054e-266	3.92542e-270	0
Ctsw	0	2.21583	0.973	0.152	0	0	2.15026	0.962	0.194	0	0	0
Ms4a4b	0	1.96333	0.973	0.349	0	0	1.88158	0.975	0.5	0	0	0
Ctss	4.64429e-287	-3.91125	0.725	0.953	8.40663e-283	0	-3.88763	0.574	0.945	0	4.64429e-287	0
Ctsz	7.3737e-268	-2.9744	0.443	0.892	1.33471e-263	0	-2.7523	0.378	0.878	0	7.3737e-268	0
Ctsb	5.97126e-254	-3.16079	0.599	0.921	1.08086e-249	0	-2.66476	0.515	0.91	0	5.97126e-254	0
Gm2a	6.05205e-253	-2.01356	0.152	0.841	1.09548e-248	0	-1.99437	0.119	0.834	0	6.05205e-253	0
Padi2	1.73979e-249	1.19095	0.78	0.249	3.1492e-245	0	1.34088	0.736	0.199	0	1.73979e-249	0
Itga2	1.29899e-247	0.624143	0.294	0.011	2.3513e-243	0	0.991069	0.395	0.018	0	1.29899e-247	0
Ifi27l2a	1.62662e-240	-2.98234	0.287	0.878	2.94435e-236	0	-3.47885	0.437	0.95	0	1.62662e-240	0
Arsb	9.6865e-219	1.0257	0.732	0.231	1.75335e-214	0	1.41545	0.729	0.192	0	9.6865e-219	0
1700025G04Rik	1.85498e-217	1.00069	0.663	0.173	3.35771e-213	0	1.18996	0.679	0.134	0	1.85498e-217	0
Klrb1b	3.58438e-177	1.44605	0.64	0.199	6.48808e-173	0	1.71306	0.674	0.145	0	3.58438e-177	0
Ctsh	7.05452e-272	-2.92637	0.148	0.848	1.27694e-267	1.24739e-307	-2.80814	0.112	0.795	2.2579e-303	7.05452e-272	2.49478e-307
Adamts14	1.05022e-287	0.487609	0.334	0.012	1.90101e-283	1.32499e-307	0.640353	0.33	0.011	2.39837e-303	1.05022e-287	2.64999e-307
Tmsb10	9.31699e-307	1.82005	1	0.939	1.68647e-302	2.79666e-264	1.14239	0.996	0.979	5.06224e-260	2.79666e-264	1.8634e-306
Cd74	6.4475e-169	-4.85863	0.593	0.878	1.16706e-164	8.76345e-305	-5.47706	0.75	0.954	1.58627e-300	6.4475e-169	1.75269e-304
Ablim1	2.53446e-303	1.23904	0.858	0.191	4.58763e-299	7.58036e-282	1.17654	0.825	0.234	1.37212e-277	7.58036e-282	5.06892e-303
Gimap9	2.82901e-303	1.16528	0.761	0.143	5.12079e-299	3.66333e-222	0.940329	0.681	0.186	6.631e-218	3.66333e-222	5.65801e-303
Spi1	6.73102e-263	-2.32208	0.065	0.819	1.21838e-258	4.16827e-301	-2.38493	0.05	0.767	7.54499e-297	6.73102e-263	8.33654e-301
Lck	2.92358e-298	1.06411	0.852	0.162	5.29197e-294	1.39984e-226	0.919628	0.808	0.227	2.53385e-222	1.39984e-226	5.84715e-298
Cst3	1.06915e-271	-3.5894	0.823	0.961	1.93527e-267	5.01786e-297	-3.33283	0.756	0.946	9.08284e-293	1.06915e-271	1.00357e-296
Gem	3.76883e-264	1.12633	0.622	0.11	6.82195e-260	2.01343e-294	1.23604	0.599	0.112	3.64451e-290	3.76883e-264	4.02686e-294
Ifitm3	8.20534e-207	-3.19177	0.469	0.873	1.48525e-202	1.17074e-291	-3.45876	0.458	0.893	2.11915e-287	8.20534e-207	2.34148e-291
Id2	8.50833e-163	1.13957	0.99	0.735	1.54009e-158	5.01078e-289	1.58203	0.982	0.688	9.07001e-285	8.50833e-163	1.00216e-288
Il18rap	1.40519e-215	1.05354	0.645	0.156	2.54354e-211	8.85997e-288	1.38361	0.673	0.162	1.60374e-283	1.40519e-215	1.77199e-287
Gimap1	2.11928e-287	1.23081	0.878	0.197	3.83611e-283	3.10047e-287	1.16489	0.901	0.261	5.61216e-283	3.10047e-287	4.23856e-287
Fth1	2.35982e-279	-2.91491	0.999	1	4.27152e-275	6.77346e-285	-2.93249	0.995	0.998	1.22606e-280	2.35982e-279	1.35469e-284
Cuedc1	2.64354e-270	0.565992	0.373	0.023	4.78507e-266	6.01932e-284	0.691088	0.388	0.031	1.08956e-279	2.64354e-270	1.20386e-283
Cybb	1.18928e-223	-2.67733	0.072	0.758	2.15272e-219	3.28662e-283	-2.84351	0.085	0.757	5.94911e-279	1.18928e-223	6.57324e-283
Tcf7	3.48998e-280	0.736083	0.459	0.039	6.31721e-276	9.63008e-149	0.523651	0.3	0.042	1.74314e-144	9.63008e-149	6.97995e-280
Npc2	1.44242e-237	-2.26789	0.828	0.946	2.61093e-233	1.01868e-277	-2.4123	0.825	0.951	1.84391e-273	1.44242e-237	2.03736e-277
Ly86	2.68983e-248	-2.80227	0.152	0.821	4.86886e-244	3.225e-277	-2.0312	0.058	0.742	5.83757e-273	2.68983e-248	6.44999e-277
Gimap8	9.34468e-277	0.90933	0.68	0.114	1.69148e-272	1.46436e-227	0.949182	0.643	0.159	2.65065e-223	1.46436e-227	1.86894e-276
Mpeg1	1.32287e-215	-2.49894	0.123	0.763	2.39454e-211	1.4556e-274	-2.41433	0.078	0.743	2.63479e-270	1.32287e-215	2.9112e-274
Prkcq	2.5351e-271	0.847619	0.624	0.096	4.58878e-267	1.95136e-254	0.930398	0.638	0.141	3.53215e-250	1.95136e-254	5.07019e-271
Lax1	3.32724e-271	0.748508	0.547	0.069	6.02265e-267	2.37443e-222	0.71498	0.497	0.092	4.29795e-218	2.37443e-222	6.65449e-271
Unc93b1	2.54258e-234	-2.02191	0.369	0.851	4.60232e-230	4.21938e-270	-2.00514	0.317	0.819	7.63749e-266	2.54258e-234	8.43875e-270
Cd86	1.92325e-226	-1.69183	0.055	0.766	3.48127e-222	5.77437e-270	-1.69485	0.042	0.73	1.04522e-265	1.92325e-226	1.15487e-269
AW112010	1.20158e-268	1.97984	0.999	0.791	2.17498e-264	1.90909e-222	1.46812	0.996	0.902	3.45564e-218	1.90909e-222	2.40316e-268
Fhl2	5.73353e-267	0.622348	0.395	0.029	1.03783e-262	2.54144e-216	0.569591	0.362	0.042	4.60026e-212	2.54144e-216	1.14671e-266
Tbx21	1.0797e-264	0.783422	0.535	0.07	1.95436e-260	1.44692e-255	0.921577	0.525	0.093	2.61908e-251	1.44692e-255	2.1594e-264
Cst7	4.40049e-227	1.16869	0.728	0.199	7.96532e-223	1.35039e-264	1.24826	0.746	0.231	2.44434e-260	4.40049e-227	2.70078e-264
Ptprc	1.77494e-181	1.08659	0.997	0.966	3.21281e-177	1.91553e-262	1.14078	0.999	0.982	3.46731e-258	1.77494e-181	3.83107e-262
Jak1	3.18943e-198	1.23143	0.97	0.798	5.77319e-194	8.38662e-262	1.41641	0.958	0.789	1.51806e-257	3.18943e-198	1.67732e-261
Alox5ap	7.88612e-237	-2.46049	0.08	0.785	1.42747e-232	3.97698e-261	-2.23252	0.064	0.719	7.19873e-257	7.88612e-237	7.95396e-261
Grn	9.38075e-224	-2.73103	0.394	0.84	1.69801e-219	1.05772e-260	-2.37754	0.269	0.799	1.91458e-256	9.38075e-224	2.11544e-260
Lst1	4.16718e-182	-1.85726	0.094	0.702	7.54301e-178	4.74307e-260	-2.53488	0.107	0.734	8.58544e-256	4.16718e-182	9.48615e-260
H2-Ab1	3.01726e-105	-4.02848	0.489	0.764	5.46155e-101	4.62205e-258	-4.82012	0.643	0.91	8.36637e-254	3.01726e-105	9.2441e-258
Dapk2	1.748e-257	0.566273	0.447	0.045	3.16405e-253	1.22678e-222	0.595992	0.391	0.049	2.2206e-218	1.22678e-222	3.496e-257
Hck	1.86427e-206	-1.53133	0.054	0.729	3.37451e-202	4.1785e-257	-1.76556	0.039	0.703	7.56349e-253	1.86427e-206	8.35699e-257
Ms4a6c	1.94018e-227	-2.84318	0.169	0.797	3.51191e-223	1.6434e-255	-3.11932	0.179	0.754	2.97473e-251	1.94018e-227	3.28681e-255
Dusp2	6.03647e-254	1.73453	0.881	0.344	1.09266e-249	4.12093e-208	1.4552	0.82	0.391	7.4593e-204	4.12093e-208	1.20729e-253
Rgs10	6.33943e-226	-1.84256	0.19	0.815	1.1475e-221	6.28446e-254	-1.61761	0.109	0.75	1.13755e-249	6.33943e-226	1.25689e-253
Nrarp	6.62777e-254	0.573007	0.347	0.021	1.19969e-249	4.31651e-195	0.494123	0.28	0.023	7.81332e-191	4.31651e-195	1.32555e-253
Psap	2.89065e-238	-2.90638	0.78	0.941	5.23237e-234	1.15486e-253	-2.74402	0.775	0.929	2.09041e-249	2.89065e-238	2.30972e-253
Pld4	5.73782e-225	-2.11369	0.074	0.766	1.0386e-220	1.76684e-253	-2.04898	0.072	0.713	3.19815e-249	5.73782e-225	3.53367e-253
H2-Aa	8.49214e-107	-4.12227	0.347	0.693	1.53716e-102	7.72221e-253	-4.83748	0.56	0.874	1.3978e-248	8.49214e-107	1.54444e-252
Plekho1	3.24773e-222	-1.38301	0.038	0.748	5.87871e-218	9.02345e-253	-1.41355	0.051	0.708	1.63333e-248	3.24773e-222	1.80469e-252
Csf1r	7.2496e-215	-2.60268	0.119	0.76	1.31225e-210	5.55849e-252	-2.51318	0.094	0.712	1.00614e-247	7.2496e-215	1.1117e-251
Sytl2	6.81135e-251	0.671978	0.482	0.056	1.23292e-246	1.27697e-234	0.799828	0.501	0.088	2.31145e-230	1.27697e-234	1.36227e-250
Myl6	3.27186e-162	0.78743	0.999	0.977	5.92239e-158	1.16659e-250	0.91734	0.99	0.982	2.11164e-246	3.27186e-162	2.33318e-250
H2-DMa	1.30071e-186	-1.7999	0.305	0.793	2.35441e-182	9.5555e-250	-2.29241	0.343	0.802	1.72964e-245	1.30071e-186	1.9111e-249
Cd7	8.98559e-198	1.03882	0.443	0.065	1.62648e-193	9.53724e-249	1.25425	0.48	0.074	1.72634e-244	8.98559e-198	1.90745e-248
Rpl38	8.14016e-248	0.914061	1	0.995	1.47345e-243	2.46398e-162	0.711644	0.995	0.991	4.46004e-158	2.46398e-162	1.62803e-247
Aif1	4.94256e-210	-2.35521	0.113	0.752	8.94652e-206	2.65617e-247	-2.5838	0.087	0.709	4.80793e-243	4.94256e-210	5.31234e-247
Cd68	5.5441e-219	-2.14764	0.137	0.773	1.00354e-214	3.34004e-247	-1.95847	0.114	0.72	6.04581e-243	5.5441e-219	6.68009e-247
Atp6v0c	1.39802e-235	-2.09012	0.78	0.946	2.53055e-231	5.79967e-247	-1.96522	0.765	0.931	1.0498e-242	1.39802e-235	1.15993e-246
Gpx1	8.52522e-218	-1.88618	0.628	0.902	1.54315e-213	7.90915e-247	-1.88052	0.57	0.891	1.43163e-242	8.52522e-218	1.58183e-246
Lgmn	5.29355e-235	-3.67896	0.243	0.828	9.58185e-231	9.70413e-247	-2.90886	0.122	0.731	1.75654e-242	5.29355e-235	1.94083e-246
Ftl1	3.92634e-246	-2.49318	0.974	0.988	7.10707e-242	1.938e-244	-2.01128	0.971	0.986	3.50797e-240	1.938e-244	7.85268e-246
App	2.8041e-205	-1.58334	0.046	0.716	5.07571e-201	5.59846e-245	-1.53386	0.032	0.679	1.01338e-240	2.8041e-205	1.11969e-244
Qrfp	5.91912e-245	0.647819	0.373	0.029	1.07142e-240	4.64436e-209	0.583827	0.33	0.034	8.40676e-205	4.64436e-209	1.18382e-244
Ifitm10	2.97949e-172	0.513406	0.343	0.042	5.39317e-168	3.1852e-242	0.745457	0.407	0.049	5.76553e-238	2.97949e-172	6.3704e-242
Nlrc3	3.41198e-241	0.745322	0.562	0.09	6.17602e-237	5.72926e-164	0.647653	0.449	0.1	1.03705e-159	5.72926e-164	6.82396e-241
H2-Eb1	6.73491e-85	-3.90586	0.384	0.68	1.21909e-80	1.39261e-240	-4.79017	0.581	0.873	2.52075e-236	6.73491e-85	2.78521e-240
Ms4a6d	5.5036e-214	-2.43453	0.116	0.76	9.96206e-210	1.8547e-240	-2.82557	0.139	0.727	3.35718e-236	5.5036e-214	3.70939e-240
Tnik	1.71931e-238	0.683034	0.53	0.076	3.11213e-234	7.87871e-150	0.580261	0.434	0.1	1.42613e-145	7.87871e-150	3.43863e-238
Slc15a3	9.24166e-195	-1.46746	0.041	0.703	1.67283e-190	3.83438e-238	-1.45909	0.037	0.674	6.94061e-234	9.24166e-195	7.66876e-238
Csf2ra	5.65183e-202	-1.56714	0.153	0.763	1.02304e-197	7.19016e-237	-1.5697	0.107	0.71	1.30149e-232	5.65183e-202	1.43803e-236
Fcgr1	2.60038e-209	-2.28233	0.051	0.726	4.70695e-205	5.37289e-236	-2.37881	0.07	0.683	9.72548e-232	2.60038e-209	1.07458e-235
Lyz2	5.35061e-191	-4.70102	0.647	0.883	9.68515e-187	3.40102e-234	-4.81696	0.532	0.86	6.15619e-230	5.35061e-191	6.80204e-234
H2-DMb1	2.66923e-146	-1.67474	0.116	0.645	4.83158e-142	2.46958e-233	-2.60042	0.147	0.713	4.47019e-229	2.66923e-146	4.93917e-233
Ms4a4c	1.08211e-87	-1.85293	0.304	0.659	1.95873e-83	8.38109e-233	-2.83213	0.221	0.751	1.51706e-228	1.08211e-87	1.67622e-232
Csf2rb	4.4939e-197	-1.44741	0.032	0.701	8.13441e-193	1.63986e-231	-1.56144	0.038	0.666	2.96831e-227	4.4939e-197	3.27972e-231
Pirb	1.39268e-159	-1.14236	0.043	0.633	2.52088e-155	5.70682e-231	-1.59132	0.036	0.664	1.03299e-226	1.39268e-159	1.14136e-230
Chsy1	1.27737e-171	0.972606	0.702	0.26	2.31217e-167	1.04757e-229	1.12853	0.715	0.276	1.89621e-225	1.27737e-171	2.09514e-229
Asah1	2.22747e-209	-1.52163	0.21	0.793	4.03195e-205	2.74623e-229	-1.39091	0.206	0.748	4.97096e-225	2.22747e-209	5.49247e-229
Cd300c2	1.42998e-216	-2.14192	0.094	0.755	2.58842e-212	3.98999e-229	-1.96171	0.06	0.67	7.22228e-225	1.42998e-216	7.97998e-229
Sirpa	4.83409e-203	-1.62454	0.039	0.712	8.75018e-199	1.36969e-228	-1.5183	0.046	0.663	2.47928e-224	4.83409e-203	2.73938e-228
Gm14029	2.1519e-228	0.472088	0.352	0.027	3.89515e-224	1.74617e-194	0.542135	0.328	0.038	3.16074e-190	1.74617e-194	4.3038e-228
Samhd1	1.14031e-97	-1.22253	0.533	0.853	2.06408e-93	3.14723e-228	-1.88958	0.538	0.922	5.6968e-224	1.14031e-97	6.29446e-228
Gatm	1.03795e-118	-1.42874	0.064	0.54	1.87879e-114	6.62062e-228	-2.59544	0.124	0.698	1.1984e-223	1.03795e-118	1.32412e-227
Ncf1	5.69133e-192	-1.39198	0.148	0.754	1.03019e-187	1.55681e-227	-1.33623	0.114	0.713	2.81798e-223	5.69133e-192	3.11362e-227
Ncf2	1.7586e-200	-1.59927	0.148	0.753	3.18324e-196	2.14123e-226	-1.55672	0.131	0.71	3.87584e-222	1.7586e-200	4.28246e-226
Marcks	8.4272e-217	-2.38734	0.091	0.76	1.52541e-212	3.39579e-226	-2.03226	0.063	0.671	6.14673e-222	8.4272e-217	6.79159e-226
Gm36723	7.4861e-201	0.903185	0.553	0.107	1.35506e-196	9.59728e-226	1.06384	0.512	0.097	1.7372e-221	7.4861e-201	1.91946e-225
Nrgn	2.80633e-225	0.84854	0.417	0.045	5.07974e-221	4.33689e-115	0.537929	0.283	0.052	7.8502e-111	4.33689e-115	5.61266e-225
Zfp36	4.83494e-193	-2.33564	0.431	0.863	8.75172e-189	1.53576e-224	-2.05254	0.439	0.856	2.77987e-220	4.83494e-193	3.07151e-224
Serpina3g	3.12373e-224	1.36398	0.812	0.259	5.65427e-220	1.28882e-60	0.668601	0.694	0.445	2.33289e-56	1.28882e-60	6.24746e-224
Fcgr2b	7.7242e-200	-2.24785	0.149	0.754	1.39816e-195	3.99411e-224	-2.3885	0.156	0.712	7.22974e-220	7.7242e-200	7.98823e-224
Fcgr4	1.5513e-183	-1.99905	0.052	0.676	2.80801e-179	7.30718e-224	-2.26925	0.044	0.652	1.32267e-219	1.5513e-183	1.46144e-223
Cxcl16	7.29966e-194	-2.31218	0.106	0.72	1.32131e-189	2.77739e-222	-2.49009	0.084	0.671	5.02735e-218	7.29966e-194	5.55477e-222
Acap1	3.41721e-222	0.854804	0.703	0.178	6.18549e-218	3.90528e-200	0.96113	0.717	0.265	7.06894e-196	3.90528e-200	6.83442e-222
Ppp3cc	1.97973e-220	0.882153	0.666	0.162	3.58351e-216	6.51435e-222	0.930355	0.631	0.177	1.17916e-217	1.97973e-220	1.30287e-221
Gimap7	2.51504e-221	0.790426	0.686	0.139	4.55248e-217	1.94807e-118	0.529197	0.567	0.185	3.5262e-114	1.94807e-118	5.03008e-221
Cd160	3.87827e-220	0.626037	0.428	0.05	7.02005e-216	4.04153e-153	0.533579	0.304	0.044	7.31556e-149	4.04153e-153	7.75653e-220
Mcl1	3.656e-165	-1.28566	0.829	0.958	6.61772e-161	5.49794e-220	-1.33485	0.807	0.963	9.95182e-216	3.656e-165	1.09959e-219
Hcst	4.54763e-168	1.06281	0.922	0.583	8.23166e-164	2.30266e-219	1.18489	0.924	0.576	4.16804e-215	4.54763e-168	4.60532e-219
Cebpb	2.5703e-177	-2.39985	0.538	0.87	4.6525e-173	9.88398e-219	-2.56743	0.483	0.848	1.7891e-214	2.5703e-177	1.9768e-218
Nedd4	7.80467e-208	0.716624	0.525	0.098	1.41272e-203	2.22587e-218	0.757481	0.501	0.102	4.02905e-214	7.80467e-208	4.45174e-218
Ifngr2	1.05122e-196	-1.16092	0.032	0.699	1.90282e-192	4.22561e-218	-1.11012	0.028	0.641	7.64878e-214	1.05122e-196	8.45122e-218
Slfn1	8.80385e-110	-1.25055	0.052	0.518	1.59358e-105	7.45854e-217	-1.70293	0.084	0.679	1.35007e-212	8.80385e-110	1.49171e-216
Rpl36	1.92812e-216	0.849907	0.999	0.996	3.49009e-212	1.62816e-169	0.766522	0.992	0.991	2.94713e-165	1.62816e-169	3.85624e-216
Tgfbi	6.35434e-196	-3.61579	0.21	0.758	1.1502e-191	3.53506e-216	-3.61134	0.227	0.721	6.39881e-212	6.35434e-196	7.07011e-216
Pglyrp1	2.24088e-214	1.32377	0.682	0.169	4.05621e-210	1.22249e-107	0.642889	0.57	0.223	2.21283e-103	1.22249e-107	4.48176e-214
Trdv4	4.7013e-214	0.3237	0.213	0.003	8.50983e-210	8.11287e-182	0.306943	0.192	0.005	1.46851e-177	8.11287e-182	9.40261e-214
Erp29	1.17176e-194	-1.24185	0.583	0.895	2.121e-190	1.08071e-213	-1.15777	0.538	0.886	1.9562e-209	1.17176e-194	2.16142e-213
Ass1	1.64918e-74	-1.00538	0.051	0.405	2.98517e-70	1.60431e-213	-1.95718	0.052	0.646	2.90396e-209	1.64918e-74	3.20862e-213
Stat4	6.43584e-212	0.999873	0.75	0.208	1.16495e-207	2.17741e-209	0.966694	0.723	0.234	3.94133e-205	2.17741e-209	1.28717e-211
Igsf6	3.6291e-156	-1.17576	0.03	0.612	6.56904e-152	7.32292e-211	-1.51737	0.025	0.622	1.32552e-206	3.6291e-156	1.46458e-210
Clta	2.09769e-159	-0.869657	0.889	0.965	3.79702e-155	3.93812e-210	-1.00168	0.721	0.933	7.1284e-206	2.09769e-159	7.87624e-210
Pid1	2.54798e-158	-1.41874	0.023	0.61	4.6121e-154	6.83147e-210	-1.68362	0.03	0.625	1.23656e-205	2.54798e-158	1.36629e-209
Ms4a6b	8.82883e-141	-1.40225	0.603	0.862	1.59811e-136	8.53212e-210	-1.61008	0.608	0.888	1.5444e-205	8.82883e-141	1.70642e-209
Ptpn22	2.1031e-209	1.06058	0.907	0.368	3.80682e-205	2.15155e-202	0.971876	0.848	0.366	3.89452e-198	2.15155e-202	4.2062e-209
Klrc1	1.12325e-208	1.13459	0.533	0.091	2.03319e-204	2.01069e-126	0.884433	0.431	0.113	3.63955e-122	2.01069e-126	2.2465e-208
Ctsc	2.08313e-208	-2.28806	0.577	0.892	3.77067e-204	3.62059e-203	-2.2988	0.642	0.872	6.55362e-199	3.62059e-203	4.16626e-208
Irf5	2.07771e-170	-1.20981	0.252	0.762	3.76087e-166	3.65076e-206	-1.22017	0.165	0.711	6.60823e-202	2.07771e-170	7.30151e-206
Tnfrsf9	4.27836e-206	0.946923	0.643	0.142	7.74425e-202	9.81612e-121	0.593622	0.433	0.119	1.77682e-116	9.81612e-121	8.55672e-206
Lef1	6.31304e-206	0.523502	0.378	0.038	1.14272e-201	2.80074e-152	0.430096	0.321	0.049	5.06962e-148	2.80074e-152	1.26261e-205
Rps18	4.40145e-205	0.916204	0.999	0.995	7.96707e-201	2.64267e-136	0.798652	0.999	0.99	4.78349e-132	2.64267e-136	8.8029e-205
Ccdc88c	9.65645e-205	0.774466	0.692	0.165	1.74791e-200	1.25525e-179	0.823746	0.668	0.216	2.27212e-175	1.25525e-179	1.93129e-204
Selplg	1.87146e-124	0.924677	0.988	0.887	3.38752e-120	1.64019e-204	0.959367	0.982	0.888	2.96891e-200	1.87146e-124	3.28039e-204
Mbnl1	1.62158e-109	0.759894	0.983	0.921	2.93523e-105	1.72635e-204	1.04146	0.976	0.898	3.12487e-200	1.62158e-109	3.4527e-204
Mafb	2.23343e-179	-3.00851	0.129	0.699	4.04274e-175	1.96753e-204	-2.82773	0.091	0.645	3.56143e-200	2.23343e-179	3.93506e-204
Lamp1	1.92703e-185	-1.82338	0.641	0.885	3.48813e-181	3.09109e-204	-1.63913	0.599	0.856	5.59517e-200	1.92703e-185	6.18217e-204
Vps37b	7.84643e-181	1.41066	0.877	0.446	1.42028e-176	3.34258e-204	1.3463	0.83	0.407	6.0504e-200	7.84643e-181	6.68516e-204
Ifitm2	2.20826e-183	-2.03711	0.314	0.84	3.99717e-179	8.0115e-204	-1.70491	0.331	0.844	1.45016e-199	2.20826e-183	1.6023e-203
Fam184a	8.8395e-204	0.303784	0.187	0.001	1.60004e-199	1.83817e-164	0.341899	0.152	0.001	3.32728e-160	1.83817e-164	1.7679e-203
Mctp2	2.27696e-188	0.490859	0.37	0.042	4.12152e-184	1.23521e-203	0.575448	0.389	0.054	2.23586e-199	2.27696e-188	2.47043e-203
Pear1	1.68704e-203	0.537861	0.408	0.05	3.05372e-199	5.03662e-201	0.60525	0.382	0.054	9.11679e-197	5.03662e-201	3.37409e-203
Spn	1.92501e-133	0.749216	0.699	0.259	3.48445e-129	4.24871e-203	1.12587	0.785	0.321	7.69059e-199	1.92501e-133	8.49742e-203
Bcl2a1b	4.82952e-153	-1.7489	0.414	0.809	8.74191e-149	1.1864e-202	-1.81351	0.242	0.748	2.14749e-198	4.82952e-153	2.37279e-202
Lamp2	3.39584e-202	-1.52104	0.37	0.843	6.14681e-198	1.9825e-201	-1.32848	0.386	0.809	3.58852e-197	1.9825e-201	6.79168e-202
Rpl13	1.2069e-201	0.800825	1	0.999	2.18461e-197	2.36378e-115	0.628503	0.999	0.997	4.27868e-111	2.36378e-115	2.4138e-201
Klra3	2.87312e-150	0.875889	0.229	0.017	5.20063e-146	2.20427e-200	1.22573	0.268	0.019	3.98996e-196	2.87312e-150	4.40855e-200
Gpc1	6.233e-134	0.472859	0.268	0.033	1.12824e-129	6.15923e-200	0.675725	0.296	0.027	1.11488e-195	6.233e-134	1.23185e-199
Thy1	4.98078e-199	1.23989	0.647	0.151	9.0157e-195	2.0194e-127	0.915294	0.604	0.216	3.65532e-123	2.0194e-127	9.96155e-199
Ppp1r16b	6.11369e-199	0.757572	0.641	0.142	1.10664e-194	1.9799e-152	0.644084	0.59	0.183	3.58381e-148	1.9799e-152	1.22274e-198
Tbc1d10c	6.06113e-198	0.919182	0.767	0.24	1.09713e-193	4.66522e-175	0.857269	0.709	0.267	8.44452e-171	4.66522e-175	1.21223e-197
Ly6e	1.97426e-33	-0.538592	0.978	0.978	3.57361e-29	9.17209e-198	-1.11676	0.891	0.985	1.66024e-193	1.97426e-33	1.83442e-197
Rps23	5.83735e-197	0.64855	1	0.995	1.05662e-192	1.97123e-118	0.474734	0.998	0.997	3.56812e-114	1.97123e-118	1.16747e-196
Atox1	1.96495e-171	-1.36176	0.753	0.915	3.55676e-167	6.37856e-197	-1.36304	0.756	0.911	1.15458e-192	1.96495e-171	1.27571e-196
Cyp4f18	9.53999e-197	-2.06551	0.074	0.715	1.72683e-192	3.59302e-176	-1.62598	0.019	0.552	6.50373e-172	3.59302e-176	1.908e-196
Rplp1	2.04028e-191	0.710078	1	0.998	3.69311e-187	1.24345e-196	0.731706	0.995	0.996	2.25077e-192	2.04028e-191	2.4869e-196
Slfn5	9.0139e-101	-1.55355	0.158	0.595	1.63161e-96	2.68304e-196	-1.91502	0.121	0.685	4.85656e-192	9.0139e-101	5.36607e-196
Rhof	6.00259e-196	0.788325	0.618	0.146	1.08653e-191	6.57462e-162	0.750535	0.558	0.17	1.19007e-157	6.57462e-162	1.20052e-195
Ifi207	3.28701e-189	-1.63511	0.048	0.696	5.94982e-185	5.11561e-195	-1.4334	0.036	0.605	9.25977e-191	3.28701e-189	1.02312e-194
Ly6a	6.83589e-79	-1.80145	0.294	0.645	1.23737e-74	6.13402e-195	-2.1517	0.542	0.883	1.11032e-190	6.83589e-79	1.2268e-194
Ctsa	3.14894e-194	-1.61707	0.424	0.838	5.6999e-190	2.74321e-160	-1.11221	0.464	0.812	4.96548e-156	2.74321e-160	6.29788e-194
Tmsb15a	4.72881e-194	0.453355	0.177	0.001	8.55962e-190	2.26463e-162	0.382458	0.155	0.002	4.09921e-158	2.26463e-162	9.45762e-194
Msrb1	6.69993e-151	-1.82362	0.315	0.751	1.21275e-146	2.9416e-193	-2.0344	0.3	0.752	5.3246e-189	6.69993e-151	5.88321e-193
Anxa5	3.98893e-143	-1.34439	0.478	0.804	7.22036e-139	3.85815e-193	-1.29632	0.335	0.778	6.98363e-189	3.98893e-143	7.71629e-193
Il1b	4.08804e-131	-3.49256	0.281	0.693	7.39976e-127	9.39986e-193	-3.32965	0.208	0.693	1.70147e-188	4.08804e-131	1.87997e-192
Rps24	1.68079e-192	0.721084	0.999	0.997	3.04241e-188	1.89102e-113	0.484813	0.997	0.995	3.42293e-109	1.89102e-113	3.36159e-192
Shisa5	2.15909e-192	1.0904	0.994	0.938	3.90817e-188	7.92671e-101	0.676667	0.943	0.955	1.43481e-96	7.92671e-101	4.31818e-192
Pnp	6.96588e-103	-1.35595	0.521	0.794	1.26089e-98	2.7287e-192	-1.87976	0.438	0.805	4.93923e-188	6.96588e-103	5.45741e-192
Bst2	7.31168e-116	-1.31266	0.651	0.881	1.32349e-111	2.2268e-191	-1.52329	0.546	0.881	4.03074e-187	7.31168e-116	4.45361e-191
Itgb1	8.86607e-173	1.13524	0.946	0.787	1.60485e-168	6.80396e-191	1.11226	0.92	0.776	1.23159e-186	8.86607e-173	1.36079e-190
Rps3a1	2.3584e-190	0.726797	0.999	0.998	4.26894e-186	1.56618e-103	0.49868	0.995	0.993	2.83494e-99	1.56618e-103	4.71681e-190
Lrrc25	3.43886e-169	-1.12768	0.026	0.635	6.22467e-165	2.44106e-190	-1.08378	0.01	0.573	4.41857e-186	3.43886e-169	4.88212e-190
Klra2	2.26506e-106	-1.08637	0.035	0.488	4.09998e-102	4.63123e-190	-1.64236	0.056	0.604	8.38299e-186	2.26506e-106	9.26246e-190
Itga1	5.73671e-190	0.779187	0.475	0.081	1.0384e-185	1.8213e-119	0.741758	0.399	0.109	3.29674e-115	1.8213e-119	1.14734e-189
Pla2g7	3.0258e-162	-2.19035	0.062	0.638	5.477e-158	8.66822e-190	-2.14813	0.04	0.59	1.56903e-185	3.0258e-162	1.73364e-189
F2r	1.05732e-188	0.596566	0.454	0.072	1.91386e-184	5.41381e-163	0.703921	0.452	0.105	9.79954e-159	5.41381e-163	2.11464e-188
Rps3	1.12028e-188	0.706534	1	0.997	2.02782e-184	1.04504e-115	0.52886	0.994	0.994	1.89162e-111	1.04504e-115	2.24056e-188
Rpl5	1.84671e-188	0.740374	1	0.991	3.34273e-184	2.46955e-113	0.592165	0.991	0.98	4.47013e-109	2.46955e-113	3.69342e-188
Lyn	1.31097e-177	-1.44246	0.414	0.821	2.37299e-173	3.02657e-187	-1.37913	0.338	0.767	5.47839e-183	1.31097e-177	6.05314e-187
Ifi204	1.1759e-118	-1.63683	0.242	0.691	2.12849e-114	7.6607e-187	-1.95423	0.227	0.716	1.38666e-182	1.1759e-118	1.53214e-186
Gsn	8.74003e-173	-1.4916	0.072	0.672	1.58203e-168	3.10082e-186	-1.35375	0.078	0.615	5.6128e-182	8.74003e-173	6.20165e-186
BC028528	5.06267e-136	-0.82499	0.019	0.558	9.16395e-132	4.86368e-186	-1.00375	0.027	0.578	8.80375e-182	5.06267e-136	9.72736e-186
Hexb	3.96312e-184	-2.73546	0.368	0.809	7.17364e-180	5.69631e-186	-2.10825	0.241	0.732	1.03109e-181	3.96312e-184	1.13926e-185
Il18r1	1.75518e-185	1.04017	0.556	0.115	3.17705e-181	5.84069e-154	0.793195	0.491	0.125	1.05722e-149	5.84069e-154	3.51036e-185
Rpl27	2.15645e-185	0.654142	0.999	0.995	3.90339e-181	5.14148e-107	0.466308	0.997	0.994	9.30659e-103	5.14148e-107	4.3129e-185
Prdx5	8.42403e-129	-1.62661	0.784	0.911	1.52483e-124	5.82211e-185	-2.26968	0.768	0.911	1.05386e-180	8.42403e-129	1.16442e-184
Nabp1	1.22668e-134	0.972613	0.78	0.379	2.22041e-130	8.82297e-185	1.18075	0.796	0.399	1.59705e-180	1.22668e-134	1.76459e-184
Sdc3	8.27521e-134	-0.944707	0.052	0.59	1.4979e-129	5.71123e-184	-1.10274	0.057	0.611	1.03379e-179	8.27521e-134	1.14225e-183
Pdcd4	1.55041e-183	1.21532	0.865	0.387	2.80639e-179	2.94017e-141	0.858782	0.74	0.351	5.322e-137	2.94017e-141	3.10081e-183
Prkcd	3.62815e-149	-1.25627	0.331	0.793	6.56732e-145	4.74335e-183	-1.33326	0.302	0.778	8.58593e-179	3.62815e-149	9.48669e-183
Cd96	1.18752e-182	0.499067	0.467	0.075	2.14952e-178	8.46965e-96	0.375755	0.378	0.107	1.53309e-91	8.46965e-96	2.37503e-182
Gngt2	4.45114e-160	-1.32833	0.262	0.758	8.057e-156	1.98856e-182	-1.42292	0.235	0.71	3.59949e-178	4.45114e-160	3.97712e-182
Cd14	6.76593e-153	-2.54038	0.143	0.665	1.2247e-148	3.04245e-182	-2.30183	0.104	0.623	5.50715e-178	6.76593e-153	6.08491e-182
Ccr1	1.35098e-156	-1.81874	0.054	0.627	2.44541e-152	3.6459e-182	-1.88572	0.045	0.58	6.59944e-178	1.35098e-156	7.2918e-182
Tpd52	4.83421e-181	-1.54642	0.313	0.791	8.75041e-177	9.99857e-182	-1.333	0.278	0.739	1.80984e-177	4.83421e-181	1.99971e-181
Ifngr1	1.2544e-68	0.893761	0.974	0.895	2.27058e-64	3.45555e-181	1.35974	0.986	0.848	6.25489e-177	1.2544e-68	6.9111e-181
Apoe	1.51916e-180	-5.11989	0.957	0.983	2.74983e-176	1.5672e-55	-3.24944	0.197	0.439	2.83679e-51	1.5672e-55	3.03832e-180
C3	9.10974e-61	-0.77463	0.026	0.333	1.64895e-56	1.63197e-180	-1.74716	0.033	0.571	2.95403e-176	9.10974e-61	3.26394e-180
Ucp2	1.79366e-178	-1.38169	0.795	0.944	3.24671e-174	2.70383e-148	-0.990422	0.767	0.942	4.89421e-144	2.70383e-148	3.58733e-178
Septin6	4.43659e-139	0.794159	0.693	0.271	8.03068e-135	1.97502e-178	0.913863	0.707	0.285	3.57498e-174	4.43659e-139	3.95004e-178
Lrp1	7.3257e-171	-1.76751	0.046	0.649	1.32603e-166	6.5998e-178	-1.35334	0.036	0.57	1.19463e-173	7.3257e-171	1.31996e-177
Sla2	9.89163e-178	0.565764	0.511	0.095	1.79048e-173	7.45142e-131	0.568721	0.449	0.124	1.34878e-126	7.45142e-131	1.97833e-177
Tifab	2.69981e-126	-0.792122	0.02	0.531	4.88693e-122	4.62883e-177	-1.00811	0.019	0.558	8.37864e-173	2.69981e-126	9.25766e-177
Ciita	1.37226e-37	-0.701287	0.036	0.25	2.48394e-33	1.134e-176	-1.48154	0.037	0.566	2.05266e-172	1.37226e-37	2.268e-176
Lpcat2	8.72472e-170	-1.39052	0.064	0.663	1.57926e-165	9.33107e-176	-1.14753	0.038	0.574	1.68902e-171	8.72472e-170	1.86621e-175
Rac2	3.05575e-137	0.742882	0.981	0.917	5.53122e-133	1.04688e-175	0.834539	0.981	0.933	1.89495e-171	3.05575e-137	2.09375e-175
Ets1	2.94883e-155	0.721093	0.818	0.279	5.33767e-151	6.71391e-175	0.78541	0.855	0.33	1.21529e-170	2.94883e-155	1.34278e-174
Rps15	1.19496e-174	0.681076	1	0.994	2.163e-170	5.22768e-132	0.619029	0.991	0.994	9.46262e-128	5.22768e-132	2.38992e-174
Trib1	2.96222e-128	-1.12482	0.046	0.557	5.36191e-124	2.85e-174	-1.20586	0.038	0.562	5.15878e-170	2.96222e-128	5.7e-174
Milr1	1.12518e-151	-0.994769	0.072	0.634	2.03668e-147	4.10743e-174	-0.983669	0.071	0.593	7.43486e-170	1.12518e-151	8.21486e-174
Sirpb1c	8.01532e-127	-1.10334	0.01	0.521	1.45085e-122	4.79311e-174	-1.30047	0.025	0.555	8.67601e-170	8.01532e-127	9.58622e-174
Rpl12	5.42958e-174	0.880289	1	0.992	9.82809e-170	1.77755e-110	0.732129	0.992	0.983	3.21754e-106	1.77755e-110	1.08592e-173
Pik3r1	1.37188e-39	0.557303	0.789	0.615	2.48324e-35	1.0245e-173	1.14026	0.83	0.507	1.85444e-169	1.37188e-39	2.049e-173
Dab2ip	1.44863e-97	0.294442	0.245	0.039	2.62216e-93	1.23109e-173	0.514476	0.301	0.036	2.2284e-169	1.44863e-97	2.46219e-173
Plbd1	1.7431e-173	-1.61943	0.048	0.658	3.15518e-169	1.05208e-170	-1.36674	0.038	0.556	1.90438e-166	1.05208e-170	3.48619e-173
Zap70	2.08981e-173	0.602933	0.602	0.131	3.78276e-169	1.25993e-119	0.466364	0.571	0.183	2.28061e-115	1.25993e-119	4.17961e-173
Rps14	3.94572e-173	0.580048	0.999	0.997	7.14216e-169	3.02138e-118	0.44753	0.997	0.996	5.469e-114	3.02138e-118	7.89145e-173
Lgals3	1.01844e-155	-2.34955	0.482	0.829	1.84348e-151	6.60464e-173	-2.06195	0.472	0.816	1.19551e-168	1.01844e-155	1.32093e-172
Hebp1	2.31115e-61	-0.470494	0.012	0.316	4.18341e-57	1.38656e-172	-1.18301	0.038	0.561	2.50981e-168	2.31115e-61	2.77311e-172
P2ry6	2.04966e-155	-1.14856	0.035	0.618	3.71008e-151	5.61664e-172	-0.991642	0.026	0.556	1.01667e-167	2.04966e-155	1.12333e-171
Tut4	1.00082e-123	0.971758	0.825	0.443	1.81158e-119	8.1008e-172	1.0177	0.803	0.417	1.46633e-167	1.00082e-123	1.62016e-171
Rassf4	1.21364e-142	-0.967609	0.027	0.582	2.19681e-138	9.97216e-172	-0.981387	0.015	0.54	1.80506e-167	1.21364e-142	1.99443e-171
Myb	1.57845e-171	0.468677	0.282	0.024	2.85715e-167	3.2239e-148	0.491478	0.274	0.035	5.83557e-144	3.2239e-148	3.15689e-171
Rps15a	1.79391e-171	0.801447	1	0.997	3.24715e-167	5.61908e-80	0.471199	1	0.994	1.01711e-75	5.61908e-80	3.58781e-171
Cd300lf	3.26986e-158	-1.28248	0.091	0.668	5.91878e-154	1.09901e-170	-1.27747	0.109	0.625	1.98932e-166	3.26986e-158	2.19802e-170
Eya1	2.99953e-170	0.322291	0.181	0.004	5.42944e-166	4.33549e-108	0.313303	0.131	0.006	7.84767e-104	4.33549e-108	5.99905e-170
Picalm	4.37105e-170	-1.31261	0.598	0.887	7.91205e-166	4.30092e-158	-1.06147	0.56	0.874	7.78509e-154	4.30092e-158	8.74211e-170
Gnas	1.40226e-108	0.62079	0.983	0.953	2.53824e-104	4.4166e-170	0.750125	0.977	0.963	7.9945e-166	1.40226e-108	8.83321e-170
Flt3l	5.59439e-170	0.629735	0.489	0.101	1.01264e-165	1.54697e-133	0.609976	0.449	0.129	2.80017e-129	1.54697e-133	1.11888e-169
Marchf1	1.99816e-128	-0.82927	0.012	0.529	3.61687e-124	1.33954e-169	-0.907522	0.009	0.53	2.4247e-165	1.99816e-128	2.67908e-169
Sesn3	1.77432e-169	0.643642	0.554	0.13	3.2117e-165	5.98326e-94	0.541706	0.448	0.164	1.08303e-89	5.98326e-94	3.54865e-169
Snx20	7.79325e-148	-1.01504	0.243	0.772	1.41066e-143	3.03017e-169	-0.943713	0.233	0.744	5.48492e-165	7.79325e-148	6.06035e-169
Bcl2a1a	4.26284e-127	-1.18828	0.023	0.534	7.71617e-123	3.13173e-169	-1.4585	0.017	0.534	5.66875e-165	4.26284e-127	6.26347e-169
Itm2b	3.8033e-169	-1.31549	0.973	0.988	6.88435e-165	6.05328e-133	-0.955336	0.983	0.987	1.0957e-128	6.05328e-133	7.6066e-169
Rpl19	1.54666e-168	0.543618	1	0.996	2.79961e-164	5.53693e-102	0.401365	0.997	0.995	1.00224e-97	5.53693e-102	3.09332e-168
Havcr2	3.91393e-154	-1.00718	0.042	0.613	7.08461e-150	2.15328e-168	-0.959832	0.061	0.583	3.89765e-164	3.91393e-154	4.30656e-168
Rpl23a	2.25606e-168	0.739144	0.994	0.989	4.0837e-164	1.09618e-100	0.553105	0.981	0.983	1.9842e-96	1.09618e-100	4.51213e-168
Hexa	9.35187e-168	-1.47514	0.263	0.753	1.69278e-163	1.05112e-164	-1.1925	0.249	0.695	1.90263e-160	1.05112e-164	1.87037e-167
Rpl27a	1.33082e-167	0.648388	1	0.998	2.40892e-163	7.75931e-70	0.406887	0.997	0.996	1.40451e-65	7.75931e-70	2.66164e-167
Oasl2	7.81908e-96	-1.12512	0.103	0.545	1.41533e-91	2.38531e-167	-1.35519	0.029	0.543	4.31764e-163	7.81908e-96	4.77061e-167
P2rx4	8.37212e-159	-1.08614	0.049	0.639	1.51544e-154	3.22576e-167	-0.995032	0.041	0.566	5.83895e-163	8.37212e-159	6.45152e-167
Tlr2	1.52119e-137	-1.42044	0.046	0.579	2.75351e-133	8.57843e-167	-1.33829	0.029	0.546	1.55278e-162	1.52119e-137	1.71569e-166
Mmp14	1.4348e-147	-1.4872	0.02	0.584	2.59713e-143	9.85324e-167	-1.49302	0.015	0.528	1.78354e-162	1.4348e-147	1.97065e-166
Ctsl	1.88143e-166	-2.45889	0.169	0.704	3.40557e-162	1.05697e-160	-1.75638	0.069	0.567	1.91322e-156	1.05697e-160	3.76285e-166
Rps5	4.80927e-166	0.698572	1	0.995	8.70526e-162	7.73554e-91	0.518969	0.995	0.993	1.40021e-86	7.73554e-91	9.61854e-166
Hip1r	8.35108e-166	0.616868	0.491	0.098	1.51163e-161	3.34234e-122	0.530861	0.428	0.118	6.04997e-118	3.34234e-122	1.67022e-165
Man2b1	8.78295e-166	-1.50883	0.566	0.861	1.5898e-161	2.50705e-130	-1.00647	0.518	0.822	4.53802e-126	2.50705e-130	1.75659e-165
Nup210	1.42075e-149	0.760159	0.64	0.216	2.57171e-145	2.19005e-165	0.812287	0.601	0.212	3.96421e-161	1.42075e-149	4.3801e-165
Adap2	3.76055e-146	-0.98468	0.009	0.569	6.80697e-142	3.03702e-165	-0.922041	0.01	0.521	5.49731e-161	3.76055e-146	6.07404e-165
Rpl21	3.51874e-164	0.665342	1	0.995	6.36927e-160	8.10709e-102	0.517029	0.992	0.99	1.46747e-97	8.10709e-102	7.03748e-164
Gdi2	8.32378e-164	-1.07783	0.748	0.94	1.50669e-159	2.12333e-118	-0.743665	0.757	0.923	3.84344e-114	2.12333e-118	1.66476e-163
1600014C10Rik	6.154e-64	-0.532634	0.179	0.519	1.11394e-59	1.05303e-163	-1.68326	0.329	0.752	1.90609e-159	6.154e-64	2.10606e-163
F11r	1.16289e-163	-1.22473	0.051	0.641	2.10495e-159	6.06505e-161	-1.10564	0.041	0.545	1.09783e-156	6.06505e-161	2.32578e-163
Rpl34	1.47553e-163	0.599739	0.999	0.994	2.67085e-159	9.10048e-68	0.351304	0.991	0.993	1.64728e-63	9.10048e-68	2.95106e-163
Axl	7.8583e-132	-1.24013	0.065	0.582	1.42243e-127	9.24488e-163	-1.20882	0.047	0.551	1.67342e-158	7.8583e-132	1.84898e-162
Irf7	8.93333e-46	-1.18023	0.479	0.678	1.61702e-41	1.03479e-162	-1.93009	0.49	0.817	1.87307e-158	8.93333e-46	2.06958e-162
Rps11	1.45065e-162	0.661489	1	0.997	2.62583e-158	1.35532e-92	0.456582	0.998	0.995	2.45326e-88	1.35532e-92	2.90131e-162
Irf8	1.00138e-69	0.918784	0.899	0.819	1.8126e-65	2.20981e-162	1.18034	0.943	0.845	3.99998e-158	1.00138e-69	4.41962e-162
Scpep1	6.6823e-125	-0.804836	0.101	0.601	1.20956e-120	7.60026e-162	-0.833307	0.054	0.56	1.37572e-157	6.6823e-125	1.52005e-161
Cyfip1	8.3911e-148	-1.06196	0.233	0.717	1.51887e-143	4.12807e-161	-0.985066	0.229	0.695	7.47222e-157	8.3911e-148	8.25614e-161
Rpl37a	1.03369e-160	0.576601	0.997	0.997	1.87108e-156	2.88708e-106	0.445885	0.998	0.994	5.2259e-102	2.88708e-106	2.06737e-160
Tle5	3.979e-109	0.732982	0.948	0.861	7.2024e-105	1.14903e-160	0.802926	0.964	0.857	2.07987e-156	3.979e-109	2.29807e-160
Klrg1	1.00411e-96	0.288119	0.162	0.014	1.81754e-92	2.56223e-160	0.621275	0.297	0.037	4.6379e-156	1.00411e-96	5.12447e-160
Rpl9	3.31064e-160	0.59091	1	0.996	5.9926e-156	1.11152e-76	0.38595	0.992	0.993	2.01196e-72	1.11152e-76	6.62129e-160
Rnf43	4.98619e-160	0.276375	0.219	0.012	9.02549e-156	2.30569e-131	0.260141	0.18	0.012	4.17353e-127	2.30569e-131	9.97237e-160
Skap2	8.18207e-160	-1.07093	0.263	0.773	1.48104e-155	4.69195e-158	-0.961545	0.275	0.735	8.49289e-154	4.69195e-158	1.63641e-159
Slc29a3	5.63261e-142	-0.960656	0.068	0.615	1.01956e-137	7.86557e-159	-0.96568	0.083	0.58	1.42375e-154	5.63261e-142	1.57311e-158
Tifa	7.73533e-132	-0.77984	0.016	0.545	1.40017e-127	1.39931e-158	-0.840436	0.022	0.521	2.53288e-154	7.73533e-132	2.79861e-158
Rps16	1.41803e-158	0.583614	1	0.997	2.56678e-154	3.51388e-104	0.456513	0.995	0.997	6.36047e-100	3.51388e-104	2.83606e-158
Rpl23	5.14902e-158	0.612398	1	0.998	9.32025e-154	9.50262e-74	0.436001	0.999	0.998	1.72007e-69	9.50262e-74	1.0298e-157
Atp6v0b	5.49364e-158	-1.06856	0.661	0.895	9.94404e-154	2.6303e-148	-0.881076	0.632	0.88	4.7611e-144	2.6303e-148	1.09873e-157
Clec4a3	3.77997e-132	-1.19541	0.026	0.55	6.84213e-128	2.58465e-157	-1.43336	0.032	0.526	4.67848e-153	3.77997e-132	5.1693e-157
Cemip2	8.24382e-157	0.767128	0.541	0.149	1.49221e-152	4.01852e-61	0.550538	0.425	0.203	7.27392e-57	4.01852e-61	1.64876e-156
Rps21	1.04414e-156	0.615055	1	0.997	1.88999e-152	7.99851e-76	0.372606	0.995	0.995	1.44781e-71	7.99851e-76	2.08827e-156
Rpl14	1.23858e-156	0.655773	0.999	0.99	2.24195e-152	1.07264e-96	0.529818	0.987	0.984	1.94158e-92	1.07264e-96	2.47716e-156
Ikzf3	2.23113e-150	0.522133	0.54	0.12	4.03857e-146	1.49388e-156	0.649813	0.553	0.154	2.70407e-152	2.23113e-150	2.98776e-156
Rpl8	1.56053e-156	0.614135	0.999	0.996	2.82472e-152	8.07219e-107	0.501547	0.996	0.995	1.46115e-102	8.07219e-107	3.12107e-156
Rpl3	1.71948e-156	0.738618	1	0.992	3.11242e-152	3.24635e-87	0.559941	0.986	0.985	5.87622e-83	3.24635e-87	3.43895e-156
Msr1	4.13058e-129	-1.382	0.035	0.549	7.47677e-125	3.09983e-156	-1.42205	0.032	0.526	5.611e-152	4.13058e-129	6.19966e-156
Gapdh	3.50278e-95	-0.943807	0.935	0.98	6.34039e-91	4.74628e-156	-1.14114	0.922	0.982	8.59124e-152	3.50278e-95	9.49255e-156
Tmem106a	1.5683e-106	-0.688247	0.035	0.493	2.83878e-102	1.44796e-154	-0.889523	0.059	0.55	2.62096e-150	1.5683e-106	2.89593e-154
Cx3cr1	2.98409e-154	-2.4931	0.097	0.645	5.40151e-150	2.33322e-117	-1.70422	0.088	0.504	4.22336e-113	2.33322e-117	5.96819e-154
Rplp2	3.57646e-154	0.574042	0.999	0.997	6.47375e-150	4.8652e-100	0.435432	0.996	0.996	8.80649e-96	4.8652e-100	7.15292e-154
Itgb5	3.6331e-154	-1.50282	0.043	0.614	6.57627e-150	5.39525e-138	-1.04403	0.023	0.474	9.76595e-134	5.39525e-138	7.2662e-154
Atp2a3	2.26988e-88	0.473384	0.447	0.148	4.10872e-84	5.72921e-154	0.710717	0.523	0.158	1.03704e-149	2.26988e-88	1.14584e-153
Rab37	9.39498e-154	0.417435	0.329	0.043	1.70059e-149	3.56458e-148	0.508947	0.333	0.059	6.45225e-144	3.56458e-148	1.879e-153
Ogfrl1	1.81228e-130	-1.00017	0.14	0.633	3.28042e-126	2.44816e-153	-0.982522	0.101	0.59	4.43142e-149	1.81228e-130	4.89633e-153
Sat1	5.58335e-153	-1.47694	0.7	0.92	1.01064e-148	4.01358e-119	-1.20876	0.629	0.873	7.26498e-115	4.01358e-119	1.11667e-152
Rps7	6.12827e-153	0.690709	1	0.996	1.10928e-148	1.3228e-77	0.486523	0.995	0.992	2.39441e-73	1.3228e-77	1.22565e-152
Tgm2	1.35176e-89	-1.65487	0.056	0.465	2.44681e-85	6.29555e-153	-1.90141	0.072	0.552	1.13956e-148	1.35176e-89	1.25911e-152
Itgam	1.26531e-152	-1.68171	0.201	0.723	2.29033e-148	1.86107e-92	-0.974244	0.313	0.674	3.36873e-88	1.86107e-92	2.53061e-152
Slc11a1	5.53627e-143	-1.28444	0.054	0.595	1.00212e-138	8.28487e-152	-1.08365	0.046	0.53	1.49964e-147	5.53627e-143	1.65697e-151
Il1rn	3.72436e-63	-1.05326	0.045	0.362	6.74147e-59	1.16185e-151	-2.20623	0.051	0.53	2.10307e-147	3.72436e-63	2.3237e-151
Gm33104	1.88744e-129	0.425838	0.301	0.044	3.41645e-125	1.31962e-151	0.58801	0.332	0.056	2.38864e-147	1.88744e-129	2.63924e-151
Gata3	1.94675e-151	0.488553	0.405	0.068	3.52382e-147	3.56337e-146	0.485445	0.419	0.094	6.45005e-142	3.56337e-146	3.89351e-151
Fcgr3	1.78768e-140	-2.1571	0.505	0.759	3.23588e-136	2.14974e-151	-1.9891	0.436	0.707	3.89124e-147	1.78768e-140	4.29948e-151
Pou2f2	1.89817e-150	-1.53316	0.113	0.667	3.43588e-146	2.94242e-151	-1.40632	0.117	0.596	5.32608e-147	1.89817e-150	5.88485e-151
Ly6i	3.11111e-34	-0.932075	0.022	0.216	5.63142e-30	7.60532e-151	-2.66389	0.066	0.539	1.37664e-146	3.11111e-34	1.52106e-150
Tnfaip2	3.51779e-96	-1.22896	0.025	0.447	6.36756e-92	9.22408e-151	-1.63723	0.029	0.51	1.66965e-146	3.51779e-96	1.84482e-150
Car5b	1.36815e-150	0.347124	0.271	0.027	2.47649e-146	2.59953e-129	0.421743	0.248	0.034	4.70542e-125	2.59953e-129	2.7363e-150
Rpsa	2.67752e-150	0.701985	1	0.998	4.84659e-146	1.17116e-95	0.589644	1	0.996	2.11992e-91	1.17116e-95	5.35505e-150
Clec4a1	1.33796e-109	-1.12388	0.036	0.503	2.42184e-105	3.28498e-150	-1.30418	0.026	0.509	5.94614e-146	1.33796e-109	6.56996e-150
Septin11	2.5434e-119	0.783256	0.708	0.331	4.6038e-115	3.47475e-150	0.898647	0.693	0.319	6.28964e-146	2.5434e-119	6.94949e-150
Gm21188	1.2704e-67	-0.554557	0.013	0.343	2.29954e-63	4.82414e-150	-0.972989	0.014	0.494	8.73218e-146	1.2704e-67	9.64829e-150
Cd33	3.21335e-149	-1.11032	0.036	0.605	5.81649e-145	2.38223e-108	-0.751467	0.023	0.405	4.31207e-104	2.38223e-108	6.42671e-149
C3ar1	7.59612e-149	-1.76872	0.052	0.605	1.37497e-144	1.39523e-142	-1.46353	0.024	0.484	2.52551e-138	1.39523e-142	1.51922e-148
Cstb	4.26038e-113	-1.48598	0.603	0.827	7.71172e-109	1.53551e-148	-1.62838	0.543	0.826	2.77942e-144	4.26038e-113	3.07102e-148
Rnf149	1.34324e-105	-1.07445	0.489	0.793	2.43139e-101	1.86933e-148	-1.26294	0.385	0.763	3.38367e-144	1.34324e-105	3.73866e-148
Hk2	8.20653e-96	-0.859815	0.133	0.553	1.48546e-91	2.03946e-148	-1.02697	0.1	0.566	3.69163e-144	8.20653e-96	4.07892e-148
Rnf157	4.03323e-79	0.516456	0.46	0.169	7.30055e-75	2.36045e-148	0.782659	0.509	0.156	4.27265e-144	4.03323e-79	4.7209e-148
Pfn1	6.88601e-97	0.525881	0.997	0.992	1.24644e-92	5.78523e-148	0.635246	0.998	0.993	1.04718e-143	6.88601e-97	1.15705e-147
Rpl18a	8.29319e-148	0.601729	1	0.998	1.50115e-143	1.26155e-71	0.399259	0.998	0.997	2.28354e-67	1.26155e-71	1.65864e-147
Vsir	2.50169e-147	-1.23829	0.298	0.768	4.52831e-143	1.11831e-147	-1.09271	0.32	0.734	2.02426e-143	2.50169e-147	2.23662e-147
Lmo2	4.7194e-141	-0.864734	0.025	0.577	8.54258e-137	2.10328e-147	-0.772502	0.024	0.503	3.80715e-143	4.7194e-141	4.20656e-147
Wfdc17	1.00106e-139	-1.9201	0.061	0.597	1.81203e-135	2.41736e-147	-1.82705	0.042	0.515	4.37566e-143	1.00106e-139	4.83471e-147
Gbp2	1.06002e-20	-1.01028	0.204	0.366	1.91874e-16	3.34728e-147	-2.26673	0.229	0.656	6.05892e-143	1.06002e-20	6.69457e-147
Cd244a	1.02144e-95	0.722786	0.748	0.428	1.84891e-91	8.498e-147	0.933512	0.712	0.362	1.53822e-142	1.02144e-95	1.6996e-146
Rpl32	1.30025e-146	0.678991	1	0.997	2.35358e-142	9.15385e-84	0.567135	0.997	0.995	1.65694e-79	9.15385e-84	2.6005e-146
Themis2	1.04442e-100	-0.704022	0.038	0.478	1.89051e-96	1.63281e-146	-0.821593	0.042	0.513	2.95556e-142	1.04442e-100	3.26563e-146
Taldo1	2.9312e-146	-1.04967	0.709	0.915	5.30576e-142	1.14293e-135	-0.911439	0.699	0.909	2.06882e-131	1.14293e-135	5.8624e-146
Il13ra1	8.31605e-110	-0.679987	0.019	0.486	1.50529e-105	3.21244e-146	-0.795446	0.013	0.484	5.81484e-142	8.31605e-110	6.42488e-146
Il6ra	1.12848e-144	-0.865346	0.014	0.573	2.04266e-140	1.31533e-145	-0.778253	0.017	0.491	2.38087e-141	1.12848e-144	2.63065e-145
Lamb3	4.79785e-126	0.438498	0.36	0.066	8.68459e-122	1.7142e-145	0.571296	0.373	0.076	3.10286e-141	4.79785e-126	3.42839e-145
Nampt	5.60301e-83	-0.850719	0.297	0.644	1.0142e-78	2.30928e-145	-1.14095	0.247	0.689	4.18002e-141	5.60301e-83	4.61856e-145
Plin2	3.02894e-135	-1.39378	0.252	0.696	5.48268e-131	3.70362e-145	-1.1171	0.219	0.654	6.70392e-141	3.02894e-135	7.40724e-145
Cyba	5.85087e-145	-1.00573	0.961	0.979	1.05907e-140	1.86733e-130	-0.809665	0.971	0.979	3.38005e-126	1.86733e-130	1.17017e-144
Ppm1j	3.61029e-122	0.384692	0.342	0.062	6.53499e-118	6.17053e-145	0.458209	0.317	0.053	1.11693e-140	3.61029e-122	1.23411e-144
Akr1a1	9.34402e-113	-0.875097	0.758	0.908	1.69136e-108	9.41266e-145	-0.876044	0.682	0.902	1.70379e-140	9.34402e-113	1.88253e-144
Klra1	1.93282e-144	0.897855	0.187	0.009	3.49859e-140	9.63781e-75	0.621006	0.105	0.008	1.74454e-70	9.63781e-75	3.86564e-144
Sdcbp	2.79413e-144	-1.2038	0.755	0.898	5.05765e-140	1.4567e-87	-0.831091	0.782	0.886	2.63677e-83	1.4567e-87	5.58825e-144
Rhog	2.32263e-106	-0.797917	0.531	0.832	4.2042e-102	5.94933e-144	-0.858435	0.474	0.838	1.07689e-139	2.32263e-106	1.18987e-143
Ube2l6	1.99592e-74	-0.57181	0.007	0.359	3.61281e-70	6.16792e-144	-0.878734	0.03	0.508	1.11646e-139	1.99592e-74	1.23358e-143
Lair1	6.69345e-144	-1.56655	0.172	0.662	1.21158e-139	5.66581e-128	-1.35581	0.209	0.599	1.02557e-123	5.66581e-128	1.33869e-143
Rinl	4.14828e-134	0.793413	0.792	0.394	7.50881e-130	6.94767e-144	0.784746	0.787	0.431	1.2576e-139	4.14828e-134	1.38953e-143
Rpl22l1	1.99594e-108	0.813329	0.959	0.929	3.61286e-104	8.27946e-144	0.856301	0.941	0.892	1.49866e-139	1.99594e-108	1.65589e-143
Rps12	1.0211e-143	0.709196	0.999	0.997	1.8483e-139	3.80315e-74	0.545336	0.995	0.993	6.88409e-70	3.80315e-74	2.04221e-143
Rps27	1.3244e-143	0.641717	1	0.996	2.39729e-139	1.85692e-103	0.413675	0.997	0.995	3.36122e-99	1.85692e-103	2.6488e-143
Gzmc	1.50444e-143	5.01226	0.569	0.217	2.72319e-139	4.32126e-129	4.23363	0.482	0.187	7.82191e-125	4.32126e-129	3.00888e-143
Creb5	9.49566e-108	-0.86341	0.009	0.468	1.71881e-103	2.93168e-143	-1.02808	0.014	0.479	5.30663e-139	9.49566e-108	5.86336e-143
Serbp1	3.24073e-143	0.802574	0.973	0.945	5.86604e-139	6.11066e-141	0.744723	0.964	0.922	1.10609e-136	6.11066e-141	6.48145e-143
Rpl18	7.91389e-143	0.592998	0.997	0.997	1.43249e-138	9.15575e-54	0.356915	0.995	0.994	1.65728e-49	9.15575e-54	1.58278e-142
Rpl37	1.18662e-142	0.575242	1	0.997	2.14789e-138	4.15272e-59	0.404565	0.996	0.993	7.51685e-55	4.15272e-59	2.37323e-142
Trem2	4.69621e-142	-2.18346	0.091	0.61	8.50062e-138	1.21283e-131	-1.61682	0.049	0.483	2.19535e-127	1.21283e-131	9.39243e-142
Camk2n1	1.15058e-102	0.805322	0.572	0.219	2.08266e-98	5.68422e-142	0.852235	0.437	0.115	1.0289e-137	1.15058e-102	1.13684e-141
Vamp8	1.98765e-108	-0.731583	0.731	0.904	3.59785e-104	1.00842e-141	-0.795271	0.701	0.912	1.82535e-137	1.98765e-108	2.01685e-141
Plac8	4.21758e-14	-1.59455	0.541	0.606	7.63424e-10	1.73965e-141	-2.12312	0.552	0.865	3.14894e-137	4.21758e-14	3.4793e-141
Evi2a	9.86581e-132	-0.958133	0.229	0.707	1.78581e-127	2.4667e-141	-0.874935	0.248	0.69	4.46497e-137	9.86581e-132	4.9334e-141
Cnn2	3.09378e-72	0.656621	0.838	0.643	5.60005e-68	2.78753e-141	0.881561	0.898	0.644	5.04571e-137	3.09378e-72	5.57507e-141
Nfe2l2	5.60423e-141	-1.3019	0.329	0.754	1.01442e-136	8.57217e-122	-0.98707	0.233	0.648	1.55165e-117	8.57217e-122	1.12085e-140
Cdkn1a	1.14066e-89	-1.36692	0.192	0.58	2.06471e-85	5.74824e-141	-1.42382	0.143	0.599	1.04049e-136	1.14066e-89	1.14965e-140
Dock4	3.29651e-126	-0.807101	0.014	0.525	5.96702e-122	6.38103e-141	-0.746716	0.026	0.492	1.15503e-136	3.29651e-126	1.27621e-140
Peak1	4.06703e-71	0.633309	0.664	0.372	7.36174e-67	1.96376e-139	0.932245	0.668	0.307	3.55461e-135	4.06703e-71	3.92752e-139
Rpl17	2.24463e-139	0.578378	1	0.998	4.063e-135	2.86739e-59	0.378513	0.997	0.995	5.19026e-55	2.86739e-59	4.48926e-139
Fos	4.17097e-139	-2.19783	0.754	0.902	7.54987e-135	4.17665e-134	-1.54893	0.797	0.911	7.56015e-130	4.17665e-134	8.34193e-139
Isg15	1.19257e-54	-1.56613	0.266	0.565	2.15867e-50	8.43042e-139	-2.07619	0.299	0.711	1.52599e-134	1.19257e-54	1.68608e-138
Rps6	1.60495e-138	0.635662	0.999	0.995	2.90513e-134	4.52145e-77	0.493905	0.987	0.986	8.18427e-73	4.52145e-77	3.20991e-138
Bri3	2.58035e-104	-0.853901	0.654	0.872	4.67068e-100	1.92368e-138	-0.927271	0.521	0.837	3.48206e-134	2.58035e-104	3.84737e-138
Tns3	1.80611e-85	-0.639099	0.067	0.455	3.26924e-81	5.02637e-138	-0.805812	0.046	0.498	9.09823e-134	1.80611e-85	1.00527e-137
Setbp1	2.04147e-102	0.455706	0.253	0.04	3.69527e-98	6.45537e-138	0.556781	0.28	0.042	1.16849e-133	2.04147e-102	1.29107e-137
Nupr1	1.04407e-87	-0.723723	0.01	0.408	1.88988e-83	1.26121e-137	-0.931807	0.014	0.467	2.28292e-133	1.04407e-87	2.52243e-137
Clec5a	1.07709e-117	-0.956233	0.02	0.509	1.94963e-113	1.41489e-137	-1.03221	0.017	0.468	2.5611e-133	1.07709e-117	2.82979e-137
Slamf8	3.02995e-54	-0.411486	0.012	0.291	5.48452e-50	3.09667e-137	-0.830602	0.012	0.463	5.60529e-133	3.02995e-54	6.19335e-137
Cxxc5	2.18018e-116	0.463759	0.431	0.103	3.94634e-112	3.43126e-137	0.448727	0.335	0.062	6.21093e-133	2.18018e-116	6.86253e-137
Pitpnc1	4.26591e-82	0.656129	0.64	0.316	7.72172e-78	4.99364e-137	0.84597	0.656	0.298	9.03898e-133	4.26591e-82	9.98727e-137
Dok3	5.02827e-137	-0.850676	0.036	0.572	9.10167e-133	7.25062e-136	-0.716935	0.018	0.469	1.31243e-131	7.25062e-136	1.00565e-136
Cd300a	1.28015e-136	-1.10195	0.025	0.563	2.3172e-132	3.02442e-132	-0.943798	0.019	0.459	5.4745e-128	3.02442e-132	2.5603e-136
Cebpa	2.47976e-136	-1.13381	0.03	0.569	4.4886e-132	1.01156e-133	-0.916969	0.017	0.462	1.83102e-129	1.01156e-133	4.95951e-136
Clec4a2	3.06262e-136	-1.45896	0.032	0.561	5.54365e-132	1.73799e-123	-1.20802	0.02	0.44	3.14594e-119	1.73799e-123	6.12524e-136
Rps4x	1.7665e-135	0.5829	0.999	0.995	3.19753e-131	1.33778e-74	0.438374	0.996	0.99	2.42152e-70	1.33778e-74	3.53299e-135
Il12rb2	1.8738e-127	0.5376	0.307	0.047	3.39177e-123	3.21342e-135	0.753079	0.387	0.094	5.81661e-131	1.8738e-127	6.42683e-135
Soat1	9.21705e-131	-0.862527	0.213	0.695	1.66838e-126	4.42349e-135	-0.778198	0.2	0.649	8.00695e-131	9.21705e-131	8.84697e-135
Eif4ebp1	1.64285e-89	-0.724965	0.181	0.586	2.97373e-85	5.82202e-135	-0.921616	0.174	0.614	1.05384e-130	1.64285e-89	1.1644e-134
Sdc4	8.25449e-98	-1.19122	0.088	0.529	1.49415e-93	1.22592e-134	-1.36394	0.061	0.517	2.21903e-130	8.25449e-98	2.45183e-134
Gpr35	2.051e-102	-0.674861	0.013	0.457	3.71252e-98	1.93294e-134	-0.761356	0.014	0.459	3.49881e-130	2.051e-102	3.86588e-134
Rpl30	2.43667e-134	0.550267	1	0.997	4.41061e-130	4.38166e-74	0.383927	0.996	0.994	7.93124e-70	4.38166e-74	4.87333e-134
B4galnt1	5.38636e-106	0.814084	0.834	0.652	9.74985e-102	8.21132e-134	0.927409	0.802	0.588	1.48633e-129	5.38636e-106	1.64226e-133
Tctex1d2	1.29364e-99	-0.608005	0.027	0.468	2.34162e-95	8.65883e-134	-0.680023	0.012	0.455	1.56733e-129	1.29364e-99	1.73177e-133
Ralb	2.65031e-119	-0.74752	0.122	0.595	4.79732e-115	1.03348e-133	-0.731101	0.107	0.547	1.8707e-129	2.65031e-119	2.06696e-133
Adgre1	4.26486e-130	-1.25624	0.038	0.554	7.71982e-126	1.1421e-133	-1.00661	0.024	0.468	2.06732e-129	4.26486e-130	2.28421e-133
Capg	1.30725e-15	-0.574122	0.563	0.679	2.36625e-11	1.39798e-133	-1.22865	0.507	0.835	2.53048e-129	1.30725e-15	2.79595e-133
Apobec1	9.87029e-132	-1.05847	0.084	0.598	1.78662e-127	2.00017e-133	-0.922825	0.085	0.536	3.6205e-129	9.87029e-132	4.00033e-133
Rab32	1.13924e-118	-0.780675	0.051	0.546	2.06214e-114	3.15529e-133	-0.836419	0.052	0.501	5.7114e-129	1.13924e-118	6.31059e-133
Itgb3	3.49606e-133	0.46068	0.369	0.066	6.32822e-129	5.75668e-106	0.443816	0.324	0.075	1.04202e-101	5.75668e-106	6.99212e-133
Bcl2a1d	5.60572e-87	-0.873326	0.172	0.556	1.01469e-82	4.03995e-133	-0.972409	0.113	0.556	7.31272e-129	5.60572e-87	8.0799e-133
Gabarap	6.10525e-133	-0.817801	0.874	0.95	1.10511e-128	1.54691e-125	-0.714914	0.887	0.953	2.80006e-121	1.54691e-125	1.22105e-132
Rps10	8.16676e-133	0.600415	0.987	0.983	1.47826e-128	2.2343e-71	0.426995	0.973	0.981	4.04431e-67	2.2343e-71	1.63335e-132
Capza2	7.23226e-132	-0.897673	0.808	0.925	1.30911e-127	1.05434e-132	-0.823672	0.757	0.925	1.90847e-128	7.23226e-132	2.10869e-132
Gda	1.65727e-77	-0.912502	0.03	0.393	2.99982e-73	1.18719e-132	-1.07879	0.015	0.457	2.14893e-128	1.65727e-77	2.37437e-132
Zeb2	2.05524e-132	-1.57206	0.446	0.803	3.72019e-128	4.0103e-83	-0.935941	0.536	0.774	7.25904e-79	4.0103e-83	4.11048e-132
Rtp4	5.52813e-48	-0.717495	0.265	0.557	1.00065e-43	1.70685e-131	-1.07984	0.261	0.694	3.08957e-127	5.52813e-48	3.41371e-131
Pilra	7.66617e-118	-0.910066	0.017	0.504	1.38765e-113	2.42573e-131	-0.928847	0.019	0.459	4.39081e-127	7.66617e-118	4.85145e-131
Basp1	1.67434e-126	-1.63743	0.119	0.613	3.03072e-122	3.13173e-131	-1.66507	0.078	0.512	5.66875e-127	1.67434e-126	6.26347e-131
Zfp512	5.15694e-131	0.836807	0.577	0.203	9.33457e-127	1.47355e-117	0.812677	0.503	0.196	2.66727e-113	1.47355e-117	1.03139e-130
Rpl7	6.92624e-131	0.542821	0.997	0.992	1.25372e-126	1.54128e-68	0.350796	0.995	0.991	2.78987e-64	1.54128e-68	1.38525e-130
Dab2	8.6824e-131	-1.55646	0.068	0.572	1.5716e-126	1.58668e-117	-1.1135	0.027	0.432	2.87206e-113	1.58668e-117	1.73648e-130
Lacc1	2.03954e-94	-0.73579	0.071	0.484	3.69177e-90	9.4602e-131	-0.813818	0.047	0.482	1.71239e-126	2.03954e-94	1.89204e-130
Clec12a	7.25138e-81	-0.873696	0.043	0.419	1.31257e-76	2.96281e-130	-1.05027	0.029	0.463	5.36297e-126	7.25138e-81	5.92561e-130
Cd302	6.22558e-110	-0.771045	0.026	0.492	1.12689e-105	6.07845e-130	-0.77034	0.016	0.454	1.10026e-125	6.22558e-110	1.21569e-129
Rpl4	8.78376e-130	0.633584	0.991	0.986	1.58995e-125	2.35934e-73	0.543872	0.973	0.977	4.27064e-69	2.35934e-73	1.75675e-129
Ccl6	2.81544e-129	-1.57154	0.032	0.552	5.09624e-125	7.0069e-126	-1.47503	0.029	0.459	1.26832e-121	7.0069e-126	5.63089e-129
Marcksl1	6.58901e-93	-1.00608	0.058	0.471	1.19268e-88	7.28742e-129	-1.24875	0.05	0.482	1.3191e-124	6.58901e-93	1.45748e-128
Atf3	9.85633e-100	-1.83227	0.122	0.544	1.78409e-95	8.91595e-129	-1.49829	0.098	0.527	1.61388e-124	9.85633e-100	1.78319e-128
C5ar1	1.25734e-128	-1.39942	0.032	0.544	2.27591e-124	1.03082e-120	-1.0589	0.016	0.427	1.86589e-116	1.03082e-120	2.51468e-128
Rpl36a	1.52981e-128	0.746935	0.99	0.978	2.76912e-124	4.33569e-49	0.486223	0.962	0.964	7.84803e-45	4.33569e-49	3.05963e-128
Sap30	1.7106e-96	-0.717199	0.139	0.565	3.09636e-92	2.79861e-128	-0.724394	0.096	0.542	5.06576e-124	1.7106e-96	5.59722e-128
Sell	4.08265e-128	0.817187	0.65	0.217	7.39001e-124	2.18885e-87	0.80341	0.682	0.361	3.96204e-83	2.18885e-87	8.16531e-128
Plaur	9.77559e-128	-1.43262	0.056	0.567	1.76948e-123	1.24399e-106	-0.969906	0.106	0.506	2.25174e-102	1.24399e-106	1.95512e-127
Anxa3	1.70184e-127	-1.22441	0.036	0.541	3.0805e-123	2.28863e-110	-0.798494	0.022	0.41	4.14266e-106	2.28863e-110	3.40368e-127
Slfn2	3.95459e-102	-0.977159	0.7	0.925	7.1582e-98	6.8651e-127	-0.958613	0.71	0.931	1.24265e-122	3.95459e-102	1.37302e-126
Bspry	6.9795e-127	0.305821	0.318	0.049	1.26336e-122	6.87294e-99	0.325819	0.282	0.061	1.24407e-94	6.87294e-99	1.3959e-126
Itih5	8.30355e-127	0.307295	0.315	0.048	1.50303e-122	1.1055e-75	0.286619	0.256	0.062	2.00107e-71	1.1055e-75	1.66071e-126
Nfam1	9.78993e-127	-0.808258	0.016	0.53	1.77208e-122	7.06002e-123	-0.683511	0.011	0.43	1.27793e-118	7.06002e-123	1.95799e-126
Cyfip2	3.44486e-126	0.820291	0.726	0.327	6.23554e-122	1.00957e-115	0.764474	0.684	0.354	1.82742e-111	1.00957e-115	6.88972e-126
Blvrb	1.2635e-95	-0.78003	0.148	0.553	2.28706e-91	3.83421e-126	-0.782498	0.12	0.551	6.9403e-122	1.2635e-95	7.66842e-126
Slc43a2	3.89069e-126	-0.910308	0.08	0.593	7.04254e-122	5.18535e-120	-0.722753	0.071	0.506	9.38601e-116	5.18535e-120	7.78138e-126
Cnih4	5.88206e-78	-0.625228	0.353	0.691	1.06471e-73	4.33065e-126	-0.760487	0.285	0.705	7.83892e-122	5.88206e-78	8.66131e-126
Sla	4.9019e-126	-0.985684	0.365	0.801	8.87293e-122	3.98439e-83	-0.656043	0.411	0.752	7.21214e-79	3.98439e-83	9.8038e-126
Rnase4	1.71308e-125	-1.25476	0.03	0.538	3.10085e-121	1.98154e-104	-0.773996	0.015	0.386	3.58679e-100	1.98154e-104	3.42617e-125
Tgfbr1	5.25534e-125	-1.10619	0.169	0.65	9.51269e-121	4.28252e-113	-0.87643	0.157	0.559	7.7518e-109	4.28252e-113	1.05107e-124
Rrbp1	7.54102e-125	-1.10464	0.838	0.921	1.365e-120	3.70473e-124	-1.0176	0.779	0.9	6.70594e-120	3.70473e-124	1.5082e-124
Cttnbp2nl	2.55211e-124	-0.840256	0.014	0.519	4.61958e-120	1.83805e-114	-0.640057	0.014	0.414	3.32706e-110	1.83805e-114	5.10422e-124
Rps13	3.67082e-124	0.518929	0.999	0.998	6.64455e-120	9.29716e-57	0.31983	0.996	0.994	1.68288e-52	9.29716e-57	7.34164e-124
Tnfaip8	4.10506e-124	-0.882186	0.329	0.78	7.43056e-120	1.59423e-113	-0.79652	0.32	0.727	2.88571e-109	1.59423e-113	8.21012e-124
Csf2rb2	1.89092e-84	-0.561555	0.013	0.403	3.42275e-80	6.27429e-124	-0.721232	0.02	0.446	1.13571e-119	1.89092e-84	1.25486e-123
Ier3	5.25304e-95	-2.03555	0.135	0.541	9.50853e-91	1.42249e-123	-1.89742	0.1	0.514	2.57485e-119	5.25304e-95	2.84498e-123
Osbpl5	1.64323e-123	0.296333	0.232	0.024	2.97441e-119	1.66764e-84	0.272412	0.2	0.035	3.0186e-80	1.66764e-84	3.28646e-123
Irf2bp2	1.20913e-102	-0.913552	0.452	0.785	2.18865e-98	1.71446e-123	-0.881097	0.338	0.73	3.10335e-119	1.20913e-102	3.42893e-123
Sidt1	2.15174e-123	0.277289	0.263	0.033	3.89487e-119	2.35479e-84	0.267538	0.236	0.048	4.2624e-80	2.35479e-84	4.30348e-123
Esyt1	3.44199e-67	0.622826	0.779	0.619	6.23034e-63	2.47112e-123	0.844291	0.787	0.587	4.47297e-119	3.44199e-67	4.94223e-123
Phf11d	8.89056e-76	-0.753004	0.032	0.396	1.60928e-71	5.44602e-123	-0.980535	0.033	0.458	9.85784e-119	8.89056e-76	1.0892e-122
Plxnb2	5.59515e-123	-0.764309	0.023	0.527	1.01278e-118	5.10986e-93	-0.50419	0.014	0.354	9.24935e-89	5.10986e-93	1.11903e-122
Atp6ap2	7.98009e-123	-0.865672	0.35	0.764	1.44448e-118	2.32495e-92	-0.608766	0.34	0.691	4.2084e-88	2.32495e-92	1.59602e-122
Rack1	2.08247e-122	0.564777	0.996	0.994	3.76949e-118	4.45272e-58	0.410795	0.988	0.989	8.05987e-54	4.45272e-58	4.16495e-122
Slc31a2	5.81505e-67	-0.485092	0.077	0.42	1.05258e-62	4.82421e-122	-0.741652	0.055	0.484	8.7323e-118	5.81505e-67	9.64841e-122
Stab1	6.17918e-122	-1.30087	0.045	0.537	1.11849e-117	7.24022e-107	-0.812934	0.019	0.397	1.31055e-102	7.24022e-107	1.23584e-121
Rpl22	8.33433e-122	0.554159	0.997	0.99	1.5086e-117	2.73326e-58	0.37411	0.98	0.984	4.94748e-54	2.73326e-58	1.66687e-121
Rras2	1.15589e-121	0.476631	0.373	0.076	2.09227e-117	1.38761e-72	0.339841	0.285	0.082	2.51171e-68	1.38761e-72	2.31177e-121
Rpl10a	1.195e-121	0.635556	0.997	0.991	2.16307e-117	1.60054e-77	0.596633	0.99	0.98	2.89714e-73	1.60054e-77	2.39e-121
Klf4	1.64299e-74	-1.23833	0.182	0.546	2.97398e-70	1.24454e-121	-1.26589	0.136	0.561	2.25274e-117	1.64299e-74	2.48908e-121
Slamf9	2.14159e-121	-1.07191	0.019	0.518	3.8765e-117	8.31523e-114	-0.955273	0.017	0.412	1.50514e-109	8.31523e-114	4.28319e-121
Fam102a	3.97895e-121	0.528772	0.507	0.139	7.20229e-117	2.43233e-75	0.417824	0.438	0.172	4.40277e-71	2.43233e-75	7.95789e-121
Ppfia4	4.74783e-117	-0.858609	0.019	0.508	8.59404e-113	9.49696e-121	-0.80664	0.022	0.434	1.71904e-116	4.74783e-117	1.89939e-120
Lgals1	2.78505e-31	0.527487	0.903	0.837	5.04122e-27	4.66537e-120	0.991183	0.944	0.847	8.44479e-116	2.78505e-31	9.33074e-120
Sptbn1	2.52065e-97	0.774895	0.729	0.402	4.56263e-93	7.09492e-120	0.841343	0.717	0.424	1.28425e-115	2.52065e-97	1.41898e-119
Hif1a	2.28725e-47	-0.680458	0.472	0.75	4.14015e-43	7.47791e-120	-1.10984	0.466	0.812	1.35358e-115	2.28725e-47	1.49558e-119
Acp5	9.79092e-120	-1.72781	0.221	0.663	1.77225e-115	3.70021e-89	-1.21049	0.21	0.561	6.69775e-85	3.70021e-89	1.95818e-119
Mcub	1.61831e-85	-0.543442	0.017	0.408	2.92931e-81	1.04912e-119	-0.630132	0.037	0.454	1.899e-115	1.61831e-85	2.09823e-119
Rpl41	1.4734e-119	0.59969	1	0.998	2.667e-115	1.54017e-98	0.568589	0.996	0.995	2.78786e-94	1.54017e-98	2.9468e-119
Gpr174	1.71756e-119	0.397465	0.339	0.06	3.10896e-115	6.03667e-83	0.347511	0.323	0.09	1.0927e-78	6.03667e-83	3.43512e-119
Smpdl3a	2.42092e-100	-0.904181	0.156	0.62	4.3821e-96	4.75449e-119	-0.934275	0.184	0.627	8.6061e-115	2.42092e-100	9.50897e-119
C1qc	5.18063e-119	-4.0187	0.324	0.676	9.37746e-115	1.57853e-78	-3.26901	0.19	0.478	2.8573e-74	1.57853e-78	1.03613e-118
Emilin2	1.39336e-99	-1.09116	0.094	0.517	2.52212e-95	7.94627e-119	-1.08109	0.123	0.528	1.43835e-114	1.39336e-99	1.58925e-118
Rnpep	4.7772e-69	-0.630233	0.384	0.68	8.64722e-65	1.29751e-118	-0.776814	0.28	0.677	2.34862e-114	4.7772e-69	2.59502e-118
Slc6a6	1.41302e-118	-0.921887	0.452	0.801	2.5577e-114	1.93921e-95	-0.668109	0.343	0.692	3.51016e-91	1.93921e-95	2.82604e-118
Abhd12	4.00942e-118	-1.10367	0.181	0.631	7.25746e-114	4.70418e-71	-0.628327	0.2	0.505	8.51503e-67	4.70418e-71	8.01885e-118
Arl11	6.29664e-107	-0.692709	0.023	0.481	1.13975e-102	1.11959e-117	-0.637773	0.026	0.437	2.02658e-113	6.29664e-107	2.23919e-117
H2-T23	6.64507e-16	-0.410199	0.877	0.914	1.20282e-11	1.80337e-117	-0.768983	0.91	0.975	3.26427e-113	6.64507e-16	3.60673e-117
Cfp	2.61282e-102	-1.15776	0.056	0.493	4.72946e-98	6.07822e-117	-1.05858	0.024	0.429	1.10022e-112	2.61282e-102	1.21564e-116
Ecm1	6.48045e-117	-1.8053	0.071	0.545	1.17303e-112	2.40813e-100	-1.01093	0.037	0.403	4.35896e-96	2.40813e-100	1.29609e-116
Tcirg1	2.98817e-96	-0.741836	0.329	0.713	5.40889e-92	6.51792e-117	-0.758861	0.26	0.655	1.17981e-112	2.98817e-96	1.30358e-116
Mcemp1	4.39119e-59	-0.660133	0.014	0.312	7.9485e-55	6.59574e-117	-1.03588	0.014	0.417	1.1939e-112	4.39119e-59	1.31915e-116
Rasa4	1.39791e-79	-0.644776	0.129	0.509	2.53035e-75	6.67964e-117	-0.758293	0.138	0.545	1.20908e-112	1.39791e-79	1.33593e-116
C1qtnf6	1.13359e-116	0.478854	0.343	0.067	2.0519e-112	2.0706e-106	0.586019	0.35	0.096	3.748e-102	2.0706e-106	2.26717e-116
Rpl39	1.44612e-116	0.575566	0.999	0.996	2.61762e-112	4.65425e-58	0.420909	0.995	0.993	8.42465e-54	4.65425e-58	2.89224e-116
Eef1a1	1.73832e-116	0.473534	1	1	3.14653e-112	9.3436e-43	0.277396	1	0.999	1.69129e-38	9.3436e-43	3.47664e-116
Eef1g	4.53053e-116	0.778722	0.939	0.918	8.2007e-112	2.62991e-77	0.654013	0.889	0.89	4.7604e-73	2.62991e-77	9.06105e-116
Fam241a	7.50129e-60	-0.447103	0.032	0.344	1.35781e-55	1.54116e-115	-0.692399	0.032	0.439	2.78966e-111	7.50129e-60	3.08232e-115
Bach1	1.74836e-115	-0.910838	0.165	0.633	3.1647e-111	1.46294e-113	-0.837424	0.149	0.567	2.64806e-109	1.46294e-113	3.49671e-115
Tespa1	2.19383e-115	0.643111	0.483	0.137	3.97106e-111	8.07046e-110	0.631398	0.477	0.161	1.46083e-105	8.07046e-110	4.38767e-115
Snx10	3.6873e-86	-0.700434	0.236	0.634	6.67438e-82	2.56699e-115	-0.825758	0.228	0.64	4.64652e-111	3.6873e-86	5.13399e-115
Rps20	3.09818e-115	0.688202	1	0.997	5.60801e-111	1.01301e-25	0.3828	0.995	0.993	1.83365e-21	1.01301e-25	6.19635e-115
Ptafr	1.66508e-90	-0.891193	0.013	0.418	3.01396e-86	3.29428e-115	-0.998358	0.019	0.42	5.96298e-111	1.66508e-90	6.58857e-115
Ptpn1	7.34754e-115	-0.923538	0.612	0.876	1.32998e-110	7.7479e-92	-0.809986	0.653	0.878	1.40245e-87	7.7479e-92	1.46951e-114
Tmem86a	2.19492e-112	-0.865747	0.033	0.512	3.97303e-108	7.50927e-115	-0.710584	0.016	0.419	1.35925e-110	2.19492e-112	1.50185e-114
Pim2	7.79273e-101	0.51835	0.317	0.067	1.41056e-96	9.51927e-115	0.569856	0.317	0.069	1.72308e-110	7.79273e-101	1.90385e-114
Trafd1	2.9281e-48	-0.582394	0.397	0.66	5.30015e-44	2.05466e-114	-0.8779	0.354	0.724	3.71915e-110	2.9281e-48	4.10933e-114
Pkm	9.20013e-60	-0.866537	0.889	0.95	1.66532e-55	2.82141e-114	-1.01161	0.827	0.944	5.10704e-110	9.20013e-60	5.64283e-114
Cfb	2.56287e-43	-0.420844	0.023	0.258	4.63904e-39	2.8484e-114	-1.03479	0.049	0.454	5.15589e-110	2.56287e-43	5.6968e-114
Rpl11	3.42807e-114	0.470961	1	0.996	6.20515e-110	1.76055e-49	0.331445	0.995	0.996	3.18677e-45	1.76055e-49	6.85614e-114
Acer3	2.84376e-91	-0.652982	0.155	0.576	5.14749e-87	4.22124e-114	-0.660011	0.115	0.527	7.64088e-110	2.84376e-91	8.44249e-114
D16Ertd472e	4.32134e-114	0.66349	0.656	0.261	7.82206e-110	2.55423e-86	0.637582	0.616	0.313	4.62341e-82	2.55423e-86	8.64269e-114
Rpl26	4.81702e-114	0.460166	1	0.995	8.71929e-110	1.98902e-41	0.303404	0.991	0.992	3.60032e-37	1.98902e-41	9.63405e-114
Mgst1	3.6933e-56	-0.610533	0.009	0.291	6.68524e-52	6.0277e-114	-1.06743	0.015	0.411	1.09107e-109	3.6933e-56	1.20554e-113
Runx3	9.05864e-69	0.724345	0.909	0.75	1.6397e-64	9.3375e-114	0.843261	0.905	0.741	1.69018e-109	9.05864e-69	1.8675e-113
Parp12	4.07647e-60	-0.51398	0.097	0.425	7.37881e-56	1.29962e-113	-0.668923	0.06	0.468	2.35243e-109	4.07647e-60	2.59923e-113
Socs3	7.12823e-68	-1.21113	0.372	0.666	1.29028e-63	1.6748e-113	-1.44728	0.309	0.674	3.03155e-109	7.12823e-68	3.3496e-113
Gpr141	4.95821e-34	-0.750457	0.195	0.403	8.97485e-30	2.47421e-113	-1.33986	0.218	0.581	4.47857e-109	4.95821e-34	4.94842e-113
Nucb2	3.88755e-113	-0.748126	0.022	0.495	7.03685e-109	2.6824e-107	-0.646483	0.028	0.41	4.8554e-103	2.6824e-107	7.7751e-113
Sub1	1.09409e-99	0.615699	0.97	0.934	1.98042e-95	5.1954e-113	0.657377	0.939	0.933	9.40419e-109	1.09409e-99	1.03908e-112
Ifi211	3.6407e-64	-1.08472	0.179	0.503	6.59003e-60	6.82793e-113	-0.914925	0.122	0.535	1.23592e-108	3.6407e-64	1.36559e-112
Clec4n	4.22493e-107	-1.31012	0.035	0.489	7.64755e-103	1.31293e-112	-1.206	0.019	0.413	2.37654e-108	4.22493e-107	2.62586e-112
Zeb2os	6.27484e-94	-0.567765	0.016	0.438	1.13581e-89	1.37124e-112	-0.583418	0.033	0.442	2.48207e-108	6.27484e-94	2.74247e-112
Stat2	1.51165e-51	-0.623892	0.223	0.521	2.73624e-47	2.12531e-112	-0.818567	0.193	0.606	3.84702e-108	1.51165e-51	4.25062e-112
Crim1	2.76148e-80	0.404187	0.307	0.077	4.99856e-76	2.72839e-112	0.548213	0.316	0.071	4.93866e-108	2.76148e-80	5.45678e-112
Dstn	1.93262e-99	-0.679218	0.156	0.586	3.49823e-95	3.74014e-112	-0.625716	0.166	0.59	6.77003e-108	1.93262e-99	7.48028e-112
Alas1	5.56983e-89	-0.707931	0.136	0.542	1.00819e-84	3.80206e-112	-0.81538	0.122	0.525	6.8821e-108	5.56983e-89	7.60411e-112
C1qb	3.85513e-112	-4.31629	0.493	0.753	6.97817e-108	5.16048e-77	-3.70328	0.298	0.558	9.34098e-73	5.16048e-77	7.71025e-112
B2m	5.51978e-22	-0.305287	1	1	9.99135e-18	5.28403e-112	-0.500528	0.998	1	9.56462e-108	5.51978e-22	1.05681e-111
Tlr13	5.42665e-112	-0.677836	0.001	0.473	9.82278e-108	7.32016e-99	-0.517224	0.01	0.367	1.32502e-94	7.32016e-99	1.08533e-111
Acp2	1.63465e-85	-0.641054	0.064	0.461	2.95888e-81	5.43897e-112	-0.758073	0.063	0.466	9.84509e-108	1.63465e-85	1.08779e-111
Cd40	8.33565e-49	-0.520499	0.013	0.269	1.50884e-44	1.11735e-111	-1.01298	0.023	0.415	2.02251e-107	8.33565e-49	2.2347e-111
Rnase6	4.77369e-71	-0.738081	0.026	0.37	8.64085e-67	1.21473e-111	-0.913097	0.016	0.409	2.19878e-107	4.77369e-71	2.42946e-111
Bcl2l11	6.4442e-111	0.967943	0.799	0.475	1.16646e-106	3.28841e-75	0.900562	0.659	0.436	5.95235e-71	3.28841e-75	1.28884e-110
Gns	1.43282e-110	-0.99374	0.326	0.716	2.59354e-106	1.4709e-30	-0.337387	0.477	0.666	2.66247e-26	1.4709e-30	2.86563e-110
Fcgrt	2.17906e-90	-0.645607	0.017	0.429	3.94431e-86	2.53629e-110	-0.737533	0.017	0.407	4.59093e-106	2.17906e-90	5.07257e-110
Myadm	1.81359e-102	-0.751496	0.096	0.54	3.28277e-98	3.02961e-110	-0.666858	0.082	0.488	5.48389e-106	1.81359e-102	6.05921e-110
Ncald	3.92243e-64	0.254507	0.161	0.025	7.1e-60	3.11471e-110	0.409924	0.233	0.036	5.63794e-106	3.92243e-64	6.22942e-110
Anxa4	8.31486e-61	-0.549095	0.158	0.469	1.50507e-56	1.43531e-109	-0.739091	0.128	0.52	2.59805e-105	8.31486e-61	2.87062e-109
Chpf	1.8723e-109	0.273234	0.281	0.046	3.38905e-105	2.43054e-101	0.313006	0.252	0.048	4.39953e-97	2.43054e-101	3.7446e-109
Cd82	3.27823e-109	0.902528	0.79	0.473	5.93392e-105	1.23587e-42	0.448805	0.674	0.497	2.23705e-38	1.23587e-42	6.55645e-109
Tcn2	1.0502e-108	-0.918443	0.205	0.647	1.90097e-104	2.46426e-74	-0.574798	0.215	0.546	4.46055e-70	2.46426e-74	2.1004e-108
Tbxas1	1.90114e-108	-0.711567	0.016	0.477	3.44126e-104	1.03543e-94	-0.535119	0.013	0.36	1.87422e-90	1.03543e-94	3.80229e-108
Slc16a3	2.38859e-61	-0.724031	0.114	0.432	4.32359e-57	2.26395e-108	-1.01647	0.141	0.529	4.09798e-104	2.38859e-61	4.52791e-108
Gm34455	9.46929e-60	-0.600148	0.039	0.349	1.71404e-55	3.38088e-108	-0.894711	0.084	0.491	6.11974e-104	9.46929e-60	6.76177e-108
Naaa	2.56074e-65	-0.688805	0.094	0.43	4.6352e-61	3.5963e-108	-0.811189	0.068	0.457	6.50966e-104	2.56074e-65	7.19259e-108
Adam15	6.03614e-99	-0.65694	0.041	0.477	1.0926e-94	4.08253e-108	-0.544566	0.013	0.392	7.38978e-104	6.03614e-99	8.16506e-108
Tcf7l2	4.05367e-75	-0.582469	0.012	0.37	7.33755e-71	5.75329e-108	-0.657567	0.006	0.385	1.0414e-103	4.05367e-75	1.15066e-107
Stx7	4.28056e-104	-0.793796	0.386	0.746	7.74824e-100	6.0063e-108	-0.731501	0.331	0.698	1.0872e-103	4.28056e-104	1.20126e-107
Epb41l2	5.10716e-98	-0.91587	0.352	0.722	9.24448e-94	6.10111e-108	-0.778564	0.271	0.665	1.10436e-103	5.10716e-98	1.22022e-107
Igsf8	5.60091e-54	-0.432475	0.169	0.475	1.01382e-49	6.3134e-108	-0.685535	0.124	0.511	1.14279e-103	5.60091e-54	1.26268e-107
Ncf4	4.05147e-17	-0.335371	0.645	0.794	7.33356e-13	6.44847e-108	-0.892787	0.691	0.868	1.16724e-103	4.05147e-17	1.28969e-107
Ccrl2	3.83876e-67	-1.21656	0.182	0.519	6.94854e-63	6.47779e-108	-1.336	0.135	0.525	1.17254e-103	3.83876e-67	1.29556e-107
Gnai2	9.32943e-108	-0.585065	0.962	0.98	1.68872e-103	1.28507e-57	-0.345318	0.961	0.978	2.3261e-53	1.28507e-57	1.86589e-107
Tap1	1.67521e-23	-0.44183	0.667	0.795	3.03231e-19	1.03258e-107	-0.768745	0.704	0.919	1.86907e-103	1.67521e-23	2.06516e-107
Lyl1	7.82282e-90	-0.58174	0.01	0.415	1.41601e-85	1.04413e-107	-0.6129	0.01	0.389	1.88998e-103	7.82282e-90	2.08826e-107
Impdh1	1.6707e-107	0.418387	0.43	0.116	3.02413e-103	2.94871e-46	0.283816	0.286	0.115	5.33746e-42	2.94871e-46	3.3414e-107
Pde7a	6.65698e-87	0.569596	0.579	0.244	1.20498e-82	2.0069e-107	0.730155	0.533	0.217	3.63269e-103	6.65698e-87	4.0138e-107
Cobll1	2.0211e-107	0.26123	0.219	0.026	3.65839e-103	1.77874e-79	0.252744	0.2	0.037	3.21969e-75	1.77874e-79	4.04219e-107
Trf	2.38842e-107	-1.82789	0.347	0.683	4.32328e-103	5.64292e-78	-1.3042	0.25	0.536	1.02142e-73	5.64292e-78	4.77684e-107
Tep1	3.86804e-107	-0.729507	0.133	0.582	7.00154e-103	1.01006e-88	-0.546358	0.113	0.467	1.8283e-84	1.01006e-88	7.73608e-107
Zfpm1	2.07521e-96	0.520286	0.389	0.108	3.75634e-92	4.5885e-107	0.516976	0.352	0.094	8.30564e-103	2.07521e-96	9.177e-107
Mt1	4.85547e-107	-1.77529	0.266	0.691	8.78889e-103	4.32437e-69	-1.10477	0.155	0.46	7.82753e-65	4.32437e-69	9.71094e-107
Pecam1	1.05149e-106	0.586177	0.48	0.148	1.9033e-102	1.68293e-46	0.506937	0.436	0.239	3.04627e-42	1.68293e-46	2.10298e-106
Tor1aip1	1.27221e-71	-0.678493	0.562	0.815	2.30283e-67	1.08244e-106	-0.725881	0.499	0.827	1.95932e-102	1.27221e-71	2.16488e-106
Slc31a1	2.96493e-53	-0.451831	0.172	0.468	5.36682e-49	1.71859e-106	-0.686865	0.108	0.497	3.11082e-102	2.96493e-53	3.43719e-106
Tspan31	2.66122e-70	-0.493625	0.211	0.56	4.81707e-66	1.89512e-106	-0.550205	0.148	0.536	3.43036e-102	2.66122e-70	3.79024e-106
Myo6	6.69713e-83	0.27865	0.21	0.033	1.21225e-78	2.82199e-106	0.34825	0.204	0.027	5.10809e-102	6.69713e-83	5.64398e-106
Syngr2	3.48224e-51	-0.80533	0.624	0.815	6.3032e-47	4.3772e-106	-1.039	0.544	0.821	7.92317e-102	3.48224e-51	8.75441e-106
Rgs3	2.70978e-66	0.488182	0.535	0.239	4.90497e-62	4.73354e-106	0.63093	0.538	0.223	8.56818e-102	2.70978e-66	9.46708e-106
4833403J16Rik	5.69048e-106	0.313039	0.23	0.03	1.03003e-101	4.58726e-78	0.28847	0.186	0.032	8.3034e-74	4.58726e-78	1.1381e-105
Ctla2b	6.63062e-100	0.343117	0.308	0.063	1.20021e-95	6.40138e-106	0.331553	0.247	0.044	1.15871e-101	6.63062e-100	1.28028e-105
Irgm1	4.28065e-34	-0.59379	0.333	0.553	7.7484e-30	6.62361e-106	-0.96516	0.3	0.674	1.19894e-101	4.28065e-34	1.32472e-105
Igtp	2.66968e-13	-0.414093	0.336	0.471	4.8324e-09	7.61504e-106	-1.04958	0.305	0.682	1.3784e-101	2.66968e-13	1.52301e-105
Pkib	1.82168e-100	-0.823083	0.023	0.464	3.29742e-96	9.19489e-106	-0.837989	0.019	0.396	1.66437e-101	1.82168e-100	1.83898e-105
Atp6v1g1	1.69129e-105	-0.753294	0.669	0.881	3.0614e-101	4.0623e-98	-0.651854	0.647	0.876	7.35318e-94	4.0623e-98	3.38258e-105
H3f3a	1.96849e-105	-0.679243	0.988	0.991	3.56317e-101	7.65997e-81	-0.513549	0.984	0.986	1.38653e-76	7.65997e-81	3.93699e-105
Csf3r	2.04175e-65	-0.515824	0.007	0.327	3.69577e-61	2.55667e-105	-0.70892	0.011	0.384	4.62783e-101	2.04175e-65	5.11334e-105
Il18bp	2.83292e-39	-0.387654	0.043	0.27	5.12788e-35	3.11259e-105	-0.800142	0.037	0.416	5.63409e-101	2.83292e-39	6.22517e-105
Ninj1	4.08811e-89	-0.976307	0.166	0.591	7.39989e-85	3.7729e-105	-0.999608	0.173	0.565	6.82932e-101	4.08811e-89	7.54579e-105
C1qa	5.16899e-105	-4.36038	0.437	0.711	9.35639e-101	8.25359e-75	-3.77326	0.242	0.515	1.49398e-70	8.25359e-75	1.0338e-104
Tnfrsf1a	1.10752e-104	-0.790919	0.256	0.688	2.00472e-100	6.42133e-103	-0.710664	0.251	0.653	1.16232e-98	6.42133e-103	2.21504e-104
Il2rg	1.22219e-104	0.764592	0.854	0.614	2.21228e-100	1.32655e-53	0.514044	0.854	0.787	2.4012e-49	1.32655e-53	2.44438e-104
Clec2i	2.21438e-104	0.619784	0.575	0.21	4.00824e-100	8.3239e-58	0.460713	0.402	0.177	1.50671e-53	8.3239e-58	4.42875e-104
Cd180	4.68308e-92	-0.694326	0.006	0.415	8.47684e-88	2.49347e-104	-0.659967	0.009	0.379	4.51343e-100	4.68308e-92	4.98694e-104
Cd63	3.82794e-104	-2.27538	0.14	0.556	6.92895e-100	3.74189e-66	-1.23578	0.057	0.329	6.7732e-62	3.74189e-66	7.65588e-104
Atp13a2	4.37343e-104	-0.765152	0.077	0.54	7.91635e-100	4.33403e-83	-0.483499	0.083	0.438	7.84502e-79	4.33403e-83	8.74687e-104
Bmp2k	1.84405e-103	-0.826552	0.22	0.636	3.33792e-99	1.54006e-76	-0.535525	0.147	0.466	2.78766e-72	1.54006e-76	3.6881e-103
Aldh3b1	3.74353e-73	-0.450359	0.013	0.362	6.77617e-69	2.04629e-103	-0.520605	0.011	0.38	3.70399e-99	3.74353e-73	4.09258e-103
Ptpn6	1.47384e-54	-0.575938	0.634	0.854	2.6678e-50	2.7936e-103	-0.75661	0.543	0.85	5.05669e-99	1.47384e-54	5.5872e-103
5031439G07Rik	3.37245e-103	-0.627791	0.075	0.536	6.10448e-99	1.99613e-98	-0.519651	0.064	0.438	3.6132e-94	1.99613e-98	6.74491e-103
Lta4h	4.55677e-71	0.658329	0.64	0.391	8.24822e-67	5.62666e-103	0.77222	0.614	0.345	1.01848e-98	4.55677e-71	1.12533e-102
Sowahc	3.52471e-89	-0.653296	0.017	0.419	6.38008e-85	2.08063e-102	-0.60487	0.016	0.385	3.76616e-98	3.52471e-89	4.16127e-102
Arhgef1	1.04125e-64	0.526745	0.851	0.715	1.88476e-60	2.50672e-102	0.653951	0.838	0.687	4.53741e-98	1.04125e-64	5.01343e-102
Ppt1	4.50468e-92	-0.853009	0.384	0.72	8.15392e-88	3.46869e-102	-0.775681	0.361	0.707	6.27868e-98	4.50468e-92	6.93738e-102
Ccnd2	6.34369e-88	0.788788	0.9	0.576	1.14827e-83	4.60555e-102	0.875185	0.876	0.582	8.33651e-98	6.34369e-88	9.21111e-102
Ms4a7	5.57037e-102	-2.09004	0.069	0.499	1.00829e-97	4.1299e-93	-1.71108	0.037	0.381	7.47554e-89	4.1299e-93	1.11407e-101
Eef2	6.17438e-102	0.509749	0.99	0.991	1.11763e-97	3.31999e-66	0.451568	0.98	0.981	6.00951e-62	3.31999e-66	1.23488e-101
Hmox1	9.71815e-93	-1.15061	0.048	0.471	1.75908e-88	7.51407e-102	-0.886637	0.022	0.387	1.36012e-97	9.71815e-93	1.50281e-101
Dennd4a	3.94933e-68	0.681999	0.871	0.685	7.14869e-64	8.86483e-102	0.878634	0.799	0.568	1.60462e-97	3.94933e-68	1.77297e-101
Gusb	1.13056e-101	-0.997581	0.372	0.713	2.04642e-97	1.37516e-72	-0.639435	0.347	0.625	2.48917e-68	1.37516e-72	2.26112e-101
Ifih1	2.04587e-58	-0.683573	0.158	0.495	3.70323e-54	1.35995e-101	-0.81637	0.148	0.542	2.46165e-97	2.04587e-58	2.7199e-101
Cd2ap	1.78728e-71	-0.634662	0.294	0.644	3.23516e-67	1.582e-101	-0.699743	0.194	0.578	2.86357e-97	1.78728e-71	3.16399e-101
Dusp5	5.95267e-100	0.771224	0.683	0.285	1.07749e-95	2.59834e-101	0.767314	0.617	0.29	4.70325e-97	5.95267e-100	5.19668e-101
Hfe	2.79009e-101	-0.69408	0.02	0.462	5.05035e-97	5.38903e-79	-0.505555	0.012	0.312	9.75468e-75	5.38903e-79	5.58018e-101
Vim	2.14354e-47	-1.35738	0.813	0.868	3.88002e-43	3.64219e-101	-1.40595	0.841	0.911	6.59272e-97	2.14354e-47	7.28437e-101
Fyn	2.45312e-67	0.583436	0.722	0.397	4.4404e-63	5.19509e-101	0.765657	0.738	0.418	9.40364e-97	2.45312e-67	1.03902e-100
Rin2	1.2841e-100	-0.709665	0.022	0.461	2.32436e-96	7.63465e-95	-0.562236	0.018	0.366	1.38195e-90	7.63465e-95	2.56821e-100
Myh9	3.53828e-44	0.497886	0.913	0.92	6.40463e-40	1.38754e-100	0.684694	0.93	0.905	2.51159e-96	3.53828e-44	2.77508e-100
Arap2	3.56429e-89	0.590103	0.495	0.163	6.45172e-85	1.40822e-100	0.64409	0.535	0.207	2.54902e-96	3.56429e-89	2.81644e-100
Ehd1	6.76639e-35	-0.542928	0.357	0.579	1.22478e-30	1.51338e-100	-0.803435	0.265	0.635	2.73937e-96	6.76639e-35	3.02676e-100
Ccl9	3.28589e-100	-1.45598	0.056	0.489	5.94779e-96	2.15231e-100	-1.30517	0.041	0.413	3.8959e-96	3.28589e-100	4.30462e-100
Cd37	8.78536e-76	0.485485	0.842	0.554	1.59024e-71	3.3286e-100	0.566866	0.838	0.529	6.0251e-96	8.78536e-76	6.6572e-100
Pgap2	1.30374e-50	-0.42028	0.205	0.503	2.3599e-46	4.19001e-100	-0.609982	0.174	0.555	7.58434e-96	1.30374e-50	8.38002e-100
Slc7a8	8.76119e-89	-0.611992	0.014	0.418	1.58586e-84	5.40497e-100	-0.575242	0.01	0.369	9.78353e-96	8.76119e-89	1.08099e-99
Cd81	5.58477e-100	-2.17698	0.082	0.505	1.0109e-95	2.34483e-67	-1.43344	0.046	0.32	4.24438e-63	2.34483e-67	1.11695e-99
Anxa6	6.56956e-100	0.712337	0.825	0.549	1.18916e-95	2.02837e-89	0.678781	0.825	0.638	3.67156e-85	2.02837e-89	1.31391e-99
Sh3pxd2b	9.15217e-100	-0.608816	0.022	0.459	1.65663e-95	1.74668e-89	-0.460018	0.012	0.344	3.16167e-85	1.74668e-89	1.83043e-99
Aldh2	9.57984e-100	-0.750213	0.148	0.587	1.73405e-95	1.56868e-73	-0.590536	0.182	0.505	2.83946e-69	1.56868e-73	1.91597e-99
Scand1	1.21746e-59	-0.520916	0.729	0.886	2.20373e-55	1.61541e-99	-0.621884	0.69	0.912	2.92405e-95	1.21746e-59	3.23082e-99
Plod3	7.88823e-65	-0.483822	0.113	0.447	1.42785e-60	1.70907e-99	-0.597583	0.113	0.483	3.09358e-95	7.88823e-65	3.41814e-99
P2ry10	1.6764e-90	0.539949	0.615	0.233	3.03446e-86	1.88049e-99	0.593037	0.546	0.214	3.40388e-95	1.6764e-90	3.76099e-99
Rpl6	8.46469e-99	0.449554	1	0.996	1.53219e-94	9.83222e-31	0.281341	0.991	0.992	1.77973e-26	9.83222e-31	1.69294e-98
Rab3il1	1.18824e-98	-0.837383	0.022	0.453	2.15084e-94	1.17263e-67	-0.446928	0.011	0.277	2.12258e-63	1.17263e-67	2.37649e-98
Iigp1	2.09936e-19	-0.643799	0.049	0.185	3.80005e-15	1.79411e-98	-1.58343	0.052	0.409	3.24752e-94	2.09936e-19	3.58822e-98
Tes	1.19895e-81	0.673715	0.767	0.479	2.17023e-77	2.27141e-98	0.7562	0.758	0.499	4.11148e-94	1.19895e-81	4.54283e-98
Dusp1	1.09436e-91	-1.66132	0.712	0.864	1.9809e-87	2.56773e-98	-1.35804	0.697	0.869	4.64785e-94	1.09436e-91	5.13546e-98
H2-Q6	5.61997e-98	0.81577	0.873	0.549	1.01727e-93	1.67731e-14	0.303168	0.676	0.604	3.03611e-10	1.67731e-14	1.12399e-97
Dnase2a	5.66441e-98	-0.702831	0.142	0.58	1.02531e-93	1.84728e-86	-0.530442	0.109	0.457	3.34376e-82	1.84728e-86	1.13288e-97
Fn1	4.79925e-95	-2.51909	0.109	0.511	8.68712e-91	5.85864e-98	-1.63851	0.036	0.392	1.06047e-93	4.79925e-95	1.17173e-97
Snx2	6.10343e-98	-0.864697	0.431	0.751	1.10478e-93	3.24894e-85	-0.65075	0.381	0.707	5.88091e-81	3.24894e-85	1.22069e-97
Npm1	8.39417e-98	0.753569	0.97	0.955	1.51943e-93	3.30087e-32	0.414627	0.918	0.939	5.9749e-28	3.30087e-32	1.67883e-97
Fgr	7.11856e-44	-0.616854	0.213	0.468	1.28853e-39	8.52858e-98	-0.865674	0.186	0.544	1.54376e-93	7.11856e-44	1.70572e-97
Rac1	8.34689e-78	-0.56057	0.823	0.931	1.51087e-73	8.76575e-98	-0.544395	0.817	0.942	1.58669e-93	8.34689e-78	1.75315e-97
Arl5c	1.5498e-50	-0.595894	0.051	0.333	2.80529e-46	2.78321e-97	-0.844991	0.068	0.444	5.03789e-93	1.5498e-50	5.56642e-97
Rpl13a	3.98143e-97	0.606596	0.955	0.91	7.20679e-93	2.07537e-53	0.423559	0.861	0.862	3.75663e-49	2.07537e-53	7.96287e-97
Ccl5	8.2995e-97	2.1764	0.719	0.399	1.50229e-92	9.29381e-74	1.95534	0.851	0.699	1.68227e-69	9.29381e-74	1.6599e-96
Gm6377	1.06985e-90	-0.77394	0.032	0.44	1.93654e-86	1.114e-96	-0.620576	0.013	0.366	2.01646e-92	1.06985e-90	2.228e-96
Ifit3	7.0374e-37	-1.13945	0.12	0.363	1.27384e-32	1.80998e-96	-1.56345	0.107	0.479	3.27625e-92	7.0374e-37	3.61996e-96
Fpr2	1.28348e-42	-0.462423	0.009	0.236	2.32323e-38	1.96322e-96	-0.865485	0.015	0.364	3.55362e-92	1.28348e-42	3.92644e-96
Cysltr1	2.07086e-96	-0.64372	0.02	0.442	3.74846e-92	3.18569e-96	-0.543528	0.014	0.366	5.76642e-92	3.18569e-96	4.14171e-96
Itgal	2.60838e-96	0.681682	0.864	0.552	4.72144e-92	7.54319e-88	0.58466	0.869	0.71	1.36539e-83	7.54319e-88	5.21677e-96
Mertk	3.05565e-96	-0.813806	0.004	0.429	5.53103e-92	4.79922e-74	-0.545524	0.004	0.286	8.68707e-70	4.79922e-74	6.11129e-96
Pkig	7.51881e-64	-0.556142	0.245	0.566	1.36098e-59	6.74496e-96	-0.603498	0.17	0.542	1.22091e-91	7.51881e-64	1.34899e-95
Smpdl3b	5.29655e-34	-0.277988	0.025	0.219	9.58729e-30	7.75048e-96	-0.705122	0.015	0.366	1.40291e-91	5.29655e-34	1.5501e-95
Mfsd1	1.08575e-88	-0.666329	0.208	0.598	1.96531e-84	8.1087e-96	-0.576856	0.194	0.566	1.46776e-91	1.08575e-88	1.62174e-95
Fes	1.39247e-95	-0.68263	0.224	0.629	2.5205e-91	4.2924e-81	-0.568983	0.247	0.587	7.76968e-77	4.2924e-81	2.78493e-95
Naip2	1.08686e-64	-0.526129	0.152	0.492	1.96733e-60	2.09961e-95	-0.71649	0.186	0.551	3.8005e-91	1.08686e-64	4.19922e-95
Kdm7a	2.9206e-95	-0.781787	0.272	0.71	5.28657e-91	1.53156e-78	-0.626731	0.302	0.661	2.77227e-74	1.53156e-78	5.8412e-95
Grk3	2.93335e-72	-0.620727	0.007	0.349	5.30965e-68	3.1283e-95	-0.69822	0.011	0.357	5.66254e-91	2.93335e-72	6.25661e-95
Arl4d	4.55952e-95	0.454432	0.232	0.036	8.25318e-91	8.57292e-91	0.425505	0.181	0.026	1.55179e-86	8.57292e-91	9.11904e-95
Uba52	5.60319e-95	0.552298	0.952	0.943	1.01423e-90	6.30747e-47	0.359853	0.909	0.932	1.14172e-42	6.30747e-47	1.12064e-94
Fgd2	5.64404e-95	-0.688718	0.029	0.455	1.02163e-90	6.40322e-83	-0.533195	0.014	0.329	1.15905e-78	6.40322e-83	1.12881e-94
Arhgap31	3.28808e-48	-0.443417	0.096	0.395	5.95175e-44	9.22933e-95	-0.576474	0.012	0.356	1.6706e-90	3.28808e-48	1.84587e-94
Phf11b	6.14795e-41	-0.666108	0.373	0.612	1.11284e-36	1.0804e-94	-0.942952	0.424	0.741	1.95563e-90	6.14795e-41	2.1608e-94
Creg1	1.15026e-94	-0.838886	0.363	0.697	2.08209e-90	8.51188e-89	-0.720131	0.303	0.632	1.54074e-84	8.51188e-89	2.30052e-94
Ndufb1-ps	1.49312e-69	-0.550879	0.854	0.935	2.7027e-65	1.5404e-94	-0.580728	0.835	0.939	2.78829e-90	1.49312e-69	3.08081e-94
Zbp1	1.09019e-26	-0.571165	0.411	0.592	1.97335e-22	1.63873e-94	-0.81881	0.374	0.721	2.96627e-90	1.09019e-26	3.27747e-94
S1pr4	2.59723e-94	0.414034	0.378	0.093	4.70125e-90	1.34341e-82	0.460707	0.368	0.119	2.4317e-78	1.34341e-82	5.19446e-94
Ntpcr	3.07382e-94	-0.989563	0.21	0.587	5.56392e-90	6.68193e-80	-0.715849	0.139	0.454	1.2095e-75	6.68193e-80	6.14764e-94
Rbm47	4.00953e-94	-0.563045	0.03	0.457	7.25765e-90	3.75204e-86	-0.430535	0.019	0.345	6.79156e-82	3.75204e-86	8.01906e-94
Tnfrsf13b	2.4809e-87	-0.577618	0.016	0.415	4.49068e-83	1.14624e-93	-0.507616	0.026	0.378	2.0748e-89	2.4809e-87	2.29247e-93
Eef1b2	1.28863e-93	0.56986	0.98	0.984	2.33255e-89	3.13145e-49	0.414094	0.96	0.977	5.66824e-45	3.13145e-49	2.57726e-93
Eef1d	1.3606e-93	0.625281	0.913	0.862	2.46282e-89	2.11455e-67	0.51364	0.86	0.829	3.82754e-63	2.11455e-67	2.72119e-93
Cd247	1.75863e-93	0.354123	0.417	0.107	3.1833e-89	5.26557e-70	0.320334	0.457	0.176	9.53122e-66	5.26557e-70	3.51726e-93
Acot7	2.06836e-93	0.599188	0.562	0.242	3.74394e-89	8.06405e-87	0.617397	0.532	0.26	1.45967e-82	8.06405e-87	4.13672e-93
Myof	8.64553e-67	-0.461137	0.009	0.334	1.56493e-62	3.37656e-93	-0.545857	0.009	0.35	6.11191e-89	8.64553e-67	6.75312e-93
Rpl29	3.81873e-93	0.506888	0.994	0.99	6.91227e-89	7.753e-30	0.303545	0.984	0.987	1.40337e-25	7.753e-30	7.63745e-93
Zcchc18	1.00804e-92	0.279361	0.19	0.022	1.82465e-88	4.94075e-93	0.310156	0.19	0.027	8.94325e-89	1.00804e-92	9.88149e-93
Tecpr1	5.82752e-93	0.850961	0.608	0.268	1.05484e-88	5.58105e-62	0.648133	0.477	0.242	1.01023e-57	5.58105e-62	1.1655e-92
Acvrl1	4.64438e-76	-0.469445	0.014	0.373	8.40679e-72	3.21883e-92	-0.480025	0.009	0.344	5.82641e-88	4.64438e-76	6.43766e-92
Dad1	6.19911e-51	0.452269	0.931	0.896	1.1221e-46	3.74095e-92	0.578549	0.926	0.886	6.77149e-88	6.19911e-51	7.48189e-92
Sash1	4.51435e-92	-0.635764	0.004	0.415	8.17143e-88	1.21713e-84	-0.475786	0.006	0.321	2.20313e-80	1.21713e-84	9.0287e-92
Selenop	6.11761e-92	-1.4559	0.26	0.624	1.10735e-87	1.31357e-61	-0.863605	0.269	0.545	2.37769e-57	1.31357e-61	1.22352e-91
Dnajc15	6.13999e-92	0.802743	0.806	0.646	1.1114e-87	3.80527e-63	0.663381	0.697	0.584	6.88793e-59	3.80527e-63	1.228e-91
Sh3glb1	2.55503e-88	-0.686315	0.783	0.911	4.62485e-84	6.88509e-92	-0.635161	0.75	0.912	1.24627e-87	2.55503e-88	1.37702e-91
Cxcl9	1.36916e-21	-1.80555	0.035	0.173	2.47832e-17	9.52439e-92	-3.67843	0.138	0.471	1.72401e-87	1.36916e-21	1.90488e-91
Hpgds	1.61089e-91	-0.97056	0.022	0.434	2.91588e-87	1.32381e-44	-0.44931	0.024	0.218	2.39622e-40	1.32381e-44	3.22179e-91
Tor3a	1.42934e-50	-0.58873	0.278	0.568	2.58725e-46	1.8904e-91	-0.743196	0.223	0.582	3.42182e-87	1.42934e-50	3.78081e-91
Zfp385a	1.54835e-89	-0.492236	0.016	0.424	2.80268e-85	2.24785e-91	-0.442852	0.009	0.342	4.06883e-87	1.54835e-89	4.49569e-91
I830077J02Rik	2.44602e-68	-0.46913	0.01	0.341	4.42753e-64	2.74285e-91	-0.522675	0.005	0.338	4.96484e-87	2.44602e-68	5.48571e-91
Plaat3	3.12062e-91	0.707884	0.789	0.502	5.64864e-87	2.73168e-56	0.455425	0.804	0.667	4.94462e-52	2.73168e-56	6.24124e-91
F10	5.77025e-38	-0.642531	0.01	0.216	1.04447e-33	3.91296e-91	-1.17189	0.017	0.353	7.08284e-87	5.77025e-38	7.82591e-91
Sem1	1.00831e-45	-0.424513	0.916	0.954	1.82515e-41	4.14397e-91	-0.535911	0.887	0.962	7.50099e-87	1.00831e-45	8.28793e-91
Tmem51	7.32731e-72	-0.52483	0.02	0.371	1.32632e-67	5.95731e-91	-0.505445	0.026	0.371	1.07833e-86	7.32731e-72	1.19146e-90
N4bp1	4.71163e-36	-0.475914	0.454	0.683	8.52852e-32	6.08682e-91	-0.800866	0.408	0.736	1.10177e-86	4.71163e-36	1.21736e-90
Scamp2	4.80731e-82	-0.735927	0.398	0.719	8.70171e-78	7.83333e-91	-0.625006	0.332	0.682	1.41791e-86	4.80731e-82	1.56667e-90
Dusp6	1.70977e-87	-1.02319	0.269	0.638	3.09485e-83	8.92115e-91	-0.915314	0.283	0.615	1.61482e-86	1.70977e-87	1.78423e-90
2900026A02Rik	1.73607e-39	0.387413	0.386	0.193	3.14246e-35	9.41558e-91	0.447351	0.337	0.1	1.70431e-86	1.73607e-39	1.88312e-90
Ptpro	2.20951e-49	-0.333314	0.01	0.27	3.99944e-45	1.3572e-90	-0.517352	0.014	0.352	2.45667e-86	2.20951e-49	2.7144e-90
Plekhf2	2.73683e-70	-0.577976	0.166	0.517	4.95394e-66	1.85321e-90	-0.680519	0.173	0.539	3.35449e-86	2.73683e-70	3.70642e-90
Rtn4	2.1231e-90	-0.754737	0.624	0.841	3.84302e-86	6.83892e-84	-0.60435	0.573	0.831	1.23791e-79	6.83892e-84	4.2462e-90
H2-Q7	3.42403e-90	0.74709	0.975	0.787	6.19783e-86	2.39708e-25	0.269139	0.944	0.87	4.33895e-21	2.39708e-25	6.84805e-90
Ltbr	4.54597e-90	-0.485858	0.027	0.441	8.22866e-86	4.19401e-90	-0.436085	0.026	0.363	7.59158e-86	4.54597e-90	8.38803e-90
Rgs1	0.646198	-0.293643	0.88	0.81	1	5.04992e-90	0.971374	0.915	0.698	9.14086e-86	0.646198	1.00998e-89
Jakmip1	5.20977e-90	0.380213	0.324	0.073	9.4302e-86	7.8558e-79	0.396802	0.299	0.084	1.42198e-74	7.8558e-79	1.04195e-89
Rpl15	6.16055e-90	0.534625	0.997	0.992	1.11512e-85	1.61851e-26	0.320956	0.992	0.99	2.92966e-22	1.61851e-26	1.23211e-89
Itm2c	1.31567e-83	-0.778658	0.556	0.821	2.38149e-79	6.50281e-90	-0.674975	0.478	0.782	1.17707e-85	1.31567e-83	1.30056e-89
Tmem119	6.68541e-90	-1.16779	0.032	0.438	1.21013e-85	1.46265e-55	-0.744366	0.032	0.267	2.64755e-51	1.46265e-55	1.33708e-89
Gcnt2	7.56325e-90	-0.770624	0.035	0.451	1.36902e-85	1.15143e-85	-0.615319	0.044	0.387	2.08421e-81	1.15143e-85	1.51265e-89
Sirpb1b	1.1822e-50	-0.315672	0.007	0.27	2.13991e-46	8.51766e-90	-0.49208	0.011	0.343	1.54178e-85	1.1822e-50	1.70353e-89
Dck	2.71141e-50	-0.523996	0.14	0.432	4.90792e-46	1.00979e-89	-0.64109	0.121	0.476	1.82782e-85	2.71141e-50	2.01958e-89
Cd83	1.03758e-89	-1.17291	0.107	0.516	1.87813e-85	8.70998e-74	-0.799488	0.026	0.317	1.57659e-69	8.70998e-74	2.07517e-89
Znfx1	2.03322e-69	-0.636398	0.127	0.485	3.68033e-65	1.23902e-89	-0.632715	0.139	0.505	2.24275e-85	2.03322e-69	2.47804e-89
Maf	1.09011e-88	-1.37485	0.21	0.601	1.97322e-84	1.51297e-89	-1.3965	0.228	0.569	2.73863e-85	1.09011e-88	3.02594e-89
Tnfaip8l2	3.7602e-89	-0.681475	0.356	0.726	6.80634e-85	3.65029e-85	-0.589082	0.334	0.68	6.6074e-81	3.65029e-85	7.5204e-89
Sigirr	5.84333e-89	0.39716	0.398	0.113	1.0577e-84	6.80864e-82	0.387614	0.359	0.116	1.23243e-77	6.80864e-82	1.16867e-88
Cmtm3	2.518e-76	-0.454033	0.042	0.407	4.55784e-72	7.01978e-89	-0.461039	0.051	0.396	1.27065e-84	2.518e-76	1.40396e-88
Rbl2	7.31999e-89	0.600025	0.588	0.275	1.32499e-84	2.52502e-85	0.637094	0.561	0.28	4.57055e-81	2.52502e-85	1.464e-88
Rps8	7.97675e-89	0.474301	1	0.997	1.44387e-84	3.2804e-58	0.429459	0.997	0.997	5.93785e-54	3.2804e-58	1.59535e-88
Dennd5a	2.96675e-86	-0.523827	0.065	0.483	5.37011e-82	1.5172e-88	-0.457003	0.071	0.446	2.74628e-84	2.96675e-86	3.0344e-88
Ap1s2	3.85921e-88	-0.888145	0.191	0.594	6.98556e-84	3.56691e-59	-0.475348	0.169	0.467	6.45647e-55	3.56691e-59	7.71843e-88
Reep3	8.66396e-59	-0.525125	0.307	0.622	1.56826e-54	6.63621e-88	-0.566656	0.215	0.584	1.20122e-83	8.66396e-59	1.32724e-87
Rad54l2	3.80101e-76	0.427645	0.42	0.147	6.88021e-72	1.22068e-87	0.538194	0.393	0.139	2.20954e-83	3.80101e-76	2.44135e-87
Twf2	2.6141e-87	-0.644598	0.363	0.733	4.73178e-83	2.39095e-84	-0.55741	0.369	0.715	4.32787e-80	2.39095e-84	5.2282e-87
Ets2	7.98734e-79	-0.68512	0.072	0.451	1.44579e-74	2.61514e-87	-0.605182	0.063	0.405	4.73367e-83	7.98734e-79	5.23028e-87
Sgk3	3.62578e-75	-0.511839	0.103	0.483	6.56303e-71	5.54915e-87	-0.486061	0.091	0.444	1.00445e-82	3.62578e-75	1.10983e-86
Ahnak	2.86436e-85	0.607442	0.944	0.598	5.18478e-81	5.76598e-87	0.695333	0.926	0.7	1.0437e-82	2.86436e-85	1.1532e-86
Utrn	7.49561e-87	0.638524	0.618	0.278	1.35678e-82	1.37413e-67	0.592819	0.571	0.315	2.48732e-63	1.37413e-67	1.49912e-86
Ccnd3	2.82064e-55	0.591304	0.802	0.574	5.10563e-51	1.13949e-86	0.739583	0.841	0.614	2.0626e-82	2.82064e-55	2.27899e-86
Prcp	6.33518e-82	-0.598482	0.249	0.627	1.14673e-77	1.51612e-86	-0.537056	0.207	0.57	2.74433e-82	6.33518e-82	3.03225e-86
Dock2	1.08606e-39	0.445008	0.839	0.704	1.96588e-35	2.88721e-86	0.68752	0.851	0.699	5.22613e-82	1.08606e-39	5.77441e-86
Cpd	3.11272e-86	-0.876367	0.139	0.536	5.63434e-82	9.88809e-86	-0.685219	0.107	0.455	1.78984e-81	9.88809e-86	6.22544e-86
Ripor2	6.26577e-77	0.440887	0.447	0.15	1.13417e-72	4.12279e-86	0.582073	0.469	0.181	7.46267e-82	6.26577e-77	8.24559e-86
Sp140	2.56169e-25	-0.449236	0.412	0.592	4.63692e-21	6.29015e-86	-0.777019	0.391	0.717	1.13858e-81	2.56169e-25	1.25803e-85
Osbpl3	6.13164e-65	0.403149	0.472	0.191	1.10989e-60	6.83914e-86	0.579556	0.508	0.223	1.23795e-81	6.13164e-65	1.36783e-85
Ebi3	1.38943e-67	-0.415005	0.016	0.347	2.51502e-63	1.15989e-85	-0.446162	0.012	0.332	2.09951e-81	1.38943e-67	2.31977e-85
Tmed10	6.75623e-80	-0.642785	0.705	0.878	1.22295e-75	1.18385e-85	-0.609972	0.663	0.867	2.14288e-81	6.75623e-80	2.3677e-85
Laptm4a	3.17957e-65	-0.571389	0.616	0.822	5.75534e-61	1.2249e-85	-0.622907	0.563	0.816	2.21719e-81	3.17957e-65	2.4498e-85
Ldlr	1.35251e-39	-0.459183	0.075	0.312	2.44817e-35	1.81323e-85	-0.649789	0.067	0.398	3.28213e-81	1.35251e-39	3.62646e-85
Sh2d3c	5.98414e-54	0.469994	0.433	0.189	1.08319e-49	1.89491e-85	0.633894	0.465	0.199	3.42998e-81	5.98414e-54	3.78982e-85
Dok2	2.15244e-81	0.689873	0.572	0.254	3.89613e-77	3.47917e-85	0.765616	0.626	0.348	6.29765e-81	2.15244e-81	6.95835e-85
Rps2	6.89011e-85	0.576851	0.999	0.994	1.24718e-80	2.25161e-36	0.444467	0.988	0.991	4.07564e-32	2.25161e-36	1.37802e-84
Stat1	4.77075e-09	-0.346838	0.66	0.742	8.63553e-05	7.57442e-85	-0.958628	0.71	0.891	1.37105e-80	4.77075e-09	1.51488e-84
Rps27a	7.89036e-85	0.375618	1	0.997	1.42823e-80	3.27801e-33	0.257174	0.998	0.995	5.93353e-29	3.27801e-33	1.57807e-84
Rab7b	1.18171e-84	-0.637818	0.02	0.411	2.13901e-80	4.65735e-72	-0.459768	0.01	0.291	8.43026e-68	4.65735e-72	2.36341e-84
Tbc1d9	6.83475e-77	-0.478355	0.006	0.367	1.23716e-72	1.1883e-84	-0.433095	0.006	0.323	2.15095e-80	6.83475e-77	2.37661e-84
Cndp2	4.65804e-68	-0.735456	0.407	0.678	8.43151e-64	1.58473e-84	-0.729905	0.335	0.647	2.86852e-80	4.65804e-68	3.16946e-84
Dhx58	1.545e-43	-0.412917	0.124	0.398	2.79661e-39	1.63608e-84	-0.58998	0.148	0.503	2.96146e-80	1.545e-43	3.27215e-84
Trps1	8.44547e-50	-0.523385	0.285	0.586	1.52871e-45	2.88521e-84	-0.668163	0.25	0.607	5.22252e-80	8.44547e-50	5.77042e-84
Ifitm6	3.28432e-41	-0.870512	0.02	0.246	5.94494e-37	2.90974e-84	-1.10299	0.014	0.33	5.26692e-80	3.28432e-41	5.81948e-84
Pira2	1.57823e-49	-0.37091	0.004	0.258	2.85675e-45	3.19573e-84	-0.511147	0.009	0.323	5.78459e-80	1.57823e-49	6.39146e-84
Lipa	3.37384e-84	-0.689771	0.152	0.545	6.10699e-80	3.91309e-50	-0.335769	0.166	0.441	7.08308e-46	3.91309e-50	6.74768e-84
Ccl2	2.72626e-72	-2.14592	0.146	0.487	4.9348e-68	4.04017e-84	-1.97332	0.099	0.426	7.31311e-80	2.72626e-72	8.08034e-84
Plp2	4.71753e-84	0.619133	0.679	0.351	8.5392e-80	1.60647e-43	0.432913	0.526	0.338	2.90787e-39	1.60647e-43	9.43506e-84
Set	6.62333e-84	0.661244	0.946	0.877	1.19889e-79	3.47321e-75	0.588722	0.883	0.837	6.28686e-71	3.47321e-75	1.32467e-83
Fgd4	6.69241e-84	-0.601363	0.009	0.392	1.21139e-79	8.36789e-79	-0.489379	0.008	0.307	1.51467e-74	8.36789e-79	1.33848e-83
Rps26	7.02865e-84	0.490585	0.997	0.992	1.27226e-79	5.31471e-38	0.362126	0.994	0.985	9.62016e-34	5.31471e-38	1.40573e-83
Tmem219	3.31067e-65	-0.536908	0.375	0.679	5.99265e-61	7.84334e-84	-0.560381	0.342	0.677	1.41972e-79	3.31067e-65	1.56867e-83
Atp6ap1	8.67977e-84	-0.645624	0.384	0.721	1.57113e-79	2.39574e-60	-0.436259	0.379	0.671	4.33652e-56	2.39574e-60	1.73595e-83
Ssbp2	9.69088e-84	0.489826	0.48	0.176	1.75415e-79	6.2876e-40	0.424996	0.331	0.161	1.13812e-35	6.2876e-40	1.93818e-83
Zfp516	2.47597e-81	-0.496394	0.032	0.412	4.48175e-77	1.2675e-83	-0.42595	0.025	0.345	2.2943e-79	2.47597e-81	2.535e-83
Mvp	1.50106e-54	-0.499747	0.305	0.599	2.71708e-50	1.6616e-83	-0.573479	0.298	0.654	3.00767e-79	1.50106e-54	3.3232e-83
Gpr68	1.90888e-83	0.396155	0.404	0.118	3.45527e-79	2.92188e-45	0.298964	0.304	0.124	5.2889e-41	2.92188e-45	3.81776e-83
Hmgb1	1.35223e-53	0.459417	0.973	0.941	2.44767e-49	2.38147e-83	0.520412	0.954	0.935	4.31071e-79	1.35223e-53	4.76295e-83
Aprt	4.55216e-83	-0.933285	0.602	0.815	8.23986e-79	2.06977e-77	-0.72924	0.524	0.78	3.74648e-73	2.06977e-77	9.10432e-83
Tnk2	5.22094e-83	0.267411	0.271	0.056	9.45043e-79	7.46524e-66	0.335933	0.244	0.066	1.35128e-61	7.46524e-66	1.04419e-82
Ly6c2	3.70366e-36	-1.63462	0.185	0.428	6.70399e-32	5.81682e-83	-2.01504	0.368	0.678	1.0529e-78	3.70366e-36	1.16336e-82
Prkacb	5.40672e-57	0.6076	0.666	0.433	9.7867e-53	7.14155e-83	0.73288	0.631	0.394	1.29269e-78	5.40672e-57	1.42831e-82
Slfn4	4.68724e-38	-0.691506	0.022	0.234	8.48436e-34	7.73965e-83	-1.12781	0.045	0.366	1.40095e-78	4.68724e-38	1.54793e-82
S100a10	6.47208e-82	0.582653	0.962	0.761	1.17151e-77	8.70901e-83	0.543844	0.981	0.906	1.57642e-78	6.47208e-82	1.7418e-82
Susd3	8.71695e-83	-0.566298	0.09	0.5	1.57786e-78	1.34939e-64	-0.420343	0.111	0.418	2.44254e-60	1.34939e-64	1.74339e-82
Btk	9.16962e-83	-0.463865	0.009	0.389	1.65979e-78	3.39562e-79	-0.376602	0.01	0.311	6.14641e-75	3.39562e-79	1.83392e-82
Etv6	1.12723e-57	-0.448443	0.181	0.504	2.0404e-53	9.82801e-83	-0.518002	0.146	0.5	1.77897e-78	1.12723e-57	1.9656e-82
Pla2g4a	2.94463e-69	-0.434803	0.009	0.342	5.33007e-65	1.33095e-82	-0.434985	0.012	0.322	2.40916e-78	2.94463e-69	2.6619e-82
Filip1l	2.3646e-48	-0.578738	0.324	0.596	4.28016e-44	1.39367e-82	-0.716077	0.242	0.569	2.52269e-78	2.3646e-48	2.78734e-82
Eif5a	2.84609e-82	0.698428	0.958	0.945	5.1517e-78	8.71053e-45	0.440608	0.934	0.95	1.57669e-40	8.71053e-45	5.69217e-82
Ptms	2.96219e-82	-0.902523	0.569	0.811	5.36186e-78	5.03583e-36	-0.549809	0.639	0.77	9.11536e-32	5.03583e-36	5.92438e-82
P4ha1	2.15631e-52	-0.504185	0.217	0.517	3.90314e-48	2.9942e-82	-0.581631	0.192	0.538	5.4198e-78	2.15631e-52	5.9884e-82
Camk1	3.00703e-82	-0.768925	0.135	0.512	5.44302e-78	4.57616e-52	-0.417193	0.142	0.404	8.2833e-48	4.57616e-52	6.01405e-82
Wdfy4	4.55605e-82	-0.61566	0.023	0.402	8.24691e-78	1.85683e-73	-0.445291	0.019	0.305	3.36105e-69	1.85683e-73	9.1121e-82
Nfix	5.65821e-64	-0.391168	0.004	0.318	1.02419e-59	5.56991e-82	-0.429987	0.014	0.325	1.00821e-77	5.65821e-64	1.11398e-81
Orai1	2.37312e-68	-0.600343	0.386	0.704	4.29558e-64	6.08529e-82	-0.55314	0.298	0.667	1.1015e-77	2.37312e-68	1.21706e-81
Rab27a	8.60598e-82	0.475317	0.509	0.197	1.55777e-77	1.64689e-19	0.268048	0.364	0.237	2.98104e-15	1.64689e-19	1.7212e-81
Evl	9.03666e-82	0.752184	0.822	0.62	1.63573e-77	2.02895e-52	0.607445	0.745	0.646	3.67261e-48	2.02895e-52	1.80733e-81
Clec4d	2.33241e-51	-0.738922	0.025	0.295	4.2219e-47	1.02193e-81	-0.85423	0.017	0.325	1.84979e-77	2.33241e-51	2.04385e-81
Adam9	3.85573e-70	-0.518456	0.127	0.475	6.97925e-66	1.09515e-81	-0.468888	0.081	0.416	1.98233e-77	3.85573e-70	2.19029e-81
Ccdc86	2.52462e-40	-0.492553	0.326	0.557	4.56982e-36	1.4461e-81	-0.648646	0.248	0.57	2.61758e-77	2.52462e-40	2.8922e-81
Bhlhe40	9.27381e-65	0.532945	0.764	0.462	1.67865e-60	1.60775e-81	0.62664	0.736	0.453	2.91019e-77	9.27381e-65	3.2155e-81
Ifnar2	8.33214e-60	-0.497585	0.363	0.674	1.5082e-55	2.16817e-81	-0.563982	0.326	0.671	3.9246e-77	8.33214e-60	4.33634e-81
Nlrp3	2.70796e-71	-0.546989	0.013	0.358	4.90168e-67	2.46827e-81	-0.495546	0.022	0.335	4.46781e-77	2.70796e-71	4.93653e-81
Atp6v1b2	1.52177e-63	-0.584612	0.365	0.656	2.75455e-59	3.25177e-81	-0.561846	0.287	0.634	5.88603e-77	1.52177e-63	6.50354e-81
Pgk1	2.53809e-15	-0.465494	0.687	0.819	4.59419e-11	3.34444e-81	-0.981147	0.657	0.87	6.05377e-77	2.53809e-15	6.68888e-81
Nrp1	4.10703e-81	-0.65965	0.046	0.426	7.43413e-77	5.43288e-67	-0.502587	0.032	0.306	9.83405e-63	5.43288e-67	8.21405e-81
S100a13	5.15145e-49	0.484644	0.818	0.711	9.32465e-45	5.67961e-81	0.647204	0.824	0.743	1.02807e-76	5.15145e-49	1.13592e-80
Sh3bgrl	1.89899e-70	-0.671842	0.465	0.726	3.43736e-66	6.46081e-81	-0.615301	0.414	0.723	1.16947e-76	1.89899e-70	1.29216e-80
Abi3	7.37655e-81	-0.673427	0.242	0.63	1.33523e-76	3.8168e-59	-0.521685	0.27	0.558	6.90879e-55	3.8168e-59	1.47531e-80
Ccnd1	9.49355e-81	-1.05088	0.093	0.466	1.71843e-76	4.28172e-57	-0.647642	0.043	0.288	7.75035e-53	4.28172e-57	1.89871e-80
Atp11b	9.78328e-81	0.774983	0.819	0.558	1.77087e-76	3.06034e-55	0.657291	0.7	0.532	5.53953e-51	3.06034e-55	1.95666e-80
Tmem50b	4.2062e-78	-0.477648	0.056	0.437	7.61364e-74	1.0381e-80	-0.462401	0.073	0.402	1.87906e-76	4.2062e-78	2.07619e-80
Ncl	5.73212e-76	0.785195	0.929	0.926	1.03757e-71	1.18598e-80	0.672154	0.914	0.896	2.14674e-76	5.73212e-76	2.37196e-80
Pgam1	3.2033e-33	-0.664354	0.7	0.839	5.7983e-29	1.26956e-80	-0.932104	0.619	0.845	2.29804e-76	3.2033e-33	2.53912e-80
Itk	1.87045e-80	0.304397	0.411	0.117	3.38571e-76	1.6885e-69	0.392388	0.439	0.17	3.05636e-65	1.6885e-69	3.74091e-80
Tlr7	2.60275e-80	-0.571561	0.014	0.39	4.71124e-76	1.90839e-78	-0.472341	0.019	0.322	3.45437e-74	1.90839e-78	5.2055e-80
Mtus1	4.67526e-67	-0.474349	0.01	0.334	8.46268e-63	2.61205e-80	-0.456955	0.003	0.304	4.72806e-76	4.67526e-67	5.22409e-80
Nadk	6.93502e-40	-0.404713	0.321	0.573	1.25531e-35	4.44947e-80	-0.600237	0.259	0.597	8.05398e-76	6.93502e-40	8.89893e-80
Pld3	5.37139e-24	0.308377	0.686	0.531	9.72276e-20	4.5823e-80	0.654451	0.681	0.452	8.29443e-76	5.37139e-24	9.1646e-80
Fryl	5.01253e-80	0.657935	0.671	0.353	9.07318e-76	4.51593e-72	0.629873	0.593	0.343	8.17428e-68	4.51593e-72	1.00251e-79
Rpl10	1.08937e-79	0.461544	0.991	0.988	1.97187e-75	1.29916e-48	0.396083	0.989	0.981	2.3516e-44	1.29916e-48	2.17875e-79
Arl6ip5	1.58193e-36	0.462652	0.789	0.695	2.86344e-32	1.81595e-79	0.646299	0.805	0.682	3.28704e-75	1.58193e-36	3.63189e-79
Ckb	2.77455e-79	-1.20366	0.179	0.55	5.0222e-75	1.22971e-67	-0.952329	0.105	0.392	2.2259e-63	1.22971e-67	5.54909e-79
Bst1	6.68759e-41	-0.416266	0.025	0.247	1.21052e-36	2.88711e-79	-0.612757	0.03	0.336	5.22597e-75	6.68759e-41	5.77423e-79
Klhl6	1.05299e-36	0.560527	0.698	0.519	1.90602e-32	4.83785e-79	0.712252	0.62	0.365	8.75698e-75	1.05299e-36	9.67569e-79
Slc8a1	1.88717e-67	-0.411007	0.006	0.332	3.41597e-63	4.98749e-79	-0.407048	0.013	0.314	9.02786e-75	1.88717e-67	9.97498e-79
Pglyrp2	7.06149e-79	0.313302	0.272	0.059	1.2782e-74	1.33868e-50	0.283418	0.28	0.101	2.42314e-46	1.33868e-50	1.4123e-78
Hacd4	1.99245e-68	-0.469726	0.006	0.335	3.60653e-64	8.86025e-79	-0.460665	0.01	0.309	1.60379e-74	1.99245e-68	1.77205e-78
Pfkfb3	2.45182e-61	-0.581919	0.103	0.432	4.43803e-57	1.11245e-78	-0.603635	0.121	0.461	2.01365e-74	2.45182e-61	2.22491e-78
Acod1	5.08498e-21	-0.465416	0.003	0.121	9.20432e-17	2.64033e-78	-1.13441	0.016	0.315	4.77926e-74	5.08498e-21	5.28066e-78
Zdhhc18	1.99136e-75	0.557595	0.631	0.309	3.60456e-71	3.34801e-78	0.613625	0.603	0.327	6.06024e-74	1.99136e-75	6.69602e-78
Pak1	4.88772e-65	-0.455056	0.026	0.35	8.84726e-61	3.64327e-78	-0.431117	0.019	0.32	6.59468e-74	4.88772e-65	7.28654e-78
Ptpn7	9.85237e-78	0.63961	0.686	0.377	1.78338e-73	4.9503e-73	0.610221	0.614	0.365	8.96054e-69	4.9503e-73	1.97047e-77
Rnf19b	1.22384e-13	-0.274676	0.408	0.563	2.21528e-09	9.97645e-78	-0.636073	0.285	0.621	1.80584e-73	1.22384e-13	1.99529e-77
Hmox2	6.98211e-64	-0.558883	0.373	0.67	1.26383e-59	1.10527e-77	-0.542991	0.332	0.66	2.00065e-73	6.98211e-64	2.21054e-77
Arhgap45	1.15132e-36	0.501	0.847	0.739	2.084e-32	1.15059e-77	0.678162	0.849	0.7	2.08267e-73	1.15132e-36	2.30117e-77
Strbp	2.22616e-77	0.392569	0.427	0.144	4.02958e-73	3.03436e-51	0.354513	0.371	0.167	5.49249e-47	3.03436e-51	4.45233e-77
Tmem176b	1.32882e-73	-1.01851	0.152	0.535	2.4053e-69	4.08978e-77	-1.09706	0.079	0.399	7.4029e-73	1.32882e-73	8.17955e-77
Cnpy3	3.3074e-58	-0.446005	0.247	0.569	5.98673e-54	4.22281e-77	-0.466784	0.191	0.524	7.64371e-73	3.3074e-58	8.44562e-77
F13a1	6.88582e-59	-1.42491	0.041	0.341	1.2464e-54	5.6786e-77	-0.978409	0.01	0.303	1.02788e-72	6.88582e-59	1.13572e-76
Olfml3	8.49854e-77	-1.07457	0.029	0.393	1.53832e-72	9.99854e-26	-0.30622	0.008	0.123	1.80983e-21	9.99854e-26	1.69971e-76
Mbnl2	1.06966e-76	-0.654478	0.417	0.733	1.93618e-72	6.8653e-63	-0.489141	0.371	0.677	1.24269e-58	6.8653e-63	2.13931e-76
Ang	1.83057e-76	-0.568148	0.017	0.379	3.31352e-72	1.2396e-57	-0.342793	0.009	0.241	2.24379e-53	1.2396e-57	3.66114e-76
Cited2	1.43877e-54	-0.965426	0.333	0.622	2.60433e-50	2.01275e-76	-0.880367	0.326	0.649	3.64329e-72	1.43877e-54	4.02551e-76
Gas7	3.70018e-76	0.551486	0.534	0.23	6.6977e-72	4.62421e-75	0.564935	0.431	0.185	8.37029e-71	4.62421e-75	7.40037e-76
Il4ra	1.13088e-64	-0.614321	0.37	0.678	2.047e-60	4.21207e-76	-0.560307	0.293	0.628	7.62427e-72	1.13088e-64	8.42414e-76
Tkt	7.14609e-52	-0.552864	0.685	0.874	1.29351e-47	5.29572e-76	-0.637049	0.62	0.855	9.58579e-72	7.14609e-52	1.05914e-75
Fam189b	5.71343e-76	0.386212	0.363	0.106	1.03419e-71	1.68705e-61	0.382743	0.317	0.114	3.05372e-57	1.68705e-61	1.14269e-75
Hp	1.72934e-45	-1.01624	0.012	0.252	3.13027e-41	8.16643e-76	-1.27832	0.017	0.31	1.4782e-71	1.72934e-45	1.63329e-75
Chil3	1.89581e-37	-3.71349	0.122	0.342	3.4316e-33	8.84396e-76	-3.07653	0.064	0.363	1.60084e-71	1.89581e-37	1.76879e-75
Oas2	5.74872e-51	-0.381989	0.012	0.274	1.04058e-46	9.48098e-76	-0.442657	0.015	0.308	1.71615e-71	5.74872e-51	1.8962e-75
Ifit2	2.45358e-29	-0.982766	0.133	0.331	4.44122e-25	9.67597e-76	-1.21058	0.12	0.436	1.75145e-71	2.45358e-29	1.93519e-75
Renbp	1.15619e-75	-0.499293	0.042	0.404	2.09283e-71	6.3596e-72	-0.370614	0.02	0.305	1.15115e-67	6.3596e-72	2.31239e-75
Rap2a	1.60142e-75	-0.743561	0.262	0.598	2.89873e-71	8.94762e-41	-0.38147	0.241	0.486	1.61961e-36	8.94762e-41	3.20284e-75
Nrros	1.36154e-68	-0.626017	0.302	0.625	2.46453e-64	2.65257e-75	-0.551749	0.26	0.583	4.80142e-71	1.36154e-68	5.30515e-75
Parp14	5.42647e-16	-0.491424	0.535	0.657	9.82245e-12	3.31236e-75	-0.824447	0.474	0.756	5.9957e-71	5.42647e-16	6.62472e-75
Fuca1	3.67832e-75	-0.630319	0.446	0.734	6.65813e-71	1.95129e-42	-0.374209	0.414	0.658	3.53202e-38	1.95129e-42	7.35664e-75
Gramd4	3.37414e-72	0.447007	0.417	0.145	6.10754e-68	4.58926e-75	0.439918	0.325	0.106	8.30701e-71	3.37414e-72	9.17851e-75
Gna13	2.4609e-72	-0.656619	0.475	0.78	4.45447e-68	7.2187e-75	-0.595838	0.441	0.76	1.30666e-70	2.4609e-72	1.44374e-74
Sms	8.49419e-75	0.610055	0.657	0.387	1.53753e-70	9.73053e-51	0.464709	0.56	0.349	1.76132e-46	9.73053e-51	1.69884e-74
Entpd1	3.73946e-73	-0.601553	0.197	0.578	6.7688e-69	1.25067e-74	-0.524179	0.231	0.581	2.26385e-70	3.73946e-73	2.50135e-74
Gbp3	1.37628e-09	-0.335665	0.308	0.409	2.4912e-05	1.33982e-74	-0.854001	0.287	0.587	2.42521e-70	1.37628e-09	2.67964e-74
Sgk1	1.61485e-74	-1.05706	0.087	0.45	2.92304e-70	6.88645e-70	-0.851734	0.142	0.468	1.24652e-65	6.88645e-70	3.2297e-74
Dram2	1.69329e-74	-0.528327	0.14	0.512	3.06503e-70	1.4318e-64	-0.382295	0.132	0.435	2.5917e-60	1.4318e-64	3.38659e-74
Mtss1	2.02327e-74	-0.600786	0.065	0.419	3.66232e-70	2.98597e-61	-0.526544	0.112	0.375	5.4049e-57	2.98597e-61	4.04654e-74
Prdx1	7.43909e-61	-0.731369	0.81	0.911	1.34655e-56	2.05058e-74	-0.663017	0.785	0.913	3.71176e-70	7.43909e-61	4.10116e-74
Gpr84	6.46428e-41	-0.526005	0.009	0.228	1.1701e-36	2.5763e-74	-0.760757	0.014	0.302	4.66337e-70	6.46428e-41	5.15261e-74
Ndfip1	1.38079e-64	0.469104	0.9	0.827	2.49937e-60	3.36993e-74	0.424483	0.872	0.787	6.09991e-70	1.38079e-64	6.73986e-74
Ifng	1.11843e-69	0.482385	0.278	0.069	2.02447e-65	3.65121e-74	0.690709	0.348	0.115	6.60906e-70	1.11843e-69	7.30242e-74
Sbno2	2.13241e-73	-0.674365	0.275	0.632	3.85988e-69	4.16373e-74	-0.622449	0.293	0.616	7.53677e-70	2.13241e-73	8.32747e-74
Il21r	1.23252e-43	-0.525353	0.245	0.516	2.23098e-39	5.43318e-74	-0.621031	0.259	0.588	9.83459e-70	1.23252e-43	1.08664e-73
Sipa1l1	5.81502e-47	0.404992	0.58	0.325	1.05258e-42	1.06613e-73	0.62449	0.593	0.339	1.9298e-69	5.81502e-47	2.13226e-73
Aldoa	8.35307e-20	-0.525446	0.889	0.939	1.51199e-15	1.22734e-73	-0.852219	0.845	0.953	2.22161e-69	8.35307e-20	2.45468e-73
Cmklr1	1.51176e-73	-0.505386	0.051	0.435	2.73644e-69	4.02912e-66	-0.416312	0.091	0.407	7.29312e-62	4.02912e-66	3.02352e-73
Nfkbia	1.22397e-20	-0.617065	0.69	0.83	2.21552e-16	2.58933e-73	-0.882584	0.576	0.839	4.68695e-69	1.22397e-20	5.17867e-73
Pabpc1	2.62283e-73	0.469736	0.983	0.976	4.74758e-69	4.25751e-72	0.467992	0.963	0.969	7.70651e-68	4.25751e-72	5.24566e-73
Hopx	2.91857e-73	0.529638	0.687	0.353	5.2829e-69	2.50626e-45	0.42788	0.658	0.454	4.53658e-41	2.50626e-45	5.83714e-73
Hectd1	8.88385e-34	0.43396	0.806	0.702	1.60807e-29	2.99115e-73	0.661878	0.781	0.648	5.41428e-69	8.88385e-34	5.9823e-73
Tnfrsf11a	4.23812e-73	-0.435952	0.017	0.369	7.67141e-69	1.4778e-62	-0.312305	0.005	0.252	2.67496e-58	1.4778e-62	8.47623e-73
Ifi209	3.31705e-11	-0.531363	0.535	0.622	6.00419e-07	4.35097e-73	-0.909923	0.347	0.657	7.87569e-69	3.31705e-11	8.70194e-73
Ltb4r1	1.6603e-30	-0.362951	0.003	0.169	3.0053e-26	4.4525e-73	-0.770308	0.038	0.332	8.05947e-69	1.6603e-30	8.905e-73
Cd93	1.0645e-72	-0.747772	0.045	0.398	1.92685e-68	7.65333e-58	-0.469563	0.033	0.28	1.38533e-53	7.65333e-58	2.129e-72
Mif4gd	1.26366e-30	-0.386517	0.279	0.497	2.28734e-26	1.30329e-72	-0.518279	0.189	0.514	2.35908e-68	1.26366e-30	2.60658e-72
Snrpd2	3.27453e-69	0.547367	0.874	0.827	5.92723e-65	1.54191e-72	0.519599	0.85	0.822	2.79102e-68	3.27453e-69	3.08383e-72
Ptpn18	8.52251e-66	0.501345	0.983	0.942	1.54266e-61	1.74088e-72	0.498547	0.961	0.938	3.15117e-68	8.52251e-66	3.48176e-72
Cd300ld	7.48357e-54	-0.408329	0.003	0.274	1.3546e-49	2.49341e-72	-0.482172	0.003	0.279	4.51331e-68	7.48357e-54	4.98681e-72
Npm3	3.18838e-72	0.680851	0.711	0.525	5.77129e-68	1.97784e-33	0.48605	0.577	0.481	3.58008e-29	1.97784e-33	6.37677e-72
Plekha5	1.03073e-45	0.332241	0.331	0.125	1.86572e-41	3.26891e-72	0.396529	0.307	0.096	5.91706e-68	1.03073e-45	6.53782e-72
Xbp1	1.33924e-68	-0.692409	0.512	0.775	2.42417e-64	4.12157e-72	-0.620672	0.449	0.751	7.46045e-68	1.33924e-68	8.24313e-72
Stk26	4.43871e-72	0.31762	0.334	0.095	8.0345e-68	4.15498e-66	0.382992	0.348	0.127	7.52094e-62	4.15498e-66	8.87741e-72
Selenon	1.73278e-18	0.397611	0.389	0.258	3.13651e-14	5.47962e-72	0.601342	0.446	0.211	9.91866e-68	1.73278e-18	1.09592e-71
Rp2	2.91882e-54	-0.389597	0.153	0.465	5.28335e-50	6.19255e-72	-0.41792	0.123	0.448	1.12091e-67	2.91882e-54	1.23851e-71
Myd88	4.11475e-55	-0.478546	0.268	0.575	7.44811e-51	7.58346e-72	-0.509337	0.251	0.585	1.37268e-67	4.11475e-55	1.51669e-71
Rbpms	1.07853e-71	0.611709	0.541	0.242	1.95224e-67	2.86602e-36	0.441469	0.485	0.309	5.18778e-32	2.86602e-36	2.15706e-71
Slc7a7	9.44163e-68	-0.399288	0.013	0.343	1.70903e-63	1.09172e-71	-0.362274	0.016	0.298	1.97612e-67	9.44163e-68	2.18343e-71
Smpd5	2.75429e-35	0.253135	0.195	0.063	4.98553e-31	1.48968e-71	0.3544	0.258	0.071	2.69647e-67	2.75429e-35	2.97936e-71
Arhgap24	1.49064e-71	-0.458617	0.009	0.349	2.6982e-67	1.58507e-52	-0.289681	0.008	0.222	2.86913e-48	1.58507e-52	2.98127e-71
Itpripl2	1.58686e-71	-0.562155	0.159	0.513	2.87237e-67	6.62941e-70	-0.456774	0.135	0.45	1.19999e-65	6.62941e-70	3.17371e-71
Serp1	1.67105e-71	-0.740817	0.627	0.846	3.02477e-67	2.03372e-66	-0.66468	0.571	0.809	3.68123e-62	2.03372e-66	3.3421e-71
Sqor	4.69131e-50	-0.279694	0.025	0.295	8.49174e-46	1.96329e-71	-0.360395	0.018	0.306	3.55374e-67	4.69131e-50	3.92657e-71
Grb2	2.04234e-71	-0.581311	0.635	0.854	3.69685e-67	1.20682e-65	-0.49791	0.632	0.851	2.18447e-61	1.20682e-65	4.08469e-71
Alad	2.39021e-71	0.431935	0.443	0.175	4.32652e-67	4.17787e-41	0.36124	0.338	0.169	7.56235e-37	4.17787e-41	4.78042e-71
Rnf213	8.05985e-18	-0.456952	0.511	0.648	1.45891e-13	2.97505e-71	-0.739768	0.467	0.746	5.38514e-67	8.05985e-18	5.95011e-71
Tmcc3	3.4829e-71	-0.632484	0.042	0.39	6.3044e-67	7.09461e-48	-0.442029	0.053	0.279	1.28419e-43	7.09461e-48	6.96581e-71
Plk3	3.74256e-71	-0.617122	0.093	0.454	6.77442e-67	1.6216e-53	-0.415515	0.095	0.356	2.93526e-49	1.6216e-53	7.48513e-71
Gch1	4.11584e-32	-0.437324	0.175	0.409	7.45009e-28	3.86906e-71	-0.551358	0.122	0.445	7.00338e-67	4.11584e-32	7.73811e-71
Il18	2.29711e-47	-0.364386	0.019	0.271	4.15801e-43	3.96936e-71	-0.499251	0.019	0.299	7.18493e-67	2.29711e-47	7.93871e-71
Cebpd	5.26342e-65	-0.65022	0.088	0.418	9.52732e-61	5.02321e-71	-0.519872	0.051	0.339	9.09251e-67	5.26342e-65	1.00464e-70
Pilrb2	7.10873e-53	-0.373266	0.017	0.292	1.28675e-48	6.06398e-71	-0.433251	0.017	0.294	1.09764e-66	7.10873e-53	1.2128e-70
Cln8	9.06304e-71	-0.493539	0.052	0.398	1.6405e-66	5.37063e-65	-0.360714	0.038	0.31	9.72138e-61	5.37063e-65	1.81261e-70
Zmynd15	2.11702e-67	-0.904775	0.017	0.344	3.83202e-63	1.2517e-70	-0.825168	0.023	0.303	2.2657e-66	2.11702e-67	2.50339e-70
Qk	1.28916e-70	-0.733376	0.501	0.765	2.33351e-66	5.49652e-40	-0.417539	0.454	0.692	9.94925e-36	5.49652e-40	2.57832e-70
Snx5	1.53754e-70	-0.762059	0.667	0.833	2.7831e-66	2.14604e-44	-0.517981	0.614	0.79	3.88455e-40	2.14604e-44	3.07508e-70
Tmbim6	5.98529e-44	-0.391809	0.907	0.951	1.0834e-39	2.34669e-70	-0.477482	0.907	0.964	4.24774e-66	5.98529e-44	4.69338e-70
Nop10	3.34702e-70	0.703443	0.796	0.689	6.05844e-66	1.52873e-31	0.446564	0.695	0.676	2.76716e-27	1.52873e-31	6.69404e-70
Anxa2	2.0695e-62	0.45339	0.912	0.745	3.746e-58	3.98507e-70	0.450896	0.937	0.806	7.21337e-66	2.0695e-62	7.97014e-70
Snrpf	4.49938e-70	0.563732	0.9	0.856	8.14433e-66	4.2917e-39	0.395057	0.818	0.826	7.76841e-35	4.2917e-39	8.99876e-70
B3gnt8	4.63031e-70	-0.48321	0.017	0.355	8.38132e-66	5.52003e-70	-0.444849	0.035	0.315	9.99181e-66	5.52003e-70	9.26062e-70
Cblb	6.27315e-70	0.527834	0.653	0.335	1.1355e-65	5.02853e-52	0.466849	0.606	0.373	9.10215e-48	5.02853e-52	1.25463e-69
Ywhaq	3.98674e-44	0.515058	0.808	0.693	7.21639e-40	9.08473e-70	0.671821	0.814	0.695	1.64443e-65	3.98674e-44	1.81695e-69
Kctd12	1.15454e-69	-1.10006	0.45	0.708	2.08983e-65	4.71666e-26	-0.50078	0.419	0.584	8.53763e-22	4.71666e-26	2.30908e-69
Wdfy3	1.37714e-69	-0.42401	0.013	0.349	2.49275e-65	4.62095e-63	-0.316987	0.01	0.262	8.36438e-59	4.62095e-63	2.75427e-69
Rab14	1.39991e-69	-0.557305	0.679	0.878	2.53397e-65	2.26612e-37	-0.311716	0.64	0.837	4.1019e-33	2.26612e-37	2.79981e-69
Siglece	1.4264e-69	-0.5052	0.01	0.345	2.58193e-65	9.53745e-59	-0.386861	0.002	0.235	1.72637e-54	9.53745e-59	2.8528e-69
Kcnn4	4.38647e-29	-0.322395	0.126	0.34	7.93995e-25	1.7638e-69	-0.529144	0.1	0.394	3.19266e-65	4.38647e-29	3.52761e-69
Fmnl2	8.73771e-55	-0.359711	0.009	0.289	1.58161e-50	1.99187e-69	-0.393638	0.002	0.268	3.60548e-65	8.73771e-55	3.98373e-69
Pip4p1	1.304e-49	-0.399185	0.285	0.584	2.36037e-45	2.08899e-69	-0.405308	0.194	0.526	3.78129e-65	1.304e-49	4.17799e-69
Sppl2a	1.77128e-29	-0.455609	0.585	0.765	3.20619e-25	2.25744e-69	-0.694809	0.544	0.792	4.08619e-65	1.77128e-29	4.51488e-69
Spon1	1.14009e-60	-0.531815	0.025	0.333	2.06369e-56	2.28284e-69	-0.494389	0.018	0.294	4.13217e-65	1.14009e-60	4.56568e-69
Mefv	1.94443e-35	-0.333593	0.003	0.193	3.51961e-31	4.52853e-69	-0.49324	0.01	0.279	8.19709e-65	1.94443e-35	9.05706e-69
Cd274	3.08523e-09	-0.387842	0.278	0.374	5.58457e-05	4.55594e-69	-0.834557	0.237	0.541	8.2467e-65	3.08523e-09	9.11188e-69
Zfp36l2	1.87791e-41	0.647951	0.986	0.921	3.39921e-37	5.87888e-69	0.725612	0.981	0.884	1.06414e-64	1.87791e-41	1.17578e-68
Oas3	1.6793e-15	-0.304243	0.178	0.325	3.03969e-11	5.88574e-69	-0.699788	0.17	0.476	1.06538e-64	1.6793e-15	1.17715e-68
Dnajb14	5.60043e-68	-0.475717	0.117	0.487	1.01373e-63	6.14483e-69	-0.415686	0.096	0.41	1.11228e-64	5.60043e-68	1.22897e-68
Neu1	6.78737e-69	-0.521938	0.216	0.574	1.22858e-64	1.99501e-66	-0.407794	0.192	0.511	3.61118e-62	1.99501e-66	1.35747e-68
Atp1a3	4.39384e-57	-0.381873	0.009	0.297	7.95328e-53	9.05782e-69	-0.385408	0.016	0.294	1.63956e-64	4.39384e-57	1.81156e-68
Ankrd44	1.78997e-35	0.4643	0.799	0.638	3.24002e-31	1.19563e-68	0.664605	0.809	0.64	2.16421e-64	1.78997e-35	2.39126e-68
Tpp1	1.60751e-68	-0.623653	0.275	0.601	2.90975e-64	5.46244e-35	-0.29487	0.289	0.516	9.88756e-31	5.46244e-35	3.21501e-68
Rab20	1.92427e-40	-0.519832	0.21	0.455	3.48313e-36	1.90345e-68	-0.618789	0.118	0.408	3.44543e-64	1.92427e-40	3.8069e-68
Bmyc	3.60356e-64	-0.501967	0.059	0.388	6.52281e-60	2.51383e-68	-0.438615	0.03	0.307	4.55029e-64	3.60356e-64	5.02766e-68
Daglb	1.40451e-66	-0.547815	0.12	0.462	2.5423e-62	3.30128e-68	-0.45156	0.104	0.406	5.97564e-64	1.40451e-66	6.60256e-68
Celf2	8.17838e-47	0.516986	0.916	0.857	1.48037e-42	4.3462e-68	0.618158	0.885	0.838	7.86707e-64	8.17838e-47	8.69241e-68
Itm2a	3.47142e-64	0.252081	0.214	0.045	6.28362e-60	4.71973e-68	0.279572	0.186	0.038	8.54318e-64	3.47142e-64	9.43945e-68
H2-DMb2	8.24789e-41	-0.681998	0.014	0.237	1.49295e-36	5.13447e-68	-0.743451	0.009	0.275	9.29391e-64	8.24789e-41	1.02689e-67
Epn1	7.07312e-68	-0.558363	0.459	0.736	1.2803e-63	3.59822e-41	-0.329515	0.426	0.669	6.51313e-37	3.59822e-41	1.41462e-67
Myo5a	8.0327e-68	-0.491398	0.085	0.421	1.454e-63	7.86925e-66	-0.38714	0.076	0.36	1.42441e-61	7.86925e-66	1.60654e-67
Zfp710	7.37867e-64	-0.442685	0.109	0.457	1.33561e-59	8.92435e-68	-0.394927	0.086	0.384	1.6154e-63	7.37867e-64	1.78487e-67
Pla2g15	1.20402e-67	-0.558766	0.08	0.413	2.17939e-63	7.23341e-53	-0.373143	0.069	0.308	1.30932e-48	7.23341e-53	2.40803e-67
Ubtd1	6.99256e-52	-0.32478	0.065	0.355	1.26572e-47	1.6954e-67	-0.335562	0.029	0.308	3.06884e-63	6.99256e-52	3.3908e-67
Plin3	2.81063e-61	-0.37042	0.042	0.36	5.08753e-57	2.20434e-67	-0.346841	0.045	0.325	3.99007e-63	2.81063e-61	4.40868e-67
Mef2c	1.11689e-57	-0.927276	0.281	0.585	2.02168e-53	2.63625e-67	-0.892296	0.136	0.446	4.77188e-63	1.11689e-57	5.27251e-67
Rab5c	3.71058e-67	-0.607767	0.641	0.833	6.71652e-63	1.54446e-62	-0.504897	0.638	0.844	2.79563e-58	1.54446e-62	7.42116e-67
Pgd	1.46075e-54	-0.565041	0.467	0.699	2.64411e-50	3.83679e-67	-0.538367	0.392	0.676	6.94497e-63	1.46075e-54	7.67358e-67
Thbs1	5.63041e-67	-2.26237	0.091	0.419	1.01916e-62	5.06422e-42	-0.737331	0.011	0.189	9.16675e-38	5.06422e-42	1.12608e-66
Man2a1	6.93024e-67	-0.692502	0.349	0.655	1.25444e-62	1.4316e-64	-0.5399	0.324	0.62	2.59134e-60	1.4316e-64	1.38605e-66
Stk39	9.19658e-63	0.304011	0.321	0.097	1.66467e-58	8.67865e-67	0.355385	0.35	0.126	1.57092e-62	9.19658e-63	1.73573e-66
Ifit1	1.75271e-33	-1.03318	0.084	0.306	3.17257e-29	9.87776e-67	-1.19339	0.106	0.405	1.78797e-62	1.75271e-33	1.97555e-66
AB124611	1.20747e-14	-0.292638	0.47	0.594	2.18564e-10	1.30049e-66	-0.747524	0.423	0.688	2.35402e-62	1.20747e-14	2.60098e-66
Tex9	1.42617e-66	0.294634	0.282	0.075	2.5815e-62	9.04352e-50	0.275912	0.223	0.07	1.63697e-45	9.04352e-50	2.85233e-66
Gm5150	1.67889e-46	-0.345375	0.006	0.248	3.03896e-42	1.51899e-66	-0.402312	0.005	0.265	2.74953e-62	1.67889e-46	3.03798e-66
Furin	3.41273e-51	-0.757727	0.357	0.624	6.17739e-47	2.39618e-66	-0.746845	0.302	0.596	4.33732e-62	3.41273e-51	4.79236e-66
Dusp3	2.60319e-66	-0.492717	0.097	0.44	4.71204e-62	3.0496e-64	-0.372421	0.043	0.313	5.52009e-60	3.0496e-64	5.20639e-66
Tbc1d2b	9.58223e-32	0.339326	0.449	0.255	1.73448e-27	2.62476e-66	0.478744	0.446	0.208	4.75109e-62	9.58223e-32	5.24953e-66
Smox	8.82777e-49	-0.566244	0.107	0.394	1.59792e-44	2.80679e-66	-0.701005	0.123	0.418	5.08057e-62	8.82777e-49	5.61358e-66
Rab19	4.26408e-66	0.327194	0.336	0.104	7.71842e-62	9.19921e-54	0.339223	0.304	0.115	1.66515e-49	9.19921e-54	8.52817e-66
Lpin1	9.68533e-39	0.401001	0.313	0.131	1.75314e-34	4.42121e-66	0.54805	0.299	0.103	8.00284e-62	9.68533e-39	8.84243e-66
Ptgs1	5.1824e-66	-0.831568	0.029	0.355	9.38066e-62	7.02554e-41	-0.458787	0.025	0.209	1.27169e-36	7.02554e-41	1.03648e-65
Rasal3	1.25928e-52	0.472446	0.619	0.358	2.27942e-48	5.42818e-66	0.523746	0.597	0.344	9.82555e-62	1.25928e-52	1.08564e-65
Pdlim4	3.87826e-56	-0.358754	0.004	0.286	7.02004e-52	5.69972e-66	-0.387569	0.003	0.259	1.03171e-61	3.87826e-56	1.13994e-65
Pold4	1.0328e-50	-0.544945	0.557	0.789	1.86947e-46	5.89448e-66	-0.573858	0.519	0.799	1.06696e-61	1.0328e-50	1.1789e-65
Dkc1	6.43084e-66	0.574951	0.559	0.304	1.16405e-61	7.34068e-38	0.41388	0.421	0.254	1.32874e-33	7.34068e-38	1.28617e-65
Nme1	7.4308e-66	0.760677	0.802	0.755	1.34505e-61	3.63697e-42	0.617292	0.709	0.71	6.58328e-38	3.63697e-42	1.48616e-65
Sod2	1.96368e-12	-0.403096	0.559	0.673	3.55446e-08	9.56773e-66	-1.17568	0.472	0.713	1.73186e-61	1.96368e-12	1.91355e-65
Abca1	1.15203e-65	-0.738979	0.068	0.416	2.08528e-61	1.12093e-45	-0.367836	0.045	0.267	2.029e-41	1.12093e-45	2.30405e-65
P2rx7	2.12616e-63	-0.401931	0.009	0.322	3.84856e-59	1.84766e-65	-0.330068	0.004	0.26	3.34444e-61	2.12616e-63	3.69531e-65
Slc38a2	8.18108e-27	0.455677	0.913	0.831	1.48086e-22	2.67065e-65	0.646547	0.872	0.76	4.83413e-61	8.18108e-27	5.34129e-65
Oasl1	2.36741e-29	-0.550351	0.101	0.303	4.28525e-25	2.76512e-65	-0.826951	0.142	0.443	5.00513e-61	2.36741e-29	5.53023e-65
Rplp0	3.14146e-65	0.379633	1	0.996	5.68636e-61	7.01656e-22	0.256301	0.997	0.995	1.27007e-17	7.01656e-22	6.28292e-65
Pik3ap1	4.26576e-65	-0.66532	0.401	0.699	7.72145e-61	3.75106e-40	-0.459268	0.439	0.661	6.7898e-36	3.75106e-40	8.53152e-65
Tmem256	3.19215e-27	-0.341632	0.576	0.757	5.77812e-23	8.11526e-65	-0.513182	0.496	0.767	1.46894e-60	3.19215e-27	1.62305e-64
Rsad2	1.03374e-28	-1.35525	0.094	0.29	1.87117e-24	1.05017e-64	-1.74829	0.08	0.36	1.90091e-60	1.03374e-28	2.10034e-64
Rnf125	1.21958e-64	0.282866	0.288	0.075	2.20756e-60	7.9952e-46	0.286436	0.265	0.097	1.44721e-41	7.9952e-46	2.43916e-64
Gng12	1.18723e-59	-0.433919	0.091	0.423	2.14901e-55	1.23968e-64	-0.431173	0.122	0.432	2.24395e-60	1.18723e-59	2.47936e-64
Pogk	9.47136e-33	0.286036	0.266	0.111	1.71441e-28	1.36838e-64	0.45788	0.26	0.08	2.4769e-60	9.47136e-33	2.73675e-64
Rhbdf2	7.27854e-54	-0.391384	0.051	0.336	1.31749e-49	1.54132e-64	-0.387705	0.065	0.341	2.78994e-60	7.27854e-54	3.08263e-64
Selenom	1.78367e-39	-0.266242	0.029	0.253	3.22862e-35	1.73545e-64	-0.429053	0.038	0.304	3.14134e-60	1.78367e-39	3.47091e-64
Rab1a	4.11233e-64	-0.550249	0.486	0.755	7.44372e-60	8.83756e-46	-0.385842	0.446	0.703	1.59969e-41	8.83756e-46	8.22466e-64
Tor1a	1.33542e-42	-0.32247	0.304	0.576	2.41724e-38	4.61302e-64	-0.390199	0.239	0.547	8.35003e-60	1.33542e-42	9.22604e-64
Ldhb	5.35535e-53	-0.580243	0.023	0.301	9.69371e-49	5.28561e-64	-0.508191	0.01	0.264	9.56748e-60	5.35535e-53	1.05712e-63
Necap2	5.78698e-64	-0.512818	0.405	0.697	1.0475e-59	4.68725e-59	-0.43802	0.379	0.678	8.4844e-55	4.68725e-59	1.1574e-63
Kmt2a	6.27487e-64	0.580614	0.796	0.577	1.13581e-59	1.68429e-51	0.536197	0.696	0.537	3.04872e-47	1.68429e-51	1.25497e-63
Ppp1r3b	1.88328e-34	0.332691	0.392	0.202	3.40893e-30	6.70615e-64	0.510578	0.393	0.171	1.21388e-59	1.88328e-34	1.34123e-63
Tlr1	1.55922e-63	-0.405367	0.007	0.317	2.82234e-59	1.2831e-62	-0.344423	0.012	0.263	2.32254e-58	1.2831e-62	3.11844e-63
Agpat4	7.20896e-48	-0.467588	0.137	0.412	1.30489e-43	2.06657e-63	-0.439551	0.11	0.399	3.7407e-59	7.20896e-48	4.13314e-63
Cyth4	3.71839e-63	-0.585699	0.667	0.859	6.73067e-59	1.22757e-35	-0.324492	0.614	0.799	2.22202e-31	1.22757e-35	7.43679e-63
Lifr	3.71877e-63	-0.513567	0.01	0.322	6.73134e-59	8.2864e-37	-0.274276	0.006	0.164	1.49992e-32	8.2864e-37	7.43753e-63
Syk	4.36273e-63	-0.599171	0.253	0.611	7.89697e-59	3.92536e-39	-0.346174	0.286	0.548	7.1053e-35	3.92536e-39	8.72546e-63
Gnaq	6.21987e-63	-0.524809	0.272	0.597	1.12586e-58	2.61566e-54	-0.404355	0.256	0.539	4.73461e-50	2.61566e-54	1.24397e-62
Arhgef18	3.07732e-35	0.304672	0.304	0.126	5.57026e-31	7.22863e-63	0.513653	0.34	0.127	1.30846e-58	3.07732e-35	1.44573e-62
Retreg1	2.37929e-53	-0.488926	0.276	0.594	4.30676e-49	7.64467e-63	-0.464245	0.206	0.508	1.38376e-58	2.37929e-53	1.52893e-62
Cd226	7.87554e-63	0.484362	0.294	0.083	1.42555e-58	9.56093e-20	0.282849	0.206	0.103	1.73062e-15	9.56093e-20	1.57511e-62
Arhgef10l	1.704e-46	-0.3185	0.007	0.251	3.08441e-42	8.78473e-63	-0.349952	0.005	0.253	1.59012e-58	1.704e-46	1.75695e-62
Itgb7	1.0116e-62	0.547232	0.689	0.372	1.83111e-58	2.66069e-44	0.461107	0.703	0.522	4.81611e-40	2.66069e-44	2.02321e-62
Cmtm7	2.24519e-45	-0.470821	0.577	0.825	4.06401e-41	1.26894e-62	-0.512451	0.536	0.842	2.29691e-58	2.24519e-45	2.53789e-62
Pgs1	8.21445e-58	-0.474841	0.268	0.573	1.4869e-53	2.22975e-62	-0.416765	0.242	0.552	4.03607e-58	8.21445e-58	4.4595e-62
Acsl1	1.21037e-38	-0.323093	0.085	0.327	2.19089e-34	6.12391e-62	-0.454598	0.046	0.31	1.10849e-57	1.21037e-38	1.22478e-61
Gprin3	7.66839e-62	0.280179	0.226	0.051	1.38806e-57	5.35581e-43	0.287199	0.202	0.064	9.69456e-39	5.35581e-43	1.53368e-61
Pitpna	8.76551e-50	-0.639212	0.763	0.87	1.58664e-45	8.78177e-62	-0.64442	0.722	0.871	1.58959e-57	8.76551e-50	1.75635e-61
Tmem176a	1.64072e-57	-0.788676	0.116	0.443	2.96988e-53	1.42242e-61	-0.854161	0.065	0.335	2.57472e-57	1.64072e-57	2.84484e-61
Ddx10	1.59865e-61	0.542584	0.577	0.333	2.89372e-57	1.00241e-34	0.392849	0.446	0.284	1.81447e-30	1.00241e-34	3.19731e-61
Zbtb20	1.26198e-53	0.698544	0.596	0.327	2.2843e-49	1.71385e-61	0.741153	0.534	0.3	3.10224e-57	1.26198e-53	3.4277e-61
Adora2a	2.39523e-61	0.313755	0.247	0.061	4.33561e-57	5.20955e-50	0.435704	0.291	0.114	9.4298e-46	5.20955e-50	4.79047e-61
Pygl	2.61865e-45	-0.382202	0.067	0.336	4.74002e-41	2.45781e-61	-0.44181	0.073	0.358	4.44888e-57	2.61865e-45	4.91561e-61
Ndufb11	5.01896e-42	0.410694	0.858	0.823	9.08482e-38	3.01002e-61	0.488409	0.826	0.787	5.44844e-57	5.01896e-42	6.02004e-61
Ctnnbip1	5.28242e-49	-0.339807	0.093	0.367	9.56172e-45	3.58627e-61	-0.332569	0.099	0.379	6.4915e-57	5.28242e-49	7.17254e-61
Atp6v0d1	4.17136e-61	-0.506342	0.389	0.689	7.55059e-57	1.12115e-45	-0.342941	0.371	0.641	2.0294e-41	1.12115e-45	8.34273e-61
Camk2d	5.13745e-61	-0.648733	0.331	0.654	9.29931e-57	8.96856e-56	-0.512062	0.343	0.639	1.6234e-51	8.96856e-56	1.02749e-60
Nmt1	5.16018e-61	-0.568593	0.511	0.758	9.34044e-57	4.29253e-59	-0.476662	0.468	0.731	7.7699e-55	4.29253e-59	1.03204e-60
Rps17	5.44253e-61	0.521947	0.978	0.98	9.85153e-57	3.83901e-55	0.505545	0.964	0.968	6.94899e-51	3.83901e-55	1.08851e-60
Card11	7.64205e-61	0.454106	0.488	0.221	1.38329e-56	2.73311e-60	0.382578	0.391	0.167	4.9472e-56	2.73311e-60	1.52841e-60
Sfxn1	8.33736e-54	0.54694	0.569	0.338	1.50915e-49	8.16028e-61	0.543566	0.484	0.259	1.47709e-56	8.33736e-54	1.63206e-60
Vars	1.09417e-60	0.590931	0.679	0.446	1.98056e-56	1.94942e-29	0.40869	0.534	0.408	3.52864e-25	1.94942e-29	2.18834e-60
Tpi1	5.21526e-15	-0.602816	0.755	0.824	9.44014e-11	1.13159e-60	-1.03651	0.707	0.842	2.0483e-56	5.21526e-15	2.26318e-60
B430306N03Rik	7.27157e-48	-0.324123	0.007	0.256	1.31623e-43	1.49257e-60	-0.328628	0.006	0.247	2.7017e-56	7.27157e-48	2.98514e-60
Smim3	1.93781e-60	-0.457094	0.149	0.476	3.50763e-56	1.41577e-59	-0.394365	0.191	0.482	2.56269e-55	1.41577e-59	3.87562e-60
Stom	2.98321e-47	-0.306206	0.017	0.269	5.39991e-43	2.41322e-60	-0.348387	0.012	0.255	4.36817e-56	2.98321e-47	4.82644e-60
Hsd17b11	3.4835e-56	-0.40929	0.137	0.453	6.30549e-52	2.52798e-60	-0.364295	0.139	0.43	4.5759e-56	3.4835e-56	5.05596e-60
Phf11a	1.65435e-24	-0.250404	0.078	0.255	2.99454e-20	2.62971e-60	-0.447454	0.091	0.37	4.76004e-56	1.65435e-24	5.25942e-60
Rab31	3.54523e-60	-0.38519	0.059	0.374	6.41723e-56	2.61838e-51	-0.302552	0.066	0.303	4.73953e-47	2.61838e-51	7.09047e-60
Mllt3	4.6046e-60	0.326453	0.362	0.123	8.33479e-56	1.29049e-37	0.333724	0.35	0.172	2.33591e-33	1.29049e-37	9.2092e-60
Abca2	2.78049e-50	0.308329	0.369	0.149	5.03297e-46	5.13423e-60	0.355748	0.355	0.143	9.29347e-56	2.78049e-50	1.02685e-59
Ttyh3	5.20755e-60	-0.447347	0.192	0.542	9.42618e-56	2.76612e-46	-0.290265	0.156	0.43	5.00694e-42	2.76612e-46	1.04151e-59
Gnb2	5.58203e-60	-0.432104	0.899	0.944	1.0104e-55	2.33562e-48	-0.363928	0.875	0.943	4.22771e-44	2.33562e-48	1.11641e-59
Pfkfb4	5.68486e-45	-0.283839	0.019	0.259	1.02902e-40	5.95308e-60	-0.309998	0.01	0.25	1.07757e-55	5.68486e-45	1.19062e-59
Rpl35	7.15442e-60	0.469234	0.975	0.982	1.29502e-55	3.64711e-23	0.338027	0.948	0.97	6.60163e-19	3.64711e-23	1.43088e-59
Rpl28	7.61424e-60	0.438755	1	0.996	1.37825e-55	3.7805e-24	0.330133	0.992	0.995	6.84308e-20	3.7805e-24	1.52285e-59
Gpr137b	2.5705e-54	-0.400648	0.048	0.355	4.65287e-50	7.81025e-60	-0.36803	0.076	0.363	1.41373e-55	2.5705e-54	1.56205e-59
Daxx	3.11225e-21	-0.398253	0.307	0.478	5.63349e-17	8.59422e-60	-0.62827	0.274	0.565	1.55564e-55	3.11225e-21	1.71884e-59
Cnbp	4.426e-35	0.37042	0.903	0.883	8.0115e-31	1.15795e-59	0.474593	0.887	0.835	2.09601e-55	4.426e-35	2.31591e-59
Mrpl14	1.14678e-22	-0.278672	0.407	0.586	2.07578e-18	1.47564e-59	-0.376455	0.32	0.63	2.67105e-55	1.14678e-22	2.95127e-59
Myo1c	1.62074e-59	-0.428673	0.14	0.47	2.9337e-55	5.69322e-44	-0.306521	0.165	0.406	1.03053e-39	5.69322e-44	3.24148e-59
Sec11c	6.41926e-34	0.426937	0.786	0.749	1.16195e-29	2.01071e-59	0.521943	0.784	0.695	3.63958e-55	6.41926e-34	4.02141e-59
Napsa	6.44944e-21	-0.91813	0.533	0.617	1.16741e-16	2.03951e-59	-0.890204	0.52	0.735	3.69171e-55	6.44944e-21	4.07902e-59
Abcg2	1.87274e-38	0.293274	0.269	0.104	3.38984e-34	2.20604e-59	0.326364	0.233	0.069	3.99316e-55	1.87274e-38	4.41209e-59
Svbp	4.49314e-28	-0.354038	0.485	0.679	8.13304e-24	2.22937e-59	-0.516718	0.439	0.721	4.03539e-55	4.49314e-28	4.45875e-59
Cxcl10	5.76288e-14	-1.8901	0.208	0.335	1.04314e-09	2.42049e-59	-2.98897	0.19	0.451	4.38133e-55	5.76288e-14	4.84098e-59
Zfp36l1	3.65952e-59	-1.03858	0.657	0.822	6.62409e-55	2.40157e-30	-0.748703	0.554	0.698	4.34709e-26	2.40157e-30	7.31903e-59
Gm11713	2.38551e-44	0.26554	0.232	0.071	4.318e-40	3.69547e-59	0.338727	0.211	0.057	6.68917e-55	2.38551e-44	7.39094e-59
Tmem14c	4.25959e-59	-0.531842	0.669	0.847	7.71029e-55	8.27619e-42	-0.368249	0.636	0.831	1.49807e-37	8.27619e-42	8.51918e-59
Rif1	4.84536e-59	0.534458	0.614	0.348	8.77059e-55	1.40957e-36	0.454523	0.484	0.307	2.55146e-32	1.40957e-36	9.69072e-59
Idh2	5.40034e-59	-0.447064	0.117	0.426	9.77515e-55	1.41729e-36	-0.250351	0.104	0.303	2.56543e-32	1.41729e-36	1.08007e-58
Asph	7.45822e-59	-0.443355	0.017	0.316	1.35001e-54	5.5657e-59	-0.400818	0.027	0.274	1.00745e-54	7.45822e-59	1.11314e-58
Adamts10	1.9012e-36	0.359836	0.394	0.199	3.44137e-32	7.5912e-59	0.459358	0.397	0.18	1.37408e-54	1.9012e-36	1.51824e-58
Gpr171	1.81604e-47	0.455386	0.777	0.495	3.28721e-43	7.96534e-59	0.646542	0.759	0.54	1.44181e-54	1.81604e-47	1.59307e-58
Arg1	2.21562e-24	-1.89371	0.054	0.21	4.0105e-20	8.77455e-59	-2.59117	0.059	0.31	1.58828e-54	2.21562e-24	1.75491e-58
Gsdmd	7.96283e-34	-0.309903	0.313	0.559	1.44135e-29	1.83345e-58	-0.425552	0.332	0.623	3.31873e-54	7.96283e-34	3.6669e-58
Prkch	3.69372e-50	0.414424	0.651	0.386	6.68601e-46	1.9799e-58	0.490377	0.605	0.358	3.58382e-54	3.69372e-50	3.95981e-58
AI504432	1.00145e-32	-0.336498	0.148	0.394	1.81273e-28	2.14802e-58	-0.480494	0.161	0.46	3.88813e-54	1.00145e-32	4.29604e-58
Gm46224	6.10946e-49	-0.310615	0.013	0.271	1.10587e-44	2.57823e-58	-0.318846	0.014	0.252	4.66685e-54	6.10946e-49	5.15645e-58
Ccl12	2.6773e-58	-2.02638	0.13	0.434	4.84619e-54	3.11068e-58	-1.78133	0.086	0.343	5.63064e-54	3.11068e-58	5.35461e-58
Gm10076	2.82113e-58	0.470709	0.891	0.906	5.10652e-54	7.9152e-26	0.375526	0.775	0.842	1.43273e-21	7.9152e-26	5.64226e-58
Rab7	3.13651e-58	-0.514353	0.666	0.849	5.6774e-54	6.13649e-40	-0.336305	0.636	0.833	1.11077e-35	6.13649e-40	6.27302e-58
Camk1d	3.54573e-58	-0.445303	0.127	0.465	6.41812e-54	1.94611e-43	-0.310579	0.131	0.372	3.52265e-39	1.94611e-43	7.09145e-58
Tubb2a	3.911e-58	-0.476751	0.078	0.4	7.0793e-54	8.92752e-44	-0.34413	0.088	0.314	1.61597e-39	8.92752e-44	7.822e-58
Adam17	3.41061e-51	-0.487471	0.302	0.58	6.17354e-47	5.15023e-58	-0.42716	0.278	0.568	9.32243e-54	3.41061e-51	1.03005e-57
Spop	3.19467e-34	-0.372556	0.498	0.704	5.78266e-30	5.23038e-58	-0.494733	0.474	0.743	9.46751e-54	3.19467e-34	1.04608e-57
Tmem205	1.26125e-33	-0.288616	0.123	0.333	2.28299e-29	6.16317e-58	-0.347178	0.07	0.319	1.11559e-53	1.26125e-33	1.23263e-57
Akap13	2.68251e-29	0.328181	0.893	0.866	4.85561e-25	6.78674e-58	0.46573	0.896	0.849	1.22847e-53	2.68251e-29	1.35735e-57
Gpr183	9.92623e-45	-0.665603	0.275	0.555	1.79675e-40	9.78789e-58	-0.629117	0.166	0.442	1.77171e-53	9.92623e-45	1.95758e-57
Lrpap1	1.01438e-57	-0.532298	0.355	0.629	1.83612e-53	2.3814e-57	-0.426553	0.317	0.603	4.31056e-53	2.3814e-57	2.02875e-57
H1f4	1.15138e-23	0.504924	0.517	0.352	2.08412e-19	1.03792e-57	0.856691	0.559	0.34	1.87874e-53	1.15138e-23	2.07584e-57
Clcn7	1.19722e-32	-0.268072	0.109	0.325	2.16709e-28	1.04567e-57	-0.374357	0.091	0.358	1.89276e-53	1.19722e-32	2.09133e-57
Nuak2	8.51839e-45	-0.350437	0.067	0.329	1.54191e-40	1.10809e-57	-0.363909	0.057	0.318	2.00575e-53	8.51839e-45	2.21617e-57
Slc12a9	1.11276e-50	-0.398797	0.107	0.404	2.01421e-46	1.21956e-57	-0.348066	0.077	0.342	2.20752e-53	1.11276e-50	2.43911e-57
Atp6v1a	1.24393e-57	-0.569303	0.323	0.607	2.25163e-53	5.79229e-47	-0.387924	0.299	0.555	1.04846e-42	5.79229e-47	2.48786e-57
Gramd1a	1.43292e-57	0.615374	0.677	0.441	2.59373e-53	7.85766e-54	0.557889	0.576	0.373	1.42232e-49	7.85766e-54	2.86584e-57
Malt1	2.27955e-57	0.566111	0.854	0.638	4.1262e-53	7.55185e-52	0.461763	0.795	0.628	1.36696e-47	7.55185e-52	4.55909e-57
Gm8369	1.22022e-29	-0.63684	0.035	0.218	2.20872e-25	2.95867e-57	-0.724227	0.041	0.289	5.35548e-53	1.22022e-29	5.91734e-57
Acss2	3.02772e-57	0.284644	0.224	0.055	5.48047e-53	7.30401e-52	0.277049	0.2	0.056	1.3221e-47	7.30401e-52	6.05544e-57
Trem1	3.24366e-57	-0.503731	0.004	0.289	5.87134e-53	6.18902e-50	-0.349319	0.008	0.213	1.12027e-45	6.18902e-50	6.48731e-57
Pmaip1	6.3491e-57	-0.574998	0.032	0.332	1.14925e-52	5.59275e-39	-0.322521	0.029	0.21	1.01234e-34	5.59275e-39	1.26982e-56
Dock8	2.36348e-34	0.426954	0.753	0.665	4.27814e-30	1.05375e-56	0.546422	0.748	0.65	1.90739e-52	2.36348e-34	2.10749e-56
Dpep2	7.08669e-52	-0.477257	0.003	0.266	1.28276e-47	1.23688e-56	-0.424537	0.004	0.23	2.23888e-52	7.08669e-52	2.47376e-56
Clic4	1.38026e-30	-0.505061	0.352	0.567	2.49841e-26	1.4149e-56	-0.736872	0.355	0.623	2.56111e-52	1.38026e-30	2.8298e-56
Ttc39b	1.58378e-56	0.622207	0.683	0.418	2.8668e-52	3.17394e-27	0.44353	0.573	0.434	5.74515e-23	3.17394e-27	3.16757e-56
Zfp608	2.25403e-40	-0.327059	0.033	0.264	4.08003e-36	1.58479e-56	-0.324998	0.012	0.243	2.86863e-52	2.25403e-40	3.16958e-56
Gadd45b	3.01648e-33	-0.758972	0.145	0.368	5.46013e-29	1.60443e-56	-0.7183	0.14	0.416	2.90417e-52	3.01648e-33	3.20885e-56
Ly96	2.79875e-45	-0.357072	0.062	0.32	5.06602e-41	1.61428e-56	-0.357518	0.057	0.307	2.92201e-52	2.79875e-45	3.22856e-56
H1f0	4.03112e-40	-0.458909	0.127	0.385	7.29673e-36	1.99033e-56	-0.513631	0.133	0.402	3.6027e-52	4.03112e-40	3.98066e-56
Hmgcl	2.01565e-56	-0.409236	0.237	0.552	3.64852e-52	4.91004e-47	-0.301023	0.211	0.476	8.88767e-43	4.91004e-47	4.03129e-56
Gde1	2.79675e-56	-0.54954	0.288	0.58	5.0624e-52	2.08306e-56	-0.395923	0.219	0.501	3.77055e-52	2.79675e-56	4.16612e-56
Trpm2	4.1427e-45	-0.300843	0.004	0.239	7.49869e-41	2.24666e-56	-0.314113	0.012	0.241	4.06668e-52	4.1427e-45	4.49332e-56
Bnip3	4.44536e-27	-0.519652	0.124	0.315	8.04655e-23	2.29916e-56	-0.681762	0.133	0.399	4.1617e-52	4.44536e-27	4.59831e-56
Zbtb18	3.01876e-33	-0.324068	0.085	0.297	5.46425e-29	2.58357e-56	-0.348944	0.041	0.286	4.67653e-52	3.01876e-33	5.16715e-56
Tent5c	2.58627e-56	-0.596807	0.029	0.322	4.6814e-52	1.37759e-48	-0.476874	0.04	0.258	2.49357e-44	1.37759e-48	5.17253e-56
Mpp1	2.84352e-36	-0.427841	0.226	0.459	5.14706e-32	3.04299e-56	-0.506602	0.187	0.465	5.50811e-52	2.84352e-36	6.08598e-56
Pltp	4.35889e-56	-0.655213	0.045	0.336	7.89003e-52	2.42066e-55	-0.659168	0.06	0.301	4.38163e-51	2.42066e-55	8.71778e-56
Ftl1-ps1	4.73694e-56	-0.396478	0.106	0.416	8.57433e-52	1.21189e-43	-0.255342	0.078	0.298	2.19363e-39	1.21189e-43	9.47388e-56
Atp2b4	1.54921e-36	0.289686	0.491	0.251	2.80422e-32	4.82604e-56	0.39734	0.532	0.274	8.73561e-52	1.54921e-36	9.65208e-56
Uvrag	2.55447e-41	-0.440798	0.342	0.594	4.62385e-37	5.82041e-56	-0.413745	0.289	0.58	1.05355e-51	2.55447e-41	1.16408e-55
Dst	5.98104e-56	-0.691641	0.016	0.302	1.08263e-51	1.03617e-41	-0.382442	0.016	0.197	1.87557e-37	1.03617e-41	1.19621e-55
Gpi1	1.39561e-18	-0.375151	0.832	0.923	2.5262e-14	6.03596e-56	-0.589425	0.725	0.917	1.09257e-51	1.39561e-18	1.20719e-55
Psen2	3.60996e-49	-0.515672	0.278	0.556	6.53439e-45	2.227e-55	-0.495165	0.255	0.527	4.03109e-51	3.60996e-49	4.454e-55
Abca3	2.75707e-55	-0.318618	0.004	0.281	4.99057e-51	6.74606e-55	-0.271584	0.004	0.224	1.2211e-50	6.74606e-55	5.51414e-55
Oaz1	1.96231e-38	0.26703	0.991	0.987	3.55197e-34	7.03277e-55	0.319039	0.983	0.986	1.273e-50	1.96231e-38	1.40655e-54
Mcfd2	7.91158e-55	-0.421974	0.161	0.473	1.43208e-50	2.49061e-54	-0.35066	0.138	0.41	4.50825e-50	2.49061e-54	1.58232e-54
Jak2	2.5431e-18	-0.431113	0.373	0.523	4.60326e-14	8.39116e-55	-0.594293	0.307	0.574	1.51888e-50	2.5431e-18	1.67823e-54
Myc	1.21996e-54	0.659572	0.508	0.268	2.20825e-50	6.28031e-28	0.347399	0.333	0.187	1.1368e-23	6.28031e-28	2.43992e-54
Luc7l2	7.9898e-29	0.358119	0.925	0.902	1.44623e-24	1.45708e-54	0.468829	0.917	0.888	2.63746e-50	7.9898e-29	2.91416e-54
Bmpr2	3.67731e-43	-0.3116	0.101	0.374	6.6563e-39	1.99758e-54	-0.314975	0.071	0.33	3.61581e-50	3.67731e-43	3.99515e-54
Parvb	6.44277e-54	-0.329104	0.012	0.288	1.16621e-49	2.03448e-54	-0.262194	0.01	0.233	3.68262e-50	6.44277e-54	4.06897e-54
Gab2	2.0942e-54	-0.355186	0.048	0.342	3.79071e-50	3.47734e-52	-0.272448	0.044	0.282	6.29433e-48	3.47734e-52	4.1884e-54
Cmtm6	2.86292e-54	-0.45327	0.288	0.606	5.18217e-50	7.2885e-52	-0.380456	0.306	0.591	1.31929e-47	7.2885e-52	5.72584e-54
Ptprj	3.22488e-54	-0.493925	0.226	0.537	5.83736e-50	1.76541e-48	-0.400258	0.214	0.462	3.19557e-44	1.76541e-48	6.44977e-54
Fabp5	3.84244e-40	-1.36798	0.122	0.356	6.95521e-36	3.51193e-54	-1.08339	0.101	0.348	6.35695e-50	3.84244e-40	7.02386e-54
Rpl31	3.81132e-54	0.413136	0.961	0.976	6.89888e-50	6.18793e-33	0.366444	0.927	0.963	1.12008e-28	6.18793e-33	7.62265e-54
Aopep	3.86e-54	-0.520923	0.179	0.504	6.98699e-50	1.7403e-45	-0.421085	0.192	0.456	3.15012e-41	1.7403e-45	7.72e-54
Aak1	4.17811e-43	0.41487	0.541	0.31	7.5628e-39	4.19722e-54	0.466459	0.483	0.265	7.59739e-50	4.17811e-43	8.39444e-54
Ttc3	2.42944e-21	0.289897	0.352	0.201	4.39752e-17	4.67466e-54	0.505998	0.395	0.185	8.4616e-50	2.42944e-21	9.34932e-54
Trim12a	5.68677e-54	0.663058	0.732	0.481	1.02936e-49	1.00329e-38	0.499266	0.706	0.56	1.81606e-34	1.00329e-38	1.13735e-53
Oas1a	2.67619e-31	-0.297179	0.136	0.349	4.84417e-27	6.48391e-54	-0.415555	0.16	0.422	1.17365e-49	2.67619e-31	1.29678e-53
Glrx	6.77756e-21	-0.359767	0.428	0.618	1.22681e-16	8.14013e-54	-0.683055	0.409	0.683	1.47345e-49	6.77756e-21	1.62803e-53
Rasgef1b	1.04325e-53	-0.47562	0.054	0.338	1.88839e-49	4.7599e-40	-0.289816	0.042	0.234	8.6159e-36	4.7599e-40	2.0865e-53
Elmo2	9.22787e-22	0.328492	0.446	0.297	1.67034e-17	1.04937e-53	0.515055	0.489	0.283	1.89947e-49	9.22787e-22	2.09874e-53
Smad7	1.12683e-53	0.640846	0.813	0.591	2.03967e-49	2.72604e-31	0.446418	0.694	0.559	4.93441e-27	2.72604e-31	2.25366e-53
P2ry12	1.5779e-53	-0.743984	0.042	0.324	2.85616e-49	2.96837e-31	-0.520431	0.036	0.187	5.37304e-27	2.96837e-31	3.1558e-53
Smyd3	1.62675e-53	0.348204	0.384	0.154	2.94459e-49	1.06456e-27	0.252274	0.282	0.143	1.92696e-23	1.06456e-27	3.25351e-53
Agpat3	1.1307e-09	0.290248	0.436	0.344	2.04668e-05	2.37943e-53	0.54293	0.493	0.279	4.30701e-49	1.1307e-09	4.75886e-53
Ndufa4	4.382e-18	0.357623	0.861	0.81	7.93186e-14	2.41938e-53	0.560206	0.887	0.853	4.37933e-49	4.382e-18	4.83877e-53
Idh1	2.55896e-53	-0.334259	0.025	0.304	4.63197e-49	8.04377e-44	-0.25208	0.019	0.211	1.456e-39	8.04377e-44	5.11792e-53
Ubc	2.9398e-53	-0.731173	0.946	0.974	5.32134e-49	1.59866e-35	-0.432422	0.775	0.906	2.89373e-31	1.59866e-35	5.87961e-53
Tfe3	8.94135e-52	-0.421557	0.181	0.484	1.61847e-47	3.36526e-53	-0.330882	0.142	0.419	6.09147e-49	8.94135e-52	6.73053e-53
Sumf1	6.07649e-37	-0.266446	0.109	0.346	1.0999e-32	4.91421e-53	-0.298892	0.094	0.351	8.89522e-49	6.07649e-37	9.82843e-53
Prdx4	5.32594e-53	-0.467244	0.137	0.422	9.64049e-49	1.87915e-52	-0.366634	0.107	0.352	3.40146e-48	1.87915e-52	1.06519e-52
Iscu	5.70092e-53	-0.541786	0.456	0.723	1.03192e-48	2.2084e-41	-0.425109	0.456	0.698	3.99743e-37	2.2084e-41	1.14018e-52
Grcc10	5.87334e-53	0.477507	0.579	0.334	1.06313e-48	1.38092e-20	0.340564	0.451	0.338	2.49961e-16	1.38092e-20	1.17467e-52
Pcgf5	2.3724e-12	-0.286107	0.339	0.48	4.29427e-08	6.02679e-53	-0.564792	0.242	0.51	1.09091e-48	2.3724e-12	1.20536e-52
Calr	6.38969e-53	-0.683142	0.803	0.924	1.1566e-48	2.9042e-45	-0.576266	0.816	0.928	5.25689e-41	2.9042e-45	1.27794e-52
Slc39a1	3.93142e-34	-0.296543	0.252	0.495	7.11626e-30	7.32187e-53	-0.335971	0.179	0.453	1.32533e-48	3.93142e-34	1.46437e-52
Slc8b1	9.04948e-44	-0.303271	0.065	0.33	1.63805e-39	8.63165e-53	-0.290116	0.052	0.298	1.56241e-48	9.04948e-44	1.72633e-52
Il1r2	9.31112e-53	-1.10457	0.041	0.324	1.68541e-48	1.08091e-50	-0.655848	0.009	0.216	1.95655e-46	1.08091e-50	1.86222e-52
Rai14	1.12278e-52	-0.385875	0.017	0.291	2.03235e-48	9.59939e-53	-0.297852	0.011	0.228	1.73759e-48	1.12278e-52	1.91988e-52
Zfand5	9.94894e-53	-0.758293	0.548	0.759	1.80086e-48	2.81382e-20	-0.346245	0.533	0.69	5.09329e-16	2.81382e-20	1.98979e-52
Ltc4s	1.07017e-52	-0.755226	0.02	0.294	1.93711e-48	1.03716e-23	-0.271926	0.001	0.102	1.87737e-19	1.03716e-23	2.14033e-52
Scarb1	1.23558e-50	-0.355111	0.054	0.323	2.23652e-46	1.21818e-52	-0.300197	0.03	0.254	2.20502e-48	1.23558e-50	2.43635e-52
Ifi205	1.30513e-48	-0.879194	0.022	0.28	2.36242e-44	1.25951e-52	-0.40472	0.003	0.215	2.27984e-48	1.30513e-48	2.51902e-52
Atp8b4	1.17315e-43	0.491666	0.575	0.352	2.12352e-39	1.28732e-52	0.601597	0.544	0.35	2.33017e-48	1.17315e-43	2.57464e-52
A930007I19Rik	1.4611e-33	-0.255088	0.027	0.225	2.64474e-29	1.80506e-52	-0.31504	0.006	0.22	3.26735e-48	1.4611e-33	3.61013e-52
Dnase1l1	1.46015e-43	-0.332417	0.107	0.373	2.64301e-39	1.95098e-52	-0.309819	0.077	0.325	3.53148e-48	1.46015e-43	3.90197e-52
Tank	2.93054e-22	-0.294553	0.318	0.505	5.30457e-18	2.01953e-52	-0.395677	0.217	0.499	3.65556e-48	2.93054e-22	4.03907e-52
Ipcef1	2.02906e-52	0.524003	0.42	0.186	3.6728e-48	2.13913e-32	0.40275	0.346	0.188	3.87204e-28	2.13913e-32	4.05812e-52
Amz1	2.18987e-52	-0.333393	0.012	0.279	3.96388e-48	5.6397e-51	-0.272192	0.01	0.221	1.02084e-46	5.6397e-51	4.37974e-52
Slc66a2	2.6704e-52	-0.327728	0.038	0.319	4.83368e-48	6.26216e-50	-0.258319	0.03	0.252	1.13351e-45	6.26216e-50	5.34079e-52
H3f3b	3.33073e-52	-0.523999	0.997	0.996	6.02895e-48	9.08323e-47	-0.430816	0.997	0.998	1.64415e-42	9.08323e-47	6.66145e-52
St3gal6	1.94058e-22	0.251006	0.336	0.179	3.51264e-18	4.1688e-52	0.426154	0.372	0.167	7.54595e-48	1.94058e-22	8.33761e-52
Glul	4.54419e-52	-0.764269	0.219	0.504	8.22543e-48	1.74623e-30	-0.397532	0.198	0.406	3.16086e-26	1.74623e-30	9.08837e-52
Blnk	4.74809e-52	-0.448942	0.009	0.277	8.59453e-48	4.67753e-27	-0.291337	0.008	0.127	8.46679e-23	4.67753e-27	9.49619e-52
Dna2	8.61961e-38	-0.312085	0.072	0.291	1.56024e-33	6.81589e-52	-0.322471	0.032	0.255	1.23374e-47	8.61961e-38	1.36318e-51
Camk2g	7.35151e-52	0.470154	0.502	0.254	1.3307e-47	1.76783e-40	0.395204	0.385	0.208	3.19995e-36	1.76783e-40	1.4703e-51
Arhgap9	1.05786e-42	0.525701	0.716	0.546	1.91483e-38	8.20787e-52	0.496587	0.683	0.536	1.48571e-47	1.05786e-42	1.64157e-51
Clec4e	5.74023e-39	-0.803776	0.074	0.301	1.03904e-34	8.2276e-52	-0.901774	0.08	0.315	1.48928e-47	5.74023e-39	1.64552e-51
Tapbp	1.14236e-07	-0.266457	0.796	0.865	0.00206778	9.00866e-52	-0.518949	0.813	0.924	1.63066e-47	1.14236e-07	1.80173e-51
Rasa2	5.98613e-16	0.32678	0.507	0.381	1.08355e-11	1.04221e-51	0.504813	0.507	0.297	1.88651e-47	5.98613e-16	2.08442e-51
S100a4	3.30627e-28	-1.37149	0.414	0.596	5.98468e-24	1.14771e-51	-1.32185	0.469	0.683	2.07746e-47	3.30627e-28	2.29541e-51
Emp3	3.30563e-38	-0.640198	0.69	0.805	5.98352e-34	1.44633e-51	-0.472976	0.604	0.842	2.618e-47	3.30563e-38	2.89266e-51
Naga	1.50932e-51	-0.425097	0.208	0.512	2.73201e-47	6.6743e-36	-0.254037	0.186	0.41	1.20812e-31	6.6743e-36	3.01863e-51
Drap1	2.39719e-14	0.273803	0.767	0.73	4.33916e-10	1.51956e-51	0.555246	0.756	0.682	2.75056e-47	2.39719e-14	3.03913e-51
Stard3	1.46269e-41	-0.392279	0.272	0.538	2.64761e-37	1.61778e-51	-0.366677	0.223	0.505	2.92834e-47	1.46269e-41	3.23556e-51
Macf1	1.57152e-16	0.33236	0.835	0.795	2.8446e-12	2.654e-51	0.506818	0.826	0.755	4.804e-47	1.57152e-16	5.308e-51
Ddi2	3.36829e-51	-0.431022	0.237	0.535	6.09694e-47	2.84512e-37	-0.252072	0.223	0.455	5.14995e-33	2.84512e-37	6.73657e-51
Cpne2	3.86305e-51	-0.338319	0.033	0.304	6.9925e-47	1.67779e-46	-0.290472	0.037	0.245	3.03696e-42	1.67779e-46	7.7261e-51
Snap23	2.14421e-36	-0.384558	0.375	0.602	3.88123e-32	6.55244e-51	-0.411424	0.323	0.6	1.18606e-46	2.14421e-36	1.31049e-50
Gk	5.53286e-30	-0.345226	0.075	0.266	1.0015e-25	7.39554e-51	-0.422046	0.05	0.277	1.33867e-46	5.53286e-30	1.47911e-50
Lpcat1	1.19533e-43	-0.322695	0.069	0.328	2.16367e-39	8.59884e-51	-0.301714	0.042	0.269	1.55648e-46	1.19533e-43	1.71977e-50
Ran	1.30362e-50	0.57626	0.878	0.861	2.35968e-46	5.11709e-37	0.414476	0.835	0.851	9.26245e-33	5.11709e-37	2.60724e-50
Rogdi	1.66188e-50	-0.464564	0.098	0.381	3.00816e-46	4.08155e-44	-0.377198	0.053	0.262	7.388e-40	4.08155e-44	3.32376e-50
Ptgs2	2.3854e-32	-0.773268	0.013	0.194	4.31782e-28	1.74604e-50	-0.797797	0.006	0.213	3.1605e-46	2.3854e-32	3.49207e-50
Tgif1	2.73755e-16	-0.275656	0.379	0.548	4.95524e-12	2.12291e-50	-0.410339	0.259	0.546	3.84267e-46	2.73755e-16	4.24581e-50
Skil	8.14708e-41	-0.511848	0.632	0.817	1.4747e-36	2.38186e-50	-0.494231	0.558	0.794	4.31141e-46	8.14708e-41	4.76372e-50
Hspa1a	5.60508e-30	-0.876475	0.234	0.461	1.01458e-25	3.17599e-50	-1.02535	0.054	0.28	5.74887e-46	5.60508e-30	6.35199e-50
Vps13a	5.43005e-50	0.455277	0.572	0.32	9.82893e-46	1.64305e-41	0.427682	0.471	0.285	2.97409e-37	1.64305e-41	1.08601e-49
Krtcap2	5.46305e-50	0.47492	0.857	0.83	9.88867e-46	3.9249e-48	0.455286	0.85	0.841	7.10445e-44	3.9249e-48	1.09261e-49
Calhm6	0.00176033	-0.400372	0.272	0.308	1	5.77292e-50	-1.02684	0.251	0.485	1.04496e-45	0.00176033	1.15458e-49
Sgms1	6.09381e-39	-0.332874	0.007	0.217	1.10304e-34	6.25127e-50	-0.334699	0.004	0.208	1.13154e-45	6.09381e-39	1.25025e-49
Fndc3b	1.28288e-47	-0.34072	0.087	0.364	2.32214e-43	6.61935e-50	-0.294885	0.067	0.305	1.19817e-45	1.28288e-47	1.32387e-49
Ifitm1	1.16942e-29	-1.93623	0.182	0.394	2.11676e-25	1.06663e-49	-1.15789	0.21	0.471	1.9307e-45	1.16942e-29	2.13326e-49
Alcam	1.31844e-49	-0.524214	0.139	0.42	2.3865e-45	3.84689e-47	-0.403316	0.109	0.344	6.96326e-43	3.84689e-47	2.63687e-49
Ifit3b	1.30392e-27	-0.478654	0.016	0.177	2.36023e-23	1.38943e-49	-0.559078	0.013	0.221	2.515e-45	1.30392e-27	2.77885e-49
Tm2d2	9.60494e-33	-0.322232	0.352	0.57	1.73859e-28	1.95991e-49	-0.349295	0.252	0.518	3.54763e-45	9.60494e-33	3.91982e-49
Atp6v1e1	2.0367e-49	-0.491218	0.553	0.772	3.68664e-45	7.22736e-37	-0.342247	0.535	0.746	1.30822e-32	7.22736e-37	4.07341e-49
Arpc1a	1.45228e-38	-0.345522	0.385	0.631	2.62877e-34	2.12716e-49	-0.308336	0.31	0.596	3.85038e-45	1.45228e-38	4.25432e-49
Atp5d	2.15517e-49	0.39139	0.944	0.928	3.90106e-45	5.38651e-37	0.338297	0.888	0.928	9.75012e-33	5.38651e-37	4.31033e-49
Rin3	3.8218e-18	0.3524	0.596	0.452	6.91784e-14	2.75513e-49	0.502673	0.545	0.347	4.98706e-45	3.8218e-18	5.51026e-49
Atp2b1	2.7586e-49	-0.65939	0.713	0.835	4.99334e-45	4.51716e-30	-0.373988	0.689	0.823	8.17651e-26	4.51716e-30	5.5172e-49
Plbd2	2.97458e-49	-0.384116	0.217	0.512	5.38428e-45	1.51877e-46	-0.311661	0.176	0.422	2.74912e-42	1.51877e-46	5.94916e-49
Birc3	1.05399e-16	-0.302518	0.327	0.477	1.90783e-12	3.3113e-49	-0.431311	0.262	0.537	5.99379e-45	1.05399e-16	6.6226e-49
Eif3e	3.70541e-49	0.437427	0.894	0.867	6.70717e-45	7.48173e-22	0.292157	0.793	0.837	1.35427e-17	7.48173e-22	7.41083e-49
Zeb1	3.94339e-49	0.386472	0.466	0.215	7.13793e-45	1.41567e-24	0.286301	0.352	0.205	2.5625e-20	1.41567e-24	7.88678e-49
Vdac2	6.583e-31	-0.365528	0.748	0.866	1.19159e-26	4.00966e-49	-0.413548	0.672	0.86	7.25789e-45	6.583e-31	8.01932e-49
Fam129b	1.05701e-38	-0.429773	0.059	0.299	1.91329e-34	5.0615e-49	-0.411311	0.057	0.286	9.16183e-45	1.05701e-38	1.0123e-48
Lipe	6.0502e-43	-0.273848	0.033	0.275	1.09515e-38	5.06992e-49	-0.252765	0.049	0.276	9.17706e-45	6.0502e-43	1.01398e-48
Mknk2	1.455e-22	0.426774	0.708	0.62	2.6337e-18	5.09227e-49	0.523396	0.707	0.574	9.21752e-45	1.455e-22	1.01845e-48
Vill	2.68914e-38	-0.275237	0.006	0.212	4.8676e-34	5.65432e-49	-0.289157	0.009	0.211	1.02349e-44	2.68914e-38	1.13086e-48
Klf6	5.8737e-49	-0.833717	0.76	0.876	1.0632e-44	4.66853e-28	-0.46852	0.796	0.893	8.45051e-24	4.66853e-28	1.17474e-48
Tiam1	2.99592e-26	-0.288234	0.025	0.182	5.42291e-22	6.6872e-49	-0.351955	0.017	0.225	1.21045e-44	2.99592e-26	1.33744e-48
Ddx21	7.86283e-49	0.547279	0.763	0.622	1.42325e-44	3.33751e-38	0.513761	0.638	0.518	6.04123e-34	3.33751e-38	1.57257e-48
Unc119	5.57722e-42	0.45592	0.689	0.492	1.00953e-37	7.93989e-49	0.526903	0.605	0.436	1.4372e-44	5.57722e-42	1.58798e-48
Matk	3.13251e-41	-0.308174	0.019	0.243	5.67015e-37	8.05525e-49	-0.331063	0.03	0.244	1.45808e-44	3.13251e-41	1.61105e-48
Mdfic	8.19531e-49	-0.53578	0.311	0.583	1.48343e-44	3.42938e-45	-0.421899	0.287	0.546	6.20752e-41	3.42938e-45	1.63906e-48
Mrc1	8.51699e-49	-0.657614	0.016	0.273	1.54166e-44	2.12679e-25	-0.261851	0.009	0.123	3.8497e-21	2.12679e-25	1.7034e-48
Batf3	4.28983e-44	-0.373545	0.027	0.27	7.76502e-40	8.58297e-49	-0.3326	0.008	0.209	1.5536e-44	4.28983e-44	1.71659e-48
P2ry13	5.24095e-42	-0.366033	0.009	0.232	9.48664e-38	8.95105e-49	-0.330878	0.008	0.208	1.62023e-44	5.24095e-42	1.79021e-48
Siglec1	2.06874e-39	-0.250944	0.004	0.215	3.74463e-35	1.57225e-48	-0.262501	0.005	0.205	2.84593e-44	2.06874e-39	3.1445e-48
Mettl26	1.63463e-48	0.385611	0.447	0.21	2.95885e-44	9.23781e-30	0.314763	0.384	0.227	1.67214e-25	9.23781e-30	3.26927e-48
Marchf5	1.03913e-17	-0.298891	0.48	0.637	1.88093e-13	1.70871e-48	-0.519432	0.415	0.665	3.09293e-44	1.03913e-17	3.41741e-48
Ankrd11	3.14996e-29	0.41141	0.948	0.923	5.70174e-25	2.00436e-48	0.509414	0.936	0.913	3.62809e-44	3.14996e-29	4.00871e-48
Cxcl2	1.32634e-34	-1.73242	0.055	0.26	2.40082e-30	2.29357e-48	-1.62057	0.04	0.251	4.15158e-44	1.32634e-34	4.58713e-48
Map2k1	6.8262e-22	-0.31525	0.391	0.568	1.23561e-17	3.01679e-48	-0.390941	0.31	0.585	5.46069e-44	6.8262e-22	6.03357e-48
AC149090.1	1.54339e-14	0.431239	0.715	0.629	2.7937e-10	3.12226e-48	0.7801	0.768	0.643	5.6516e-44	1.54339e-14	6.24452e-48
Tnfrsf21	1.80592e-30	-0.268151	0.065	0.256	3.2689e-26	3.2369e-48	-0.329342	0.047	0.263	5.85911e-44	1.80592e-30	6.47379e-48
Gpr146	3.68447e-48	-0.352981	0.049	0.326	6.66926e-44	1.67773e-47	-0.299637	0.055	0.283	3.03686e-43	1.67773e-47	7.36894e-48
Prpf4b	3.52368e-46	0.557324	0.795	0.702	6.37821e-42	5.24953e-48	0.523452	0.749	0.638	9.50217e-44	3.52368e-46	1.04991e-47
Ppm1m	1.28878e-40	-0.337128	0.14	0.397	2.33282e-36	6.03317e-48	-0.293245	0.119	0.373	1.09206e-43	1.28878e-40	1.20663e-47
Slc7a11	5.10335e-37	-0.527225	0.007	0.208	9.23758e-33	6.30846e-48	-0.545625	0.002	0.196	1.14189e-43	5.10335e-37	1.26169e-47
Plscr1	6.48388e-48	0.482343	0.622	0.399	1.17365e-43	4.5742e-41	0.529789	0.524	0.366	8.27976e-37	4.5742e-41	1.29678e-47
H2-M3	7.51312e-35	-0.344028	0.343	0.596	1.35995e-30	6.93637e-48	-0.348899	0.405	0.675	1.25555e-43	7.51312e-35	1.38727e-47
Tbc1d8	1.04063e-42	-0.323979	0.007	0.233	1.88364e-38	9.88114e-48	-0.339414	0.01	0.208	1.78859e-43	1.04063e-42	1.97623e-47
Atp5e	1.36084e-47	0.336302	0.986	0.972	2.46326e-43	2.81087e-38	0.293987	0.968	0.967	5.08796e-34	2.81087e-38	2.72168e-47
Suco	5.22085e-28	0.376461	0.45	0.271	9.45025e-24	1.37076e-47	0.539028	0.472	0.273	2.48122e-43	5.22085e-28	2.74152e-47
Il7r	1.25527e-13	-0.529663	0.107	0.233	2.27216e-09	1.48004e-47	-1.07941	0.07	0.299	2.67903e-43	1.25527e-13	2.96009e-47
Ybx3	1.68266e-47	0.586354	0.722	0.577	3.04579e-43	4.82333e-44	0.511384	0.68	0.566	8.73072e-40	4.82333e-44	3.36532e-47
Snx18	2.25389e-47	-0.521701	0.381	0.654	4.07977e-43	1.09062e-34	-0.334067	0.367	0.603	1.97413e-30	1.09062e-34	4.50778e-47
Slc2a1	8.4274e-10	-0.368752	0.346	0.437	1.52544e-05	2.4729e-47	-0.582792	0.309	0.552	4.47619e-43	8.4274e-10	4.94579e-47
Snx9	2.50437e-47	-0.402258	0.156	0.429	4.53316e-43	8.57759e-40	-0.327631	0.156	0.375	1.55263e-35	8.57759e-40	5.00874e-47
Nt5dc2	3.44201e-47	-0.373024	0.029	0.281	6.23038e-43	7.12209e-45	-0.310616	0.017	0.21	1.28917e-40	7.12209e-45	6.88401e-47
Synj1	5.32012e-47	-0.418061	0.292	0.582	9.62995e-43	6.88599e-38	-0.294929	0.278	0.525	1.24643e-33	6.88599e-38	1.06402e-46
Krt80	6.8715e-24	-0.250507	0.01	0.148	1.24381e-19	5.82627e-47	-0.370483	0.006	0.2	1.05461e-42	6.8715e-24	1.16525e-46
Tnf	9.93376e-23	-0.454617	0.113	0.292	1.79811e-18	6.26617e-47	-0.442479	0.066	0.296	1.13424e-42	9.93376e-23	1.25323e-46
Psip1	7.16232e-47	0.462002	0.534	0.298	1.29645e-42	1.62485e-30	0.405618	0.483	0.322	2.94114e-26	1.62485e-30	1.43246e-46
Nrp2	7.98877e-38	-0.306548	0.012	0.218	1.44605e-33	8.48182e-47	-0.336065	0.011	0.208	1.53529e-42	7.98877e-38	1.69636e-46
Specc1	8.59693e-47	-0.441127	0.091	0.356	1.55613e-42	2.76412e-39	-0.374214	0.076	0.268	5.00333e-35	2.76412e-39	1.71939e-46
Chst12	9.57927e-47	0.409074	0.559	0.329	1.73394e-42	5.1061e-33	0.421117	0.453	0.298	9.24255e-29	5.1061e-33	1.91585e-46
Snrpg	1.00872e-46	0.380818	0.948	0.938	1.82588e-42	1.51816e-35	0.337047	0.917	0.929	2.74802e-31	1.51816e-35	2.01743e-46
Pkp3	1.13959e-46	0.317226	0.428	0.186	2.06277e-42	8.85501e-31	0.311991	0.446	0.266	1.60285e-26	8.85501e-31	2.27918e-46
Me2	5.37244e-42	0.450366	0.509	0.307	9.72465e-38	1.18261e-46	0.526671	0.501	0.32	2.14064e-42	5.37244e-42	2.36522e-46
Ppp1r12a	5.56198e-24	0.437117	0.803	0.729	1.00677e-19	1.23796e-46	0.574775	0.806	0.709	2.24083e-42	5.56198e-24	2.47591e-46
Ppm1g	1.70527e-45	0.556173	0.716	0.617	3.08671e-41	1.42294e-46	0.514061	0.647	0.548	2.57567e-42	1.70527e-45	2.84588e-46
Sgpl1	1.5767e-46	-0.407842	0.263	0.547	2.85399e-42	4.68157e-39	-0.251545	0.233	0.478	8.4741e-35	4.68157e-39	3.1534e-46
Fbxl5	1.93313e-22	-0.356463	0.295	0.472	3.49917e-18	1.78115e-46	-0.440905	0.231	0.478	3.22405e-42	1.93313e-22	3.56229e-46
Fkbp3	1.94941e-46	0.493005	0.696	0.534	3.52863e-42	4.73668e-28	0.40865	0.605	0.494	8.57387e-24	4.73668e-28	3.89882e-46
Ubald2	7.98122e-25	0.442781	0.741	0.664	1.44468e-20	1.95907e-46	0.551438	0.756	0.662	3.54612e-42	7.98122e-25	3.91815e-46
Atp8b2	2.02486e-46	0.380392	0.407	0.179	3.6652e-42	1.33611e-43	0.379108	0.353	0.172	2.41848e-39	1.33611e-43	4.04972e-46
Phyh	3.5417e-29	-0.256553	0.188	0.41	6.41083e-25	2.22439e-46	-0.322354	0.186	0.441	4.02637e-42	3.5417e-29	4.44878e-46
Dpysl2	2.35851e-46	-0.436176	0.268	0.544	4.26914e-42	1.82992e-37	-0.307519	0.284	0.524	3.31234e-33	1.82992e-37	4.71702e-46
Ssrp1	2.57849e-46	0.524099	0.719	0.583	4.66732e-42	9.92497e-27	0.435071	0.621	0.57	1.79652e-22	9.92497e-27	5.15698e-46
Comt	2.69773e-46	-0.48062	0.305	0.566	4.88317e-42	4.44454e-34	-0.311613	0.245	0.452	8.04506e-30	4.44454e-34	5.39547e-46
Pxk	1.44342e-21	-0.300936	0.275	0.454	2.61274e-17	2.73067e-46	-0.352415	0.2	0.459	4.94278e-42	1.44342e-21	5.46134e-46
Vps26a	7.17234e-43	-0.373378	0.265	0.537	1.29826e-38	2.81997e-46	-0.322367	0.232	0.491	5.10443e-42	7.17234e-43	5.63994e-46
Slirp	2.15685e-27	-0.299481	0.449	0.64	3.90411e-23	3.42507e-46	-0.317346	0.353	0.631	6.19972e-42	2.15685e-27	6.85014e-46
Sulf2	1.75389e-33	0.409388	0.511	0.314	3.17472e-29	3.57209e-46	0.470371	0.455	0.256	6.46584e-42	1.75389e-33	7.14418e-46
Fam174a	1.05291e-38	-0.362031	0.342	0.591	1.90587e-34	3.81065e-46	-0.345459	0.31	0.58	6.89765e-42	1.05291e-38	7.6213e-46
Anp32b	3.70583e-42	0.436595	0.912	0.878	6.70792e-38	4.34363e-46	0.400171	0.887	0.871	7.8624e-42	3.70583e-42	8.68725e-46
Morrbid	4.58463e-46	-0.608071	0.126	0.401	8.29864e-42	1.36353e-43	-0.455779	0.213	0.462	2.46813e-39	1.36353e-43	9.16927e-46
Vamp4	1.54922e-36	-0.307337	0.234	0.481	2.80424e-32	5.5979e-46	-0.280301	0.213	0.485	1.01328e-41	1.54922e-36	1.11958e-45
Klhdc2	6.73801e-46	0.472772	0.507	0.28	1.21965e-41	2.29507e-21	0.39111	0.358	0.239	4.15431e-17	2.29507e-21	1.3476e-45
Nudt4	6.9292e-46	0.517691	0.553	0.344	1.25425e-41	9.94008e-41	0.438669	0.466	0.287	1.79925e-36	9.94008e-41	1.38584e-45
Gm12216	7.28028e-46	0.326933	0.315	0.119	1.3178e-41	3.74016e-16	0.255635	0.309	0.202	6.77007e-12	3.74016e-16	1.45606e-45
Pip4k2a	7.35003e-46	-0.485387	0.379	0.645	1.33043e-41	3.18932e-40	-0.389798	0.333	0.568	5.77299e-36	3.18932e-40	1.47001e-45
Actr3	7.35263e-46	-0.402118	0.936	0.971	1.3309e-41	2.59892e-31	-0.269166	0.944	0.968	4.7043e-27	2.59892e-31	1.47053e-45
Mapkapk2	2.95675e-27	-0.385743	0.602	0.78	5.35202e-23	7.75583e-46	-0.455922	0.526	0.77	1.40388e-41	2.95675e-27	1.55117e-45
Tnfsf13b	2.3268e-41	-0.299945	0.013	0.237	4.21174e-37	7.96286e-46	-0.272638	0.013	0.208	1.44136e-41	2.3268e-41	1.59257e-45
Spred1	6.5499e-43	-0.41375	0.224	0.488	1.1856e-38	8.84933e-46	-0.371889	0.193	0.439	1.60182e-41	6.5499e-43	1.76987e-45
Kdelr1	2.92438e-29	-0.282524	0.411	0.631	5.29343e-25	9.42999e-46	-0.31523	0.324	0.597	1.70692e-41	2.92438e-29	1.886e-45
Ndufc2	2.5361e-35	-0.410758	0.608	0.798	4.59059e-31	1.08685e-45	-0.399229	0.587	0.798	1.96731e-41	2.5361e-35	2.1737e-45
Coro2a	1.12994e-45	0.570614	0.682	0.462	2.0453e-41	2.77518e-31	0.502153	0.575	0.449	5.02335e-27	2.77518e-31	2.25987e-45
Srpk1	1.22956e-45	0.509553	0.686	0.502	2.22563e-41	9.14765e-26	0.380156	0.577	0.475	1.65582e-21	9.14765e-26	2.45912e-45
Atp1a1	1.46993e-45	-0.533899	0.657	0.813	2.66072e-41	1.16259e-18	-0.283836	0.663	0.789	2.1044e-14	1.16259e-18	2.93985e-45
Ubac2	1.0863e-38	0.48288	0.653	0.488	1.96631e-34	1.879e-45	0.528509	0.615	0.472	3.40118e-41	1.0863e-38	3.758e-45
Fam111a	1.50576e-30	-0.394301	0.352	0.576	2.72557e-26	2.19691e-45	-0.444058	0.327	0.6	3.97663e-41	1.50576e-30	4.39382e-45
Trp53	2.5543e-45	0.511709	0.722	0.585	4.62354e-41	9.14748e-17	0.318072	0.583	0.524	1.65579e-12	9.14748e-17	5.1086e-45
Slamf6	4.67633e-19	-0.259623	0.091	0.248	8.46462e-15	2.89976e-45	-0.398096	0.09	0.324	5.24886e-41	4.67633e-19	5.79952e-45
Kcnab2	1.23563e-21	0.251241	0.346	0.198	2.23662e-17	2.9199e-45	0.455202	0.387	0.202	5.28531e-41	1.23563e-21	5.8398e-45
Plxnd1	2.18599e-41	-0.292445	0.022	0.249	3.95687e-37	3.30512e-45	-0.285524	0.006	0.194	5.98259e-41	2.18599e-41	6.61023e-45
BC005537	1.25191e-29	-0.365377	0.616	0.779	2.26608e-25	3.76335e-45	-0.407156	0.535	0.772	6.81204e-41	1.25191e-29	7.5267e-45
Il6st	2.40403e-39	-0.309705	0.035	0.261	4.35153e-35	4.49093e-45	-0.26532	0.017	0.212	8.12903e-41	2.40403e-39	8.98186e-45
Rapgef6	4.71817e-45	0.391866	0.709	0.475	8.54036e-41	7.64745e-45	0.399811	0.646	0.447	1.38427e-40	7.64745e-45	9.43634e-45
Frrs1	4.74066e-45	-0.411391	0.197	0.475	8.58107e-41	6.12709e-33	-0.255119	0.163	0.371	1.10906e-28	6.12709e-33	9.48133e-45
Neat1	4.75433e-45	-1.22337	0.706	0.839	8.60581e-41	4.94909e-14	-0.549844	0.753	0.832	8.95835e-10	4.94909e-14	9.50866e-45
Atp7a	9.14931e-41	-0.26876	0.087	0.346	1.65612e-36	5.00898e-45	-0.261878	0.066	0.292	9.06676e-41	9.14931e-41	1.0018e-44
Cd79b	5.14415e-45	-0.812134	0.016	0.259	9.31143e-41	4.14919e-44	-0.790615	0.013	0.202	7.51046e-40	4.14919e-44	1.02883e-44
Mif	0.000101005	-0.266426	0.792	0.872	1	7.5716e-45	-0.766883	0.742	0.876	1.37054e-40	0.000101005	1.51432e-44
Rfx7	8.65229e-45	0.449785	0.528	0.295	1.56615e-40	1.39197e-36	0.33365	0.381	0.203	2.5196e-32	1.39197e-36	1.73046e-44
Klf13	1.71831e-37	-0.414948	0.632	0.82	3.11032e-33	9.56759e-45	-0.404082	0.592	0.819	1.73183e-40	1.71831e-37	1.91352e-44
Rassf2	9.90158e-45	-0.438213	0.278	0.564	1.79229e-40	2.34596e-36	-0.293047	0.232	0.466	4.24643e-32	2.34596e-36	1.98032e-44
Cd72	1.09922e-44	-1.28293	0.398	0.573	1.98971e-40	2.52058e-08	-0.852629	0.341	0.387	0.000456251	2.52058e-08	2.19845e-44
Tent5a	1.94195e-42	-0.666109	0.44	0.67	3.51512e-38	1.15534e-44	-0.556097	0.386	0.629	2.09129e-40	1.94195e-42	2.31069e-44
Il10ra	1.20015e-44	-0.492663	0.399	0.681	2.17238e-40	1.30162e-41	-0.376601	0.44	0.704	2.35607e-37	1.30162e-41	2.40029e-44
Gsr	6.61748e-26	-0.751339	0.37	0.524	1.19783e-21	1.28496e-44	-0.731796	0.277	0.495	2.3259e-40	6.61748e-26	2.56992e-44
Dut	2.49575e-44	0.553893	0.495	0.277	4.51755e-40	1.15062e-25	0.268522	0.396	0.244	2.08274e-21	1.15062e-25	4.99149e-44
Pf4	2.729e-44	-1.43639	0.062	0.308	4.93977e-40	5.19135e-22	-0.618217	0.015	0.12	9.39686e-18	5.19135e-22	5.45801e-44
Mospd2	4.84511e-35	-0.252386	0.1	0.327	8.77013e-31	3.16935e-44	-0.270858	0.087	0.31	5.73684e-40	4.84511e-35	6.3387e-44
St3gal1	1.66137e-25	-0.298878	0.106	0.299	3.00725e-21	3.81555e-44	-0.339019	0.113	0.358	6.90652e-40	1.66137e-25	7.63109e-44
Cfh	4.21979e-44	-0.558912	0.009	0.242	7.63825e-40	1.36054e-26	-0.295389	0.008	0.126	2.46271e-22	1.36054e-26	8.43959e-44
Bnip2	8.21758e-42	-0.428268	0.525	0.751	1.48746e-37	4.7412e-44	-0.363537	0.472	0.719	8.58204e-40	8.21758e-42	9.48239e-44
Polr2e	9.31225e-36	0.434367	0.738	0.642	1.68561e-31	6.13949e-44	0.483579	0.7	0.594	1.11131e-39	9.31225e-36	1.2279e-43
Atpif1	6.56362e-44	-0.566972	0.611	0.801	1.18808e-39	6.09026e-32	-0.402674	0.558	0.751	1.1024e-27	6.09026e-32	1.31272e-43
Rassf3	8.12994e-44	-0.3998	0.124	0.389	1.4716e-39	1.815e-41	-0.356041	0.113	0.335	3.28534e-37	1.815e-41	1.62599e-43
Nsd3	3.20959e-42	0.530771	0.861	0.762	5.80969e-38	8.42022e-44	0.517919	0.84	0.77	1.52414e-39	3.20959e-42	1.68404e-43
Slc35f6	1.84757e-38	-0.296228	0.137	0.394	3.34429e-34	8.79333e-44	-0.273802	0.099	0.329	1.59168e-39	1.84757e-38	1.75867e-43
Slc15a4	1.25234e-43	-0.424072	0.166	0.434	2.26686e-39	4.7669e-41	-0.282552	0.118	0.344	8.62857e-37	4.7669e-41	2.50468e-43
Gng5	1.46817e-43	-0.355462	0.942	0.964	2.65754e-39	1.00085e-31	-0.266711	0.923	0.957	1.81164e-27	1.00085e-31	2.93635e-43
Rel	1.58324e-43	-0.546532	0.33	0.602	2.86582e-39	5.9268e-39	-0.467875	0.288	0.53	1.07281e-34	5.9268e-39	3.16648e-43
Ehd4	1.7093e-43	-0.561616	0.456	0.668	3.09401e-39	8.45525e-21	-0.263067	0.495	0.681	1.53048e-16	8.45525e-21	3.4186e-43
Eva1b	1.81697e-43	-0.467502	0.2	0.463	3.28889e-39	9.81987e-40	-0.382595	0.214	0.438	1.77749e-35	9.81987e-40	3.63393e-43
Ethe1	2.58971e-29	-0.259042	0.181	0.396	4.68764e-25	2.9713e-43	-0.283944	0.159	0.411	5.37835e-39	2.58971e-29	5.9426e-43
Cebpg	3.91112e-43	-0.399564	0.33	0.591	7.07951e-39	4.90273e-43	-0.309939	0.264	0.522	8.87444e-39	4.90273e-43	7.82223e-43
Cd3e	1.49384e-16	-0.961534	0.051	0.165	2.70399e-12	5.38165e-43	-1.34223	0.041	0.234	9.74133e-39	1.49384e-16	1.07633e-42
Oip5os1	6.29038e-43	0.498562	0.705	0.543	1.13862e-38	8.70899e-21	0.373457	0.534	0.437	1.57641e-16	8.70899e-21	1.25808e-42
Esyt2	1.13812e-35	0.387723	0.483	0.276	2.0601e-31	6.36563e-43	0.422137	0.451	0.252	1.15224e-38	1.13812e-35	1.27313e-42
Arl4c	7.66573e-18	-0.34435	0.556	0.689	1.38757e-13	6.55385e-43	-0.490516	0.532	0.736	1.18631e-38	7.66573e-18	1.31077e-42
Mosmo	3.49257e-33	0.369583	0.355	0.175	6.3219e-29	7.06769e-43	0.427653	0.33	0.157	1.27932e-38	3.49257e-33	1.41354e-42
Top2b	2.18977e-41	0.487574	0.728	0.546	3.96371e-37	2.43428e-42	0.498752	0.624	0.473	4.40629e-38	2.18977e-41	4.86856e-42
Hcar2	5.74724e-32	-0.38245	0.007	0.183	1.04031e-27	2.57292e-42	-0.337473	0.009	0.187	4.65725e-38	5.74724e-32	5.14585e-42
Lrrk1	2.59544e-42	0.455888	0.635	0.427	4.69801e-38	1.65599e-31	0.39033	0.593	0.449	2.99751e-27	1.65599e-31	5.19088e-42
Smc5	1.28092e-39	0.440154	0.488	0.274	2.3186e-35	2.87878e-42	0.446244	0.443	0.254	5.21089e-38	1.28092e-39	5.75757e-42
Gzmd	3.94183e-42	2.02855	0.13	0.026	7.13511e-38	3.83723e-32	1.709	0.109	0.028	6.94578e-28	3.83723e-32	7.88367e-42
Fcho1	4.77698e-42	0.282012	0.379	0.165	8.64682e-38	9.95481e-39	0.3047	0.318	0.15	1.80192e-34	9.95481e-39	9.55396e-42
Lgals9	4.98215e-42	-0.496367	0.501	0.712	9.01819e-38	9.64167e-38	-0.450317	0.476	0.684	1.74524e-33	9.64167e-38	9.9643e-42
Chd4	3.9976e-30	0.372908	0.841	0.781	7.23606e-26	5.45242e-42	0.458388	0.777	0.736	9.86943e-38	3.9976e-30	1.09048e-41
Jun	7.11016e-42	-0.967511	0.857	0.913	1.28701e-37	5.07113e-28	-0.584231	0.859	0.906	9.17925e-24	5.07113e-28	1.42203e-41
M6pr	1.38998e-26	-0.375978	0.624	0.792	2.51601e-22	1.87534e-41	-0.391874	0.591	0.806	3.39456e-37	1.38998e-26	3.75068e-41
Xylt1	1.89805e-34	-0.309748	0.023	0.225	3.43566e-30	1.88395e-41	-0.270196	0.035	0.233	3.41014e-37	1.89805e-34	3.7679e-41
Timm10b	2.49573e-25	-0.328658	0.56	0.734	4.51753e-21	1.91474e-41	-0.369367	0.531	0.754	3.46586e-37	2.49573e-25	3.82947e-41
Vwa5a	1.98186e-41	-0.382146	0.177	0.435	3.58737e-37	1.57091e-40	-0.349559	0.178	0.406	2.84351e-36	1.57091e-40	3.96373e-41
Wipf1	1.68549e-19	0.36273	0.786	0.72	3.0509e-15	2.00156e-41	0.493452	0.754	0.681	3.62303e-37	1.68549e-19	4.00312e-41
Acox3	2.02864e-41	-0.371916	0.145	0.413	3.67204e-37	2.67761e-38	-0.279261	0.112	0.328	4.84674e-34	2.67761e-38	4.05728e-41
Ube2f	8.4543e-33	-0.315797	0.343	0.568	1.53031e-28	2.14466e-41	-0.332924	0.306	0.558	3.88205e-37	8.4543e-33	4.28932e-41
Dnajc1	2.40356e-41	0.471774	0.666	0.482	4.35069e-37	4.2724e-32	0.40539	0.611	0.47	7.73348e-28	4.2724e-32	4.80712e-41
Rbpj	2.25508e-20	-0.354117	0.614	0.773	4.08192e-16	2.59986e-41	-0.495346	0.503	0.751	4.70601e-37	2.25508e-20	5.19972e-41
Xaf1	7.88218e-20	-0.313297	0.385	0.574	1.42675e-15	3.59014e-41	-0.41767	0.497	0.729	6.49851e-37	7.88218e-20	7.18028e-41
Adssl1	3.87946e-28	-0.493971	0.318	0.507	7.02221e-24	3.90575e-41	-0.498251	0.278	0.508	7.06979e-37	3.87946e-28	7.81149e-41
Fubp1	8.05142e-27	0.409616	0.757	0.707	1.45739e-22	4.97669e-41	0.533979	0.709	0.614	9.0083e-37	8.05142e-27	9.95337e-41
Kif13b	9.38834e-16	0.260425	0.405	0.276	1.69938e-11	5.4186e-41	0.493364	0.379	0.204	9.80821e-37	9.38834e-16	1.08372e-40
Trim8	1.16577e-33	-0.304619	0.274	0.524	2.11017e-29	5.58625e-41	-0.274027	0.203	0.445	1.01117e-36	1.16577e-33	1.11725e-40
Tab2	7.84487e-41	0.494944	0.823	0.756	1.42e-36	2.00569e-39	0.502224	0.728	0.672	3.63051e-35	2.00569e-39	1.56897e-40
Cdk2ap1	1.76795e-20	0.331745	0.56	0.457	3.20017e-16	9.36619e-41	0.484107	0.579	0.453	1.69537e-36	1.76795e-20	1.87324e-40
Edem1	1.09368e-40	-0.461715	0.501	0.739	1.97966e-36	1.60103e-31	-0.318358	0.428	0.66	2.89802e-27	1.60103e-31	2.18735e-40
Lmo4	9.6972e-28	-0.360205	0.326	0.544	1.75529e-23	1.18289e-40	-0.549054	0.319	0.552	2.14115e-36	9.6972e-28	2.36579e-40
Dmxl2	3.09597e-39	-0.281244	0.01	0.224	5.60402e-35	1.20862e-40	-0.261634	0.006	0.177	2.18773e-36	3.09597e-39	2.41725e-40
Ier5l	1.97567e-40	0.290165	0.317	0.126	3.57616e-36	2.75097e-40	0.33117	0.239	0.092	4.97953e-36	2.75097e-40	3.95134e-40
Fli1	8.62961e-27	0.397159	0.711	0.595	1.56205e-22	2.03627e-40	0.474794	0.648	0.522	3.68584e-36	8.62961e-27	4.07253e-40
Trim30a	2.97093e-15	-0.250444	0.563	0.705	5.37768e-11	2.05196e-40	-0.430377	0.566	0.796	3.71425e-36	2.97093e-15	4.10392e-40
Ikzf1	1.23022e-20	0.37467	0.779	0.678	2.22681e-16	3.71724e-40	0.550457	0.761	0.671	6.72858e-36	1.23022e-20	7.43449e-40
Pde3b	1.59648e-16	0.272307	0.533	0.383	2.88978e-12	4.47745e-40	0.472534	0.482	0.294	8.10462e-36	1.59648e-16	8.95489e-40
Stk24	8.1705e-38	0.437565	0.795	0.678	1.47894e-33	5.68757e-40	0.482873	0.718	0.627	1.02951e-35	8.1705e-38	1.13751e-39
Sh3kbp1	7.1e-40	-0.364086	0.276	0.559	1.28517e-35	2.51772e-37	-0.303138	0.256	0.508	4.55733e-33	2.51772e-37	1.42e-39
Mdh1	3.99822e-16	0.273566	0.748	0.736	7.23717e-12	7.10452e-40	0.441593	0.744	0.672	1.28599e-35	3.99822e-16	1.4209e-39
Arid3a	1.23758e-30	-0.281034	0.085	0.286	2.24014e-26	8.53525e-40	-0.264296	0.07	0.274	1.54496e-35	1.23758e-30	1.70705e-39
Znrf2	5.50653e-08	0.268863	0.605	0.555	0.000996736	8.84878e-40	0.488474	0.629	0.491	1.60172e-35	5.50653e-08	1.76976e-39
Lyrm9	1.05168e-39	0.252937	0.31	0.126	1.90364e-35	4.84084e-34	0.251445	0.286	0.135	8.7624e-30	4.84084e-34	2.10336e-39
Leprot	2.57355e-33	-0.285958	0.317	0.552	4.65838e-29	1.19754e-39	-0.307602	0.294	0.543	2.16767e-35	2.57355e-33	2.39508e-39
Acaa1a	1.85738e-30	-0.31442	0.386	0.588	3.36204e-26	1.61988e-39	-0.277872	0.376	0.628	2.93214e-35	1.85738e-30	3.23975e-39
Anp32a	1.87327e-39	0.398603	0.839	0.804	3.39081e-35	8.6062e-19	0.285265	0.824	0.825	1.55781e-14	8.6062e-19	3.74654e-39
Ndufa13	1.25044e-29	0.300291	0.9	0.91	2.26342e-25	2.08249e-39	0.327887	0.898	0.918	3.76952e-35	1.25044e-29	4.16499e-39
Bptf	9.74514e-22	0.388759	0.784	0.695	1.76397e-17	2.22894e-39	0.491405	0.738	0.642	4.0346e-35	9.74514e-22	4.45787e-39
Cd44	1.39877e-12	-0.548453	0.596	0.693	2.53192e-08	2.90481e-39	-0.574482	0.572	0.771	5.258e-35	1.39877e-12	5.80962e-39
Znhit1	3.18252e-39	-0.377207	0.302	0.55	5.76068e-35	1.13928e-33	-0.254071	0.31	0.543	2.06222e-29	1.13928e-33	6.36504e-39
Septin9	1.96597e-31	0.388601	0.653	0.512	3.55861e-27	3.242e-39	0.454916	0.635	0.503	5.86834e-35	1.96597e-31	6.484e-39
AI413582	2.00538e-27	-0.258875	0.274	0.489	3.62994e-23	3.56579e-39	-0.264197	0.251	0.493	6.45444e-35	2.00538e-27	7.13158e-39
Slc20a1	3.47344e-27	0.270964	0.405	0.228	6.28728e-23	3.6484e-39	0.348335	0.383	0.203	6.60397e-35	3.47344e-27	7.2968e-39
Tnip3	3.22043e-20	-0.308688	0.013	0.134	5.8293e-16	4.60661e-39	-0.493194	0.016	0.188	8.33843e-35	3.22043e-20	9.21322e-39
Gm19951	5.0363e-39	-0.533019	0.013	0.226	9.1162e-35	8.15797e-30	-0.298781	0.009	0.141	1.47667e-25	8.15797e-30	1.00726e-38
Crybg3	9.70351e-31	-0.25705	0.084	0.288	1.75643e-26	5.0879e-39	-0.258913	0.051	0.243	9.20962e-35	9.70351e-31	1.01758e-38
Zfp52	1.81574e-22	0.298264	0.395	0.24	3.28666e-18	5.30667e-39	0.380381	0.367	0.193	9.6056e-35	1.81574e-22	1.06133e-38
Ggh	1.03282e-36	-0.360242	0.311	0.549	1.86951e-32	6.57617e-39	-0.25986	0.298	0.56	1.19035e-34	1.03282e-36	1.31523e-38
Ighm	6.8179e-39	-0.316433	0.603	0.38	1.23411e-34	0.257808	-0.797843	0.372	0.333	1	0.257808	1.36358e-38
Tiparp	5.01123e-33	-0.416068	0.156	0.385	9.07083e-29	8.34764e-39	-0.363471	0.131	0.345	1.51101e-34	5.01123e-33	1.66953e-38
Trim25	9.60872e-33	-0.446654	0.35	0.588	1.73927e-28	9.09861e-39	-0.393192	0.342	0.583	1.64694e-34	9.60872e-33	1.81972e-38
Dgat1	9.6592e-39	0.418528	0.382	0.183	1.74841e-34	5.96537e-22	0.355793	0.309	0.183	1.07979e-17	5.96537e-22	1.93184e-38
Gla	1.31415e-38	-0.337803	0.088	0.325	2.37874e-34	2.32898e-37	-0.279989	0.07	0.262	4.21569e-33	2.32898e-37	2.6283e-38
Prrc2c	3.81254e-38	0.382602	0.936	0.901	6.90108e-34	2.51449e-38	0.378314	0.877	0.874	4.55149e-34	3.81254e-38	5.02899e-38
Kcnq1ot1	2.60379e-38	0.621307	0.615	0.408	4.71312e-34	8.01723e-15	0.487144	0.472	0.365	1.4512e-10	8.01723e-15	5.20758e-38
Hcfc1r1	1.93485e-22	-0.250224	0.391	0.573	3.50226e-18	2.8578e-38	-0.282272	0.347	0.592	5.17291e-34	1.93485e-22	5.71561e-38
Kdm6b	2.90137e-38	-0.532156	0.279	0.543	5.25176e-34	1.18109e-33	-0.428996	0.305	0.537	2.1379e-29	1.18109e-33	5.80273e-38
Dazap2	3.72478e-38	-0.352384	0.761	0.89	6.74222e-34	3.14309e-26	-0.254247	0.763	0.89	5.68931e-22	3.14309e-26	7.44955e-38
Grk6	5.48086e-27	0.369623	0.603	0.445	9.92091e-23	4.35584e-38	0.452362	0.547	0.388	7.88451e-34	5.48086e-27	8.71169e-38
Prmt5	7.40059e-30	0.29046	0.411	0.235	1.33958e-25	4.69918e-38	0.348814	0.34	0.175	8.50598e-34	7.40059e-30	9.39836e-38
Osm	4.7393e-38	-1.02091	0.14	0.382	8.57861e-34	4.59234e-28	-0.604944	0.132	0.31	8.3126e-24	4.59234e-28	9.4786e-38
H2-Ob	2.38471e-22	-0.351563	0.017	0.152	4.31657e-18	5.19585e-38	-0.415515	0.014	0.182	9.405e-34	2.38471e-22	1.03917e-37
Ifit1bl1	3.46525e-17	-0.394793	0.027	0.141	6.27245e-13	9.35048e-38	-0.478581	0.025	0.198	1.69253e-33	3.46525e-17	1.8701e-37
Ptp4a3	2.65361e-14	0.270218	0.472	0.356	4.8033e-10	1.06035e-37	0.450791	0.506	0.333	1.91935e-33	2.65361e-14	2.12071e-37
Cetn2	7.91648e-28	0.382259	0.563	0.4	1.43296e-23	1.65892e-37	0.46651	0.552	0.401	3.00281e-33	7.91648e-28	3.31784e-37
Bzw2	1.82788e-37	0.379487	0.459	0.257	3.30865e-33	1.45222e-36	0.358755	0.379	0.207	2.62867e-32	1.45222e-36	3.65576e-37
Fam49b	2.66478e-37	-0.437955	0.906	0.942	4.82352e-33	2.47778e-25	-0.355197	0.896	0.943	4.48503e-21	2.47778e-25	5.32956e-37
Fam107b	1.74192e-30	0.331794	0.683	0.496	3.15306e-26	2.73024e-37	0.514708	0.632	0.472	4.94202e-33	1.74192e-30	5.46049e-37
Lcp2	5.63473e-19	-0.319204	0.573	0.714	1.01994e-14	2.75131e-37	-0.408068	0.497	0.708	4.98014e-33	5.63473e-19	5.50262e-37
Pdia6	3.84156e-37	-0.525382	0.616	0.797	6.95361e-33	2.2068e-29	-0.432617	0.594	0.773	3.99453e-25	2.2068e-29	7.68313e-37
Hspd1	3.9665e-37	0.521053	0.75	0.671	7.17976e-33	7.0127e-20	0.368119	0.628	0.583	1.26937e-15	7.0127e-20	7.933e-37
Def6	2.79797e-21	0.296028	0.502	0.348	5.06461e-17	4.15022e-37	0.419773	0.504	0.327	7.51232e-33	2.79797e-21	8.30044e-37
Akna	1.30344e-36	0.41457	0.721	0.532	2.35936e-32	3.83515e-26	0.385933	0.614	0.492	6.94201e-22	3.83515e-26	2.60688e-36
Adam19	4.7653e-25	-0.361397	0.023	0.176	8.62567e-21	1.4192e-36	-0.38499	0.015	0.178	2.5689e-32	4.7653e-25	2.8384e-36
Cxcr4	1.0765e-17	-0.471259	0.463	0.623	1.94858e-13	1.45246e-36	-0.434173	0.298	0.558	2.62909e-32	1.0765e-17	2.90492e-36
Rnh1	1.61464e-36	-0.55291	0.729	0.847	2.92267e-32	3.69209e-30	-0.461375	0.672	0.84	6.68304e-26	3.69209e-30	3.22929e-36
Icosl	5.99908e-35	-0.306658	0.132	0.374	1.08589e-30	1.84063e-36	-0.274975	0.086	0.283	3.33172e-32	5.99908e-35	3.68126e-36
Lilra5	3.33529e-36	-0.293662	0.006	0.201	6.0372e-32	1.45296e-32	-0.264522	0	0.136	2.63001e-28	1.45296e-32	6.67057e-36
Psd4	4.86609e-36	0.364936	0.551	0.34	8.8081e-32	8.37893e-23	0.341261	0.48	0.359	1.51667e-18	8.37893e-23	9.73217e-36
Dnajb4	5.48524e-36	0.352122	0.372	0.179	9.92884e-32	2.44995e-29	0.32769	0.245	0.116	4.43466e-25	2.44995e-29	1.09705e-35
Bcl6	4.95891e-30	-0.282074	0.068	0.265	8.97613e-26	6.06231e-36	-0.264233	0.076	0.273	1.09734e-31	4.95891e-30	1.21246e-35
Tubb6	4.92491e-21	-0.319623	0.256	0.43	8.91457e-17	6.83625e-36	-0.338533	0.191	0.401	1.23743e-31	4.92491e-21	1.36725e-35
Ms4a8a	8.67477e-29	-0.396403	0.009	0.17	1.57022e-24	7.87361e-36	-0.325553	0.009	0.163	1.4252e-31	8.67477e-29	1.57472e-35
Bcl7c	8.48155e-36	0.375974	0.602	0.44	1.53525e-31	5.12317e-13	0.279646	0.51	0.449	9.27345e-09	5.12317e-13	1.69631e-35
Dpp4	8.95974e-29	-0.347102	0.023	0.192	1.6218e-24	8.5568e-36	-0.314823	0.017	0.178	1.54887e-31	8.95974e-29	1.71136e-35
Aph1a	2.82804e-25	-0.252387	0.418	0.626	5.11904e-21	1.01369e-35	-0.272281	0.366	0.601	1.83489e-31	2.82804e-25	2.02739e-35
Mcm6	1.63904e-35	0.448679	0.46	0.263	2.96682e-31	4.65237e-32	0.344098	0.313	0.159	8.42125e-28	4.65237e-32	3.27807e-35
Ikbkb	9.15038e-33	-0.386725	0.512	0.73	1.65631e-28	1.99427e-35	-0.331021	0.475	0.713	3.60982e-31	9.15038e-33	3.98853e-35
Prex1	1.66356e-06	0.335303	0.69	0.671	0.0301122	2.00826e-35	0.592765	0.74	0.636	3.63514e-31	1.66356e-06	4.01651e-35
Rcbtb2	7.30941e-25	-0.319482	0.259	0.449	1.32308e-20	2.0517e-35	-0.351602	0.205	0.411	3.71377e-31	7.30941e-25	4.10339e-35
Frmd4b	2.10576e-35	-0.409456	0.191	0.444	3.81164e-31	8.98777e-26	-0.253156	0.205	0.397	1.62688e-21	8.98777e-26	4.21153e-35
Ncoa3	2.40922e-35	-0.332779	0.292	0.549	4.36093e-31	9.80168e-35	-0.27378	0.229	0.467	1.7742e-30	9.80168e-35	4.81844e-35
Tpr	3.75391e-20	0.288665	0.889	0.868	6.79495e-16	3.89099e-35	0.350969	0.868	0.846	7.04308e-31	3.75391e-20	7.78198e-35
Tmed3	2.081e-31	-0.359304	0.452	0.645	3.76682e-27	3.93004e-35	-0.34233	0.373	0.599	7.11377e-31	2.081e-31	7.86009e-35
Usp48	4.11699e-35	0.426987	0.534	0.336	7.45217e-31	1.0007e-33	0.476948	0.46	0.304	1.81136e-29	1.0007e-33	8.23399e-35
2510002D24Rik	4.6873e-35	0.263965	0.385	0.185	8.48448e-31	4.44357e-26	0.263353	0.33	0.185	8.04331e-22	4.44357e-26	9.3746e-35
Ensa	2.08254e-28	-0.285599	0.436	0.656	3.7696e-24	4.95177e-35	-0.278912	0.359	0.594	8.9632e-31	2.08254e-28	9.90354e-35
Itga5	1.24893e-27	-0.315077	0.152	0.352	2.26069e-23	5.18374e-35	-0.320627	0.139	0.339	9.38308e-31	1.24893e-27	1.03675e-34
Mkrn1	5.43509e-35	-0.416396	0.534	0.741	9.83806e-31	3.60391e-31	-0.280026	0.528	0.748	6.52343e-27	3.60391e-31	1.08702e-34
Prmt1	6.84042e-35	0.442996	0.696	0.606	1.23819e-30	1.40134e-28	0.385331	0.599	0.512	2.53657e-24	1.40134e-28	1.36808e-34
Ufsp2	4.59783e-31	-0.278932	0.237	0.466	8.32254e-27	7.56817e-35	-0.26876	0.228	0.447	1.36991e-30	4.59783e-31	1.51363e-34
Tspan14	2.09194e-34	-0.310722	0.224	0.466	3.78663e-30	1.33664e-34	-0.273804	0.187	0.401	2.41945e-30	2.09194e-34	2.67327e-34
Slc50a1	1.05224e-14	0.309812	0.557	0.451	1.90465e-10	1.6395e-34	0.489267	0.584	0.45	2.96765e-30	1.05224e-14	3.279e-34
Cdc42ep3	2.15498e-31	0.369444	0.42	0.223	3.90073e-27	2.64131e-34	0.363131	0.408	0.231	4.78103e-30	2.15498e-31	5.28261e-34
Lpar6	9.19718e-30	-0.294308	0.116	0.325	1.66478e-25	2.9431e-34	-0.309286	0.113	0.308	5.3273e-30	9.19718e-30	5.8862e-34
Nfkbiz	2.88843e-24	-0.619273	0.441	0.612	5.22835e-20	3.60294e-34	-0.466435	0.42	0.643	6.52167e-30	2.88843e-24	7.20587e-34
Slbp	1.57072e-29	0.425188	0.679	0.542	2.84317e-25	3.63295e-34	0.449477	0.626	0.49	6.576e-30	1.57072e-29	7.2659e-34
Rbm39	4.8402e-25	0.283156	0.997	0.985	8.76125e-21	4.54976e-34	0.331122	0.983	0.988	8.23552e-30	4.8402e-25	9.09952e-34
Septin7	5.54737e-22	0.295302	0.847	0.826	1.00413e-17	4.77331e-34	0.365542	0.818	0.815	8.64017e-30	5.54737e-22	9.54662e-34
Vgll4	5.90454e-34	0.434278	0.658	0.481	1.06878e-29	8.18226e-24	0.397846	0.579	0.471	1.48107e-19	8.18226e-24	1.18091e-33
Esd	3.83439e-24	-0.45182	0.716	0.82	6.94063e-20	6.06128e-34	-0.440528	0.687	0.844	1.09715e-29	3.83439e-24	1.21226e-33
Litaf	7.53466e-34	-0.422142	0.576	0.776	1.36385e-29	4.20738e-19	-0.260373	0.564	0.751	7.61578e-15	4.20738e-19	1.50693e-33
Tmbim1	8.41468e-34	-0.381433	0.211	0.441	1.52314e-29	2.66659e-29	-0.259989	0.175	0.366	4.82679e-25	2.66659e-29	1.68294e-33
Srgap2	2.53593e-23	-0.372507	0.295	0.471	4.59028e-19	9.54805e-34	-0.37411	0.304	0.522	1.72829e-29	2.53593e-23	1.90961e-33
Tra2b	7.87088e-21	0.328252	0.874	0.858	1.42471e-16	1.19865e-33	0.387525	0.863	0.83	2.16968e-29	7.87088e-21	2.39731e-33
Amdhd2	7.4344e-33	-0.301413	0.181	0.403	1.3457e-28	1.32688e-33	-0.255894	0.198	0.418	2.40179e-29	7.4344e-33	2.65376e-33
Tcf12	2.91101e-22	0.304065	0.577	0.421	5.26922e-18	1.37189e-33	0.410604	0.488	0.324	2.48325e-29	2.91101e-22	2.74377e-33
Nbeal2	2.01985e-33	0.322721	0.427	0.226	3.65613e-29	6.80824e-26	0.339718	0.373	0.229	1.23236e-21	6.80824e-26	4.0397e-33
Ywhae	2.08676e-33	-0.370724	0.761	0.893	3.77724e-29	5.93788e-32	-0.304199	0.726	0.883	1.07482e-27	5.93788e-32	4.17352e-33
Hivep3	2.70787e-23	-0.412375	0.229	0.405	4.90152e-19	2.33189e-33	-0.42748	0.203	0.405	4.22095e-29	2.70787e-23	4.66378e-33
Rgs2	2.57015e-33	-0.707027	0.686	0.835	4.65223e-29	1.19097e-09	-0.311385	0.7	0.787	2.15577e-05	1.19097e-09	5.1403e-33
Otulin	8.6903e-27	0.394296	0.677	0.59	1.57303e-22	2.7177e-33	0.47421	0.619	0.532	4.91931e-29	8.6903e-27	5.4354e-33
Cast	2.54822e-10	0.2956	0.666	0.597	4.61253e-06	3.26869e-33	0.483161	0.697	0.612	5.91665e-29	2.54822e-10	6.53738e-33
Ncor1	3.96823e-25	0.410067	0.868	0.832	7.18289e-21	3.59149e-33	0.411909	0.84	0.825	6.50096e-29	3.96823e-25	7.18298e-33
Rrp1b	4.34462e-28	0.277606	0.365	0.195	7.8642e-24	4.44477e-33	0.294961	0.306	0.154	8.04548e-29	4.34462e-28	8.88955e-33
Rps27rt	4.80647e-33	0.406652	0.793	0.719	8.70019e-29	5.29037e-17	0.298941	0.7	0.701	9.57609e-13	5.29037e-17	9.61294e-33
Prdx2	1.1316e-17	-0.269929	0.654	0.793	2.04831e-13	4.81687e-33	-0.321128	0.526	0.741	8.71901e-29	1.1316e-17	9.63374e-33
Junb	5.63502e-30	-0.722834	0.961	0.96	1.01999e-25	4.96919e-33	-0.527204	0.943	0.963	8.99473e-29	5.63502e-30	9.93837e-33
Maff	5.2203e-33	0.294718	0.378	0.187	9.44927e-29	4.4765e-28	0.299281	0.314	0.172	8.10291e-24	4.4765e-28	1.04406e-32
Wsb1	8.77957e-26	-0.29442	0.37	0.587	1.58919e-21	5.60245e-33	-0.277016	0.329	0.564	1.0141e-28	8.77957e-26	1.12049e-32
Tagap	6.58728e-33	-0.353528	0.126	0.368	1.19236e-28	8.99477e-29	-0.264996	0.123	0.314	1.62814e-24	8.99477e-29	1.31746e-32
Rsbn1l	6.73753e-33	0.463134	0.796	0.682	1.21956e-28	1.36755e-28	0.438596	0.74	0.684	2.4754e-24	1.36755e-28	1.34751e-32
Crlf2	1.82814e-25	-0.352834	0.632	0.783	3.30911e-21	8.16945e-33	-0.327263	0.414	0.635	1.47875e-28	1.82814e-25	1.63389e-32
Slc1a5	1.02886e-32	0.355466	0.544	0.358	1.86234e-28	7.94144e-30	0.387522	0.472	0.319	1.43748e-25	7.94144e-30	2.05772e-32
Ide	1.45073e-28	0.377531	0.535	0.364	2.62597e-24	1.08394e-32	0.378677	0.401	0.24	1.96204e-28	1.45073e-28	2.16788e-32
Gstm1	3.27789e-13	0.295406	0.295	0.193	5.93332e-09	1.35439e-32	0.349693	0.289	0.143	2.45158e-28	3.27789e-13	2.70877e-32
Bcl9l	1.36599e-32	0.308835	0.35	0.17	2.47258e-28	2.22835e-29	0.307145	0.297	0.154	4.03353e-25	2.22835e-29	2.73198e-32
Dpm3	2.99813e-18	0.347318	0.721	0.667	5.42691e-14	1.62785e-32	0.458929	0.696	0.649	2.94657e-28	2.99813e-18	3.2557e-32
Nfatc3	3.56893e-21	0.303592	0.557	0.4	6.46012e-17	1.64321e-32	0.46176	0.55	0.395	2.97438e-28	3.56893e-21	3.28643e-32
Vmp1	2.94831e-28	-0.357331	0.534	0.73	5.33674e-24	2.44119e-32	-0.344397	0.543	0.754	4.4188e-28	2.94831e-28	4.88238e-32
Cd6	2.07786e-14	-0.404702	0.013	0.102	3.76114e-10	2.8748e-32	-0.577504	0.015	0.161	5.20367e-28	2.07786e-14	5.7496e-32
Nfatc1	9.65247e-17	0.389256	0.577	0.465	1.74719e-12	3.03176e-32	0.464609	0.556	0.409	5.48778e-28	9.65247e-17	6.06351e-32
Fyb	3.10163e-32	-0.579843	0.841	0.873	5.61427e-28	1.09928e-20	-0.382565	0.869	0.888	1.98981e-16	1.09928e-20	6.20327e-32
Riok1	3.21434e-32	0.424295	0.582	0.398	5.81827e-28	1.10167e-24	0.429043	0.499	0.378	1.99414e-20	1.10167e-24	6.42867e-32
Vrk1	2.83203e-19	-0.25508	0.227	0.389	5.12626e-15	3.29244e-32	-0.258406	0.156	0.354	5.95964e-28	2.83203e-19	6.58487e-32
Cct7	4.86129e-32	0.369372	0.809	0.769	8.79943e-28	1.18251e-20	0.300003	0.73	0.743	2.14047e-16	1.18251e-20	9.72259e-32
Lilr4b	2.08404e-21	-0.491572	0.501	0.636	3.77233e-17	5.17241e-32	-0.468756	0.408	0.607	9.36258e-28	2.08404e-21	1.03448e-31
Eif4b	2.34998e-29	0.397888	0.755	0.722	4.25371e-25	7.29153e-32	0.418436	0.7	0.685	1.31984e-27	2.34998e-29	1.45831e-31
H2aj	1.11197e-31	0.401155	0.873	0.86	2.01277e-27	2.43517e-19	0.292979	0.893	0.892	4.4079e-15	2.43517e-19	2.22393e-31
Unc119b	2.96234e-31	0.30457	0.379	0.19	5.36213e-27	6.32681e-31	0.277487	0.335	0.177	1.14522e-26	6.32681e-31	5.92468e-31
Crot	3.61494e-31	0.335285	0.441	0.254	6.5434e-27	4.68116e-29	0.312535	0.359	0.209	8.47337e-25	4.68116e-29	7.22988e-31
Leprotl1	2.81005e-24	0.355785	0.776	0.687	5.08647e-20	3.92568e-31	0.324344	0.746	0.686	7.10587e-27	2.81005e-24	7.85135e-31
Ogt	9.36029e-17	0.316137	0.713	0.612	1.69431e-12	7.2326e-31	0.354748	0.702	0.585	1.30917e-26	9.36029e-17	1.44652e-30
Fam49a	1.94537e-24	-0.294547	0.133	0.334	3.52132e-20	7.61636e-31	-0.264627	0.161	0.371	1.37864e-26	1.94537e-24	1.52327e-30
Srrm2	6.36961e-23	0.254204	0.964	0.959	1.15296e-18	8.65817e-31	0.284228	0.934	0.945	1.56721e-26	6.36961e-23	1.73163e-30
Ptpn4	1.19022e-21	0.283765	0.24	0.116	2.15442e-17	9.12609e-31	0.340238	0.225	0.101	1.65191e-26	1.19022e-21	1.82522e-30
Lactb	9.95602e-31	-0.375591	0.21	0.427	1.80214e-26	9.10474e-28	-0.287337	0.128	0.306	1.64805e-23	9.10474e-28	1.9912e-30
Traf3ip3	1.00169e-30	0.322718	0.572	0.377	1.81317e-26	4.29406e-25	0.307542	0.479	0.333	7.77268e-21	4.29406e-25	2.00339e-30
Mpc1	5.49231e-23	-0.378622	0.616	0.753	9.94164e-19	1.18063e-30	-0.380218	0.505	0.701	2.13705e-26	5.49231e-23	2.36125e-30
Sri	1.36726e-30	0.361943	0.839	0.807	2.47487e-26	8.6173e-27	0.324585	0.826	0.815	1.55982e-22	8.6173e-27	2.73452e-30
Mob3a	1.44024e-30	0.404129	0.595	0.41	2.60698e-26	1.60573e-25	0.375971	0.508	0.381	2.90654e-21	1.60573e-25	2.88048e-30
Prkar1a	1.29254e-24	0.365927	0.873	0.841	2.33962e-20	1.79147e-30	0.387314	0.845	0.835	3.24274e-26	1.29254e-24	3.58294e-30
4932438A13Rik	2.67387e-30	0.422911	0.637	0.464	4.83998e-26	5.58278e-13	0.315116	0.517	0.451	1.01054e-08	5.58278e-13	5.34775e-30
Lilrb4a	6.32058e-15	-0.274969	0.331	0.476	1.14409e-10	2.68448e-30	-0.271726	0.227	0.43	4.85917e-26	6.32058e-15	5.36896e-30
Gatad2a	2.32235e-22	0.340429	0.643	0.54	4.20368e-18	3.00194e-30	0.415269	0.585	0.476	5.43382e-26	2.32235e-22	6.00388e-30
Slpi	2.17797e-13	-0.830234	0.025	0.114	3.94235e-09	3.04289e-30	-0.620449	0.011	0.145	5.50794e-26	2.17797e-13	6.08578e-30
Sbno1	1.4752e-12	0.287328	0.722	0.663	2.67026e-08	3.46565e-30	0.428812	0.703	0.619	6.27318e-26	1.4752e-12	6.93131e-30
Tnfsf9	3.33766e-21	-0.291655	0.084	0.237	6.04149e-17	3.77917e-30	-0.25741	0.05	0.205	6.84068e-26	3.33766e-21	7.55835e-30
Rp9	4.66079e-30	0.404962	0.758	0.645	8.43649e-26	2.21127e-20	0.326825	0.667	0.624	4.00262e-16	2.21127e-20	9.32157e-30
Cib1	1.02706e-26	-0.3141	0.365	0.556	1.85909e-22	4.7615e-30	-0.257615	0.35	0.562	8.61879e-26	1.02706e-26	9.523e-30
Arrb2	5.06854e-30	-0.379127	0.711	0.815	9.17456e-26	1.65262e-21	-0.303505	0.629	0.756	2.99141e-17	1.65262e-21	1.01371e-29
Abr	3.39469e-15	-0.251547	0.465	0.622	6.14473e-11	5.85471e-30	-0.339005	0.397	0.614	1.05976e-25	3.39469e-15	1.17094e-29
Cd5	1.89821e-14	-0.35339	0.014	0.104	3.43596e-10	6.10335e-30	-0.555995	0.018	0.157	1.10477e-25	1.89821e-14	1.22067e-29
Fkbp2	8.77432e-27	-0.349633	0.475	0.666	1.58824e-22	1.07337e-29	-0.318178	0.416	0.633	1.94291e-25	8.77432e-27	2.14674e-29
Csf1	5.82892e-26	-0.42233	0.009	0.157	1.05509e-21	1.7036e-29	-0.369332	0.011	0.144	3.08369e-25	5.82892e-26	3.4072e-29
Ccl7	7.64765e-24	-1.04689	0.059	0.218	1.3843e-19	1.95761e-29	-0.942301	0.03	0.173	3.54347e-25	7.64765e-24	3.91522e-29
Vezf1	6.53734e-19	0.373273	0.505	0.365	1.18332e-14	2.68668e-29	0.426173	0.458	0.308	4.86317e-25	6.53734e-19	5.37337e-29
Dusp16	1.19052e-28	-0.312765	0.062	0.25	2.15495e-24	3.23586e-29	-0.271496	0.07	0.233	5.85724e-25	1.19052e-28	6.47173e-29
Klf2	0.270927	0.307748	0.454	0.468	1	3.50311e-29	0.935276	0.615	0.482	6.34098e-25	0.270927	7.00622e-29
Nucks1	3.99846e-20	0.329967	0.724	0.634	7.23761e-16	4.19584e-29	0.402382	0.659	0.573	7.59489e-25	3.99846e-20	8.39168e-29
Lrrc8c	4.30494e-29	0.332091	0.566	0.371	7.79238e-25	4.69408e-19	0.333808	0.558	0.46	8.49675e-15	4.69408e-19	8.60989e-29
Clec2d	7.10732e-29	0.428915	0.884	0.76	1.2865e-24	2.99745e-15	0.35085	0.888	0.88	5.42568e-11	2.99745e-15	1.42146e-28
Csrnp1	6.76255e-18	-0.382315	0.298	0.455	1.22409e-13	1.10114e-28	-0.309989	0.241	0.44	1.99317e-24	6.76255e-18	2.20228e-28
Bcl11b	8.85373e-13	-0.338598	0.025	0.111	1.60261e-08	1.2834e-28	-0.509342	0.02	0.155	2.32309e-24	8.85373e-13	2.56681e-28
Ywhaz	1.35253e-18	0.256446	0.902	0.901	2.44822e-14	1.44872e-28	0.333941	0.875	0.898	2.62233e-24	1.35253e-18	2.89745e-28
mt-Nd5	2.3645e-24	0.298349	0.893	0.865	4.27999e-20	1.96419e-28	0.327935	0.835	0.809	3.55538e-24	2.3645e-24	3.92838e-28
Scimp	1.99964e-28	-0.46493	0.301	0.496	3.61954e-24	7.05397e-18	-0.398407	0.389	0.519	1.27684e-13	7.05397e-18	3.99927e-28
Rasa1	1.03143e-22	0.304869	0.541	0.382	1.86699e-18	2.2187e-28	0.435715	0.475	0.335	4.01607e-24	1.03143e-22	4.4374e-28
Rap1a	1.56039e-20	-0.284286	0.813	0.891	2.82447e-16	2.41052e-28	-0.32075	0.74	0.895	4.36328e-24	1.56039e-20	4.82104e-28
H2-Oa	0.000632518	-0.43766	0.169	0.207	1	2.68284e-28	-0.538322	0.087	0.244	4.8562e-24	0.000632518	5.36568e-28
Tnrc6b	2.71105e-28	0.376677	0.705	0.543	4.90728e-24	3.11633e-19	0.361422	0.632	0.544	5.64087e-15	3.11633e-19	5.4221e-28
Lasp1	1.97049e-15	0.303438	0.66	0.601	3.56678e-11	3.1853e-28	0.420129	0.638	0.558	5.76571e-24	1.97049e-15	6.3706e-28
Pim1	2.84043e-15	-0.400462	0.751	0.823	5.14147e-11	3.72286e-28	-0.416506	0.752	0.869	6.73874e-24	2.84043e-15	7.44571e-28
Mfng	3.81148e-28	0.336791	0.483	0.297	6.89915e-24	3.59687e-25	0.289734	0.402	0.259	6.51069e-21	3.59687e-25	7.62295e-28
Gse1	4.07826e-28	0.351368	0.47	0.293	7.38206e-24	4.4689e-18	0.317532	0.37	0.257	8.08916e-14	4.4689e-18	8.15652e-28
Nck1	4.22628e-28	0.398408	0.483	0.304	7.64999e-24	2.66697e-20	0.370165	0.419	0.296	4.82748e-16	2.66697e-20	8.45256e-28
Adrb2	7.14765e-22	-0.333036	0.065	0.224	1.2938e-17	4.47353e-28	-0.291479	0.087	0.26	8.09754e-24	7.14765e-22	8.94707e-28
Rbbp7	4.47665e-28	0.395541	0.593	0.467	8.10319e-24	4.33795e-22	0.358631	0.508	0.404	7.85213e-18	4.33795e-22	8.9533e-28
Ptma	1.23738e-22	0.305167	0.997	0.994	2.23978e-18	7.37772e-28	0.252141	0.996	0.99	1.33544e-23	1.23738e-22	1.47554e-27
Dnajc9	9.34856e-24	0.263734	0.428	0.26	1.69218e-19	7.8176e-28	0.287151	0.395	0.236	1.41506e-23	9.34856e-24	1.56352e-27
Adss	1.02745e-27	0.309983	0.576	0.417	1.85979e-23	2.08785e-15	0.266981	0.497	0.417	3.77922e-11	2.08785e-15	2.05491e-27
Enpp4	1.14948e-27	0.326632	0.287	0.135	2.08067e-23	4.08673e-15	0.306158	0.245	0.154	7.39739e-11	4.08673e-15	2.29895e-27
Calm1	3.70268e-24	-0.486294	0.978	0.98	6.70222e-20	1.46349e-27	-0.556911	0.981	0.98	2.64906e-23	3.70268e-24	2.92698e-27
Ssb	1.66429e-27	0.332246	0.847	0.816	3.01253e-23	5.45101e-16	0.275718	0.772	0.813	9.86687e-12	5.45101e-16	3.32858e-27
Lsm4	2.02893e-27	0.370823	0.781	0.709	3.67257e-23	2.82213e-17	0.318433	0.661	0.652	5.10834e-13	2.82213e-17	4.05786e-27
Dbi	2.72548e-27	-0.414498	0.689	0.821	4.93339e-23	1.06159e-17	-0.252209	0.629	0.8	1.92159e-13	1.06159e-17	5.45096e-27
Gar1	2.89184e-27	0.359776	0.502	0.346	5.23452e-23	2.21617e-24	0.326379	0.392	0.261	4.01149e-20	2.21617e-24	5.78368e-27
Senp6	2.9084e-27	0.336409	0.715	0.581	5.26449e-23	9.81241e-24	0.358005	0.633	0.548	1.77614e-19	9.81241e-24	5.8168e-27
Sos2	3.24866e-27	0.357556	0.425	0.251	5.8804e-23	2.08629e-21	0.340277	0.373	0.248	3.77639e-17	2.08629e-21	6.49732e-27
Adipor1	4.45603e-27	-0.320336	0.538	0.71	8.06587e-23	4.79076e-23	-0.262771	0.49	0.67	8.67175e-19	4.79076e-23	8.91207e-27
Zcchc7	1.31976e-18	0.322245	0.709	0.601	2.38889e-14	6.08498e-27	0.347489	0.665	0.572	1.10144e-22	1.31976e-18	1.217e-26
Golim4	8.14574e-19	0.264672	0.399	0.25	1.47446e-14	8.09612e-27	0.336694	0.328	0.187	1.46548e-22	8.14574e-19	1.61922e-26
Adam8	1.22796e-19	-0.648163	0.221	0.369	2.22274e-15	1.13217e-26	-0.563079	0.222	0.388	2.04934e-22	1.22796e-19	2.26434e-26
Upf1	5.15544e-16	0.361962	0.54	0.43	9.33186e-12	1.31518e-26	0.409058	0.466	0.337	2.3806e-22	5.15544e-16	2.63036e-26
Cbx3	1.65225e-26	0.400078	0.722	0.638	2.99074e-22	4.73127e-26	0.401718	0.643	0.565	8.56407e-22	4.73127e-26	3.3045e-26
Nsmaf	1.69616e-26	0.35702	0.472	0.293	3.07022e-22	3.79062e-25	0.364325	0.428	0.287	6.8614e-21	3.79062e-25	3.39232e-26
Snrnp70	1.11514e-21	0.30017	0.896	0.863	2.01851e-17	1.84553e-26	0.341859	0.834	0.831	3.3406e-22	1.11514e-21	3.69107e-26
Btg3	3.04135e-26	0.339595	0.466	0.291	5.50515e-22	1.55189e-21	0.330424	0.38	0.25	2.80908e-17	1.55189e-21	6.08271e-26
Ccdc88a	3.27889e-26	-0.332182	0.256	0.486	5.93512e-22	5.55306e-20	-0.267745	0.268	0.438	1.00516e-15	5.55306e-20	6.55778e-26
Card19	3.59031e-26	-0.357128	0.423	0.645	6.49883e-22	6.46035e-22	-0.316819	0.443	0.63	1.16939e-17	6.46035e-22	7.18063e-26
Bclaf1	3.71873e-26	0.355994	0.829	0.778	6.73127e-22	4.52706e-19	0.351318	0.724	0.722	8.19443e-15	4.52706e-19	7.43745e-26
Lbr	4.14062e-26	0.381608	0.601	0.428	7.49494e-22	5.23272e-25	0.399522	0.538	0.414	9.47175e-21	5.23272e-25	8.28124e-26
Cd38	4.28803e-26	-0.400476	0.175	0.369	7.76176e-22	4.13419e-21	-0.371775	0.166	0.315	7.4833e-17	4.13419e-21	8.57606e-26
Ccl4	4.34161e-26	-1.04411	0.433	0.616	7.85875e-22	0.000943716	0.803264	0.511	0.513	1	0.000943716	8.68322e-26
Dynll1	2.38539e-10	-0.256794	0.845	0.899	4.31779e-06	5.06634e-26	-0.371193	0.79	0.882	9.17059e-22	2.38539e-10	1.01327e-25
Egr2	1.25692e-22	-0.37789	0.065	0.224	2.27515e-18	6.80595e-26	-0.262818	0.049	0.188	1.23195e-21	1.25692e-22	1.36119e-25
St8sia4	7.1969e-26	0.273636	0.593	0.394	1.30271e-21	3.86346e-22	0.274395	0.561	0.409	6.99326e-18	3.86346e-22	1.43938e-25
Pnn	7.2017e-26	0.401607	0.773	0.674	1.30358e-21	4.82164e-19	0.347785	0.662	0.613	8.72765e-15	4.82164e-19	1.44034e-25
Haus3	8.7142e-26	0.302602	0.36	0.194	1.57736e-21	4.64059e-20	0.289348	0.289	0.171	8.39992e-16	4.64059e-20	1.74284e-25
Ifrd1	3.44484e-09	-0.268396	0.437	0.548	6.2355e-05	1.01907e-25	-0.291743	0.279	0.473	1.84463e-21	3.44484e-09	2.03815e-25
Hmgn5	1.02519e-25	0.287283	0.384	0.216	1.8557e-21	8.42223e-22	0.311056	0.342	0.211	1.52451e-17	8.42223e-22	2.05038e-25
Tnfrsf1b	4.14609e-25	-0.548257	0.538	0.697	7.50483e-21	1.20212e-25	-0.505996	0.458	0.637	2.17595e-21	4.14609e-25	2.40423e-25
Cdc37	7.51883e-20	0.266782	0.802	0.803	1.36098e-15	1.56404e-25	0.342194	0.768	0.786	2.83108e-21	7.51883e-20	3.12809e-25
Phb2	2.14286e-25	0.354811	0.777	0.742	3.8788e-21	1.10051e-13	0.2585	0.673	0.686	1.99204e-09	1.10051e-13	4.28573e-25
Rbbp4	2.38836e-25	0.367413	0.709	0.648	4.32316e-21	3.54853e-23	0.386252	0.658	0.624	6.42319e-19	3.54853e-23	4.77671e-25
Eif3i	3.35939e-25	0.29453	0.813	0.832	6.08083e-21	2.9693e-25	0.323216	0.74	0.765	5.37473e-21	3.35939e-25	5.93859e-25
Ndufb7	1.22831e-16	0.255554	0.832	0.848	2.22336e-12	4.88674e-25	0.286855	0.846	0.864	8.84548e-21	1.22831e-16	9.77347e-25
Cmpk2	1.85021e-12	-0.338169	0.062	0.167	3.34907e-08	6.60634e-25	-0.385584	0.051	0.189	1.19581e-20	1.85021e-12	1.32127e-24
Pycard	7.33935e-25	-0.429086	0.715	0.834	1.3285e-20	8.94943e-25	-0.371609	0.707	0.841	1.61994e-20	8.94943e-25	1.46787e-24
Actn1	1.04975e-24	-0.38503	0.045	0.204	1.90015e-20	1.48504e-20	-0.339758	0.035	0.145	2.68807e-16	1.48504e-20	2.09949e-24
Mxd4	3.19204e-13	0.360004	0.534	0.437	5.77792e-09	1.06339e-24	0.520849	0.453	0.322	1.92485e-20	3.19204e-13	2.12679e-24
Syncrip	1.58769e-18	0.344833	0.709	0.676	2.87388e-14	1.10761e-24	0.405209	0.663	0.618	2.00488e-20	1.58769e-18	2.21522e-24
Spp1	6.61702e-06	-1.93053	0.366	0.437	0.119775	1.12988e-24	0.672096	0.32	0.192	2.0452e-20	6.61702e-06	2.25977e-24
4930453N24Rik	1.25599e-24	0.369961	0.522	0.363	2.27347e-20	1.13118e-08	0.261494	0.414	0.359	0.000204756	1.13118e-08	2.51198e-24
C4b	1.15762e-20	-0.408442	0.012	0.133	2.09541e-16	1.27442e-24	-0.392199	0.006	0.116	2.30684e-20	1.15762e-20	2.54885e-24
Gmfg	5.48696e-23	-0.313537	0.729	0.87	9.93195e-19	1.29124e-24	-0.278393	0.84	0.929	2.33728e-20	5.48696e-23	2.58249e-24
Cd3g	1.5064e-06	-1.15358	0.119	0.181	0.0272673	1.74049e-24	-1.5981	0.126	0.267	3.15046e-20	1.5064e-06	3.48098e-24
Plekha2	1.93011e-24	0.368657	0.63	0.479	3.49369e-20	6.03393e-14	0.336512	0.561	0.509	1.0922e-09	6.03393e-14	3.86022e-24
Sun2	7.07247e-11	0.283917	0.478	0.38	1.28019e-06	2.90785e-24	0.418989	0.448	0.317	5.26349e-20	7.07247e-11	5.81569e-24
Matr3	3.04284e-24	0.378357	0.713	0.611	5.50784e-20	4.59674e-16	0.301618	0.613	0.562	8.32056e-12	4.59674e-16	6.08567e-24
Tomm5	3.31035e-24	0.395695	0.68	0.626	5.99207e-20	8.88258e-22	0.350275	0.634	0.611	1.60784e-17	8.88258e-22	6.62071e-24
Adgre5	6.66098e-14	0.329502	0.686	0.55	1.2057e-09	4.22331e-24	0.640356	0.745	0.646	7.64461e-20	6.66098e-14	8.44662e-24
Msh3	4.23121e-24	0.304474	0.327	0.173	7.65891e-20	1.87216e-13	0.254759	0.251	0.161	3.3888e-09	1.87216e-13	8.46242e-24
Plec	4.4088e-24	0.265606	0.598	0.395	7.98037e-20	4.63014e-16	0.320031	0.522	0.416	8.38102e-12	4.63014e-16	8.8176e-24
Nedd9	4.67315e-24	0.287047	0.534	0.338	8.45886e-20	1.72659e-20	0.293373	0.548	0.408	3.1253e-16	1.72659e-20	9.34629e-24
Dnaja1	5.20855e-24	0.308559	0.928	0.869	9.42801e-20	1.3974e-18	0.267852	0.854	0.833	2.52943e-14	1.3974e-18	1.04171e-23
Rpa2	5.50085e-24	0.260809	0.363	0.201	9.95708e-20	8.17386e-22	0.279621	0.327	0.197	1.47955e-17	8.17386e-22	1.10017e-23
Zfp644	8.37747e-12	0.280761	0.611	0.529	1.51641e-07	6.6264e-24	0.409411	0.575	0.469	1.19945e-19	8.37747e-12	1.32528e-23
Cflar	1.76843e-12	-0.284544	0.563	0.69	3.20103e-08	9.33427e-24	-0.359937	0.516	0.703	1.6896e-19	1.76843e-12	1.86685e-23
Gabarapl2	1.66847e-12	0.275224	0.724	0.685	3.0201e-08	9.63683e-24	0.37944	0.738	0.703	1.74436e-19	1.66847e-12	1.92737e-23
Inpp1	1.13564e-23	0.257161	0.31	0.159	2.05563e-19	6.03346e-19	0.326558	0.318	0.204	1.09212e-14	6.03346e-19	2.27129e-23
Thrap3	3.03987e-17	0.357439	0.755	0.726	5.50247e-13	1.15561e-23	0.361315	0.724	0.706	2.09177e-19	3.03987e-17	2.31122e-23
Rnaset2b	1.96619e-17	0.301809	0.533	0.396	3.559e-13	1.192e-23	0.405648	0.529	0.425	2.15764e-19	1.96619e-17	2.384e-23
Tbrg1	1.2098e-23	0.331342	0.635	0.514	2.18986e-19	3.09849e-21	0.323603	0.545	0.436	5.60858e-17	3.09849e-21	2.4196e-23
Efr3a	1.61345e-23	0.43685	0.627	0.501	2.9205e-19	2.28281e-23	0.441067	0.557	0.463	4.13211e-19	2.28281e-23	3.2269e-23
H3c1	1.68033e-23	0.312031	0.227	0.102	3.04156e-19	1.20417e-20	0.293075	0.17	0.079	2.17967e-16	1.20417e-20	3.36065e-23
Tpm4	8.46654e-15	0.383737	0.841	0.791	1.53253e-10	1.94155e-23	0.423566	0.807	0.765	3.51441e-19	8.46654e-15	3.88311e-23
Pdcd1	1.49353e-15	-0.490649	0.019	0.117	2.70343e-11	2.14107e-23	-0.512567	0.035	0.156	3.87556e-19	1.49353e-15	4.28215e-23
Ccdc82	2.32302e-23	0.35305	0.45	0.29	4.20491e-19	2.68616e-18	0.347608	0.392	0.276	4.86223e-14	2.68616e-18	4.64605e-23
Cnot6l	2.43006e-23	0.382634	0.703	0.588	4.39865e-19	1.83222e-16	0.32939	0.593	0.52	3.31651e-12	1.83222e-16	4.86012e-23
Cd3d	2.00014e-07	-0.985577	0.111	0.179	0.00362046	3.00015e-23	-1.37766	0.12	0.251	5.43058e-19	2.00014e-07	6.00031e-23
Vcan	8.91612e-20	-0.485402	0.006	0.119	1.61391e-15	3.38381e-23	-0.322412	0.005	0.107	6.12504e-19	8.91612e-20	6.76762e-23
Bsg	2.8503e-13	-0.335355	0.747	0.848	5.15933e-09	6.00689e-23	-0.322178	0.713	0.866	1.08731e-18	2.8503e-13	1.20138e-22
Smc3	2.24413e-21	0.37523	0.634	0.514	4.06209e-17	6.37489e-23	0.400587	0.566	0.463	1.15392e-18	2.24413e-21	1.27498e-22
Bcl11a	1.44479e-16	-0.31151	0.006	0.101	2.61521e-12	6.73954e-23	-0.391305	0.005	0.107	1.21992e-18	1.44479e-16	1.34791e-22
Cyb5a	4.33729e-16	-0.278261	0.424	0.576	7.85092e-12	6.7793e-23	-0.270287	0.388	0.568	1.22712e-18	4.33729e-16	1.35586e-22
Usp18	1.09637e-10	-0.417555	0.281	0.394	1.98453e-06	1.11137e-22	-0.529887	0.327	0.487	2.01169e-18	1.09637e-10	2.22274e-22
H2az2	1.62445e-22	0.369852	0.657	0.52	2.94042e-18	4.80748e-21	0.354448	0.593	0.5	8.70202e-17	4.80748e-21	3.2489e-22
Micos13	5.62773e-21	0.279832	0.781	0.768	1.01868e-16	2.01278e-22	0.297336	0.723	0.726	3.64333e-18	5.62773e-21	4.02556e-22
Cab39	3.23205e-11	0.255566	0.654	0.593	5.85033e-07	2.09362e-22	0.383442	0.602	0.528	3.78966e-18	3.23205e-11	4.18724e-22
Dapp1	1.66609e-17	-0.32466	0.363	0.531	3.01578e-13	2.73635e-22	-0.264017	0.34	0.527	4.95306e-18	1.66609e-17	5.4727e-22
Heca	3.87671e-22	0.352855	0.486	0.323	7.01723e-18	1.80363e-18	0.338953	0.408	0.29	3.26475e-14	1.80363e-18	7.75342e-22
Vps28	1.54126e-09	0.282809	0.742	0.719	2.78984e-05	4.02073e-22	0.361146	0.776	0.762	7.27792e-18	1.54126e-09	8.04146e-22
Gm11808	4.88478e-22	0.343214	0.735	0.693	8.84194e-18	2.48395e-14	0.262345	0.667	0.668	4.4962e-10	2.48395e-14	9.76956e-22
Tcf4	1.00763e-20	-0.448067	0.491	0.654	1.82391e-16	5.29833e-22	-0.464096	0.386	0.556	9.59051e-18	1.00763e-20	1.05967e-21
Cct3	5.38861e-22	0.372054	0.711	0.684	9.75393e-18	3.79112e-17	0.32113	0.643	0.626	6.8623e-13	3.79112e-17	1.07772e-21
Add1	5.81523e-20	0.357845	0.522	0.388	1.05261e-15	5.96695e-22	0.398328	0.483	0.366	1.08008e-17	5.81523e-20	1.19339e-21
Tiprl	6.06599e-22	0.314316	0.547	0.412	1.09801e-17	7.40925e-19	0.354372	0.484	0.386	1.34115e-14	7.40925e-19	1.2132e-21
Jarid2	6.31283e-12	-0.270758	0.391	0.516	1.14269e-07	6.24914e-22	-0.302291	0.403	0.588	1.13116e-17	6.31283e-12	1.24983e-21
Crip1	0.158316	-0.67068	0.915	0.84	1	1.20039e-21	-1.16535	0.847	0.873	2.17282e-17	0.158316	2.40077e-21
Cxcr6	1.73944e-07	-0.4747	0.045	0.107	0.00314857	1.26458e-21	-0.904956	0.045	0.161	2.28902e-17	1.73944e-07	2.52916e-21
Pole4	1.34477e-21	0.342686	0.628	0.506	2.43416e-17	1.27066e-14	0.32282	0.549	0.487	2.30002e-10	1.27066e-14	2.68953e-21
Nop56	1.40628e-21	0.377061	0.631	0.524	2.54551e-17	1.96264e-12	0.306619	0.508	0.444	3.55258e-08	1.96264e-12	2.81256e-21
Fam204a	1.6726e-20	0.364185	0.515	0.368	3.02757e-16	2.04482e-21	0.376222	0.475	0.354	3.70133e-17	1.6726e-20	4.08964e-21
Srgn	4.29237e-11	-0.736563	0.988	0.988	7.76961e-07	2.08667e-21	-0.713172	0.983	0.99	3.77707e-17	4.29237e-11	4.17333e-21
Lpp	2.41427e-21	0.332102	0.548	0.398	4.37008e-17	6.87103e-10	0.279853	0.502	0.444	1.24372e-05	6.87103e-10	4.82855e-21
Sash3	3.46423e-21	0.314751	0.599	0.463	6.2706e-17	8.40917e-18	0.310316	0.553	0.462	1.52214e-13	8.40917e-18	6.92845e-21
Emp1	2.35708e-18	-0.44467	0.094	0.239	4.26656e-14	5.28001e-21	-0.685895	0.274	0.434	9.55734e-17	2.35708e-18	1.056e-20
Tnfrsf4	1.51196e-07	-0.739053	0.045	0.106	0.00273679	5.9428e-21	-1.14221	0.052	0.168	1.07571e-16	1.51196e-07	1.18856e-20
Arid5a	5.94845e-21	0.320087	0.621	0.471	1.07673e-16	5.52735e-17	0.33455	0.573	0.479	1.00051e-12	5.52735e-17	1.18969e-20
Polr2m	2.47434e-18	0.306063	0.602	0.474	4.47881e-14	8.76598e-21	0.336944	0.562	0.467	1.58673e-16	2.47434e-18	1.7532e-20
Lap3	7.7227e-12	-0.305905	0.314	0.411	1.39789e-07	8.79554e-21	-0.295301	0.234	0.378	1.59208e-16	7.7227e-12	1.75911e-20
Rangap1	1.09511e-20	0.330185	0.479	0.339	1.98225e-16	1.19371e-15	0.318077	0.383	0.288	2.16074e-11	1.19371e-15	2.19022e-20
Cntrl	1.10234e-20	0.335823	0.638	0.506	1.99535e-16	1.3513e-13	0.282823	0.544	0.473	2.446e-09	1.3513e-13	2.20468e-20
Arpc5l	1.19641e-20	0.306911	0.657	0.596	2.16562e-16	2.06109e-17	0.299894	0.592	0.551	3.73078e-13	2.06109e-17	2.39282e-20
Atad2	1.11934e-18	0.3666	0.44	0.303	2.02611e-14	1.4974e-20	0.314932	0.381	0.253	2.71044e-16	1.11934e-18	2.99479e-20
Hspa5	1.68999e-20	-0.502611	0.891	0.94	3.05904e-16	1.97591e-08	-0.36038	0.88	0.941	0.00035766	1.97591e-08	3.37997e-20
Rps27l	2.25282e-13	-0.308729	0.734	0.842	4.07782e-09	1.77683e-20	-0.438833	0.67	0.825	3.21625e-16	2.25282e-13	3.55367e-20
Arglu1	1.21451e-19	0.317773	0.816	0.777	2.19838e-15	2.7237e-20	0.333869	0.73	0.706	4.93017e-16	1.21451e-19	5.4474e-20
Icam1	1.99105e-14	-0.264842	0.415	0.57	3.60401e-10	2.9808e-20	-0.304952	0.381	0.549	5.39555e-16	1.99105e-14	5.9616e-20
Arid5b	1.84883e-09	-0.267501	0.418	0.537	3.34657e-05	3.32154e-20	-0.315033	0.45	0.628	6.01231e-16	1.84883e-09	6.64307e-20
Phf1	3.33731e-20	0.275374	0.275	0.148	6.04086e-16	4.09106e-12	0.273515	0.233	0.154	7.40523e-08	4.09106e-12	6.67461e-20
Bola3	3.90997e-18	0.279681	0.514	0.387	7.07744e-14	3.59647e-20	0.287996	0.474	0.361	6.50996e-16	3.90997e-18	7.19293e-20
Smc4	9.55799e-19	0.29625	0.579	0.429	1.73009e-14	4.07385e-20	0.281343	0.532	0.403	7.37408e-16	9.55799e-19	8.14771e-20
Pds5b	4.19026e-20	0.289741	0.418	0.265	7.5848e-16	4.47176e-15	0.268354	0.328	0.225	8.09433e-11	4.47176e-15	8.38053e-20
Smc1a	4.35638e-20	0.406517	0.661	0.582	7.88548e-16	5.11794e-14	0.36218	0.604	0.574	9.26399e-10	5.11794e-14	8.71276e-20
5031425E22Rik	2.57516e-18	0.381828	0.509	0.373	4.6613e-14	5.55926e-20	0.403451	0.51	0.404	1.00628e-15	2.57516e-18	1.11185e-19
Dynll2	6.57829e-20	0.289165	0.531	0.396	1.19074e-15	4.50606e-19	0.332925	0.456	0.343	8.15642e-15	4.50606e-19	1.31566e-19
Csnk2a1	6.03986e-15	0.308497	0.724	0.682	1.09327e-10	9.00223e-20	0.341234	0.676	0.639	1.62949e-15	6.03986e-15	1.80045e-19
Nr4a1	1.3961e-19	-0.786771	0.434	0.562	2.52707e-15	4.40418e-11	-0.398086	0.329	0.442	7.97201e-07	4.40418e-11	2.79219e-19
Elk4	6.42662e-17	0.310361	0.507	0.375	1.16328e-12	1.50835e-19	0.370667	0.44	0.324	2.73026e-15	6.42662e-17	3.0167e-19
Prrc2b	2.51834e-19	0.296903	0.518	0.366	4.55846e-15	5.3236e-19	0.293958	0.466	0.345	9.63625e-15	5.3236e-19	5.03669e-19
Taf15	1.53416e-12	0.302778	0.648	0.549	2.77698e-08	2.62989e-19	0.366185	0.635	0.56	4.76036e-15	1.53416e-12	5.25977e-19
Rnf187	1.77572e-11	0.261149	0.692	0.661	3.21424e-07	3.29057e-19	0.33153	0.652	0.603	5.95627e-15	1.77572e-11	6.58115e-19
Stap1	4.01634e-19	-0.497274	0.32	0.472	7.26999e-15	2.32865e-07	-0.302369	0.254	0.328	0.00421509	2.32865e-07	8.03269e-19
Cnot3	4.38295e-19	0.30972	0.635	0.521	7.93357e-15	1.38836e-14	0.312646	0.546	0.486	2.51306e-10	1.38836e-14	8.76589e-19
Arid4b	1.31608e-09	0.272724	0.641	0.568	2.38223e-05	5.46167e-19	0.362105	0.622	0.547	9.88616e-15	1.31608e-09	1.09233e-18
Gm4070	6.3301e-19	0.376634	0.402	0.261	1.14581e-14	2.99027e-17	0.437128	0.415	0.313	5.41269e-13	2.99027e-17	1.26602e-18
Numa1	1.00654e-18	0.334335	0.573	0.447	1.82193e-14	4.07592e-17	0.330494	0.518	0.431	7.37783e-13	4.07592e-17	2.01308e-18
Arl2bp	2.91139e-12	0.263624	0.443	0.333	5.26991e-08	1.00854e-18	0.339654	0.386	0.273	1.82556e-14	2.91139e-12	2.01709e-18
Rock1	1.16044e-10	0.287439	0.838	0.824	2.10051e-06	1.16733e-18	0.346064	0.814	0.825	2.11298e-14	1.16044e-10	2.33466e-18
Sipa1	6.877e-12	0.292471	0.68	0.624	1.24481e-07	1.68145e-18	0.378605	0.619	0.566	3.0436e-14	6.877e-12	3.36291e-18
Hnrnpa0	1.03481e-17	0.271957	0.834	0.827	1.8731e-13	1.92277e-18	0.297849	0.745	0.768	3.4804e-14	1.03481e-17	3.84553e-18
Hadhb	6.16594e-14	0.285915	0.576	0.487	1.1161e-09	1.97412e-18	0.369225	0.551	0.485	3.57336e-14	6.16594e-14	3.94825e-18
Rnf166	1.43208e-06	0.250448	0.547	0.489	0.0259221	2.16987e-18	0.349436	0.502	0.403	3.92769e-14	1.43208e-06	4.33975e-18
Nup50	1.09689e-14	0.288817	0.453	0.338	1.98548e-10	3.13782e-18	0.329389	0.399	0.289	5.67976e-14	1.09689e-14	6.27564e-18
Phf3	3.83866e-12	0.286759	0.724	0.662	6.94835e-08	3.29481e-18	0.367562	0.644	0.585	5.96394e-14	3.83866e-12	6.58962e-18
Hcls1	7.07049e-16	-0.260177	0.767	0.86	1.27983e-11	3.30689e-18	-0.265231	0.772	0.887	5.98579e-14	7.07049e-16	6.61377e-18
Fam53b	3.40354e-18	0.316822	0.499	0.36	6.16074e-14	1.90236e-16	0.319816	0.412	0.307	3.44347e-12	1.90236e-16	6.80708e-18
Nrip1	3.61271e-18	-0.487727	0.475	0.641	6.53938e-14	9.80665e-15	-0.296532	0.422	0.568	1.7751e-10	9.80665e-15	7.22543e-18
Ppm1b	4.3881e-18	0.300274	0.457	0.316	7.94291e-14	1.62151e-16	0.343196	0.396	0.289	2.9351e-12	1.62151e-16	8.77621e-18
Spata13	5.19504e-18	0.328062	0.55	0.402	9.40353e-14	3.18234e-15	0.350725	0.552	0.464	5.76035e-11	3.18234e-15	1.03901e-17
Dnmt1	2.1705e-12	0.29334	0.415	0.313	3.92882e-08	6.12984e-18	0.331345	0.394	0.282	1.10956e-13	2.1705e-12	1.22597e-17
Gspt1	7.57744e-18	0.321128	0.647	0.579	1.37159e-13	5.73838e-14	0.316967	0.562	0.505	1.0387e-09	5.73838e-14	1.51549e-17
Nop58	1.02069e-17	0.385529	0.572	0.476	1.84755e-13	6.9524e-17	0.365819	0.475	0.386	1.25845e-12	6.9524e-17	2.04138e-17
Pdcd6ip	6.30009e-08	0.252997	0.754	0.739	0.00114038	1.28862e-17	0.34137	0.704	0.722	2.33253e-13	6.30009e-08	2.57724e-17
Epb41	1.60002e-13	0.265267	0.512	0.393	2.89619e-09	1.3595e-17	0.382752	0.47	0.373	2.46082e-13	1.60002e-13	2.71899e-17
Suz12	1.36151e-09	0.253949	0.528	0.467	2.46447e-05	1.75183e-17	0.338381	0.512	0.426	3.17098e-13	1.36151e-09	3.50365e-17
Ccdc85b	2.04902e-17	0.264969	0.493	0.356	3.70893e-13	4.89091e-15	0.31292	0.413	0.32	8.85304e-11	4.89091e-15	4.09804e-17
Hnrnpr	2.09089e-17	0.335089	0.635	0.539	3.78472e-13	1.69095e-13	0.321085	0.559	0.506	3.06079e-09	1.69095e-13	4.18178e-17
Csnk1g2	2.70358e-17	0.315414	0.618	0.514	4.89374e-13	4.23453e-17	0.320743	0.547	0.48	7.66492e-13	4.23453e-17	5.40715e-17
Lrif1	4.11068e-17	0.342968	0.465	0.322	7.44075e-13	2.14106e-08	0.282128	0.362	0.298	0.000387554	2.14106e-08	8.22137e-17
Itgav	4.40424e-17	-0.387158	0.368	0.547	7.97212e-13	8.91551e-14	-0.362089	0.309	0.449	1.6138e-09	8.91551e-14	8.80849e-17
Mef2a	3.58107e-16	-0.354082	0.747	0.821	6.48209e-12	7.48981e-17	-0.275331	0.633	0.779	1.35573e-12	3.58107e-16	1.49796e-16
Dusp11	9.06228e-17	0.281837	0.767	0.731	1.64036e-12	4.19897e-10	0.27343	0.687	0.687	7.60056e-06	4.19897e-10	1.81246e-16
Rabac1	3.01389e-11	0.295552	0.86	0.851	5.45544e-07	9.96347e-17	0.343864	0.834	0.823	1.80349e-12	3.01389e-11	1.99269e-16
Ccnl1	1.00164e-16	-0.370187	0.712	0.823	1.81307e-12	7.91824e-16	-0.258177	0.667	0.819	1.43328e-11	7.91824e-16	2.00328e-16
Rnaseh2c	1.26631e-10	0.298705	0.63	0.563	2.29216e-06	1.11202e-16	0.373418	0.622	0.566	2.01286e-12	1.26631e-10	2.22404e-16
Nolc1	7.91785e-14	0.349251	0.522	0.442	1.43321e-09	1.22492e-16	0.359952	0.435	0.346	2.21723e-12	7.91785e-14	2.44984e-16
Tnfaip3	1.65805e-15	0.284699	0.589	0.454	3.00123e-11	1.37521e-16	0.32933	0.624	0.508	2.48926e-12	1.65805e-15	2.75041e-16
Bzw1	1.62141e-16	0.298765	0.809	0.804	2.93491e-12	6.86903e-14	0.286651	0.738	0.785	1.24336e-09	6.86903e-14	3.24282e-16
H1f3	1.04842e-11	0.284512	0.198	0.111	1.89775e-07	1.77318e-16	0.341956	0.16	0.08	3.20963e-12	1.04842e-11	3.54635e-16
Ube3a	1.86434e-16	0.316406	0.696	0.622	3.37464e-12	2.27659e-13	0.372383	0.609	0.573	4.12086e-09	2.27659e-13	3.72867e-16
Cd8b1	2.61364e-14	-0.955118	0.025	0.118	4.73095e-10	2.0435e-16	-0.970062	0.031	0.12	3.69894e-12	2.61364e-14	4.087e-16
Lgals3bp	5.58722e-07	-0.470312	0.764	0.789	0.0101134	2.7371e-16	-0.392903	0.686	0.811	4.95442e-12	5.58722e-07	5.4742e-16
H4c4	5.72194e-16	0.318431	0.392	0.262	1.03573e-11	1.27114e-10	0.276372	0.303	0.222	2.30089e-06	1.27114e-10	1.14439e-15
Fosb	5.84003e-16	-0.578718	0.695	0.773	1.0571e-11	1.63428e-11	-0.354719	0.776	0.814	2.95821e-07	1.63428e-11	1.16801e-15
Akap9	7.55029e-16	0.332716	0.654	0.558	1.36668e-11	7.4083e-08	0.253074	0.598	0.572	0.00134098	7.4083e-08	1.51006e-15
Tubb4b	2.83566e-07	0.310531	0.59	0.539	0.00513283	1.47902e-15	0.433411	0.562	0.5	2.67717e-11	2.83566e-07	2.95803e-15
Cd8a	5.6862e-13	-0.906727	0.032	0.121	1.02926e-08	1.62071e-15	-0.974054	0.032	0.116	2.93364e-11	5.6862e-13	3.24142e-15
Acin1	1.81736e-15	0.297393	0.812	0.794	3.28961e-11	1.29497e-13	0.293624	0.742	0.752	2.34403e-09	1.29497e-13	3.63472e-15
Ift20	2.19643e-15	0.295892	0.588	0.494	3.97576e-11	2.65507e-13	0.315644	0.561	0.515	4.80595e-09	2.65507e-13	4.39286e-15
Eif3b	9.38237e-11	0.256744	0.625	0.596	1.6983e-06	4.56874e-15	0.350462	0.549	0.513	8.26988e-11	9.38237e-11	9.13748e-15
Icos	7.00079e-15	-0.405447	0.237	0.115	1.26721e-10	0.00104889	-0.790479	0.251	0.179	1	0.00104889	1.40016e-14
Prpf19	3.52918e-11	0.258853	0.537	0.454	6.38817e-07	9.77749e-15	0.300815	0.467	0.388	1.76982e-10	3.52918e-11	1.9555e-14
Cdv3	1.09802e-14	0.278987	0.687	0.646	1.98752e-10	8.95254e-10	0.305994	0.583	0.595	1.6205e-05	8.95254e-10	2.19604e-14
Sf3b3	7.54402e-12	0.252035	0.645	0.587	1.36554e-07	1.37993e-14	0.307821	0.553	0.491	2.49781e-10	7.54402e-12	2.75986e-14
Ube2g2	1.23552e-09	0.287225	0.447	0.357	2.23642e-05	1.58708e-14	0.369987	0.415	0.326	2.87277e-10	1.23552e-09	3.17416e-14
Nhp2	2.02139e-14	0.308226	0.631	0.59	3.65893e-10	2.01118e-12	0.287841	0.53	0.492	3.64043e-08	2.01118e-12	4.04279e-14
Pa2g4	2.93503e-14	0.348681	0.631	0.603	5.3127e-10	1.18094e-10	0.262084	0.548	0.516	2.13762e-06	1.18094e-10	5.87006e-14
Golga4	1.30356e-10	0.304969	0.616	0.558	2.35957e-06	3.01291e-14	0.369759	0.563	0.507	5.45367e-10	1.30356e-10	6.02582e-14
Eprs	3.2527e-14	0.306273	0.605	0.54	5.88772e-10	7.12854e-14	0.284784	0.564	0.498	1.29034e-09	7.12854e-14	6.50541e-14
Setx	5.44182e-14	0.302137	0.466	0.348	9.85024e-10	5.49798e-13	0.264826	0.406	0.308	9.95189e-09	5.49798e-13	1.08836e-13
Kdm5a	6.26065e-14	0.287624	0.601	0.5	1.13324e-09	2.97682e-11	0.297632	0.53	0.475	5.38834e-07	2.97682e-11	1.25213e-13
Pmepa1	9.58677e-14	-0.388223	0.575	0.651	1.7353e-09	1.42944e-13	0.354858	0.674	0.564	2.58744e-09	1.42944e-13	1.91735e-13
Chd2	4.90549e-13	0.308402	0.631	0.535	8.87943e-09	3.33037e-13	0.3274	0.567	0.502	6.0283e-09	4.90549e-13	6.66073e-13
Lmnb1	1.15e-10	-0.258988	0.362	0.481	2.08162e-06	3.86813e-13	-0.256783	0.314	0.449	7.00169e-09	1.15e-10	7.73625e-13
Il2ra	0.748942	-0.406609	0.122	0.111	1	4.12709e-13	-0.637287	0.083	0.17	7.47045e-09	0.748942	8.25419e-13
Zc3h15	4.96148e-13	0.293918	0.644	0.619	8.98078e-09	3.08317e-11	0.283466	0.616	0.596	5.58085e-07	3.08317e-11	9.92297e-13
Ube2h	6.91384e-09	0.251479	0.541	0.453	0.000125147	5.5215e-13	0.285558	0.472	0.382	9.99447e-09	6.91384e-09	1.1043e-12
Ss18	5.81805e-13	0.336708	0.515	0.417	1.05313e-08	6.42259e-13	0.327367	0.469	0.386	1.16255e-08	6.42259e-13	1.16361e-12
Hnrnph1	1.27939e-12	0.251168	0.768	0.726	2.31583e-08	1.41974e-11	0.263748	0.683	0.664	2.56988e-07	1.41974e-11	2.55879e-12
Hsd17b10	1.89744e-12	0.256902	0.556	0.482	3.43456e-08	2.27353e-11	0.263334	0.494	0.459	4.11531e-07	2.27353e-11	3.79489e-12
Rilpl2	2.23825e-08	-0.280163	0.473	0.57	0.000405145	2.1772e-12	-0.276707	0.403	0.526	3.94095e-08	2.23825e-08	4.3544e-12
Ctla4	2.17855e-12	-0.452233	0.245	0.13	3.9434e-08	0.141526	-0.846721	0.256	0.208	1	0.141526	4.35711e-12
Cmc1	3.13304e-12	0.255248	0.602	0.544	5.67112e-08	7.64044e-09	0.279609	0.554	0.557	0.0001383	7.64044e-09	6.26609e-12
Hnrnpab	1.3904e-09	0.283091	0.793	0.818	2.51676e-05	3.94009e-12	0.258477	0.739	0.762	7.13195e-08	1.3904e-09	7.88017e-12
Egr1	4.19851e-12	-1.2038	0.394	0.491	7.59973e-08	0.00209134	-0.561631	0.353	0.399	1	0.00209134	8.39702e-12
Stag2	5.0534e-12	0.278284	0.643	0.572	9.14716e-08	1.06876e-08	0.282279	0.576	0.544	0.000193457	1.06876e-08	1.01068e-11
Trac	2.70997e-05	-1.01616	0.122	0.169	0.490532	8.00428e-12	-1.44654	0.17	0.245	1.44886e-07	2.70997e-05	1.60086e-11
Nin	2.45601e-11	0.263513	0.585	0.485	4.44562e-07	3.31289e-08	0.264963	0.496	0.458	0.000599666	3.31289e-08	4.91201e-11
Ddx39	5.57807e-09	0.270361	0.557	0.528	0.000100969	3.87347e-11	0.261463	0.503	0.461	7.01137e-07	5.57807e-09	7.74694e-11
Sdf2l1	6.60553e-11	-0.287182	0.496	0.614	1.19567e-06	1.71536e-08	-0.281841	0.467	0.578	0.000310497	1.71536e-08	1.32111e-10
Arl5a	8.82952e-07	-0.255778	0.33	0.424	0.0159823	6.97278e-11	-0.294762	0.335	0.467	1.26214e-06	8.82952e-07	1.39456e-10
Nasp	1.28122e-10	0.282104	0.505	0.433	2.31913e-06	2.0295e-08	0.25829	0.414	0.362	0.000367359	2.0295e-08	2.56244e-10
Tmx4	5.89067e-09	-0.265869	0.331	0.439	0.000106627	1.81081e-10	-0.285015	0.304	0.413	3.27775e-06	5.89067e-09	3.62162e-10
Ifi27	2.39107e-10	0.264587	0.534	0.457	4.32808e-06	5.02274e-10	0.262094	0.488	0.426	9.09166e-06	5.02274e-10	4.78215e-10
Tmed5	9.92891e-08	0.266153	0.799	0.801	0.00179723	4.67066e-10	0.29532	0.759	0.782	8.45437e-06	9.92891e-08	9.34133e-10
Gzmf	5.03593e-10	1.67719	0.123	0.062	9.11554e-06	2.45316e-07	2.19578	0.106	0.062	0.00444046	2.45316e-07	1.00719e-09
Samsn1	2.48316e-09	-0.513105	0.528	0.621	4.49476e-05	0.053276	-0.371003	0.558	0.586	1	0.053276	4.96631e-09
Crem	4.03244e-09	0.334953	0.356	0.26	7.29912e-05	9.41533e-06	0.308184	0.346	0.294	0.170427	9.41533e-06	8.06489e-09
Manf	6.69388e-08	-0.263254	0.713	0.794	0.00121166	4.29199e-09	-0.274191	0.663	0.792	7.76893e-05	6.69388e-08	8.58398e-09
Xrn1	3.05975e-08	0.275739	0.524	0.457	0.000553844	2.88697e-08	0.287853	0.521	0.486	0.00052257	3.05975e-08	5.77393e-08
Lag3	6.16237e-07	-0.540079	0.208	0.268	0.0111545	0.0115959	-0.438632	0.302	0.231	1	0.0115959	1.23247e-06
Igkc	0.00246989	-2.99554	0.111	0.15	1	2.75537e-06	-2.69114	0.079	0.131	0.049875	0.00246989	5.51074e-06
Sdf4	0.000448191	-0.322902	0.77	0.848	1	0.0159377	-0.369726	0.758	0.857	1	0.0159377	0.000896181
Cbfa2t3	0.0189508	-0.406802	0.227	0.242	1	0.000756281	-0.329059	0.159	0.194	1	0.0189508	0.00151199
S100a11	0.434945	-0.329112	0.891	0.831	1	0.00356117	-0.263915	0.908	0.893	1	0.434945	0.00710966
Ikzf2	0.013292	-0.819889	0.245	0.191	1	0.593933	-1.12396	0.215	0.21	1	0.593933	0.0264074

## Sheet: 4_cMono
	WT_p_val	WT_avg_log2FC	WT_pct.1	WT_pct.2	WT_p_val_adj	Camkk2KO_p_val	Camkk2KO_avg_log2FC	Camkk2KO_pct.1	Camkk2KO_pct.2	Camkk2KO_p_val_adj	max_pval	minimump_p_val
Plcb1	0	0.735485	0.446	0.02	0	6.11859e-212	0.466228	0.311	0.027	1.10753e-207	6.11859e-212	0
Slpi	0	2.29111	0.579	0.049	0	2.59178e-172	0.9389	0.402	0.074	4.69138e-168	2.59178e-172	0
Cd177	0	1.01096	0.5	0.016	0	0	0.922711	0.47	0.015	0	0	0
Vcan	0	1.99982	0.72	0.036	0	0	1.13615	0.467	0.025	0	0	0
Mefv	0	1.05044	0.689	0.112	0	1.53637e-221	0.841314	0.623	0.169	2.78099e-217	1.53637e-221	0
Chil3	1.3115e-303	4.19291	0.848	0.256	2.37395e-299	0	3.72396	0.834	0.225	0	1.3115e-303	0
Emilin2	6.00303e-300	1.88079	0.951	0.412	1.08661e-295	0	1.53701	0.925	0.383	0	6.00303e-300	0
Msrb1	1.42943e-255	1.76935	0.988	0.666	2.58742e-251	0	1.88322	0.997	0.626	0	1.42943e-255	0
Cebpb	1.10461e-247	1.96263	1	0.811	1.99946e-243	0	1.81859	1	0.755	0	1.10461e-247	0
Plac8	6.86386e-245	2.4014	0.978	0.555	1.24243e-240	0	2.14756	1	0.784	0	6.86386e-245	0
Lyz2	1.23879e-235	2.19079	1	0.838	2.24233e-231	0	2.24204	1	0.775	0	1.23879e-235	0
Ifitm6	1.50143e-228	1.30335	0.728	0.161	2.71775e-224	0	1.57102	0.789	0.191	0	1.50143e-228	0
Ifi204	3.19239e-210	1.94764	0.951	0.602	5.77855e-206	0	1.92878	0.985	0.579	0	3.19239e-210	0
Wfdc17	8.64821e-206	1.68135	0.946	0.486	1.56541e-201	0	2.11292	0.937	0.354	0	8.64821e-206	0
Samhd1	3.17193e-189	1.65962	0.973	0.797	5.74151e-185	4.79261e-306	1.74483	0.996	0.839	8.6751e-302	3.17193e-189	9.58522e-306
Rhov	2.18936e-303	0.90475	0.431	0.028	3.96297e-299	4.76596e-59	0.262066	0.157	0.031	8.62686e-55	4.76596e-59	4.37873e-303
Ncf2	1.92166e-223	1.4155	0.983	0.646	3.47839e-219	1.67014e-301	1.29143	0.972	0.558	3.02312e-297	1.92166e-223	3.34028e-301
Ms4a4c	6.56983e-180	1.80017	0.959	0.577	1.1892e-175	1.06278e-299	1.70268	0.996	0.611	1.92373e-295	6.56983e-180	2.12555e-299
Slfn5	7.69994e-191	1.87931	0.91	0.501	1.39377e-186	1.62511e-298	1.83741	0.961	0.533	2.94161e-294	7.69994e-191	3.25021e-298
Pnp	7.31721e-153	1.56006	0.956	0.74	1.32449e-148	1.34862e-293	1.616	0.988	0.706	2.44113e-289	7.31721e-153	2.69723e-293
Gpat3	5.00903e-293	0.794715	0.405	0.024	9.06684e-289	3.05446e-193	0.682579	0.416	0.075	5.52887e-189	3.05446e-193	1.00181e-292
Tspo	4.24621e-189	1.40843	0.992	0.931	7.68606e-185	6.46449e-293	1.46165	1	0.957	1.17014e-288	4.24621e-189	1.2929e-292
Mgst1	8.89366e-211	1.34419	0.718	0.205	1.60984e-206	2.66244e-291	1.3773	0.81	0.268	4.81929e-287	8.89366e-211	5.32489e-291
Ifitm3	5.24214e-205	1.58938	0.993	0.806	9.4888e-201	1.66325e-290	1.45463	1	0.794	3.01065e-286	5.24214e-205	3.3265e-290
Ccl9	2.53542e-153	1.34625	0.853	0.39	4.58936e-149	9.8711e-287	1.51446	0.829	0.272	1.78677e-282	2.53542e-153	1.97422e-286
Mmp8	1.02004e-280	0.961465	0.399	0.025	1.84638e-276	4.32749e-113	0.307612	0.209	0.026	7.83319e-109	4.32749e-113	2.04009e-280
S100a4	9.41887e-278	2.31285	0.988	0.527	1.70491e-273	4.86726e-231	1.35682	0.978	0.592	8.81023e-227	4.86726e-231	1.88377e-277
Ifi207	4.28404e-158	1.19744	0.963	0.58	7.75454e-154	8.74726e-277	1.3687	0.943	0.441	1.58334e-272	4.28404e-158	1.74945e-276
Morrbid	5.5475e-269	1.62918	0.867	0.311	1.00415e-264	1.30256e-276	1.26329	0.834	0.35	2.35776e-272	5.5475e-269	2.60511e-276
Tgm2	7.72499e-273	3.01233	0.889	0.362	1.3983e-268	3.85362e-251	2.15213	0.848	0.412	6.97544e-247	3.85362e-251	1.545e-272
Fam129b	4.02734e-269	1.43089	0.779	0.212	7.28988e-265	1.51624e-254	1.04555	0.652	0.179	2.74455e-250	1.51624e-254	8.05467e-269
Atf3	9.72091e-111	1.3765	0.841	0.454	1.75958e-106	9.36561e-269	1.64904	0.881	0.386	1.69527e-264	9.72091e-111	1.87312e-268
Hp	8.36769e-264	1.97415	0.738	0.165	1.51464e-259	1.49302e-254	1.49603	0.702	0.186	2.70252e-250	1.49302e-254	1.67354e-263
Gpr141	7.95976e-177	1.32914	0.819	0.328	1.4408e-172	3.43072e-263	1.34199	0.943	0.451	6.20994e-259	7.95976e-177	6.86144e-263
[truncated: 1,529 more rows]

## Sheet: 5_CD8_TIL
	WT_p_val	WT_avg_log2FC	WT_pct.1	WT_pct.2	WT_p_val_adj	Camkk2KO_p_val	Camkk2KO_avg_log2FC	Camkk2KO_pct.1	Camkk2KO_pct.2	Camkk2KO_p_val_adj	max_pval	minimump_p_val
[truncated: 1,642 more rows]

[truncated: 12 more sheets: 6_Microglia, 7_DC2, 8_Stem-Like_TIL, 9_CD4_TIL, 10_B_cell, 11_Nos2+_TAM, 12_non-cMono, 13_DC3, 14_DC1, 15_pDC, 16_Baso, 17_Neut]
