# Supplementary material for: Neuronal CaMKK2 promotes immunosuppression and checkpoint blockade resistance in glioblastoma
Source: Nat Commun. 2022 Oct 29;13:6483. doi: 10.1038/s41467-022-34175-y (PMC9617949; doi:10.1038/s41467-022-34175-y)
Supplement: Supplementary file 5 — Supplementary Dataset 2 [file 41467_2022_34175_MOESM5_ESM.xlsx]

## Sheet: Apoe+ TAM
	p_val	avg_log2FC	pct.1	pct.2	p_val_adj
Ifi202b	2.23723e-152	1.5117	0.779	0	4.04962e-148
Gm8797	2.33097e-142	1.44216	0.901	0.116	4.21929e-138
Apoe	1.32161e-131	-1.85711	0.87	1	2.39224e-127
Ifi44l	1.67362e-96	0.843235	0.527	0	3.02943e-92
Spint1	3.14677e-83	-1.3291	0	0.784	5.69597e-79
Hebp1	3.49603e-80	1.21729	0.916	0.517	6.32816e-76
Gatm	2.03023e-59	1.55167	0.939	0.806	3.67491e-55
Eif3j2	8.60209e-52	0.494785	0.481	0.034	1.55706e-47
Ifi44	4.23517e-49	1.19318	0.74	0.17	7.66607e-45
Wls	1.4017e-39	0.818752	0.863	0.54	2.53722e-35
Gm47283	8.48108e-35	-0.843223	0.198	0.718	1.53516e-30
Ubc	5.79842e-33	-0.962533	0.962	0.992	1.04957e-28
Ifi213	4.6148e-31	-0.880732	0.015	0.462	8.35325e-27
Gm34084	1.70713e-30	-0.621349	0	0.411	3.09008e-26
Rps3a1	7.49337e-30	-0.489139	1	1	1.35638e-25
Eps8	3.94326e-27	-0.739771	0.191	0.647	7.13769e-23
1600014C10Rik	1.91744e-25	0.953178	0.824	0.614	3.47077e-21
Ly86	1.99952e-25	-0.876511	0.939	0.987	3.61934e-21
Pop4	2.50165e-24	0.47633	0.649	0.351	4.52825e-20
Cxcl13	5.97845e-24	3.23955	0.214	0.009	1.08216e-19
Eif3j1	1.38226e-23	-0.596623	0.282	0.694	2.50202e-19
H2-Eb1	1.64543e-23	1.4682	0.954	0.793	2.97839e-19
AA467197	2.04857e-23	-1.63856	0.198	0.625	3.70811e-19
Ifi206	6.73023e-22	-0.782666	0.038	0.412	1.21824e-17
H2-Ab1	4.12763e-21	1.29926	0.977	0.878	7.47142e-17
H2ax	1.53944e-20	0.832635	0.481	0.285	2.78653e-16
Olfml3	3.53681e-20	-0.670524	0.305	0.661	6.40198e-16
Nfe2l2	6.00762e-20	-0.741837	0.824	0.94	1.08744e-15
Nusap1	1.55736e-18	0.607165	0.282	0.052	2.81898e-14
H2-Aa	5.1397e-18	1.19819	0.954	0.808	9.30337e-14
Top2a	5.76121e-18	1.21023	0.382	0.195	1.04284e-13
Tuba1b	1.16889e-17	0.986164	0.916	0.914	2.11582e-13
Crlf2	2.22649e-17	-0.581104	0.71	0.897	4.03017e-13
Hist1h2ap	8.78476e-17	1.22484	0.382	0.255	1.59013e-12
Ciita	1.08424e-16	0.638559	0.557	0.216	1.96258e-12
Cd74	1.4899e-16	1.08975	0.992	0.957	2.69686e-12
Prc1	7.31657e-16	0.713444	0.305	0.097	1.32437e-11
Cyp4f18	7.53442e-16	-0.570372	0.893	0.978	1.36381e-11
H1f5	8.28952e-16	1.16278	0.29	0.101	1.50049e-11
Gltp	1.6657e-15	-0.457043	0.718	0.868	3.01509e-11
Stmn1	1.67925e-15	1.2426	0.58	0.365	3.03962e-11
H2-DMb1	1.73114e-15	0.755126	0.901	0.841	3.13354e-11
Spc24	1.82138e-15	0.495061	0.321	0.095	3.29688e-11
Tk1	1.94737e-15	0.661154	0.336	0.132	3.52494e-11
Zfp984	2.21084e-15	-0.272009	0.023	0.301	4.00185e-11
Hmgb2	2.98764e-15	0.987761	0.893	0.895	5.40792e-11
Tmpo	3.1989e-15	0.551822	0.634	0.564	5.79032e-11
Tpx2	3.26179e-15	0.569319	0.389	0.124	5.90416e-11
Neil3	3.89822e-15	0.313208	0.267	0.05	7.05617e-11
Ndc80	5.00793e-15	0.378771	0.321	0.076	9.06486e-11
Itga6	7.55143e-15	-0.640661	0.519	0.725	1.36688e-10
Shcbp1	7.82605e-15	0.257071	0.29	0.058	1.41659e-10
Gmfg	8.50104e-15	0.450966	0.924	0.927	1.53877e-10
Arg2	1.006e-14	0.335507	0.328	0.075	1.82096e-10
Aurkb	1.0883e-14	0.425464	0.298	0.1	1.96993e-10
Pclaf	1.09945e-14	0.964945	0.359	0.138	1.99012e-10
Spc25	1.50996e-14	0.35702	0.29	0.079	2.73318e-10
H2az2	3.67794e-14	0.502271	0.664	0.576	6.65744e-10
Ube2c	3.97326e-14	0.924363	0.344	0.134	7.19199e-10
Smc4	5.10684e-14	0.724837	0.626	0.439	9.24388e-10
Knl1	5.33945e-14	0.523443	0.321	0.087	9.66494e-10
Cdk1	6.08131e-14	0.628421	0.405	0.19	1.10078e-09
Incenp	6.20249e-14	0.512594	0.473	0.312	1.12271e-09
Kif15	6.54343e-14	0.374861	0.29	0.071	1.18443e-09
Tpt1	9.47277e-14	-0.288185	1	1	1.71467e-09
Psmb8	1.18471e-13	0.39873	0.985	0.991	2.14444e-09
Rrm2	1.21895e-13	0.530441	0.313	0.09	2.20643e-09
Nucks1	1.25733e-13	0.488645	0.771	0.73	2.27589e-09
Ly6a	1.33266e-13	0.612898	0.931	0.673	2.41225e-09
Racgap1	1.88872e-13	0.517134	0.397	0.142	3.41878e-09
Tubb5	2.14721e-13	0.953179	0.954	0.933	3.88667e-09
H3c3	2.68189e-13	0.367719	0.244	0.049	4.85449e-09
Kif11	3.01354e-13	0.343177	0.275	0.057	5.45481e-09
Cks1b	3.25449e-13	0.541076	0.458	0.302	5.89096e-09
Pbk	3.70828e-13	0.295051	0.252	0.048	6.71236e-09
Mki67	4.05945e-13	1.09662	0.412	0.245	7.348e-09
Kif22	4.71087e-13	0.259607	0.313	0.076	8.52715e-09
Cdca3	4.9046e-13	0.579238	0.336	0.121	8.87782e-09
Clspn	5.24004e-13	0.376346	0.305	0.084	9.48499e-09
Gm21860	5.36448e-13	-0.350709	0.061	0.324	9.71024e-09
Cd83	7.00413e-13	-0.743473	0.328	0.622	1.26782e-08
H1f4	1.1491e-12	0.579138	0.443	0.325	2.07998e-08
Ccna2	1.3653e-12	0.500792	0.298	0.084	2.47133e-08
Birc5	1.49533e-12	0.781309	0.336	0.129	2.70669e-08
Ckap2l	2.24786e-12	0.355379	0.298	0.08	4.06884e-08
H2ac8	2.62744e-12	0.939663	0.321	0.174	4.75593e-08
Ccl5	3.07509e-12	1.19404	0.679	0.366	5.56622e-08
Tubb4b	4.1017e-12	0.751687	0.71	0.641	7.42449e-08
H2-K1	4.9721e-12	0.468893	1	1	9e-08
Anln	6.66015e-12	0.384095	0.305	0.103	1.20555e-07
Cdca8	8.07552e-12	0.541745	0.374	0.145	1.46175e-07
Kif23	1.17337e-11	0.443195	0.321	0.103	2.12391e-07
Fbxo5	1.22005e-11	0.313352	0.275	0.072	2.20842e-07
Hmgb1	1.26744e-11	0.594699	0.947	0.972	2.2942e-07
Lgmn	1.71375e-11	-0.349987	0.977	0.998	3.10205e-07
Knstrn	2.41762e-11	0.298237	0.336	0.108	4.37613e-07
Ncapd2	2.9254e-11	0.317227	0.267	0.103	5.29528e-07
Cenpe	4.53745e-11	0.622812	0.351	0.132	8.21324e-07
Ccnb2	4.74692e-11	0.423225	0.321	0.094	8.5924e-07
Agap1	5.34056e-11	0.252091	0.443	0.177	9.66695e-07
Diaph3	6.05788e-11	0.250174	0.282	0.078	1.09654e-06
S100a10	6.19664e-11	0.589039	0.916	0.794	1.12165e-06
Ccdc34	7.12102e-11	0.420287	0.466	0.319	1.28898e-06
Smc2	8.11296e-11	0.535823	0.45	0.276	1.46853e-06
Rac2	1.31534e-10	0.409662	0.939	0.943	2.38089e-06
Rplp0	1.39903e-10	-0.266394	1	1	2.53238e-06
H2-DMa	1.54724e-10	0.445311	0.939	0.954	2.80065e-06
Cenpa	1.7558e-10	0.657504	0.466	0.251	3.17818e-06
H2-M3	2.32412e-10	0.358987	0.885	0.685	4.20688e-06
Mad2l1	2.37647e-10	0.252	0.336	0.137	4.30166e-06
Plaur	2.92051e-10	-0.656204	0.603	0.766	5.28642e-06
Atad2	3.92126e-10	0.494918	0.466	0.311	7.09788e-06
Cenpf	4.12294e-10	0.697694	0.328	0.124	7.46294e-06
Ckap2	5.0829e-10	0.275636	0.26	0.069	9.20057e-06
Cks2	6.71326e-10	0.457291	0.458	0.387	1.21517e-05
Fcrls	6.81042e-10	-0.822055	0.198	0.424	1.23275e-05
Ifi205	7.97401e-10	-0.534284	0.053	0.264	1.44337e-05
H2-D1	1.08863e-09	0.347806	1	1	1.97053e-05
H2-Q4	1.16111e-09	0.452019	0.809	0.579	2.10173e-05
Ly6i	1.21378e-09	0.323612	0.534	0.273	2.19706e-05
Ifi211	1.42847e-09	-0.664136	0.603	0.642	2.58567e-05
Mpeg1	1.75763e-09	-0.333238	0.924	0.987	3.18148e-05
Psip1	1.93834e-09	0.399368	0.435	0.276	3.50859e-05
Anp32b	2.04228e-09	0.392233	0.924	0.949	3.69674e-05
Hmmr	2.65398e-09	0.312923	0.237	0.06	4.80396e-05
Coro1a	2.73403e-09	-0.265877	0.939	0.992	4.94886e-05
Ecm1	2.86926e-09	-0.892862	0.695	0.828	5.19364e-05
Rrm1	2.908e-09	0.400759	0.45	0.271	5.26376e-05
Tacc3	3.46944e-09	0.316141	0.382	0.168	6.28003e-05
Plxnb2	3.85954e-09	-0.348146	0.458	0.671	6.98616e-05
Ccnb1	4.88257e-09	0.364014	0.267	0.083	8.83794e-05
Psmb9	5.92926e-09	0.392924	0.931	0.872	0.000107326
Tap1	6.04758e-09	0.40582	0.916	0.803	0.000109467
Igsf8	6.08344e-09	0.345436	0.817	0.7	0.000110116
Kif20b	6.50384e-09	0.324037	0.305	0.11	0.000117726
Got1	1.4579e-08	-0.37846	0.626	0.682	0.000263894
Clta	1.49576e-08	-0.287498	0.954	0.994	0.000270747
Krtcap2	1.53367e-08	0.389493	0.962	0.89	0.000277609
Chp1	1.87129e-08	0.311617	0.718	0.49	0.000338723
Atp6v0c	2.27415e-08	-0.266426	0.985	0.998	0.000411643
H4c4	2.43508e-08	0.377496	0.42	0.255	0.000440774
Plod1	2.48172e-08	-0.328516	0.412	0.564	0.000449216
Rfc5	3.10447e-08	0.25257	0.397	0.225	0.000561941
Mis18bp1	3.45905e-08	0.261888	0.305	0.116	0.000626122
Asf1b	4.01853e-08	0.305693	0.344	0.158	0.000727393
Hspa1a	5.82429e-08	-0.768935	0.275	0.517	0.00105425
Runx3	5.82696e-08	-0.478936	0.733	0.839	0.00105474
Oser1	5.93137e-08	0.331172	0.649	0.467	0.00107364
B2m	6.26417e-08	0.295472	1	1	0.00113388
Selenoh	6.31206e-08	0.355296	0.664	0.548	0.00114255
Cdc20	7.57457e-08	0.346878	0.26	0.085	0.00137107
Cdkn3	9.87734e-08	0.252762	0.244	0.076	0.0017879
Xist	1.17317e-07	0.681705	0.931	0.97	0.00212356
Scarb2	1.2179e-07	-0.327439	0.641	0.799	0.00220452
Cbx3	1.23153e-07	0.351671	0.779	0.702	0.00222919
Tyms	1.50561e-07	0.371882	0.382	0.205	0.00272531
Cfp	1.81132e-07	0.435586	0.679	0.642	0.00327866
Fam20c	2.50425e-07	-0.32112	0.122	0.328	0.00453294
Arrdc3	2.50723e-07	0.350419	0.481	0.255	0.00453834
Serf1	2.66584e-07	0.258666	0.42	0.204	0.00482544
Gsto1	3.54297e-07	-0.304064	0.534	0.669	0.00641313
Hnrnpa1	3.8861e-07	0.336248	0.969	0.934	0.00703423
Cdkn2c	4.11792e-07	0.255635	0.282	0.141	0.00745385
Fcgrt	4.205e-07	0.35411	0.74	0.559	0.00761147
Ncf4	4.65387e-07	0.302594	0.939	0.938	0.00842397
Fam49b	4.98906e-07	-0.264386	0.939	0.991	0.00903069
Calm2	5.21706e-07	0.364902	0.947	0.932	0.0094434
Clec4n	5.66383e-07	-0.596918	0.718	0.803	0.0102521
Egln3	5.77284e-07	0.334744	0.198	0.076	0.0104494
Ifi207	5.96883e-07	-0.357292	0.771	0.904	0.0108042
Pi4k2a	6.00516e-07	-0.28938	0.374	0.529	0.0108699
Srgn	6.35355e-07	-0.424575	0.977	0.992	0.0115006
Ucp2	6.5194e-07	-0.307742	0.962	0.993	0.0118008
Ifi209	7.65733e-07	-0.661876	0.466	0.631	0.0138605
Selenom	9.52434e-07	0.334282	0.603	0.407	0.01724
Irf5	1.04542e-06	-0.319233	0.824	0.922	0.0189231
Fn1	1.09031e-06	-0.730511	0.519	0.7	0.0197358
Gzmb	1.15465e-06	0.358551	0.267	0.104	0.0209003
Nr4a1	1.19351e-06	-0.448011	0.328	0.55	0.0216038
Ehd4	1.24128e-06	-0.36306	0.786	0.856	0.0224683
Emp1	1.25344e-06	0.54397	0.527	0.308	0.0226884
Ran	1.3306e-06	0.396197	0.931	0.927	0.0240851
Banf1	1.45025e-06	0.303327	0.802	0.705	0.026251
Ppia	1.71292e-06	0.344505	1	0.999	0.0310056
Pmaip1	1.80783e-06	-0.305878	0.137	0.333	0.0327235
Ccdc71l	1.88056e-06	-0.256461	0.282	0.459	0.0340401
Lbr	1.93747e-06	0.27807	0.527	0.433	0.0350702
Dnaja1	1.99553e-06	-0.413863	0.802	0.894	0.036121
Ddit4	2.03462e-06	-0.552077	0.229	0.337	0.0368286
Otulinl	2.18493e-06	-0.360535	0.863	0.938	0.0395493
Plek	2.26571e-06	-0.419973	0.817	0.902	0.0410117
H2az1	2.47256e-06	0.566109	0.969	0.988	0.0447558
Ifi208	2.58469e-06	-0.367004	0.084	0.247	0.0467854
Gm10076	2.62198e-06	-0.287412	0.893	0.953	0.0474605
Gmnn	3.2611e-06	0.306528	0.496	0.343	0.0590292
AW112010	3.29721e-06	0.461374	0.939	0.916	0.0596827
Spn	3.53595e-06	0.259692	0.405	0.207	0.0640043
Mcm7	3.80872e-06	0.328449	0.397	0.262	0.0689416
Cbx5	3.8818e-06	0.271157	0.466	0.323	0.0702645
Fundc2	4.48685e-06	0.262203	0.809	0.655	0.0812166
Ap1s2	4.57772e-06	-0.443626	0.588	0.718	0.0828613
Atox1	4.87901e-06	-0.258604	0.962	0.992	0.0883149
Hmgn2	4.95581e-06	0.333389	0.687	0.545	0.0897051
Cd86	5.18572e-06	-0.380468	0.786	0.886	0.0938667
Il1r2	5.82695e-06	-0.613456	0.183	0.372	0.105474
Hspa1b	6.5238e-06	-0.311711	0.153	0.346	0.118087
Tmsb10	6.76012e-06	0.383922	0.977	0.951	0.122365
Tuba1c	6.76965e-06	0.320162	0.725	0.697	0.122538
Ptma	7.18752e-06	0.323738	0.992	1	0.130101
Fen1	7.19515e-06	0.277652	0.481	0.345	0.130239
Gpr171	7.37801e-06	-0.422432	0.534	0.601	0.133549
Lsm3	7.81004e-06	0.256808	0.733	0.584	0.141369
Lamtor1	8.01539e-06	0.266682	0.924	0.889	0.145087
Tle5	8.97357e-06	0.258616	0.947	0.924	0.162431
Luc7l3	9.17187e-06	-0.341998	0.679	0.774	0.16602
Gm34455	1.00007e-05	0.412963	0.603	0.417	0.181023
Ly6e	1.0491e-05	0.358641	1	0.995	0.189898
Pycard	1.17448e-05	0.279593	0.916	0.93	0.212592
Vars	1.25312e-05	0.291417	0.611	0.446	0.226827
Ubald2	1.35132e-05	0.257926	0.74	0.742	0.244602
Slc15a4	1.37452e-05	-0.281426	0.435	0.524	0.248802
Csf2ra	1.37621e-05	-0.303677	0.916	0.947	0.249108
Stard3	1.37982e-05	-0.273675	0.511	0.662	0.249762
Bcl2a1b	1.52026e-05	-0.401987	0.931	0.97	0.275183
Phgdh	1.69366e-05	0.313326	0.145	0.098	0.306569
Oasl2	1.71905e-05	-0.444655	0.527	0.658	0.311166
Nap1l1	1.71966e-05	0.282098	0.893	0.858	0.311275
H2-T22	1.72399e-05	0.337389	0.916	0.801	0.31206
Clec12a	1.78186e-05	0.422892	0.756	0.632	0.322534
Arl4c	1.91492e-05	0.333963	0.901	0.8	0.34662
Tecr	2.26292e-05	0.280914	0.847	0.737	0.409612
H2-T23	2.59729e-05	0.396014	0.977	0.928	0.470136
H2-Q7	2.63357e-05	0.262982	0.954	0.835	0.476703
C3	2.7015e-05	0.346262	0.649	0.448	0.488998
Dut	2.80384e-05	0.364714	0.435	0.3	0.507523
Ubl3	3.08147e-05	-0.286577	0.878	0.921	0.557776
Kcnn4	3.09379e-05	0.278023	0.634	0.444	0.560008
Anxa3	3.65357e-05	-0.304087	0.74	0.813	0.661333
Plp2	3.72373e-05	0.261428	0.473	0.312	0.674033
Rin2	3.72467e-05	-0.270087	0.618	0.69	0.674202
Iigp1	4.43132e-05	0.304937	0.397	0.224	0.802114
Lsm2	4.47252e-05	0.261194	0.573	0.469	0.809571
Dek	4.99767e-05	0.378298	0.878	0.897	0.904629
Hspa5	5.00535e-05	-0.258614	0.985	0.971	0.906019
Lig1	5.82857e-05	0.294276	0.405	0.241	1
Ifi27	6.43494e-05	0.290591	0.672	0.546	1
Map1lc3b	7.1699e-05	-0.25161	0.878	0.914	1
Rad21	7.49227e-05	0.257101	0.641	0.555	1
Lst1	8.77876e-05	0.315316	0.954	0.961	1
Cald1	0.000106052	0.475844	0.168	0.123	1
Ifitm1	0.00012312	-0.312437	0.557	0.374	1
Sub1	0.000126365	-0.282143	0.901	0.96	1
Malt1	0.000155022	-0.401689	0.519	0.614	1
Cebpa	0.000161712	-0.324118	0.756	0.824	1
Anxa5	0.00016207	-0.263251	0.939	0.972	1
Tnfrsf1b	0.000164982	-0.292297	0.611	0.74	1
Tm9sf3	0.000174407	-0.266897	0.786	0.875	1
Arg1	0.000177243	1.09944	0.519	0.339	1
Ranbp1	0.000181019	0.295774	0.824	0.822	1
Slc38a1	0.000184839	-0.263663	0.55	0.655	1
Thbs1	0.000189876	-0.717144	0.443	0.584	1
Apobec3	0.00022332	0.320448	0.802	0.715	1
Il2rg	0.000231863	0.267978	0.763	0.608	1
Iqgap1	0.000235914	-0.255658	0.947	0.964	1
Zbp1	0.000258511	-0.349308	0.656	0.647	1
Pkn2	0.000260875	0.275652	0.74	0.619	1
Hmga2	0.00026739	0.329662	0.107	0.033	1
Taf15	0.000295987	0.252981	0.695	0.549	1
Arl6ip1	0.000310436	0.346314	0.954	0.938	1
Pgk1	0.000346197	0.416169	0.954	0.891	1
Cd14	0.000352693	-0.46779	0.916	0.9	1
Lgals9	0.000409723	-0.282444	0.832	0.877	1
Il1b	0.000447062	-0.827503	0.725	0.803	1
Zbtb20	0.000489534	0.331095	0.458	0.341	1
Gm6377	0.000511751	-0.321851	0.443	0.568	1
Bnip3	0.000572318	0.259599	0.603	0.43	1
Msrb1	0.000592311	-0.27308	0.885	0.949	1
Lmnb1	0.00061944	0.294276	0.573	0.491	1
Srsf5	0.000648669	0.312702	0.947	0.915	1
Clec5a	0.000662031	-0.350068	0.672	0.764	1
Rgs1	0.000719431	-0.331406	0.847	0.937	1
Cd9	0.000722015	-0.34399	0.802	0.852	1
Glipr1	0.000775412	0.274776	0.649	0.501	1
Sparc	0.000859283	0.273213	0.115	0.152	1
Tcf7l2	0.00090526	0.251387	0.641	0.49	1
Bin2	0.000947405	-0.259445	0.664	0.772	1
Tpi1	0.00108214	0.359865	0.939	0.945	1
Slfn5	0.00108481	-0.381302	0.618	0.678	1
Adrb2	0.00109247	0.293906	0.344	0.221	1
Dennd4a	0.00120695	-0.259793	0.511	0.631	1
Ybx3	0.00121918	0.306513	0.725	0.677	1
Atf3	0.00126	-0.52304	0.573	0.639	1
Calr	0.00128875	-0.25334	0.962	0.978	1
Btg2	0.00133662	-0.46099	0.863	0.851	1
Vim	0.00134209	0.437261	0.947	0.938	1
Ccl3	0.00136267	-0.485325	0.626	0.713	1
Rel	0.00140077	-0.258982	0.527	0.631	1
Itgb7	0.00141876	0.255217	0.382	0.244	1
Acp5	0.00142618	-0.268634	0.832	0.91	1
Basp1	0.00159697	0.33515	0.847	0.791	1
Gm21188	0.0016291	0.266717	0.641	0.501	1
Ifi204	0.00163571	-0.456445	0.863	0.891	1
Mgst1	0.00182748	0.328246	0.534	0.408	1
Clec4e	0.00189387	-0.355573	0.26	0.392	1
Dpep2	0.00201888	-0.295799	0.328	0.467	1
Ifi27l2a	0.00225201	0.29832	0.977	0.937	1
Ccl4	0.00285834	-0.800634	0.603	0.704	1
Dusp1	0.00315054	-0.346218	0.901	0.894	1
Trp53i11	0.003511	0.268222	0.176	0.163	1
Gpnmb	0.00371525	0.824373	0.214	0.14	1
Trim30a	0.00389704	-0.263825	0.733	0.73	1
Tlr2	0.00409301	-0.322498	0.763	0.784	1
Klf2	0.0043884	0.258511	0.565	0.418	1
Parp14	0.0050762	-0.359645	0.634	0.688	1
Sp100	0.00555523	-0.275564	0.756	0.757	1
Prkcd	0.00576013	-0.251163	0.885	0.938	1
Tmcc3	0.00611465	-0.257782	0.466	0.571	1
Man2b1	0.00621795	-0.323759	0.947	0.972	1
Clec4a1	0.0062189	0.269073	0.84	0.822	1
Spp1	0.00693263	-0.568799	0.511	0.618	1
Cdkn1a	0.00743242	-0.323062	0.664	0.669	1
Mif	0.00845639	0.279157	0.969	0.97	1
Cd63	0.0124605	-0.399402	0.779	0.813	1
Osm	0.0139502	-0.294841	0.321	0.437	1
Fam162a	0.0150285	0.27363	0.603	0.519	1
Ccr1	0.0152772	-0.258048	0.824	0.856	1
Smpdl3b	0.0161893	0.284923	0.397	0.309	1
Fabp5	0.0168938	0.568791	0.603	0.482	1
Csf3r	0.0178356	0.391905	0.534	0.442	1
Isg15	0.0182486	-0.402401	0.634	0.621	1
Gpr183	0.021456	-0.271483	0.489	0.587	1
Dhx16	0.0219272	0.262865	0.359	0.269	1
Socs3	0.0260021	-0.377306	0.748	0.756	1
Ifit2	0.0355464	-0.31985	0.397	0.384	1
Klf4	0.0378139	-0.283681	0.618	0.58	1
Tgm2	0.0385103	0.324586	0.656	0.558	1
Cxcl10	0.0443005	-0.335227	0.42	0.35	1
Zfp36	0.0451541	-0.338908	0.924	0.933	1
Ifit1bl1	0.0476703	-0.258265	0.107	0.145	1
Cxcl2	0.0496287	-0.732246	0.298	0.347	1
Igtp	0.0565085	0.250413	0.565	0.459	1
Junb	0.068105	-0.394116	0.962	0.97	1
Cxcl14	0.0809292	-0.290756	0.29	0.356	1
Ms4a4c	0.0812328	-0.323792	0.885	0.842	1
Capg	0.0843579	0.288106	0.802	0.753	1
Wfdc17	0.11141	-0.314711	0.725	0.751	1
Tsc22d3	0.114042	-0.258622	0.817	0.831	1
Hmox1	0.127578	-0.267739	0.649	0.662	1
Ccrl2	0.128881	-0.324422	0.542	0.604	1
Malat1	0.138741	0.378563	0.985	0.989	1
Ier3	0.196245	-0.391416	0.573	0.642	1
Chil3	0.218794	-0.77033	0.344	0.418	1
Ppp1r14b	0.266211	0.258027	0.863	0.853	1
Ccl7	0.284254	0.268202	0.443	0.373	1
Ctsd	0.327102	0.305694	0.977	0.986	1
Ccl12	0.65794	0.527436	0.634	0.628	1
Ccl2	0.995663	0.290828	0.649	0.652	1

## Sheet: B Cell
	p_val	avg_log2FC	pct.1	pct.2	p_val_adj
Apoe	3.9944e-70	-2.0247	0.206	0.962	7.23026e-66
Gm8797	5.56197e-38	1.28561	0.626	0.043	1.00677e-33
Ifi27l2a	1.01958e-23	1.6884	0.888	0.575	1.84554e-19
Psmb9	3.03688e-21	1.18184	0.808	0.425	5.49706e-17
Actb	6.21757e-21	0.792131	1	1	1.12544e-16
Rnf213	6.50297e-19	1.21275	0.542	0.129	1.1771e-14
Ifi47	1.37317e-18	1.48	0.607	0.194	2.48558e-14
Pfn1	3.23206e-18	0.881917	0.986	0.914	5.85035e-14
Ubc	1.90877e-17	-0.871312	0.78	0.86	3.45506e-13
Ppa1	4.03133e-17	1.0904	0.397	0.065	7.29711e-13
Stat1	4.21704e-17	1.21473	0.734	0.366	7.63327e-13
Rpl21	4.91672e-17	-0.562563	1	1	8.89975e-13
Rplp1	7.32145e-17	0.480054	1	1	1.32526e-12
Ly6a	2.03105e-16	1.26949	0.841	0.688	3.6764e-12
Psme1	4.93496e-16	1.00429	0.879	0.602	8.93277e-12
Isg15	6.20922e-16	1.47529	0.374	0.07	1.12393e-11
Zbp1	4.59905e-15	1.1013	0.491	0.129	8.32474e-11
Irgm1	5.56688e-15	1.11841	0.551	0.172	1.00766e-10
Igtp	1.43041e-14	1.10522	0.444	0.118	2.58919e-10
Wls	2.4272e-14	0.821967	0.402	0.075	4.39347e-10
B2m	3.70188e-14	0.547951	1	1	6.70077e-10
Aldh7a1	4.11239e-14	0.719146	0.29	0.027	7.44384e-10
Ccnd2	4.17893e-14	1.49069	0.463	0.134	7.56429e-10
Ifi44	8.77025e-14	1.15136	0.248	0.011	1.5875e-09
Psme2	9.23087e-14	1.01996	0.696	0.36	1.67088e-09
Slfn5	1.38634e-13	1.4177	0.407	0.091	2.50942e-09
Pml	2.28089e-13	0.753591	0.626	0.253	4.12863e-09
Psmb8	2.78299e-13	0.747769	0.897	0.699	5.03749e-09
Gm47283	6.38756e-13	-0.921665	0.238	0.484	1.15621e-08
Ptpn6	9.02663e-13	0.807608	0.776	0.419	1.63391e-08
Rps2	1.18005e-12	0.557852	1	0.995	2.13601e-08
Xaf1	2.63943e-12	0.844518	0.439	0.124	4.77763e-08
Psmb10	2.75592e-12	0.802253	0.645	0.285	4.98848e-08
Txnip	4.32704e-12	-1.01913	0.579	0.742	7.83238e-08
Sp110	5.24843e-12	0.873017	0.65	0.306	9.50019e-08
Fam107b	6.97815e-12	-0.909568	0.5	0.704	1.26312e-07
Tap1	8.89613e-12	0.714063	0.696	0.344	1.61029e-07
Trim30a	1.33054e-11	0.940479	0.607	0.269	2.40841e-07
Plac8	2.02893e-11	0.997949	0.813	0.522	3.67256e-07
Ms4a4c	2.68376e-11	1.0218	0.701	0.382	4.85787e-07
Ifi44l	3.36205e-11	0.534649	0.159	0	6.08565e-07
Irf7	3.79324e-11	1.10108	0.477	0.167	6.86615e-07
Cyp4f18	6.97063e-11	-0.952504	0.262	0.511	1.26175e-06
Gm49980	7.24805e-11	0.661461	0.364	0.086	1.31197e-06
Cd72	8.95701e-11	0.868858	0.607	0.274	1.62131e-06
Psma4	9.06413e-11	0.591184	0.603	0.269	1.6407e-06
Hspe1	1.28906e-10	0.836076	0.832	0.554	2.33332e-06
Rcsd1	2.88136e-10	-0.881504	0.453	0.656	5.21555e-06
4930597A21Rik	2.88876e-10	0.448717	0.145	0	5.22894e-06
H2-T23	3.0091e-10	0.719023	0.874	0.634	5.44676e-06
AW112010	3.1289e-10	0.50425	0.617	0.296	5.66362e-06
Eif3j2	4.06923e-10	0.388959	0.178	0.005	7.36571e-06
1600014C10Rik	4.17864e-10	0.648363	0.322	0.07	7.56376e-06
H2-K1	5.67782e-10	0.466986	0.995	0.989	1.02774e-05
Serinc3	6.9596e-10	-0.46767	0.953	0.973	1.25976e-05
Neurl3	7.01462e-10	-0.849147	0.43	0.629	1.26972e-05
Psma7	9.34508e-10	0.780946	0.71	0.425	1.69155e-05
Syngr2	9.53679e-10	0.857505	0.65	0.349	1.72625e-05
Ifit3	9.54068e-10	1.24235	0.276	0.054	1.72696e-05
Pkib	1.12387e-09	1.12293	0.584	0.285	2.03432e-05
Phf11b	1.20178e-09	1.01398	0.43	0.156	2.17535e-05
Snrpd2	1.3069e-09	0.549181	0.808	0.511	2.36562e-05
Rabac1	1.39661e-09	-0.598298	0.668	0.769	2.528e-05
Ifi214	1.73792e-09	0.825137	0.495	0.199	3.1458e-05
Syk	1.85209e-09	-0.717358	0.65	0.839	3.35247e-05
Tapbp	1.96091e-09	0.738687	0.682	0.376	3.54943e-05
Herc6	2.36897e-09	0.748205	0.276	0.054	4.28807e-05
Ddx39b	2.39348e-09	0.595507	0.636	0.323	4.33243e-05
Mrpl30	3.32679e-09	0.385066	0.598	0.306	6.02183e-05
Socs1	4.78515e-09	0.746766	0.252	0.043	8.66161e-05
Rpl7a	4.89859e-09	0.442752	0.991	0.973	8.86693e-05
Hs3st1	6.10605e-09	-0.554667	0.009	0.167	0.000110526
Arhgap15	6.35575e-09	-0.696183	0.603	0.737	0.000115045
Snx5	6.41139e-09	-0.483931	0.678	0.667	0.000116053
Capzb	6.49197e-09	0.386609	0.752	0.462	0.000117511
Crlf3	7.08112e-09	-0.719965	0.645	0.78	0.000128175
Trim30d	7.94088e-09	0.512401	0.346	0.097	0.000143738
Usp18	8.37589e-09	0.782408	0.234	0.038	0.000151612
Tmod3	1.03756e-08	-0.500903	0.486	0.478	0.000187809
Gbp7	1.03907e-08	0.874593	0.444	0.172	0.000188082
Samsn1	1.08124e-08	0.842447	0.374	0.118	0.000195715
Banf1	1.25228e-08	0.636081	0.5	0.215	0.000226675
Arhgap31	1.48643e-08	-0.456832	0.005	0.134	0.000269059
Ogfr	1.5999e-08	0.520718	0.467	0.188	0.000289597
Rtp4	1.61913e-08	0.64204	0.332	0.091	0.000293078
Mrpl54	1.66626e-08	0.545587	0.425	0.156	0.00030161
Ebf1	1.78412e-08	-0.515932	0.981	0.962	0.000322944
Emb	1.94111e-08	-0.991862	0.089	0.285	0.00035136
Bst2	2.15049e-08	0.905564	0.561	0.29	0.00038926
Cd69	2.17112e-08	0.752661	0.864	0.624	0.000392995
Clec2d	2.24125e-08	0.437446	0.785	0.505	0.000405688
Ndufab1	2.75207e-08	0.456785	0.486	0.21	0.000498152
Ifnar1	3.04754e-08	0.447704	0.505	0.231	0.000551636
St6galnac3	3.17984e-08	-0.383962	0	0.108	0.000575583
Cerk	3.6144e-08	-0.650275	0.355	0.457	0.000654242
Aff4	3.61837e-08	-0.521441	0.374	0.457	0.000654962
Ifitm3	3.62375e-08	1.01713	0.491	0.215	0.000655934
Slfn8	3.75054e-08	0.676435	0.453	0.183	0.000678885
Rps3a1	4.3682e-08	-0.312024	1	0.995	0.000790688
Kmt2e	4.38902e-08	-0.586493	0.692	0.731	0.000794457
Smap2	5.06373e-08	-0.573175	0.682	0.737	0.000916586
Pnrc1	6.32564e-08	-0.500488	0.785	0.828	0.001145
Bin1	6.35981e-08	0.261873	0.659	0.403	0.00115119
Tpm3	6.72318e-08	0.33778	0.841	0.586	0.00121696
Ndufa11	7.42934e-08	0.373631	0.547	0.28	0.00134478
Pik3ip1	7.90718e-08	-0.809744	0.294	0.457	0.00143128
Irf8	9.20182e-08	0.817932	0.818	0.602	0.00166562
Rac2	9.29164e-08	0.489295	0.939	0.796	0.00168188
Atp5g1	9.39761e-08	0.637451	0.636	0.366	0.00170106
Sat1	9.69726e-08	-0.610285	0.57	0.677	0.0017553
Trim12a	9.88193e-08	0.481593	0.757	0.484	0.00178873
Bri3	1.02887e-07	-0.466128	0.411	0.457	0.00186235
Ddx24	1.08303e-07	0.539112	0.673	0.392	0.00196038
Actg1	1.19978e-07	0.656767	0.944	0.86	0.00217173
Cd52	1.20153e-07	0.484861	0.995	0.962	0.00217489
Cfl1	1.32269e-07	0.481991	0.963	0.833	0.00239421
Nfkbia	1.42249e-07	0.451029	0.794	0.532	0.00257485
Ndufc2	1.50548e-07	0.258598	0.509	0.269	0.00272507
Csk	1.57711e-07	0.332281	0.762	0.505	0.00285473
Scd1	1.84951e-07	-0.543055	0.668	0.656	0.00334779
Mettl1	1.89944e-07	0.553824	0.234	0.048	0.00343817
Isg20	1.95994e-07	0.70992	0.28	0.081	0.00354769
Pebp1	2.0687e-07	0.389167	0.621	0.355	0.00374455
Serpina3g	2.0786e-07	0.659589	0.551	0.28	0.00376247
Ighm	2.10619e-07	-0.337006	0.958	0.957	0.00381242
Atp6v0b	2.28949e-07	-0.47207	0.584	0.581	0.0041442
Fkbp5	2.29392e-07	-0.643388	0.22	0.382	0.00415223
Cops6	2.32163e-07	0.412127	0.453	0.199	0.00420239
Mif	2.40781e-07	0.869969	0.724	0.473	0.00435837
Tomm22	2.55672e-07	0.256499	0.603	0.355	0.00462792
Svbp	2.5727e-07	0.507273	0.407	0.161	0.00465685
Epsti1	2.61681e-07	0.445119	0.505	0.247	0.00473669
Parp14	2.74631e-07	0.746001	0.551	0.29	0.0049711
Nme1	2.75404e-07	0.59334	0.584	0.312	0.00498509
Ppia	2.89141e-07	0.422538	0.995	0.952	0.00523373
Rps27	3.22201e-07	-0.37817	1	1	0.00583216
Ehd4	3.54531e-07	0.517429	0.439	0.188	0.00641737
Cyth1	3.66903e-07	-0.545165	0.397	0.495	0.00664132
Ripor2	3.68082e-07	-0.657338	0.575	0.72	0.00666265
Atp5o.1	3.7725e-07	0.317156	0.668	0.409	0.0068286
Trim12c	3.94177e-07	0.553856	0.528	0.263	0.007135
Ikzf1	3.9502e-07	0.376849	0.593	0.339	0.00715025
Fchsd2	4.20121e-07	-0.587026	0.65	0.704	0.00760461
Sp140	4.32699e-07	0.655258	0.607	0.339	0.00783228
A530032D15Rik	4.56547e-07	0.460594	0.308	0.097	0.00826395
Ndufb7	4.66948e-07	0.312168	0.617	0.36	0.00845223
Nhp2	4.86956e-07	0.571501	0.402	0.161	0.00881438
Myl12a	4.94144e-07	0.433819	0.664	0.398	0.0089445
Pomp	4.99877e-07	0.377397	0.617	0.355	0.00904828
Cnn2	5.0102e-07	0.307068	0.547	0.306	0.00906896
Fis1	5.39201e-07	0.39318	0.664	0.398	0.00976008
Map1lc3b	5.42961e-07	-0.440526	0.561	0.591	0.00982814
Klhl24	5.56334e-07	-0.662412	0.481	0.672	0.0100702
Mitd1	5.78246e-07	0.483269	0.379	0.145	0.0104668
Oasl1	5.94992e-07	0.510852	0.248	0.059	0.01077
Gbp2	6.70609e-07	0.774843	0.299	0.091	0.0121387
Lcp1	7.77172e-07	0.48829	0.79	0.543	0.0140676
Atrx	7.88012e-07	-0.568273	0.654	0.715	0.0142638
Asna1	7.89319e-07	0.353618	0.308	0.102	0.0142875
Uqcr11	7.93711e-07	0.279332	0.514	0.29	0.014367
Impdh2	8.12616e-07	0.436678	0.472	0.226	0.0147092
Gfer	9.21857e-07	0.271079	0.266	0.081	0.0166865
Fau	9.45033e-07	-0.324436	1	1	0.017106
Hspa8	1.02275e-06	0.647611	0.972	0.892	0.0185128
Cd40	1.03587e-06	0.536236	0.364	0.14	0.0187503
Pdia6	1.06547e-06	0.527829	0.528	0.274	0.0192862
Myh9	1.07044e-06	-0.313115	0.696	0.651	0.0193761
Psmb4	1.14187e-06	0.381684	0.636	0.382	0.020669
Hnrnpa1	1.18435e-06	0.430288	0.818	0.586	0.0214379
Poldip3	1.19714e-06	0.260529	0.416	0.204	0.0216694
Tcp11l2	1.29616e-06	-0.647012	0.304	0.425	0.0234618
Cox17	1.34202e-06	0.284402	0.551	0.317	0.0242919
Gm8369	1.37659e-06	-0.716511	0.729	0.823	0.0249176
Stk24	1.40001e-06	-0.533515	0.505	0.602	0.0253416
Hdac9	1.42206e-06	0.316119	0.112	0.005	0.0257407
Dgkd	1.46159e-06	-0.538178	0.397	0.5	0.0264562
Cxcl9	1.4625e-06	0.348856	0.164	0.022	0.0264727
Dock10	1.47176e-06	0.489065	0.701	0.446	0.0266403
Acap1	1.55572e-06	0.304303	0.439	0.215	0.0281601
Numa1	1.59672e-06	-0.351076	0.341	0.36	0.0289022
Pik3ap1	1.61524e-06	0.473308	0.5	0.253	0.0292375
Arhgap25	1.62592e-06	-0.287603	0.332	0.301	0.0294309
Sf3b5	1.71101e-06	0.286211	0.519	0.285	0.030971
Napsa	1.75803e-06	0.555553	0.93	0.79	0.0318222
Lsm7	1.77699e-06	0.334219	0.393	0.172	0.0321653
Zc3h13	1.89702e-06	-0.343692	0.28	0.242	0.034338
Exosc8	1.94389e-06	0.277177	0.35	0.151	0.0351863
Tmem50a	1.97197e-06	-0.403589	0.598	0.624	0.0356946
Ranbp1	2.00793e-06	0.646105	0.547	0.301	0.0363455
Pdcd4	2.02998e-06	-0.598662	0.453	0.634	0.0367446
Irf1	2.195e-06	0.576899	0.523	0.274	0.0397317
Cotl1	2.19508e-06	0.498318	0.678	0.425	0.0397332
Gbp4	2.46691e-06	0.542235	0.407	0.177	0.0446536
Ifi35	2.62443e-06	0.531186	0.453	0.215	0.0475048
Cacybp	2.71371e-06	0.473014	0.472	0.231	0.0491209
Hsp90b1	2.73993e-06	0.611321	0.715	0.468	0.0495955
Tmem163	2.82446e-06	-0.598912	0.126	0.28	0.0511255
Herc4	2.84883e-06	-0.476521	0.393	0.495	0.0515666
Smc2	2.96622e-06	0.434762	0.182	0.032	0.0536916
Tespa1	2.99503e-06	0.291854	0.43	0.226	0.054213
H1f2	3.02174e-06	-0.836959	0.313	0.478	0.0546965
Rab21	3.02935e-06	-0.441257	0.495	0.484	0.0548342
Myc	3.04628e-06	0.745701	0.463	0.231	0.0551407
Srsf3	3.07717e-06	0.310918	0.897	0.699	0.0556998
Dnaja1	3.16233e-06	0.253102	0.738	0.511	0.0572413
Srp14	3.30592e-06	0.320555	0.682	0.441	0.0598404
Tuba1b	3.49473e-06	0.548105	0.519	0.274	0.0632582
Mrpl43	3.88827e-06	0.29696	0.467	0.247	0.0703815
Ccr6	3.93716e-06	0.485753	0.257	0.075	0.0712666
Sesn1	3.94734e-06	-0.565377	0.238	0.355	0.0714507
Selenow	3.98875e-06	0.404564	0.86	0.656	0.0722004
BC031181	4.23985e-06	0.256979	0.411	0.199	0.0767455
Sema4d	4.42869e-06	0.277392	0.393	0.194	0.0801637
Pou2af1	4.49838e-06	-0.488082	0.631	0.672	0.0814252
Ppp1r11	4.95617e-06	0.310143	0.621	0.387	0.0897117
Gpr171	5.16084e-06	0.579094	0.584	0.339	0.0934163
Ywhab	5.1937e-06	0.283034	0.537	0.317	0.0940112
Eif2s2	5.27814e-06	0.631094	0.734	0.511	0.0955396
Sfr1	5.33197e-06	-0.293815	0.528	0.495	0.0965139
Ankrd44	5.5266e-06	-0.536974	0.523	0.586	0.100037
N4bp2	5.5501e-06	-0.662593	0.187	0.333	0.100462
Ppie	5.56008e-06	0.256158	0.299	0.124	0.100643
Syf2	5.60341e-06	-0.358955	0.589	0.581	0.101427
Med13	5.6324e-06	-0.398944	0.416	0.387	0.101952
Puf60	5.84466e-06	0.309698	0.565	0.333	0.105794
Cox7b	5.89379e-06	0.267287	0.701	0.473	0.106684
Mylip	5.89824e-06	-0.524021	0.285	0.403	0.106764
Washc4	5.96875e-06	-0.369566	0.29	0.296	0.10804
Ppp1r21	6.20147e-06	-0.638213	0.276	0.409	0.112253
Phf3	6.22014e-06	-0.380618	0.579	0.565	0.112591
Sf3a3	6.50899e-06	0.376006	0.374	0.161	0.117819
Tax1bp1	6.53119e-06	-0.426709	0.65	0.651	0.118221
Gimap3	6.63925e-06	-0.321783	0.514	0.495	0.120177
Dbnl	6.65154e-06	0.462525	0.598	0.355	0.1204
Gm30211	6.68219e-06	-0.323213	0.355	0.317	0.120954
Tor3a	6.74833e-06	0.568162	0.383	0.167	0.122152
Rps12	6.76539e-06	0.350019	1	1	0.12246
Zmynd11	7.1579e-06	-0.411574	0.439	0.425	0.129565
Polr2k	7.23774e-06	0.375579	0.453	0.226	0.13101
Sdc3	7.24265e-06	0.334625	0.164	0.027	0.131099
C1qbp	7.4052e-06	0.575721	0.449	0.226	0.134042
Oas3	7.59701e-06	0.407755	0.196	0.043	0.137513
Mrpl23	7.7475e-06	0.333731	0.565	0.339	0.140238
Cycs	7.77223e-06	0.501174	0.449	0.22	0.140685
Atp5c1	8.16333e-06	0.320839	0.734	0.505	0.147764
Macf1	8.19618e-06	-0.475384	0.687	0.71	0.148359
Ndufs6	8.31155e-06	0.271502	0.495	0.28	0.150447
Lgals9	8.41611e-06	0.448993	0.388	0.172	0.15234
Srm	8.48786e-06	0.470093	0.229	0.065	0.153639
Nufip2	8.73351e-06	-0.409557	0.364	0.392	0.158085
Zfp869	8.767e-06	-0.280739	0.355	0.323	0.158691
Vasp	8.81697e-06	0.387622	0.593	0.355	0.159596
Fbl	9.13398e-06	0.56849	0.589	0.355	0.165334
Rmi2	9.41667e-06	0.253327	0.107	0.005	0.170451
Tlr7	1.00229e-05	0.32691	0.201	0.048	0.181424
Tars	1.06999e-05	0.433227	0.271	0.097	0.19368
Phf11a	1.08278e-05	0.369398	0.15	0.027	0.195994
Srgn	1.08466e-05	-0.409202	0.972	0.968	0.196334
Uqcc2	1.09096e-05	0.411077	0.379	0.167	0.197475
Srsf2	1.10339e-05	0.467098	0.706	0.473	0.199725
Ocel1	1.11314e-05	0.27854	0.215	0.059	0.20149
Thg1l	1.1156e-05	0.252343	0.15	0.022	0.201934
Trafd1	1.13832e-05	0.487271	0.276	0.097	0.206047
Phb2	1.15572e-05	0.349117	0.617	0.387	0.209197
H2aj	1.17835e-05	0.313204	0.72	0.495	0.213293
Sars	1.20505e-05	0.404836	0.453	0.231	0.218126
Add3	1.21403e-05	-0.433225	0.5	0.532	0.219751
Marchf1	1.2313e-05	-0.569275	0.43	0.532	0.222877
Wars	1.23521e-05	0.354794	0.252	0.081	0.223586
Mrps14	1.25485e-05	0.251199	0.481	0.28	0.227141
Prpf31	1.28412e-05	0.321568	0.29	0.108	0.232439
Uqcrq	1.2891e-05	0.382923	0.598	0.366	0.23334
Nlrc5	1.31858e-05	0.258355	0.262	0.091	0.238677
2210016F16Rik	1.32075e-05	0.284729	0.238	0.07	0.239069
Nubp1	1.34147e-05	0.344882	0.379	0.172	0.242819
Mrto4	1.39542e-05	0.333938	0.229	0.065	0.252585
Stat2	1.41184e-05	0.569199	0.341	0.145	0.255557
Slc38a1	1.46576e-05	-0.54114	0.486	0.591	0.265317
Ppp1r15a	1.48168e-05	-0.361189	0.612	0.575	0.268199
Dtx3l	1.49345e-05	0.487169	0.276	0.097	0.27033
Pgk1	1.57364e-05	0.431847	0.491	0.263	0.284844
Arf4	1.63838e-05	0.394568	0.603	0.371	0.296563
Eprs	1.65092e-05	0.438963	0.472	0.247	0.298833
Neat1	1.65496e-05	-0.612652	0.435	0.543	0.299563
Lgals8	1.6781e-05	0.451986	0.36	0.156	0.303753
Nop53	1.70169e-05	-0.325485	0.762	0.737	0.308024
Rtcb	1.76941e-05	0.255652	0.579	0.366	0.320281
Arhgap26.1	1.77063e-05	-0.37247	0.154	0.22	0.320502
Fth1	1.79474e-05	-0.414564	1	1	0.324867
Gars	1.79512e-05	0.373145	0.248	0.081	0.324935
Psmd2	1.81933e-05	0.261643	0.364	0.172	0.329318
Rdm1	1.90616e-05	-0.34486	0.121	0.172	0.345035
Phc2	1.94405e-05	0.287117	0.458	0.253	0.351893
Trim30c	1.96947e-05	0.307977	0.103	0.005	0.356494
Xylt1	2.06149e-05	-0.56956	0.14	0.263	0.373151
Trim26	2.11716e-05	0.313858	0.43	0.22	0.383227
Dkc1	2.16995e-05	0.35656	0.336	0.145	0.392783
H2-Q7	2.19466e-05	0.408424	0.771	0.554	0.397256
Jund	2.26531e-05	-0.418839	0.995	0.989	0.410044
Rabggtb	2.29669e-05	0.29915	0.252	0.086	0.415723
Dynll1	2.31843e-05	0.378024	0.743	0.522	0.41966
Tspo	2.35816e-05	0.492744	0.748	0.538	0.42685
Peli1	2.37379e-05	-0.4895	0.453	0.484	0.429681
Apex1	2.4009e-05	0.379994	0.206	0.054	0.434586
Trim35	2.44783e-05	-0.563585	0.257	0.392	0.443081
Gzma	2.5004e-05	0.286307	0.229	0.075	0.452597
Edf1	2.56473e-05	0.28805	0.678	0.457	0.464243
Uqcrc1	2.59977e-05	0.31085	0.537	0.317	0.470585
Hck	2.61905e-05	0.350194	0.29	0.118	0.474075
Got1	2.65469e-05	0.36807	0.322	0.134	0.480525
Fam49b	2.65979e-05	0.264189	0.79	0.586	0.481449
Pink1	2.67313e-05	-0.512177	0.075	0.215	0.483864
Polr1a	2.75569e-05	0.254517	0.187	0.048	0.498808
Cd86	2.97323e-05	0.666019	0.589	0.366	0.538184
Samd9l	3.02956e-05	0.580485	0.603	0.376	0.548381
Ctse	3.07529e-05	0.360254	0.266	0.097	0.556659
Ssrp1	3.088e-05	0.274617	0.5	0.296	0.558958
Gm26740	3.106e-05	-0.453235	0.449	0.554	0.562217
Itch	3.11567e-05	-0.463997	0.346	0.414	0.563967
Ubap2l	3.13783e-05	-0.255453	0.505	0.457	0.567979
Slc12a6	3.31119e-05	-0.468646	0.402	0.473	0.599359
Cox7c	3.31628e-05	0.372436	0.874	0.704	0.600279
Nfatc3	3.36449e-05	-0.35582	0.439	0.452	0.609006
Noc2l	3.47368e-05	0.305045	0.299	0.124	0.628771
Polr2f	3.53058e-05	0.350388	0.449	0.237	0.639071
Inpp4b	3.56288e-05	0.335679	0.28	0.108	0.644917
Kansl1	3.56305e-05	-0.346373	0.407	0.425	0.644948
Ghitm	3.76314e-05	0.292346	0.505	0.301	0.681166
Zeb1	3.92598e-05	-0.269093	0.318	0.296	0.710642
Eif5a	3.97707e-05	0.569775	0.85	0.704	0.71989
Ndufb2	4.0007e-05	0.400157	0.364	0.167	0.724166
Sypl	4.00146e-05	-0.399678	0.411	0.452	0.724305
Cmah	4.02812e-05	-0.556739	0.411	0.5	0.72913
Eif2ak2	4.13477e-05	0.507385	0.318	0.134	0.748434
Bnip3l	4.29195e-05	-0.419789	0.444	0.522	0.776886
Gltp	4.30524e-05	-0.314064	0.192	0.215	0.779291
Sgms1	4.47959e-05	-0.528533	0.238	0.376	0.810851
Il4i1	4.54802e-05	0.453328	0.159	0.032	0.823238
Btla	4.55499e-05	-0.520083	0.472	0.581	0.824498
Cdc73	4.65459e-05	0.277146	0.248	0.091	0.842528
Nampt	4.68347e-05	0.364488	0.327	0.14	0.847755
C130026I21Rik	4.6934e-05	0.3319	0.196	0.054	0.849552
Ppp1r7	4.72622e-05	0.251514	0.243	0.086	0.855493
Isy1	4.73821e-05	0.404857	0.355	0.161	0.857664
Arpc2	4.74964e-05	0.277751	0.949	0.812	0.859733
S1pr1	4.81285e-05	-0.615389	0.346	0.489	0.871173
Cspp1	4.81532e-05	-0.314186	0.294	0.29	0.871621
Ezr	4.82947e-05	0.429604	0.696	0.478	0.874183
Gbp9	4.83277e-05	0.403439	0.318	0.134	0.874779
Pdia3	4.8628e-05	0.467465	0.565	0.344	0.880215
Nup210	4.88811e-05	0.30192	0.313	0.134	0.884796
Cox7a2l	4.92619e-05	-0.311756	0.85	0.855	0.891689
Gns	5.11808e-05	0.357247	0.407	0.21	0.926424
Bsg	5.20673e-05	0.256341	0.519	0.317	0.942471
Gapdh	5.24466e-05	0.454142	0.874	0.758	0.949336
Btg2	5.25475e-05	-0.533756	0.757	0.785	0.951162
Fam136a	5.28248e-05	0.272703	0.229	0.075	0.956182
Psma5	5.37891e-05	0.317892	0.514	0.301	0.973637
Snrpf	5.53007e-05	0.521389	0.724	0.532	1
Itsn2	5.55385e-05	-0.30961	0.537	0.489	1
Canx	5.6746e-05	0.370339	0.5	0.285	1
Timm13	5.68711e-05	0.295183	0.551	0.339	1
Pes1	5.71489e-05	0.359021	0.224	0.07	1
Rsrp1	5.73648e-05	-0.351832	0.682	0.667	1
Sdc4	5.75305e-05	-0.281703	0.435	0.398	1
Ifit2	5.76947e-05	0.630075	0.178	0.043	1
Cd38	5.79401e-05	0.265795	0.589	0.382	1
Hsp90ab1	5.86398e-05	0.573078	0.972	0.941	1
H2-T24	5.90941e-05	0.34983	0.178	0.043	1
Supt4a	5.92591e-05	-0.404288	0.645	0.677	1
Ndufa4	5.96449e-05	0.258492	0.696	0.489	1
Pip4p1	5.97722e-05	-0.41395	0.322	0.36	1
Cd47	6.19062e-05	0.381001	0.897	0.742	1
Pgap1	6.19529e-05	-0.615481	0.318	0.473	1
Bcl2	6.34585e-05	-0.431543	0.421	0.435	1
Tgfbr2	6.34917e-05	-0.279648	0.393	0.36	1
Son	6.38461e-05	-0.260001	0.916	0.876	1
Arhgap45	6.40884e-05	-0.447155	0.561	0.688	1
Plek	6.55384e-05	0.457819	0.425	0.22	1
Bptf	6.62946e-05	-0.426306	0.64	0.667	1
Hpf1	6.73819e-05	0.302438	0.271	0.102	1
Wipf1	6.74072e-05	0.387707	0.467	0.258	1
Hspa1a	6.7804e-05	-0.853579	0.061	0.134	1
Pan3	6.84596e-05	-0.373627	0.402	0.414	1
Cct3	6.89733e-05	0.424834	0.533	0.317	1
Rrbp1	7.30107e-05	-0.548167	0.402	0.527	1
Ankrd11	7.33438e-05	-0.35358	0.813	0.78	1
Npm1	7.33667e-05	0.49731	0.949	0.86	1
Ifit3b	7.45679e-05	0.466434	0.131	0.022	1
Nadk	7.5636e-05	0.318705	0.238	0.081	1
Rfc3	7.56596e-05	0.421239	0.238	0.081	1
Cetn2	7.57998e-05	0.299421	0.374	0.183	1
Vcpkmt	7.68632e-05	0.275611	0.154	0.038	1
Gm26532	7.76215e-05	0.258221	0.164	0.043	1
Foxp1	8.14886e-05	-0.425207	0.86	0.935	1
Ighd	8.16808e-05	-0.516074	0.78	0.86	1
Trim56	8.26842e-05	0.268792	0.336	0.161	1
Borcs8	8.6775e-05	0.412369	0.29	0.129	1
Pde4b	8.68002e-05	-0.463828	0.421	0.462	1
Rock2	8.72693e-05	-0.375691	0.421	0.43	1
Hnrnpab	8.79878e-05	0.272148	0.645	0.435	1
Pde3b	8.96991e-05	-0.492866	0.229	0.296	1
Serf2	9.36059e-05	0.267554	0.972	0.876	1
Naa15	9.44316e-05	0.293407	0.397	0.21	1
Srebf2	9.47201e-05	0.260428	0.388	0.204	1
Coq10b	9.50322e-05	-0.254804	0.322	0.28	1
Zfp52	9.822e-05	0.259158	0.173	0.043	1
Ppp1r14b	9.87506e-05	0.479748	0.439	0.237	1
Gtf3c6	9.97967e-05	0.262818	0.276	0.118	1
Fam169b	0.000101182	-0.402341	0.21	0.247	1
Wdr26	0.000103834	-0.333077	0.43	0.462	1
Macroh2a1	0.000104173	0.255833	0.701	0.5	1
Slc25a5	0.000105272	0.393809	0.799	0.608	1
Cox5b	0.0001063	0.256065	0.71	0.511	1
Sec63	0.000106973	-0.478277	0.234	0.317	1
Pdap1	0.00010773	0.326461	0.421	0.226	1
Mrpl58	0.000109774	0.29709	0.257	0.097	1
Septin11	0.00011352	0.355645	0.322	0.145	1
Ddx58	0.000115183	0.363481	0.336	0.156	1
Helz2	0.000118458	0.401989	0.467	0.263	1
Ly6c2	0.000120952	0.268707	0.257	0.102	1
Mif4gd	0.000123451	0.294633	0.668	0.468	1
Ddx54	0.000129567	0.288011	0.43	0.242	1
Bzw2	0.000130662	0.346361	0.173	0.048	1
Ifit1	0.000134086	0.458463	0.126	0.022	1
C1qb	0.000136394	-0.526496	0.229	0.398	1
Cxcl13	0.000139022	0.362695	0.103	0.011	1
Fli1	0.000139873	-0.472541	0.411	0.468	1
Txnl1	0.000141761	0.311904	0.364	0.183	1
Atm	0.000145014	0.29336	0.234	0.086	1
Gngt2	0.000146223	0.424369	0.477	0.274	1
Caprin1	0.000147104	0.360928	0.463	0.263	1
BC005624	0.000147817	-0.303005	0.397	0.419	1
Baz1a	0.000148717	0.286431	0.64	0.441	1
Anp32b	0.000150945	0.461841	0.738	0.548	1
Pop4	0.00015194	0.270154	0.178	0.048	1
Tvp23b	0.000154932	0.273239	0.21	0.07	1
Pqbp1	0.000155081	0.274516	0.379	0.199	1
H2-T22	0.000155687	0.396726	0.612	0.403	1
Snrpe	0.000156707	0.303986	0.836	0.656	1
Snx20	0.000156927	-0.333115	0.444	0.468	1
Cdc37	0.000157929	0.259355	0.551	0.355	1
Plaat3	0.000159737	0.433901	0.36	0.177	1
Cenps	0.000160693	0.308178	0.178	0.048	1
Emp3	0.000163365	-0.485002	0.332	0.473	1
Rars	0.000167452	0.397854	0.29	0.124	1
Kdm6b	0.000170914	0.35707	0.425	0.237	1
Ets1	0.00017267	-0.41173	0.804	0.876	1
Fcmr	0.00017426	-0.456834	0.701	0.839	1
Chmp4b	0.00017577	0.332636	0.565	0.366	1
Gimap4	0.000176155	0.274218	0.678	0.478	1
Jak1	0.000176903	-0.369645	0.696	0.699	1
Capg	0.000178345	0.433328	0.715	0.516	1
Smad7	0.000181852	-0.392377	0.439	0.446	1
Dhx40	0.000183356	-0.327313	0.187	0.22	1
Pmf1	0.00018352	0.255316	0.383	0.204	1
Lgmn	0.000184753	-0.502484	0.318	0.376	1
Acbd5	0.000186774	-0.407257	0.206	0.274	1
Dnajc7	0.000190245	0.643145	0.71	0.527	1
Nsd1	0.000190821	-0.312275	0.495	0.511	1
Hexb	0.000196436	-0.425867	0.304	0.403	1
Cox5a	0.000198653	0.29386	0.71	0.511	1
Mybbp1a	0.000199884	0.349759	0.308	0.14	1
Nop58	0.000200972	0.4841	0.36	0.177	1
Bcl11a	0.000201942	0.477318	0.603	0.403	1
Eif3d	0.000203108	0.34375	0.57	0.366	1
Gmfg	0.000204238	-0.315408	0.757	0.801	1
Tra2a	0.000204924	-0.340366	0.762	0.769	1
H2-Eb2	0.000206109	0.343703	0.421	0.237	1
Cdc25b	0.000207405	-0.492417	0.121	0.242	1
Ndufa3	0.000207912	0.300484	0.603	0.398	1
Mrpl21	0.00020991	0.330581	0.332	0.156	1
Zfp36l2	0.000213308	-0.40266	0.776	0.79	1
Mars1	0.000214146	0.260846	0.224	0.081	1
Zup1	0.000217747	0.430086	0.603	0.398	1
Ube2l6	0.00021833	0.365929	0.182	0.054	1
Cirbp	0.000222083	-0.449471	0.439	0.543	1
Mthfd2	0.000224997	0.286379	0.145	0.032	1
Rrp1	0.000227974	0.282925	0.547	0.349	1
Parp9	0.00022806	0.291149	0.313	0.151	1
Oip5os1	0.00022903	-0.374242	0.28	0.333	1
Myo1e	0.000233834	0.282537	0.449	0.263	1
Ldha	0.000240583	0.42223	0.664	0.462	1
Eif2ak3	0.000241061	-0.462346	0.136	0.215	1
Isoc1	0.000241786	0.27202	0.126	0.027	1
Hspa1b	0.000251287	-0.764569	0.033	0.134	1
Fnbp4	0.000253151	-0.260285	0.332	0.312	1
Selenos	0.000256093	0.265444	0.435	0.253	1
Fkbp4	0.000270901	0.356219	0.449	0.258	1
Ssh2	0.000281524	-0.508554	0.631	0.661	1
Abca1	0.000283233	-0.513865	0.266	0.344	1
Avl9	0.000286111	-0.405274	0.374	0.419	1
Stk4	0.000286443	-0.250537	0.463	0.446	1
Cpsf6	0.00028718	-0.37027	0.369	0.403	1
Pttg1	0.000288848	-0.438679	0.051	0.167	1
Leng8	0.000292518	-0.416461	0.192	0.247	1
Gem	0.000295436	0.264304	0.374	0.215	1
Aldh2	0.000295802	-0.321878	0.5	0.538	1
Nrip1	0.000301121	0.371629	0.248	0.097	1
Dusp11	0.000305581	-0.313395	0.5	0.511	1
Ccl5	0.00030569	0.416198	0.285	0.124	1
Nisch	0.000306875	-0.371214	0.364	0.403	1
Itpr1	0.000312203	0.41268	0.327	0.156	1
Gripap1	0.000315341	0.27664	0.336	0.167	1
Rsl24d1	0.000315443	0.282502	0.364	0.188	1
Sinhcaf	0.000318403	0.285136	0.29	0.134	1
1110059E24Rik	0.000318678	-0.29907	0.379	0.392	1
Ift140	0.000324701	0.2633	0.168	0.048	1
Kmt2a	0.000324855	-0.297153	0.57	0.575	1
Jak2	0.000325127	-0.437369	0.215	0.29	1
Txn1	0.000328151	0.365902	0.537	0.344	1
Oxr1	0.000332568	-0.429111	0.14	0.226	1
Cdk9	0.000332821	-0.276697	0.374	0.387	1
Psma2	0.000343142	0.319296	0.72	0.527	1
Lars	0.000343355	0.414218	0.266	0.118	1
Mrps24	0.000346116	-0.287997	0.383	0.371	1
Stip1	0.000346497	0.26022	0.308	0.145	1
Clec2i	0.000351649	-0.55396	0.35	0.435	1
4932438A13Rik	0.000357133	-0.26431	0.341	0.306	1
Tnfaip8l2	0.000357136	-0.431343	0.224	0.323	1
Snrpd3	0.00036715	0.330641	0.509	0.317	1
Sqstm1	0.000368902	-0.268933	0.322	0.306	1
Trnau1ap	0.000369488	0.252638	0.266	0.113	1
Clic4	0.000381466	0.335273	0.355	0.183	1
Nars	0.000390606	0.472129	0.379	0.204	1
Pafah1b1	0.000391463	-0.327465	0.556	0.575	1
Btg1	0.000392122	-0.373	0.981	0.989	1
Tapbpl	0.000411198	0.270382	0.299	0.14	1
Cct8	0.000413569	0.343837	0.607	0.414	1
Pmepa1	0.000415983	0.372331	0.35	0.183	1
Slc15a2	0.000416267	-0.446729	0.028	0.129	1
H2-DMb2	0.00041972	0.307099	0.85	0.688	1
Atp5g2	0.000428547	0.278265	0.888	0.747	1
Eif4g1	0.000436441	0.260233	0.439	0.263	1
Fam214a	0.000436555	-0.459428	0.14	0.263	1
Arhgap17	0.000436598	-0.345819	0.486	0.516	1
Apobec1	0.000445237	-0.453881	0.178	0.285	1
Sun2	0.000445456	-0.344809	0.266	0.29	1
Rrp9	0.000448091	0.264411	0.192	0.065	1
Ptges3	0.00044989	0.268681	0.579	0.387	1
Abi3	0.000453494	0.31438	0.28	0.124	1
Nop10	0.000454694	0.398397	0.631	0.435	1
Odc1	0.000460322	0.386049	0.322	0.156	1
Cd81	0.000460596	-0.29929	0.547	0.554	1
Kdm7a	0.000462846	-0.417232	0.439	0.516	1
H1f4	0.000467598	-0.51177	0.35	0.5	1
Scp2	0.000473522	0.3502	0.463	0.274	1
Dusp1	0.000475831	-0.550335	0.379	0.457	1
Pa2g4	0.000482368	0.390358	0.463	0.274	1
Snrpa1	0.000485131	0.343409	0.285	0.129	1
Nudc	0.000504131	0.352428	0.444	0.258	1
Zfp277	0.000509002	0.300162	0.234	0.091	1
Psmc2	0.000512624	0.265583	0.393	0.22	1
Sfpq	0.000516168	-0.330534	0.752	0.737	1
Ube2b	0.000518004	-0.280697	0.598	0.608	1
Mycbp2	0.000518859	0.350749	0.72	0.532	1
Eif3b	0.000519419	0.306607	0.355	0.188	1
Hnrnpl	0.000529652	-0.379642	0.425	0.462	1
Atic	0.000531501	0.251571	0.234	0.097	1
Ppp1r16b	0.000533542	0.433616	0.514	0.323	1
Arl5c	0.000540865	-0.502059	0.276	0.387	1
Mier1	0.00054224	-0.299149	0.481	0.489	1
Polr2a	0.000542992	-0.305387	0.542	0.548	1
Zfand6	0.000579442	-0.349025	0.313	0.36	1
Gpr65	0.000585568	0.350635	0.224	0.086	1
Marchf7	0.000591991	-0.349557	0.35	0.387	1
Zfp593	0.000597157	0.282686	0.215	0.081	1
Hivep2	0.000600861	-0.294268	0.299	0.317	1
Ndufa12	0.000607058	0.28497	0.449	0.269	1
Lyz2	0.000608201	-0.79835	0.411	0.452	1
9430038I01Rik	0.000617496	-0.451599	0.121	0.204	1
Traf1	0.000619158	0.468316	0.318	0.156	1
Angel2	0.000634494	-0.380752	0.28	0.312	1
Nudt5	0.000638002	0.282059	0.215	0.081	1
Sh3bgrl3	0.000638893	0.257642	0.972	0.914	1
Smarca4	0.000641484	-0.296165	0.285	0.312	1
Ctsd	0.000642575	-0.426077	0.215	0.269	1
Sarnp	0.000647486	0.258517	0.547	0.36	1
Ttc14	0.000651545	-0.428064	0.458	0.548	1
Tbl1x	0.000657739	0.262174	0.252	0.113	1
Lamp2	0.000673951	-0.256864	0.262	0.274	1
Slc38a2	0.000675304	-0.313624	0.799	0.785	1
Rassf3	0.000691817	-0.403191	0.154	0.247	1
Rpl13a	0.000694424	-0.329702	0.846	0.866	1
Mrps5	0.000701233	0.257118	0.252	0.113	1
Arhgap30	0.000702545	0.359386	0.701	0.516	1
Cybb	0.000713503	0.533083	0.692	0.522	1
Rfx7	0.000716127	-0.326712	0.327	0.36	1
Naa38	0.000716214	0.267742	0.322	0.161	1
Paip2	0.00071676	-0.29038	0.659	0.656	1
Tpr	0.000718363	0.254484	0.771	0.597	1
Phgdh	0.000726047	0.398255	0.402	0.226	1
Psmc3	0.000744288	0.318622	0.444	0.263	1
N4bp2l1	0.000751537	-0.393586	0.22	0.285	1
Purb	0.000751842	-0.275443	0.5	0.495	1
Eef1g	0.000770042	0.256599	0.953	0.849	1
Set	0.000770636	0.432712	0.794	0.634	1
Mrpl36	0.000777767	0.285305	0.308	0.151	1
Prdx1	0.000787289	0.30471	0.673	0.489	1
Ctsc	0.000788468	0.279262	0.621	0.441	1
Eif3c	0.000788563	0.395016	0.612	0.425	1
Ncl	0.000792799	0.589629	0.864	0.769	1
Gpd1l	0.000814479	-0.405627	0.126	0.242	1
Twf2	0.000825284	-0.263377	0.285	0.296	1
Rasgef1b	0.000829986	0.280844	0.192	0.07	1
Jaml	0.000836508	0.300067	0.15	0.043	1
Rtf2	0.000848385	0.272982	0.36	0.194	1
Ypel3	0.000849687	-0.447473	0.528	0.64	1
Mphosph10	0.000853589	0.31187	0.355	0.188	1
Tnfrsf13c	0.000861417	0.414489	0.551	0.366	1
Atp5e	0.000871996	0.327103	0.93	0.876	1
Susd3	0.000886116	-0.360456	0.308	0.355	1
Zc3h15	0.000917901	0.255619	0.547	0.366	1
Ppil4	0.000923285	-0.349981	0.308	0.349	1
Arhgef3	0.000930057	0.25601	0.318	0.172	1
Il21r	0.000932206	0.306552	0.5	0.323	1
Ccr7	0.000949517	-0.443932	0.542	0.548	1
Chchd2	0.000953451	0.321165	0.869	0.742	1
Slc15a4	0.00095871	-0.261274	0.252	0.253	1
Psap	0.000965815	-0.299508	0.664	0.656	1
Gramd1a	0.000975398	-0.381057	0.182	0.258	1
Lmnb1	0.00100258	0.275911	0.215	0.086	1
Gbp5	0.00100297	0.394517	0.21	0.081	1
H3f3a	0.00102675	-0.271816	1	1	1
Slc25a39	0.00103497	0.257103	0.21	0.081	1
Arid5b	0.00105901	-0.300413	0.346	0.376	1
Ogt	0.00106129	-0.369638	0.5	0.565	1
Hnrnpul2	0.00107594	-0.322161	0.421	0.441	1
Serpina3f	0.00107688	0.346625	0.201	0.075	1
Irgm2	0.00107848	0.276792	0.14	0.038	1
Plbd1	0.00108815	0.277807	0.168	0.054	1
Oat	0.00110601	-0.330439	0.327	0.366	1
Slbp	0.00110772	-0.410369	0.294	0.344	1
Ube2e1	0.0011479	0.299046	0.355	0.194	1
Prpf40a	0.00115933	-0.34977	0.444	0.468	1
Kif1b	0.00118782	0.271348	0.154	0.048	1
Akap8	0.00119906	-0.279192	0.285	0.28	1
Crebrf	0.00121728	-0.317247	0.374	0.392	1
Tia1	0.00126231	-0.393018	0.308	0.333	1
Hspa5	0.00128707	0.567469	0.762	0.618	1
H2az1	0.00129306	-0.288844	0.65	0.656	1
Stat3	0.00129528	0.36438	0.505	0.328	1
Gabpb2	0.00130601	-0.433291	0.341	0.435	1
Pfkp	0.00131318	0.375243	0.271	0.129	1
Cbl	0.00132567	-0.286095	0.294	0.317	1
Ubl3	0.0013386	-0.260042	0.523	0.527	1
Snhg15	0.00134377	0.313191	0.22	0.091	1
Neu1	0.00135973	-0.446931	0.201	0.29	1
Ube2l3	0.00140169	0.27617	0.584	0.409	1
Arid4b	0.00140218	-0.325256	0.561	0.543	1
Grap2	0.00141233	-0.464333	0.196	0.296	1
Rbm5	0.00148461	-0.39171	0.565	0.624	1
Phf20l1	0.00150529	-0.284223	0.397	0.387	1
Tubb4b	0.00150554	0.368257	0.5	0.323	1
Cdkn1b	0.00150832	-0.378911	0.379	0.435	1
Ero1lb	0.00158761	-0.406196	0.271	0.333	1
Usf2	0.00159911	-0.258996	0.313	0.333	1
Pcmtd2	0.00160278	-0.341748	0.093	0.172	1
Cxcr5	0.00161902	0.279147	0.449	0.285	1
Mdm4	0.00162305	-0.273504	0.407	0.43	1
Clk1	0.00162431	-0.378979	0.776	0.812	1
Calr	0.001625	0.488169	0.706	0.538	1
Mtarc2	0.0016541	-0.258074	0.467	0.495	1
Hspd1	0.00165794	0.535195	0.491	0.328	1
Ctsl	0.00165882	-0.314408	0.075	0.134	1
Eif2s1	0.00169285	0.259788	0.453	0.29	1
Ptbp3	0.00170091	-0.296381	0.748	0.753	1
Snx30	0.00171187	-0.455135	0.238	0.371	1
Akr1b10	0.00172895	-0.280171	0.159	0.199	1
Cdc42se1	0.00173884	-0.258736	0.388	0.387	1
Zfp318	0.00176055	-0.291208	0.453	0.43	1
Kif21b	0.00176377	-0.436696	0.257	0.382	1
Mrpl17	0.00181224	0.341977	0.271	0.134	1
Hip1r	0.00181571	-0.33718	0.276	0.296	1
Mrps7	0.00182596	0.260843	0.308	0.161	1
Coa6	0.00182796	0.264065	0.21	0.091	1
Baz2b	0.00183216	-0.380996	0.43	0.484	1
Tcf3	0.00184646	-0.268919	0.383	0.387	1
Manf	0.00185218	0.342756	0.505	0.339	1
Lgals3bp	0.00185613	0.273729	0.262	0.124	1
Zfp266	0.00185964	-0.251128	0.164	0.167	1
Btbd7	0.00194726	-0.332176	0.192	0.242	1
Gtpbp4	0.00194884	0.309104	0.421	0.258	1
Mat2b	0.00196424	-0.282087	0.341	0.366	1
Map1lc3a	0.00196972	-0.405817	0.103	0.21	1
Cr2	0.00198454	0.291017	0.318	0.183	1
Srfbp1	0.0020087	0.274669	0.178	0.065	1
Runx1	0.00201917	-0.265291	0.276	0.263	1
Tlk1	0.00205613	-0.270364	0.276	0.274	1
Ttc5	0.00205727	-0.268021	0.215	0.215	1
Ccdc12	0.00208601	0.287254	0.509	0.339	1
Nxt1	0.002125	0.274336	0.224	0.097	1
Klf3	0.0021548	-0.497838	0.206	0.317	1
Tec	0.00217047	-0.261644	0.266	0.253	1
Rras2	0.00218294	-0.315665	0.117	0.172	1
Nmi	0.00219775	0.304171	0.439	0.274	1
Oxa1l	0.00222225	0.260088	0.36	0.21	1
Rictor	0.00222482	-0.304965	0.308	0.328	1
Daxx	0.00224737	0.357885	0.322	0.172	1
Ptma	0.00225194	0.309763	1	1	1
Ddx39	0.00238507	0.361511	0.341	0.188	1
Tbc1d23	0.00238525	-0.376538	0.112	0.194	1
Ptpn18	0.00238612	-0.313412	0.855	0.839	1
Mgat4a	0.00240149	0.258339	0.28	0.145	1
Cmtm6	0.00246365	-0.302269	0.243	0.29	1
Ptpn1	0.00250263	0.364481	0.607	0.435	1
Farsb	0.00259115	-0.317633	0.36	0.398	1
Resf1	0.00260133	-0.277933	0.514	0.522	1
Tomm70a	0.00260526	0.280431	0.313	0.167	1
Cd55	0.002627	-0.416382	0.533	0.618	1
Mlxip	0.00265942	-0.280163	0.266	0.285	1
Galnt11	0.00271697	-0.410904	0.22	0.285	1
Nr2c2	0.00274247	-0.372671	0.22	0.269	1
Rab6a	0.00275859	0.306654	0.248	0.118	1
Hspa9	0.00280256	0.353149	0.379	0.226	1
Mrps18a	0.00284101	-0.259713	0.196	0.204	1
Rassf2	0.0028737	-0.28069	0.28	0.28	1
Eif4a1	0.00290502	0.490097	0.752	0.618	1
Strap	0.00291867	0.25763	0.332	0.183	1
Nfkbid	0.00293425	-0.303033	0.393	0.414	1
Ppp1r10	0.00300382	-0.288718	0.379	0.387	1
Ccm2	0.00301113	-0.318377	0.336	0.409	1
Wasf2	0.00304045	-0.291029	0.523	0.559	1
C1qa	0.00307896	-0.507553	0.182	0.317	1
Il9r	0.00310489	0.281695	0.117	0.038	1
Ran	0.00312019	0.481314	0.678	0.548	1
Usp53	0.00319276	-0.420333	0.126	0.22	1
Cfl2	0.00336472	-0.290699	0.103	0.172	1
Zmym2	0.00337281	-0.306003	0.164	0.21	1
Kcnq1ot1	0.00343778	0.412439	0.561	0.392	1
H13	0.00347477	0.25701	0.364	0.215	1
Pnrc2	0.0035462	-0.260821	0.29	0.296	1
Tubb5	0.00356532	0.311005	0.715	0.565	1
Ddt	0.00358093	0.282534	0.322	0.177	1
Oard1	0.00358961	-0.252406	0.234	0.22	1
Rilpl2	0.00364486	0.306644	0.308	0.167	1
Ythdc1	0.00369368	-0.269568	0.491	0.484	1
Scaf11	0.00381976	-0.345817	0.631	0.661	1
Zfp608	0.00383275	-0.306445	0.252	0.274	1
Znrf2	0.00385469	-0.311917	0.224	0.274	1
Hbp1	0.00398463	-0.410537	0.201	0.323	1
Uba52	0.00399475	-0.327686	0.893	0.935	1
Cdk11b	0.00416807	-0.259075	0.458	0.452	1
Ifi208	0.00425832	0.315066	0.206	0.091	1
Blk	0.00428271	-0.279226	0.304	0.344	1
Ctdsp2	0.00428452	-0.35143	0.121	0.194	1
Fam111a	0.00431468	0.367018	0.584	0.419	1
Map4k2	0.004411	-0.357321	0.271	0.344	1
Cfp	0.004471	0.288482	0.107	0.032	1
Mapk3	0.00449462	-0.30298	0.093	0.161	1
Acbd3	0.00452758	-0.259976	0.276	0.274	1
Usp3	0.00459315	-0.334087	0.238	0.274	1
Fam117b	0.00463579	-0.372704	0.131	0.21	1
Upf3b	0.0046471	-0.342432	0.336	0.366	1
Hdlbp	0.00478114	0.254949	0.313	0.177	1
Kdm6a	0.00478266	-0.258804	0.201	0.231	1
Slc25a22	0.00480162	0.254938	0.136	0.048	1
Aatf	0.00495042	0.266563	0.229	0.108	1
Dck	0.00499294	-0.313326	0.262	0.328	1
Skil	0.00508013	0.284521	0.458	0.301	1
Haao	0.005093	-0.312733	0.35	0.403	1
Cd14	0.00516545	-0.266282	0.084	0.108	1
Samhd1	0.00527166	0.365303	0.855	0.737	1
Msi2	0.00554568	-0.364594	0.308	0.398	1
Serbp1	0.0057645	0.314967	0.888	0.812	1
Tpi1	0.00578419	0.277956	0.444	0.29	1
Icam1	0.00580939	0.407509	0.276	0.145	1
Eif6	0.00582697	0.25061	0.472	0.317	1
Rabgap1l	0.00593834	-0.262951	0.495	0.511	1
Rpl22l1	0.00599184	0.260429	0.925	0.86	1
Rgs2	0.00614932	0.409288	0.383	0.237	1
C1qc	0.00615682	-0.438423	0.187	0.263	1
Nop56	0.00616232	0.400338	0.477	0.323	1
Rin3	0.00621918	-0.304391	0.159	0.204	1
Dusp2	0.00631885	-0.345737	0.495	0.495	1
Rbm39	0.00637613	-0.253904	0.991	0.978	1
Baz2a	0.006528	-0.305167	0.318	0.355	1
Atp5j	0.00655154	0.266964	0.692	0.538	1
Neil1	0.0066126	-0.276695	0.084	0.134	1
Calm2	0.00661409	-0.253197	0.659	0.645	1
Fbxo4	0.00661519	0.265026	0.173	0.075	1
Fam160b1	0.00662256	-0.299042	0.084	0.124	1
Atr	0.00665205	0.307931	0.238	0.118	1
Pdlim1	0.00667118	-0.258389	0.051	0.118	1
Zfp740	0.00675196	-0.321111	0.196	0.247	1
Ganc	0.00679017	-0.251789	0.126	0.156	1
Gadd45a	0.00687058	-0.289866	0.093	0.124	1
Dhx58	0.00691483	0.266873	0.187	0.081	1
H3c1	0.00705811	-0.294313	0.126	0.151	1
Pkn1	0.00721595	-0.335957	0.393	0.409	1
Tsc22d3	0.00752304	-0.352312	0.836	0.876	1
Nipa2	0.00766177	-0.298925	0.308	0.317	1
Cd200	0.0078216	-0.405021	0.206	0.263	1
Gps1	0.00787034	0.279408	0.271	0.145	1
Ppp1cc	0.00787972	-0.257178	0.505	0.489	1
Rnf11	0.00795854	-0.252667	0.079	0.118	1
Zfp148	0.00806837	-0.310617	0.308	0.355	1
Tyrobp	0.00815183	-0.315172	0.322	0.349	1
Fcho1	0.0081633	-0.260383	0.121	0.172	1
Coro2a	0.00820202	0.261854	0.215	0.102	1
Nt5c3	0.00821632	0.294385	0.215	0.102	1
Crebbp	0.00821687	-0.316309	0.336	0.371	1
Ndufaf4	0.00827072	0.284524	0.192	0.086	1
Mt1	0.0083547	-0.279124	0.098	0.134	1
Pcmtd1	0.00846935	-0.342777	0.304	0.349	1
4930523C07Rik	0.00871256	-0.296743	0.78	0.785	1
Traf3ip3	0.00900831	-0.291615	0.411	0.457	1
Eif3j1	0.00905946	-0.309648	0.145	0.204	1
Gnl3	0.00918627	0.391201	0.523	0.371	1
Nrm	0.00924509	-0.332067	0.248	0.285	1
Filip1l	0.00924878	-0.27207	0.584	0.57	1
Ltb	0.0093641	0.332912	0.907	0.817	1
Mndal	0.00950825	0.31839	0.841	0.715	1
Tex261	0.00979611	-0.308977	0.206	0.253	1
Nolc1	0.00988224	0.262322	0.299	0.172	1
Notch2	0.00997626	-0.323972	0.238	0.296	1
Stt3b	0.00998705	-0.250749	0.271	0.28	1
Maml3	0.0101049	-0.35866	0.075	0.151	1
Zpr1	0.0103098	-0.258802	0.154	0.172	1
Atg16l2	0.0104995	-0.298539	0.136	0.188	1
Gch1	0.010737	-0.296547	0.159	0.231	1
Dipk1a	0.0107528	-0.388309	0.21	0.29	1
Vezf1	0.0108274	-0.352878	0.224	0.269	1
Arid4a	0.0109284	-0.32098	0.393	0.457	1
Impact	0.010931	-0.364498	0.206	0.258	1
Ubn2	0.0109638	-0.28802	0.35	0.36	1
Zbtb44	0.0112929	-0.297	0.154	0.199	1
Satb1	0.0113139	-0.360374	0.607	0.683	1
Krit1	0.0113758	-0.367207	0.402	0.468	1
Klf10	0.0114079	-0.310505	0.047	0.108	1
Esco1	0.0116551	-0.355984	0.21	0.306	1
Sgk3	0.011668	-0.290495	0.201	0.263	1
Snx1	0.0117823	-0.276356	0.192	0.21	1
Bmp2k	0.0120543	-0.304191	0.322	0.371	1
Ddb2	0.0121836	-0.280471	0.047	0.113	1
Sp100	0.012475	0.264798	0.846	0.726	1
Cdkn2aip	0.0125369	-0.323178	0.093	0.177	1
Ncoa2	0.0125942	-0.266207	0.215	0.247	1
Hist1h2ap	0.0126077	-0.319901	0.145	0.258	1
H2aw	0.0126101	-0.328259	0.103	0.156	1
Ddx46	0.0128664	-0.287155	0.411	0.478	1
Uvssa	0.0129451	-0.387684	0.131	0.226	1
Snx29	0.0133586	-0.258969	0.276	0.274	1
Smchd1	0.0135833	0.294543	0.743	0.608	1
Rell1	0.0136815	-0.268494	0.047	0.102	1
Rbm25	0.0136834	-0.273118	0.776	0.774	1
Uhrf2	0.0137249	-0.256851	0.332	0.344	1
D10Wsu102e	0.0143078	0.307218	0.276	0.156	1
Ralbp1	0.0143223	-0.334994	0.299	0.349	1
Zfp821	0.0144415	-0.300247	0.061	0.108	1
Klf2	0.0146297	-0.384807	0.766	0.817	1
Arhgef18	0.0147165	-0.28019	0.411	0.462	1
Sdf2l1	0.014774	0.345593	0.178	0.081	1
Chchd10	0.0148606	0.383118	0.659	0.516	1
AC149090.1	0.0152171	0.578598	0.617	0.478	1
Rab2a	0.0152263	-0.283447	0.322	0.376	1
Xist	0.0154711	-0.342365	0.869	0.871	1
Gpatch8	0.0155624	-0.256384	0.322	0.323	1
Gar1	0.015712	0.294798	0.252	0.14	1
Cd83	0.0157997	0.4682	0.519	0.376	1
Rad18	0.0158041	-0.278275	0.093	0.134	1
H1f3	0.0158216	-0.305648	0.098	0.188	1
Ccdc82	0.0158219	-0.284584	0.164	0.199	1
Ahctf1	0.0158876	-0.262415	0.266	0.28	1
Capza1	0.0159703	0.317939	0.444	0.306	1
Wdr45b	0.0161941	-0.300315	0.131	0.21	1
Prkd3	0.0166875	-0.296596	0.065	0.14	1
Rasgrp2	0.0168282	-0.337012	0.407	0.5	1
Ercc5	0.0171045	-0.259661	0.098	0.124	1
Smarca2	0.0171112	-0.255991	0.238	0.274	1
Fosl2	0.0176507	-0.380682	0.056	0.113	1
Zer1	0.0176895	-0.278461	0.14	0.183	1
Msh2	0.018105	-0.274941	0.079	0.129	1
Epb41	0.0184202	-0.301757	0.257	0.312	1
Atg101	0.0185019	-0.276041	0.168	0.188	1
Rexo2	0.0185179	0.322876	0.322	0.199	1
Pi4k2a	0.0189545	-0.326946	0.084	0.156	1
Hdac5	0.0191304	-0.254058	0.103	0.161	1
Slc25a37	0.0193737	-0.28738	0.21	0.242	1
Crem	0.0196277	0.354341	0.29	0.172	1
Ifi213	0.0203578	-0.296348	0.056	0.134	1
Junb	0.0210347	-0.262325	0.897	0.849	1
Mnat1	0.0212672	-0.264278	0.089	0.129	1
Mfsd10	0.0213272	-0.281427	0.103	0.161	1
Camkk2	0.0214265	-0.323675	0.084	0.134	1
Thap3	0.0215489	-0.273027	0.164	0.215	1
Samd4b	0.0221176	-0.277231	0.084	0.151	1
Ldlrap1	0.0221979	-0.264601	0.07	0.124	1
Jakmip1	0.0223337	-0.305523	0.131	0.226	1
Cct2	0.0224244	0.278549	0.626	0.489	1
Gadd45b	0.0234046	0.307644	0.28	0.167	1
Ssh1	0.0243337	-0.267236	0.145	0.188	1
Rasa3	0.0246302	-0.255569	0.29	0.29	1
Stx17	0.0246624	-0.281429	0.14	0.183	1
Tsc22d1	0.0247204	-0.432073	0.037	0.102	1
Nfam1	0.0252661	-0.274835	0.079	0.124	1
Ing4	0.0259238	-0.274212	0.182	0.215	1
Ffar1	0.0259615	-0.270395	0.103	0.177	1
Iglc2	0.0259878	-0.265004	0.869	0.919	1
Hsp90aa1	0.0262692	0.254495	0.822	0.71	1
Nbr1	0.0264315	-0.27484	0.145	0.177	1
Lactb	0.0266999	-0.25826	0.126	0.194	1
Lztfl1	0.0272956	-0.28443	0.178	0.183	1
Mau2	0.0278735	-0.262678	0.276	0.301	1
Itgb1	0.0284058	0.291599	0.196	0.102	1
H4c3	0.0302287	-0.29261	0.079	0.14	1
Tspan13	0.0307278	-0.342855	0.322	0.403	1
Mapre2	0.0307918	-0.275146	0.14	0.183	1
Irs2	0.0313319	-0.427059	0.168	0.21	1
Acp5	0.0313641	-0.276716	0.416	0.532	1
Fcrl1	0.0313887	0.298266	0.416	0.29	1
Ldb1	0.0320671	-0.256643	0.243	0.253	1
Ybx3	0.0322769	0.265609	0.294	0.183	1
Drap1	0.0324565	-0.264038	0.364	0.414	1
Sfn	0.0330222	-0.317414	0.15	0.22	1
Cecr2	0.0331707	-0.306824	0.075	0.14	1
Zfp652	0.0336511	-0.306447	0.201	0.28	1
Mtf2	0.0346826	-0.297863	0.201	0.263	1
Igkc	0.035961	-0.57921	0.949	0.989	1
Prim2	0.0360019	-0.264946	0.079	0.124	1
Stk17b	0.0363432	-0.263064	0.963	0.946	1
Man2a2	0.0363524	-0.272767	0.164	0.199	1
Ifi203	0.0370911	0.270687	0.799	0.688	1
Tex10	0.0379802	-0.287027	0.178	0.21	1
Gse1	0.0382891	-0.285171	0.103	0.156	1
Marchf6	0.0399221	-0.268408	0.117	0.145	1
Brwd1	0.0405439	-0.276296	0.285	0.339	1
Dmxl1	0.0410551	-0.298216	0.449	0.452	1
Mxd4	0.0415797	-0.277654	0.196	0.242	1
Hhex	0.042031	-0.271681	0.285	0.312	1
Calhm6	0.0450611	0.278889	0.168	0.091	1
Mbtps1	0.0461482	-0.274714	0.168	0.247	1
Paf1	0.0475142	-0.286021	0.164	0.199	1
Oga	0.0510057	-0.294289	0.201	0.247	1
Scarb2	0.0527173	-0.253066	0.107	0.156	1
Ccl4	0.0529233	-0.258021	0.121	0.21	1
Trib2	0.053727	-0.276868	0.079	0.151	1
Ndel1	0.0561632	-0.293299	0.168	0.22	1
Anxa5	0.0572811	-0.264397	0.131	0.172	1
Hvcn1	0.0637082	-0.282044	0.491	0.516	1
Lgals3	0.0641508	-0.552702	0.121	0.183	1
Rnf13	0.0642287	-0.265387	0.196	0.253	1
Glipr1	0.0653358	0.286191	0.168	0.091	1
Hipk1	0.0663588	-0.287838	0.374	0.419	1
Pdxdc1	0.0749163	-0.254681	0.121	0.161	1
Isg20l2	0.0753063	-0.267754	0.112	0.161	1
Iglc3	0.0754711	-0.258289	0.836	0.882	1
Irak1	0.0779818	-0.258406	0.22	0.258	1
Dennd6a	0.0824635	-0.263144	0.168	0.247	1
Tecpr1	0.0878287	-0.274431	0.201	0.237	1
Cir1	0.09875	-0.254149	0.196	0.258	1
Cxxc5	0.0992086	-0.258381	0.196	0.237	1
Irak2	0.102876	-0.265633	0.154	0.21	1
Rflnb	0.103655	-0.283589	0.089	0.151	1
H2ac8	0.12466	-0.271019	0.112	0.167	1
Dnajc2	0.129762	0.25248	0.397	0.301	1
Cxcl10	0.242522	0.423685	0.126	0.081	1
Ly6d	0.253883	0.263913	0.907	0.892	1
S100a6	0.324246	0.475276	0.262	0.215	1
Ifitm1	0.343809	1.17954	0.084	0.129	1
Iglc1	0.881373	0.251153	0.364	0.36	1

## Sheet: Baso
	p_val	avg_log2FC	pct.1	pct.2	p_val_adj
Gm8797	4.55435e-05	2.10188	0.783	0.077	0.824384
Apoe	7.32735e-05	-3.64135	0.217	0.846	1
Furin	0.000297775	-1.50383	1	1	1
Sec61g	0.000514359	1.20777	1	0.692	1
Acat1	0.000724071	0.728341	0.478	0	1
Zfp68	0.00115652	-0.474048	0	0.385	1
Bri3bp	0.00115652	-0.61478	0	0.385	1
Cnot6l	0.00139247	-1.15519	0.348	0.846	1
Dnaja1	0.00148779	-1.34849	0.913	0.846	1
Nubp1	0.00152758	0.549798	0.435	0	1
Gm26802	0.00152758	0.949338	0.435	0	1
Tmem156	0.00152758	0.976232	0.435	0	1
Tnfaip3	0.00154476	-1.57538	0.783	0.846	1
Eif4b	0.00174099	-1.16126	0.609	0.692	1
Capza2	0.00191306	-0.72797	0.826	0.692	1
Mcpt4	0.00204259	3.33394	0.478	0.231	1
Mecp2	0.00231527	-0.918371	0.043	0.538	1
Fibp	0.00311146	0.621245	0.391	0	1
Usp16	0.00311146	0.72941	0.391	0	1
Mrto4	0.00311146	0.573001	0.391	0	1
mt-Atp8	0.00311146	0.44204	0.391	0	1
Lsm7	0.00311146	0.526965	0.391	0	1
1110008P14Rik	0.00311146	0.674634	0.391	0	1
Srp19	0.00382317	0.480231	0.652	0.154	1
Tnfaip8	0.00386523	-0.714381	1	0.923	1
Atp11b	0.0039673	-0.716231	0.391	0.923	1
Rnh1	0.00431128	-1.01276	0.696	0.769	1
Gapdh	0.00455051	0.776802	1	0.846	1
Crip1	0.0045859	0.898832	0.783	0.923	1
Pyroxd1	0.00461215	-0.306924	0	0.308	1
Arl11	0.00461215	-0.467404	0	0.308	1
N4bp2	0.00461215	-0.537223	0	0.308	1
Rxrb	0.00461215	-0.503521	0	0.308	1
Tfe3	0.00461215	-0.572252	0	0.308	1
Fgd4	0.00461215	-0.544643	0	0.308	1
Itgax	0.00461215	-0.743143	0	0.308	1
L3mbtl3	0.00461215	-0.496151	0	0.308	1
Nfam1	0.00470213	-0.852504	0.217	0.769	1
Kcnq1ot1	0.004921	-0.953418	0.435	0.231	1
Csrnp1	0.00500797	-1.59056	0.522	0.923	1
Slc7a8	0.00543281	-1.11417	0.652	0.769	1
Eif3j1	0.00553398	-0.876577	0.13	0.615	1
Ap1s3	0.00614711	0.491243	0.348	0	1
Mgat4b	0.00614711	0.500734	0.348	0	1
Mybbp1a	0.00614711	0.58694	0.348	0	1
Arap3	0.00614711	0.605454	0.348	0	1
Gorasp2	0.00614711	0.5717	0.348	0	1
Eif3j2	0.00614711	0.553516	0.348	0	1
Psmg2	0.00614711	0.510987	0.348	0	1
Zc3h12a	0.00617492	-0.98114	0.174	0.692	1
Adgre5	0.00684158	-0.304685	0.826	0.538	1
Csf2rb	0.00712141	-0.941573	0.87	1	1
Txndc17	0.00756605	1.0114	0.826	0.308	1
Ctnnb1	0.00766583	-1.32184	0.522	0.846	1
Cd74	0.00769132	1.23174	0.826	0.308	1
Gadd45a	0.00849892	-0.366309	0.087	0.462	1
Sqstm1	0.00876358	-1.18455	0.565	0.846	1
Reep5	0.0091333	0.840482	0.87	0.846	1
Gm10138	0.00953891	-0.688489	0.043	0.462	1
Sf1	0.00984798	-0.711708	0.565	0.538	1
Elob	0.009911	0.707134	0.957	0.538	1
Krtcap2	0.0100207	1.03362	0.783	0.308	1
4833407H14Rik	0.0104126	-0.886386	0.043	0.462	1
Ccl4	0.0105442	-0.361218	0.609	1	1
Smarcd2	0.010557	-0.658083	0.13	0.615	1
Tbl1xr1	0.0107922	-0.71603	0.217	0.692	1
Mrps24	0.0110706	0.847598	0.739	0.231	1
Cdc37l1	0.0115575	-0.943962	0.087	0.538	1
Hmg20a	0.0118294	0.540265	0.304	0	1
A430005L14Rik	0.0118294	0.376863	0.304	0	1
Elof1	0.0118294	0.451213	0.304	0	1
Mbd3	0.0118294	0.546499	0.304	0	1
Mpv17	0.0118294	0.447045	0.304	0	1
Osbp	0.0118294	0.339764	0.304	0	1
Rapgef1	0.0118294	0.357193	0.304	0	1
Rpp25l	0.0118294	0.476929	0.304	0	1
Slc9a8	0.0118294	0.389512	0.304	0	1
Yif1a	0.0118294	0.492932	0.304	0	1
Eef1akmt1	0.0118294	0.444645	0.304	0	1
Golm1	0.0118294	0.387487	0.304	0	1
Ythdf2	0.0118294	0.450539	0.304	0	1
Exoc5	0.0118294	0.450705	0.304	0	1
Ube2j1	0.0118294	0.524281	0.304	0	1
Rab19	0.0118294	0.576898	0.304	0	1
Rps6ka1	0.0121321	-0.847152	0.304	0.769	1
Gmip	0.0121721	-0.433577	0.348	0.231	1
Prpf19	0.012314	-0.275477	0.348	0.154	1
Tecpr1	0.0124139	-1.08765	0.217	0.615	1
Bod1l	0.0138465	-0.640755	0.522	0.462	1
Psmb4	0.0138908	0.948137	0.565	0.154	1
Slc30a7	0.014472	-0.918196	0.087	0.462	1
Crlf2	0.0145724	-1.16709	0.435	0.692	1
Hnrnpk	0.0164088	-0.775995	0.913	1	1
Pnisr	0.0165234	-0.950548	0.217	0.692	1
Tmed3	0.01661	0.936422	0.609	0.154	1
Ago4	0.0173288	-0.304258	0	0.231	1
Armcx2	0.0173288	-0.271291	0	0.231	1
Ciao1	0.0173288	-0.417756	0	0.231	1
Dpy19l4	0.0173288	-0.441408	0	0.231	1
Ercc5	0.0173288	-0.327339	0	0.231	1
Fnta	0.0173288	-0.282893	0	0.231	1
Gm4356	0.0173288	-0.325611	0	0.231	1
Map3k11	0.0173288	-0.316849	0	0.231	1
Mbd5	0.0173288	-0.271291	0	0.231	1
Naa30	0.0173288	-0.304258	0	0.231	1
Pctp	0.0173288	-0.455732	0	0.231	1
Srcap	0.0173288	-0.317847	0	0.231	1
Thbs1	0.0173288	-1.27791	0	0.231	1
Zfp946	0.0173288	-0.317847	0	0.231	1
Atp8b5	0.0173288	-1.02241	0	0.231	1
2700038G22Rik	0.0173288	-0.409748	0	0.231	1
Csgalnact1	0.0173288	-0.410832	0	0.231	1
Mpdu1	0.0173288	-0.521387	0	0.231	1
Cyp4v3	0.0173288	-0.256179	0	0.231	1
Gm42711	0.0173288	-0.387525	0	0.231	1
Gpatch2	0.0173288	-0.252323	0	0.231	1
Rhobtb3	0.0173288	-0.252323	0	0.231	1
Aar2	0.0173288	-0.332394	0	0.231	1
Gid4	0.0173288	-0.58832	0	0.231	1
Ergic2	0.0173906	0.512032	0.478	0.077	1
Banf1	0.0174629	0.718225	0.522	0.077	1
Klhl6	0.017579	-0.64699	0.478	0.923	1
Gm12840	0.017921	0.875015	0.13	0.308	1
Homer2	0.0182806	-1.04049	0.261	0.462	1
H1f0	0.0184407	0.880004	0.217	0.308	1
Arl8a	0.0193842	-0.906624	0.217	0.538	1
Ube2r2	0.0197995	0.727551	0.609	0.154	1
Gata2	0.0204688	-0.814831	0.957	1	1
Psmc5	0.0210709	0.763992	0.609	0.154	1
Tnpo1	0.0215403	-0.364584	0.304	0.154	1
Mtmr3	0.0222326	-0.640166	0.043	0.385	1
Pclaf	0.0222646	0.880137	0.261	0	1
Tdrd5	0.0222646	0.371187	0.261	0	1
Atf2	0.0222646	0.264256	0.261	0	1
Clock	0.0222646	0.265814	0.261	0	1
Mta3	0.0222646	0.526628	0.261	0	1
Ptrh2	0.0222646	0.272161	0.261	0	1
Trafd1	0.0222646	0.629089	0.261	0	1
Apeh	0.0222646	0.404623	0.261	0	1
Cdt1	0.0222646	0.395954	0.261	0	1
Ifi203	0.0222646	0.711781	0.261	0	1
Med29	0.0222646	0.388856	0.261	0	1
Sirt1	0.0222646	0.392426	0.261	0	1
Ap3s2	0.0222646	0.362974	0.261	0	1
Tsr3	0.0222646	0.38685	0.261	0	1
Arhgef12	0.0222646	0.389381	0.261	0	1
Arl2	0.0222646	0.496072	0.261	0	1
Cep85	0.0222646	0.626999	0.261	0	1
Copz2	0.0222646	0.416667	0.261	0	1
Crcp	0.0222646	0.426288	0.261	0	1
Creld2	0.0222646	0.510866	0.261	0	1
Dhdds	0.0222646	0.452433	0.261	0	1
Idi1	0.0222646	0.465732	0.261	0	1
Ltc4s	0.0222646	0.349044	0.261	0	1
Mfsd1	0.0222646	0.327488	0.261	0	1
Mrps7	0.0222646	0.38306	0.261	0	1
Nudt19	0.0222646	0.480365	0.261	0	1
Oat	0.0222646	0.442222	0.261	0	1
Rfk	0.0222646	0.340827	0.261	0	1
Smim8	0.0222646	0.521335	0.261	0	1
Tep1	0.0222646	0.76548	0.261	0	1
Tusc3	0.0222646	0.300659	0.261	0	1
Dut	0.0222646	0.572299	0.261	0	1
Rrp15	0.0222646	0.381202	0.261	0	1
S100pbp	0.0222646	0.400051	0.261	0	1
Taz	0.0222646	0.538544	0.261	0	1
Abracl	0.0226328	0.948354	0.739	0.385	1
Prdx6	0.0232784	-1.031	0.652	0.615	1
Ndufa10	0.0237446	0.597557	0.696	0.231	1
Klhl24	0.0239377	-0.639225	0.043	0.385	1
Rnf115	0.0246246	0.959794	0.478	0.077	1
Wls	0.0247477	0.906584	0.565	0.154	1
Tespa1	0.0249673	-0.702169	0.783	0.692	1
Csnk1e	0.0263283	-0.927932	0.043	0.385	1
Rap1a	0.0270216	-0.459442	0.826	0.692	1
Ddx5	0.0271288	-0.84006	1	1	1
Rev3l	0.0279405	-1.0769	0.043	0.385	1
Pgs1	0.0279633	-1.02301	0.261	0.308	1
Mxd1	0.0283607	0.438529	0.391	0.692	1
Suco	0.0285197	0.497898	0.565	0.154	1
Hspa8	0.0288154	-0.858561	1	1	1
C1qb	0.0288766	-1.68963	0.261	0.692	1
Ubc	0.0292849	-1.1418	0.957	1	1
Psmb9	0.0294082	0.905506	0.652	0.231	1
Uhrf2	0.0298655	-0.41157	0.043	0.385	1
Mien1	0.0307719	0.45287	0.565	0.154	1
Zmat2	0.0323842	0.668929	0.478	0.077	1
Usp15	0.0326089	0.363486	0.435	0.077	1
Gpr171	0.0329853	-0.708644	0.391	0.538	1
Atp6v0e	0.0331037	0.563828	0.913	0.538	1
Anxa3	0.0342898	-1.12014	0.043	0.385	1
Dynll1	0.0349331	-1.05018	0.652	0.846	1
Rbm33	0.0349693	-0.570035	0.087	0.462	1
Aimp1	0.0351936	0.827937	0.652	0.231	1
Tgoln1	0.036248	-0.73634	0.565	0.538	1
Ccl6	0.0362974	0.737619	0.478	0.615	1
Eid1	0.036813	0.757565	0.435	0.077	1
BC005624	0.0370978	0.581567	0.435	0.077	1
Atp1b1	0.0377915	-0.771554	0.609	0.769	1
Jun	0.0388076	-1.00653	0.957	0.923	1
Ifitm1	0.0391637	-0.383497	0.696	1	1
Ncor1	0.0396898	-0.458068	0.739	0.692	1
Purb	0.0401149	-0.501245	0.565	0.538	1
Calm3	0.0402267	0.722742	0.739	0.308	1
Tbc1d10c	0.0403284	-0.794274	0.391	0.769	1
Ampd3	0.0411604	0.37297	0.217	0	1
Epb41l4aos	0.0411604	0.357663	0.217	0	1
Gm17056	0.0411604	0.44677	0.217	0	1
Gtf2h2	0.0411604	0.252624	0.217	0	1
Ino80e	0.0411604	0.576815	0.217	0	1
Rnf181	0.0411604	0.416722	0.217	0	1
Slc4a7	0.0411604	0.362796	0.217	0	1
2300009A05Rik	0.0411604	0.498943	0.217	0	1
Acadvl	0.0411604	0.27137	0.217	0	1
Ak6	0.0411604	0.281795	0.217	0	1
Asf1b	0.0411604	0.330573	0.217	0	1
Cchcr1	0.0411604	0.327897	0.217	0	1
Cyren	0.0411604	0.318711	0.217	0	1
Fam160b1	0.0411604	0.375847	0.217	0	1
Frmpd1	0.0411604	0.284033	0.217	0	1
Gk	0.0411604	0.484163	0.217	0	1
Gopc	0.0411604	0.26116	0.217	0	1
Map3k5	0.0411604	0.287854	0.217	0	1
Med25	0.0411604	0.40168	0.217	0	1
Nol12	0.0411604	0.286445	0.217	0	1
Nsmaf	0.0411604	0.351481	0.217	0	1
Polr2l	0.0411604	0.288231	0.217	0	1
Prss34	0.0411604	0.45125	0.217	0	1
Pycrl	0.0411604	0.274506	0.217	0	1
Rufy1	0.0411604	0.327939	0.217	0	1
Slf2	0.0411604	0.365527	0.217	0	1
Socs4	0.0411604	0.308049	0.217	0	1
Ss18l2	0.0411604	0.276335	0.217	0	1
Suds3	0.0411604	0.423689	0.217	0	1
Tbc1d15	0.0411604	0.352834	0.217	0	1
Timm22	0.0411604	0.320434	0.217	0	1
Uckl1	0.0411604	0.285659	0.217	0	1
Usf1	0.0411604	0.526787	0.217	0	1
Vkorc1	0.0411604	0.35252	0.217	0	1
1190007I07Rik	0.0411604	0.276953	0.217	0	1
AU022252	0.0411604	0.282487	0.217	0	1
Abhd17b	0.0411604	0.424798	0.217	0	1
Adap1	0.0411604	0.355576	0.217	0	1
Arfip1	0.0411604	0.340942	0.217	0	1
Bcl9	0.0411604	0.270633	0.217	0	1
Camkmt	0.0411604	0.329115	0.217	0	1
Cfap97	0.0411604	0.49621	0.217	0	1
Dpp3	0.0411604	0.338216	0.217	0	1
Gfm1	0.0411604	0.446085	0.217	0	1
Gm42047	0.0411604	0.447294	0.217	0	1
Lrp12	0.0411604	0.270135	0.217	0	1
Mtx2	0.0411604	0.378099	0.217	0	1
Nfkbie	0.0411604	0.441828	0.217	0	1
Rab3d	0.0411604	0.316253	0.217	0	1
Sec23ip	0.0411604	0.342742	0.217	0	1
Serpine1	0.0411604	0.922839	0.217	0	1
Stard7	0.0411604	0.260303	0.217	0	1
Tia1	0.0411604	0.377122	0.217	0	1
Tjp1	0.0411604	0.291476	0.217	0	1
Ubtd1	0.0411604	0.252098	0.217	0	1
Zbtb43	0.0411604	0.358865	0.217	0	1
Arhgef3	0.0411604	0.349574	0.217	0	1
Dcaf10	0.0411604	0.407011	0.217	0	1
Dnajc21	0.0411604	0.402669	0.217	0	1
Tmem199	0.0411604	0.399266	0.217	0	1
Vps37a	0.0411604	0.488414	0.217	0	1
Zcchc2	0.0411604	0.291435	0.217	0	1
9130401M01Rik	0.0411604	0.344865	0.217	0	1
Anapc1	0.0411604	0.267196	0.217	0	1
Cers4	0.0411604	0.39432	0.217	0	1
Clcc1	0.0411604	0.356401	0.217	0	1
Gm4221	0.0411604	0.393067	0.217	0	1
Ints8	0.0411604	0.298373	0.217	0	1
Kat7	0.0411604	0.417715	0.217	0	1
Syce2	0.0411604	0.289278	0.217	0	1
Tacstd2	0.0411604	0.499109	0.217	0	1
Txndc15	0.0411604	0.379018	0.217	0	1
Nktr	0.0412741	-0.562997	0.435	0.846	1
Stk24	0.0420371	-0.623283	0.435	0.846	1
Commd3	0.0428927	0.609664	0.435	0.077	1
Tmod3	0.0429401	-0.557011	0.652	0.462	1
C1qa	0.0431514	-0.876591	0.435	0.308	1
Cdkn1a	0.0437262	-1.16772	0.696	0.846	1
Gm2a	0.0441263	1.20003	0.652	0.308	1
Mafg	0.0443257	-0.974285	0.261	0.615	1
Gadd45b	0.0449016	-0.968137	0.174	0.154	1
Cxcl10	0.0456351	-0.290954	0.261	0.077	1
Hs3st1	0.047107	-0.476123	0.478	0.385	1
Slc12a6	0.0475006	-0.933364	0.217	0.462	1
Plek	0.0477184	-1.23255	0.696	0.923	1
Pgls	0.0478814	0.385356	0.783	0.385	1
Serf2	0.0491051	0.561245	1	0.923	1
Cox5b	0.0495786	0.751864	0.913	0.692	1
Ehbp1l1	0.0496841	-0.857033	0.348	0.538	1
Nrip1	0.0499175	-0.638117	0.217	0.615	1
Iqgap2	0.0503874	0.97108	0.391	0.077	1
Insr	0.0509442	-0.738023	0.087	0.385	1
Dnase2a	0.0519009	-1.1352	0.217	0.462	1
Sat1	0.0519362	-0.940162	0.522	0.846	1
Dctn4	0.0519421	-0.714455	0.13	0.462	1
Atp5g1	0.0521391	0.892376	0.739	0.462	1
Cited2	0.0526307	-0.398522	0.435	0.308	1
Vps37b	0.0526524	-1.48677	0.435	0.769	1
Snrpe	0.0529095	0.593916	0.652	0.769	1
Ndufv3	0.0545025	0.746838	0.522	0.385	1
Tpr	0.05459	-0.79077	0.696	0.923	1
Elmo1	0.0562632	-0.847288	0.261	0.538	1
Gcnt1	0.0563369	-0.295729	0.565	0.923	1
Bri3	0.0572353	-0.813691	0.652	0.923	1
Gpx1	0.0572754	0.544577	0.783	0.846	1
Aak1	0.0586129	-0.388031	0.391	0.308	1
Sbds	0.0586496	-0.438865	0.217	0.615	1
Rab21	0.0590402	-0.692613	0.391	0.385	1
Psmc2	0.0591058	0.347531	0.522	0.154	1
Smim14	0.0598039	0.665855	0.696	0.308	1
Map3k2	0.0601176	-0.76338	0.174	0.231	1
S100a6	0.060556	-1.45418	0.478	0.462	1
Cmc1	0.0608093	0.628028	0.391	0.077	1
Tmem131	0.0608859	-0.522705	0.087	0.385	1
Cd48	0.0617285	-0.89097	0.304	0.615	1
Fopnl	0.0626335	0.602246	0.391	0.077	1
Bcl2l12	0.0627769	-0.445155	0	0.154	1
Cdc42bpg	0.0627769	-0.633374	0	0.154	1
Cnbd2	0.0627769	-0.44742	0	0.154	1
Col11a2	0.0627769	-0.445155	0	0.154	1
Eps8l1	0.0627769	-0.442508	0	0.154	1
Fhl2	0.0627769	-1.07202	0	0.154	1
Nrp2	0.0627769	-0.445155	0	0.154	1
Osbpl3	0.0627769	-0.445155	0	0.154	1
Ralgps1	0.0627769	-0.493037	0	0.154	1
Cd1d1	0.0627769	-0.524877	0	0.154	1
Hs1bp3	0.0627769	-0.274302	0	0.154	1
Med26	0.0627769	-0.274302	0	0.154	1
Mospd1	0.0627769	-0.524877	0	0.154	1
Rap2a	0.0627769	-0.295365	0	0.154	1
Zbtb37	0.0627769	-0.360093	0	0.154	1
Acp2	0.0627769	-0.538251	0	0.154	1
Cdk5rap1	0.0627769	-0.392561	0	0.154	1
Dcaf5	0.0627769	-0.322679	0	0.154	1
Erlin2	0.0627769	-0.322679	0	0.154	1
Gm47101	0.0627769	-0.294	0	0.154	1
Kbtbd3	0.0627769	-0.577313	0	0.154	1
Lipe	0.0627769	-0.577313	0	0.154	1
Mertk	0.0627769	-0.33471	0	0.154	1
Slc25a37	0.0627769	-0.265659	0	0.154	1
Invs	0.0627769	-0.292985	0	0.154	1
Ppox	0.0627769	-0.814724	0	0.154	1
Pygo2	0.0627769	-0.29984	0	0.154	1
Trappc2	0.0627769	-0.452265	0	0.154	1
Zfp217	0.0627769	-0.452265	0	0.154	1
9430060I03Rik	0.0627769	-0.332811	0	0.154	1
Arrdc4	0.0627769	-0.551473	0	0.154	1
Cysltr1	0.0627769	-0.37854	0	0.154	1
Gramd1c	0.0627769	-0.332811	0	0.154	1
H3c11	0.0627769	-0.365514	0	0.154	1
Nf2	0.0627769	-0.297743	0	0.154	1
Ptch1	0.0627769	-0.37854	0	0.154	1
AA467197	0.0627769	-1.21075	0	0.154	1
Atxn3	0.0627769	-0.339706	0	0.154	1
B4galt7	0.0627769	-0.452015	0	0.154	1
Bicra	0.0627769	-0.26263	0	0.154	1
Chst13	0.0627769	-0.591599	0	0.154	1
Cnnm2	0.0627769	-0.399802	0	0.154	1
Fpgt	0.0627769	-0.284267	0	0.154	1
Plekhg5	0.0627769	-0.496939	0	0.154	1
Zfp850	0.0627769	-0.537732	0	0.154	1
Zfp932	0.0627769	-0.484733	0	0.154	1
Dgki	0.0627769	-0.263666	0	0.154	1
Lats2	0.0627769	-0.378339	0	0.154	1
Map3k4	0.0627769	-0.474687	0	0.154	1
Prune1	0.0627769	-0.263666	0	0.154	1
Pusl1	0.0627769	-0.311393	0	0.154	1
Ttll3	0.0627769	-0.311393	0	0.154	1
Cebpd	0.0630428	-0.441993	0.087	0.385	1
Puf60	0.0631183	0.573302	0.391	0.077	1
Ankrd11	0.0634366	-0.655484	0.652	0.923	1
Srsf11	0.0635189	-0.636403	0.609	0.692	1
Spag9	0.0638433	-0.866364	0.391	0.692	1
Tph1	0.0645914	2.03791	0.478	0.231	1
Bhlhe40	0.0646113	-0.276355	0.391	0.769	1
Zfp292	0.0647186	0.261125	0.565	0.231	1
Ciao2b	0.0651086	-0.754616	0.261	0.615	1
Ccdc71l	0.0651523	-0.577016	0.043	0.308	1
Lnpep	0.0651795	-0.698697	0.565	0.846	1
Atxn2l	0.0655556	0.579899	0.522	0.154	1
Amdhd2	0.0658553	-0.677947	0.043	0.308	1
Nudt21	0.0668873	-0.654352	0.087	0.385	1
Calu	0.0668989	-0.683929	0.087	0.385	1
Nfkb1	0.0669655	-0.78637	0.565	0.846	1
Klf2	0.0672478	1.42495	0.435	0.154	1
Rbpms	0.0687269	-0.447426	0.13	0.462	1
Meis1	0.0688159	-0.916996	0.261	0.385	1
Glrx3	0.0691339	0.290401	0.478	0.154	1
Myl12a	0.070649	-0.378124	0.739	1	1
Ankrd12	0.0707303	-0.608512	0.478	0.846	1
Smarcc2	0.0707749	-0.659752	0.087	0.385	1
Fdx1	0.0708652	1.00894	0.565	0.385	1
Il13	0.07163	-0.812858	0.217	0.538	1
Atp6ap1	0.0719195	0.590401	0.522	0.154	1
Cox7c	0.0720412	0.589931	0.957	0.692	1
Slc25a25	0.0724514	-0.804615	0.087	0.308	1
Zzef1	0.0726858	-0.511478	0.174	0.538	1
Capn2	0.0734505	-0.703009	0.217	0.538	1
Oga	0.0734597	-0.770198	0.261	0.462	1
Ube2n	0.0745299	-0.836984	0.435	0.769	1
Hvcn1	0.074618	-0.333611	0.087	0.385	1
Prpf8	0.0748684	-0.371162	0.217	0.154	1
Rap2c	0.0749545	-0.385217	0.174	0.538	1
Adam15	0.0751108	0.318746	0.174	0	1
Entpd6	0.0751108	0.265149	0.174	0	1
Fam210a	0.0751108	0.262309	0.174	0	1
Ggta1	0.0751108	0.289993	0.174	0	1
Gpr137b	0.0751108	0.327853	0.174	0	1
Mmd	0.0751108	0.261349	0.174	0	1
Oaz2	0.0751108	0.396526	0.174	0	1
Stx6	0.0751108	0.300142	0.174	0	1
Epm2aip1	0.0751108	0.450449	0.174	0	1
Decr2	0.0751108	0.286983	0.174	0	1
Eci2	0.0751108	0.324453	0.174	0	1
Gvin1	0.0751108	0.428157	0.174	0	1
Itpr1	0.0751108	0.324427	0.174	0	1
Ptgr1	0.0751108	0.385213	0.174	0	1
Rab12	0.0751108	0.294825	0.174	0	1
Slc8b1	0.0751108	0.302928	0.174	0	1
Srgap2	0.0751108	0.331598	0.174	0	1
2310039H08Rik	0.0751108	0.28366	0.174	0	1
Adnp2	0.0751108	0.26258	0.174	0	1
Ap1s2	0.0751108	0.305621	0.174	0	1
Casp1	0.0751108	0.321992	0.174	0	1
Cdh13	0.0751108	0.510566	0.174	0	1
Cdkn2aip	0.0751108	0.259404	0.174	0	1
Cks1b	0.0751108	0.326469	0.174	0	1
Dnajc10	0.0751108	0.284774	0.174	0	1
Elmo2	0.0751108	0.3337	0.174	0	1
Fbxo5	0.0751108	0.288479	0.174	0	1
Fbxw8	0.0751108	0.305241	0.174	0	1
Ftsj3	0.0751108	0.271191	0.174	0	1
Gm13012	0.0751108	0.387784	0.174	0	1
Golga2	0.0751108	0.328948	0.174	0	1
Gpr107	0.0751108	0.32404	0.174	0	1
Haus4	0.0751108	0.266436	0.174	0	1
Hibch	0.0751108	0.313345	0.174	0	1
Il17rb	0.0751108	0.256495	0.174	0	1
Itpripl2	0.0751108	0.252016	0.174	0	1
Klc1	0.0751108	0.290815	0.174	0	1
Knop1	0.0751108	0.302129	0.174	0	1
Letm1	0.0751108	0.263503	0.174	0	1
Med22	0.0751108	0.277417	0.174	0	1
Mki67	0.0751108	0.302288	0.174	0	1
Npat	0.0751108	0.282352	0.174	0	1
Nudt4	0.0751108	0.389961	0.174	0	1
Pip4p1	0.0751108	0.264384	0.174	0	1
Pold2	0.0751108	0.357444	0.174	0	1
Ppih	0.0751108	0.271481	0.174	0	1
Pspc1	0.0751108	0.35284	0.174	0	1
Rbmx2	0.0751108	0.344144	0.174	0	1
Rnaseh2a	0.0751108	0.28669	0.174	0	1
Rrm1	0.0751108	0.31921	0.174	0	1
Slc39a3	0.0751108	0.323387	0.174	0	1
Smarcb1	0.0751108	0.28704	0.174	0	1
Sumf2	0.0751108	0.325461	0.174	0	1
Timm9	0.0751108	0.411387	0.174	0	1
Tmem126b	0.0751108	0.290298	0.174	0	1
Ubr1	0.0751108	0.26775	0.174	0	1
Zcwpw1	0.0751108	0.275765	0.174	0	1
Zfp729a	0.0751108	0.351007	0.174	0	1
mt-Nd6	0.0751108	0.283874	0.174	0	1
Gpcpd1	0.0751108	0.257899	0.174	0	1
H1f5	0.0751108	0.692466	0.174	0	1
Mrgprb2	0.0751108	0.33365	0.174	0	1
Xpnpep3	0.0751108	0.28526	0.174	0	1
Zfp990	0.0751108	0.301558	0.174	0	1
Adamtsl1	0.0751108	0.2631	0.174	0	1
Lmbrd2	0.0751108	0.273303	0.174	0	1
Mettl1	0.0751108	0.416215	0.174	0	1
Grwd1	0.0751108	0.294639	0.174	0	1
Mrpl47	0.0751108	0.304584	0.174	0	1
Nudt16	0.0751108	0.520523	0.174	0	1
Wdr12	0.0751108	0.258956	0.174	0	1
Isg15	0.0751696	1.15351	0.739	0.385	1
Dnajc8	0.0753162	0.628416	0.609	0.231	1
Use1	0.0753963	-0.636229	0.652	0.692	1
Lims1	0.0754692	-0.796373	0.522	0.692	1
Rps17	0.0756176	0.662787	0.957	0.692	1
Ddx28	0.0756684	-0.431236	0.174	0.077	1
Ndufb5	0.0757515	0.567932	0.696	0.308	1
Mef2d	0.0758118	-0.602746	0.043	0.308	1
Kpna6	0.0758618	-0.45593	0.043	0.308	1
Sh3kbp1	0.0759928	-0.410131	0.304	0.692	1
P2ry1	0.0762223	-1.27322	0.261	0.615	1
Ddost	0.076386	0.466968	0.522	0.154	1
Mbd1	0.0764084	0.523881	0.522	0.154	1
Pde7a	0.0765148	0.530865	0.391	0.077	1
Prkar1a	0.0770425	-0.69506	0.826	0.923	1
Maml1	0.077064	-0.621713	0.043	0.308	1
Bcor	0.0772639	0.73748	0.522	0.154	1
Atp2a3	0.0775424	0.615933	0.696	0.308	1
Ndufa7	0.0778208	0.674145	0.826	0.462	1
Gramd1b	0.0781523	0.493706	0.391	0.077	1
Cdk2ap2	0.0784197	0.327595	0.565	0.231	1
Hnrnpa0	0.0784971	0.490913	0.826	0.462	1
Cebpg	0.0788664	-0.61751	0.174	0.538	1
Ncoa3	0.0789041	-0.903875	0.087	0.385	1
Smim4	0.0792846	0.579815	0.522	0.154	1
Spen	0.0794946	-0.256205	0.261	0.154	1
Rapgef6	0.079552	-0.633217	0.261	0.385	1
Slc2a3	0.0805113	-0.884532	0.348	0.462	1
Nfkbid	0.0807383	-1.51016	0.522	0.692	1
Rabgap1	0.080941	-0.604276	0.043	0.308	1
Dbi	0.0810316	0.68122	0.609	0.538	1
Eif5b	0.0811956	0.810367	0.609	0.231	1
Ms4a6b	0.0812825	1.45745	0.348	0.077	1
Tec	0.0814493	-0.434844	0.391	0.769	1
Rps27l	0.0823167	0.856304	0.739	0.385	1
Sec61b	0.082482	0.845709	0.87	0.538	1
Mgat4a	0.082679	-0.593922	0.043	0.308	1
Ppp4c	0.0835023	-0.64798	0.565	0.615	1
Chchd2	0.0835651	0.765372	0.957	0.769	1
Ssbp3	0.08366	-0.696339	0.043	0.308	1
Tmem9b	0.0838263	0.50853	0.609	0.231	1
Ttc33	0.0839242	-0.533914	0.043	0.308	1
Gid8	0.084425	0.455641	0.391	0.077	1
Casp3	0.0847243	-0.759354	0.522	0.846	1
Uqcrq	0.0848906	0.954942	0.696	0.462	1
Dab2ip	0.0851159	-0.596692	0.13	0.077	1
Wdr26	0.0856927	-0.340818	0.652	0.538	1
Psen2	0.0860704	-0.665077	0.435	0.769	1
Prr14	0.0861362	-0.653706	0.13	0.462	1
Lgalsl	0.0864654	1.36784	0.522	0.231	1
Stxbp5	0.0865066	-0.310874	0.043	0.308	1
Armc5	0.0873582	-0.562201	0.043	0.308	1
Map4	0.0876774	-0.639973	0.13	0.462	1
Bola3	0.0879106	0.544531	0.391	0.077	1
Mib1	0.0886058	0.43491	0.391	0.077	1
Cops5	0.0887848	-0.563975	0.174	0.462	1
Capn7	0.089003	-0.549361	0.13	0.462	1
Ppig	0.0892901	-0.53466	0.478	0.462	1
Gpr174	0.0902829	-0.54273	0.174	0.154	1
Usp12	0.090682	-0.481117	0.043	0.308	1
Copb2	0.0907269	0.634422	0.565	0.231	1
Tcp11l2	0.0909552	-0.553757	0.13	0.462	1
Gnb2	0.0909556	-0.302244	0.87	0.692	1
Sgms1	0.0909663	-0.594424	0.087	0.385	1
Snw1	0.091844	0.797606	0.565	0.308	1
Creb3l2	0.0922979	0.609322	0.391	0.077	1
Klf7	0.0924839	-0.886725	0.435	0.692	1
Uhmk1	0.0926524	-0.787221	0.261	0.308	1
C1galt1	0.0926896	-0.616901	0.043	0.308	1
Nfkbiz	0.0934238	-0.848115	1	0.923	1
Plod3	0.0941413	-0.531803	0.043	0.308	1
Arid1a	0.0941819	-0.762666	0.261	0.538	1
Pcmtd2	0.0941923	-0.427193	0.043	0.308	1
Ezr	0.0945919	0.450137	0.391	0.077	1
Hcar2	0.0946848	-1.23519	0.043	0.308	1
Crkl	0.0947041	-0.31863	0.043	0.308	1
Atg12	0.0948464	0.466054	0.391	0.077	1
Brpf1	0.0949787	-0.439534	0.13	0.462	1
Sike1	0.0951009	-0.873415	0.261	0.538	1
Gm20186	0.0951669	-1.55122	0.391	0.462	1
Dusp1	0.0955339	-0.560767	0.826	1	1
Snip1	0.0956978	-0.353768	0.043	0.308	1
Fermt3	0.0958406	-0.423454	0.609	0.923	1
Upf3b	0.0967264	0.709139	0.391	0.077	1
Tmem154	0.0971074	0.660561	0.348	0.077	1
Lrif1	0.0973777	0.576692	0.391	0.077	1
Uqcr11	0.0974172	0.874553	0.652	0.308	1
H2-T22	0.0977329	0.792233	0.696	0.385	1
Dtymk	0.0977781	0.598915	0.348	0.077	1
S100a13	0.0982088	0.261534	0.783	0.462	1
Rab10	0.0982093	-0.740234	0.435	0.538	1
Ddx54	0.0982093	0.557564	0.391	0.077	1
Ago2	0.0985043	-0.399664	0.609	0.923	1
Gtf2a1	0.0986617	0.710848	0.565	0.231	1
Ep400	0.0987061	-0.44187	0.043	0.308	1
Itga6	0.0987194	-1.02871	0.043	0.308	1
Morrbid	0.0987821	-0.924699	0.609	0.846	1
Rbm3	0.0992838	0.511393	0.957	0.692	1
Arhgef18	0.0993332	-0.714652	0.043	0.308	1
Rara	0.0993406	-0.659686	0.087	0.385	1
Polr2b	0.0993521	-0.420172	0.043	0.308	1
Ccpg1	0.0993667	-0.596438	0.043	0.308	1
Ifngr2	0.0993816	-0.622311	0.522	0.538	1
Mdp1	0.100148	0.538744	0.348	0.077	1
Ndufb11	0.100265	0.328221	0.565	0.692	1
Gripap1	0.100614	-0.435328	0.087	0.385	1
Rab18	0.100675	-0.577959	0.304	0.462	1
Fam32a	0.101851	-0.291809	0.348	0.692	1
Pds5b	0.102129	-0.67755	0.13	0.385	1
Myo1f	0.102278	-0.83077	0.261	0.385	1
Ppia	0.103524	0.681322	1	1	1
Wdfy3	0.10464	-0.337701	0.087	0.385	1
Dnajc3	0.105476	0.669858	0.565	0.308	1
Bscl2	0.106182	-0.700417	0.261	0.462	1
Pbrm1	0.106761	-0.722964	0.435	0.692	1
Ubtf	0.10808	-0.541081	0.261	0.615	1
Dnajc2	0.10812	0.369445	0.478	0.154	1
Ttc39b	0.108633	-0.328085	0.174	0.462	1
Akt1	0.108634	-0.779652	0.391	0.692	1
Brk1	0.108655	0.663647	0.87	0.615	1
Gatad1	0.108812	0.604109	0.609	0.308	1
Metap2	0.110242	0.563224	0.739	0.385	1
Camk1	0.110517	0.759087	0.696	0.385	1
Rnf166	0.112315	-0.536365	0.261	0.615	1
Gm10076	0.112354	0.736209	0.87	0.615	1
Zfp207	0.11245	-0.561867	0.261	0.615	1
Akap8l	0.112965	-0.511384	0.261	0.615	1
Tuba1b	0.112984	0.628342	0.565	0.385	1
Clip1	0.113133	-0.513653	0.304	0.231	1
Sf3b5	0.113657	0.753671	0.652	0.308	1
Ndufa5	0.114495	0.675677	0.478	0.154	1
Lypla1	0.115211	0.486985	0.348	0.077	1
Nckap1l	0.115744	-0.67816	0.261	0.538	1
Cul1	0.11661	-0.764128	0.435	0.692	1
Hnrnpf	0.117191	-0.648678	0.913	1	1
Atpif1	0.117239	0.778412	0.609	0.462	1
Cebpa	0.117478	-1.20304	0.304	0.308	1
Prdx3	0.117683	0.694657	0.391	0.154	1
Rit1	0.117718	-0.752367	0.217	0.462	1
Lrpap1	0.118243	0.674236	0.348	0.077	1
Nfkbia	0.118496	-0.860933	0.87	1	1
Dpp8	0.118801	-0.551046	0.217	0.462	1
Srsf9	0.118913	0.52789	0.478	0.154	1
Prpf40a	0.119022	-0.34298	0.652	0.538	1
Rnf7	0.119587	0.557629	0.304	0.154	1
Hnrnpa2b1	0.120194	0.303324	1	0.846	1
Pkn1	0.121156	-0.441185	0.478	0.462	1
Mllt10	0.121668	-0.86749	0.13	0.385	1
Tmpo	0.121892	0.380719	0.348	0.077	1
Zc3hav1	0.122122	-0.339861	0.435	0.385	1
Ddt	0.12243	0.468162	0.348	0.077	1
Mysm1	0.122879	-0.708935	0.087	0.308	1
Ap1m1	0.123484	-0.705089	0.043	0.231	1
Fuca1	0.123686	0.736668	0.478	0.154	1
H2-Ab1	0.124557	1.34883	0.565	0.308	1
Cdc34	0.124789	-0.533079	0.217	0.308	1
Maf1	0.124791	0.355858	0.348	0.077	1
Nub1	0.125149	-0.653314	0.174	0.462	1
Ahnak	0.125181	-0.641442	0.565	0.385	1
Gzmb	0.125503	0.531856	0.783	0.462	1
Tap1	0.125555	0.478973	0.652	0.308	1
Hscb	0.125766	0.703564	0.565	0.231	1
Snx17	0.125906	0.394283	0.478	0.154	1
Cpne3	0.126242	0.403504	0.478	0.154	1
Aplp2	0.126298	0.377999	0.348	0.077	1
Hdc	0.126326	-0.505822	0.913	1	1
Il3ra	0.126589	0.46796	0.478	0.154	1
Tent5a	0.127222	0.486188	0.478	0.154	1
Tmbim4	0.127343	0.697329	0.696	0.385	1
Cd200r4	0.127369	-0.673557	0.435	0.538	1
C1d	0.128303	0.462228	0.478	0.154	1
Cbx3	0.128613	0.530217	0.478	0.154	1
Rcor1	0.128806	-0.54083	0.304	0.615	1
Prdm2	0.129415	-0.630954	0.217	0.538	1
Vrk1	0.129445	-0.747198	0.174	0.308	1
Baz2b	0.130002	-0.586791	0.304	0.462	1
Csnk1g2	0.13024	0.533131	0.478	0.154	1
Ssbp4	0.130897	0.280499	0.435	0.154	1
Btk	0.131425	-0.760334	0.435	0.692	1
Lsm6	0.131596	0.606625	0.478	0.154	1
Cxcr4	0.131669	-0.99077	0.348	0.692	1
Gps1	0.132	0.443108	0.478	0.154	1
Sar1a	0.132412	0.573684	0.522	0.385	1
Pglyrp2	0.133112	-0.603567	0.174	0.308	1
Tbc1d20	0.13329	-0.66154	0.261	0.538	1
Lfng	0.134648	-0.778753	0.13	0.385	1
Elf4	0.134821	-0.819561	0.174	0.462	1
Lamtor2	0.13501	0.651914	0.652	0.308	1
Adk	0.135133	0.598478	0.652	0.308	1
Cirbp	0.135952	0.679358	0.609	0.308	1
1700003F12Rik	0.136198	0.413819	0.13	0	1
Cd3d	0.136198	0.271536	0.13	0	1
Clspn	0.136198	0.453539	0.13	0	1
Dtd1	0.136198	0.253994	0.13	0	1
Gm39556	0.136198	0.333546	0.13	0	1
H1f10	0.136198	0.427664	0.13	0	1
Hspa2	0.136198	0.309366	0.13	0	1
Lockd	0.136198	0.299573	0.13	0	1
Mrs2	0.136198	0.289426	0.13	0	1
Poln	0.136198	0.406964	0.13	0	1
Prmt3	0.136198	0.257391	0.13	0	1
Tgds	0.136198	0.250513	0.13	0	1
Tgtp2	0.136198	0.290559	0.13	0	1
Zmat4	0.136198	0.293593	0.13	0	1
Areg	0.136198	2.92243	0.13	0	1
Cutc	0.136198	0.2693	0.13	0	1
Dusp10	0.136198	0.306758	0.13	0	1
Htr1b	0.136198	0.265253	0.13	0	1
Khk	0.136198	0.266052	0.13	0	1
Phf11b	0.136198	0.497595	0.13	0	1
Slc35d2	0.136198	0.255565	0.13	0	1
Slc66a2	0.136198	0.291847	0.13	0	1
Slf1	0.136198	0.269506	0.13	0	1
Ube2c	0.136198	0.37224	0.13	0	1
Wdr11	0.136198	0.282811	0.13	0	1
Zfp790	0.136198	0.255565	0.13	0	1
5830418P13Rik	0.136198	0.258936	0.13	0	1
Alg12	0.136198	0.253781	0.13	0	1
Cpsf3	0.136198	0.277013	0.13	0	1
Dnase2b	0.136198	0.358791	0.13	0	1
Inhba	0.136198	0.836234	0.13	0	1
Klf4	0.136198	0.459919	0.13	0	1
Ldah	0.136198	0.26396	0.13	0	1
Lsm11	0.136198	0.284291	0.13	0	1
Maob	0.136198	0.302777	0.13	0	1
Mppe1	0.136198	0.264674	0.13	0	1
Plekhf1	0.136198	0.314185	0.13	0	1
Pomt1	0.136198	0.328713	0.13	0	1
Rmdn3	0.136198	0.256326	0.13	0	1
Taf1c	0.136198	0.285331	0.13	0	1
Tgm1	0.136198	0.731479	0.13	0	1
Trim34a	0.136198	0.286362	0.13	0	1
Bcl2a1d	0.136198	0.277518	0.13	0	1
Birc5	0.136198	0.353785	0.13	0	1
Car2	0.136198	0.260209	0.13	0	1
Ccl7	0.136198	1.3163	0.13	0	1
Csrp3	0.136198	1.0653	0.13	0	1
Dop1b	0.136198	0.300188	0.13	0	1
Dpp4	0.136198	0.2952	0.13	0	1
Eif2b1	0.136198	0.289174	0.13	0	1
Fut8	0.136198	0.276536	0.13	0	1
Gbp3	0.136198	0.275521	0.13	0	1
Gm12216	0.136198	0.427397	0.13	0	1
Gm47794	0.136198	0.388693	0.13	0	1
Gm49794	0.136198	0.326008	0.13	0	1
Hsh2d	0.136198	0.472025	0.13	0	1
Il15ra	0.136198	0.319011	0.13	0	1
Map3k6	0.136198	0.293768	0.13	0	1
Anapc5	0.136208	0.307901	0.348	0.077	1
Luc7l	0.136539	-0.520973	0.087	0.308	1
Eif4g3	0.137847	-0.811396	0.348	0.615	1
Trim12a	0.138694	0.583853	0.565	0.231	1
Akr1a1	0.138804	-0.372617	0.478	0.385	1
BC005537	0.138873	-0.712224	0.522	0.538	1
Srsf7	0.139155	0.414611	0.783	0.462	1
Atg16l1	0.139211	-0.61233	0.13	0.308	1
Ddx17	0.139566	-0.498158	0.565	0.538	1
Srrm1	0.139613	0.552655	0.783	0.462	1
Eif3h	0.139631	-0.413862	0.87	0.769	1
Mkln1	0.140254	0.494005	0.304	0.077	1
Ccndbp1	0.140653	-0.569768	0.087	0.308	1
Mrpl51	0.140755	0.630083	0.348	0.077	1
Fkbp3	0.140908	0.721975	0.304	0.077	1
Ndufb2	0.141163	0.446513	0.565	0.231	1
Ndufa12	0.141223	0.477481	0.565	0.231	1
Ip6k1	0.141295	-0.429269	0.217	0.538	1
Fuca2	0.141526	-0.606163	0.391	0.538	1
Hspa14	0.141652	0.437852	0.348	0.077	1
Nop10	0.141698	0.5821	0.565	0.231	1
Rpl21	0.141868	-0.636801	0.957	0.923	1
Ctbp2	0.142219	-0.927425	0.087	0.308	1
Hsp90b1	0.14262	0.762241	0.957	0.923	1
Eed	0.143044	-0.68277	0.217	0.385	1
Lif	0.14318	-1.13996	0.13	0.077	1
Wdr48	0.144566	-0.331669	0.174	0.462	1
Il4	0.144959	1.43212	0.696	0.923	1
Gpbp1	0.145186	-0.655097	0.217	0.462	1
Zcchc8	0.145315	0.405606	0.348	0.077	1
Hspa1a	0.14538	-0.32806	0.174	0.077	1
Ugp2	0.145409	-0.497805	0.217	0.385	1
Atp6v0c	0.1456	-0.615538	0.739	0.923	1
Wipf1	0.145798	0.598791	0.696	0.385	1
Cep120	0.14596	-0.317759	0.217	0.154	1
Psma5	0.146909	0.659472	0.565	0.308	1
Bcar3	0.147011	-0.48831	0.174	0.462	1
Perp	0.14717	-0.999767	0.217	0.154	1
Tpm4	0.147222	-1.04106	0.522	0.538	1
Entr1	0.147391	-0.475333	0.217	0.538	1
Phip	0.147767	-0.631724	0.348	0.615	1
Zbtb20	0.148879	-0.511052	0.217	0.538	1
Gcn1	0.149196	0.399188	0.348	0.077	1
Thra	0.149747	-0.63382	0.043	0.231	1
Tspan13	0.149909	0.41911	0.435	0.462	1
Scamp2	0.15005	-1.01525	0.217	0.308	1
Sp140	0.150345	0.494621	0.348	0.077	1
Ube2d2a	0.150392	0.681274	0.739	0.462	1
Picalm	0.150488	-0.487635	0.652	0.615	1
Ly6c2	0.150539	3.70058	0.348	0.077	1
Chst11	0.150561	0.464635	0.348	0.077	1
Ly6a	0.151176	0.680998	0.783	0.462	1
Elk4	0.151348	-0.563575	0.217	0.538	1
Nfat5	0.152798	-0.928534	0.174	0.462	1
Yeats4	0.153222	0.282349	0.348	0.077	1
Gbp2	0.153356	1.91064	0.261	0.077	1
Rabep1	0.153995	-0.601147	0.261	0.538	1
Cmtm7	0.15427	0.513603	0.739	0.846	1
Btg2	0.154534	-0.612859	0.304	0.615	1
Cs	0.154862	-0.63012	0.304	0.538	1
Ikbkb	0.155372	-0.427581	0.522	0.538	1
Nucks1	0.155568	0.764818	0.522	0.385	1
Ranbp3	0.156015	0.529216	0.304	0.077	1
Spn	0.156441	-0.6	0.696	0.846	1
Zfp62	0.156686	-0.258259	0.174	0.462	1
Cox5a	0.156988	0.701218	0.783	0.692	1
Eea1	0.157357	-0.642984	0.174	0.385	1
Ndufa4	0.157479	0.579415	0.739	0.692	1
Strn4	0.157823	-0.411996	0.13	0.077	1
Ash1l	0.15845	-0.823756	0.435	0.462	1
Exosc3	0.158518	0.509459	0.348	0.077	1
Pid1	0.158638	-0.383927	0.13	0.077	1
Rilpl2	0.15871	0.577244	0.348	0.077	1
Arap1	0.158868	-0.643661	0.13	0.385	1
Tnfaip8l2	0.158874	0.598899	0.522	0.308	1
Xpnpep1	0.159296	0.603269	0.435	0.154	1
Ehd4	0.159423	0.450801	0.348	0.077	1
Tpp2	0.159425	-0.537192	0.261	0.462	1
Tox4	0.159903	-0.47774	0.217	0.385	1
Glrx2	0.160358	0.55558	0.348	0.077	1
Cd274	0.160372	0.591506	0.522	0.385	1
Midn	0.16041	0.48869	0.348	0.077	1
Tbl1x	0.16091	0.421071	0.348	0.077	1
Imp4	0.160946	-0.479497	0.174	0.462	1
Hpgds	0.161442	-0.446358	0.478	0.385	1
Tuba8	0.161528	0.489955	0.348	0.077	1
Tfdp1	0.161592	0.415257	0.348	0.077	1
Csrp1	0.161632	0.528562	0.348	0.077	1
Reps1	0.161866	-0.470621	0.174	0.462	1
Alkbh5	0.162587	-0.545726	0.348	0.615	1
Dnajc7	0.16288	0.259057	0.522	0.231	1
Nfatc1	0.163146	-0.667118	0.391	0.692	1
Psmb10	0.163286	0.681808	0.478	0.231	1
Tsc22d2	0.16432	-0.68708	0.13	0.308	1
Pank3	0.16435	-0.608326	0.087	0.308	1
Stk17b	0.16563	-0.42778	1	1	1
Foxp1	0.165699	-0.3473	0.609	0.538	1
Cd7	0.166288	0.400913	0.174	0.385	1
Zmiz2	0.166348	-0.519336	0.13	0.385	1
Ripk1	0.16691	-0.664933	0.087	0.308	1
Rc3h2	0.167234	0.276979	0.435	0.154	1
Rpl7a	0.167467	0.297991	1	0.846	1
Ssh2	0.168001	-0.721995	0.304	0.538	1
Cyld	0.168481	0.365263	0.304	0.077	1
Ptdss1	0.168586	-0.554548	0.13	0.385	1
Vps29	0.169534	0.650636	0.739	0.538	1
Hdac5	0.169962	-0.528908	0.043	0.231	1
Akap13	0.170119	-0.524458	0.87	0.846	1
Jdp2	0.170163	-0.71185	0.174	0.462	1
Psme2	0.170251	0.563106	0.826	0.538	1
Nme1	0.170869	0.797613	0.609	0.308	1
Naxd	0.170895	0.274597	0.435	0.154	1
Ptpn18	0.170948	-0.416451	0.783	0.769	1
Kit	0.171258	-0.451059	0.435	0.385	1
Tug1	0.171441	-0.287513	0.174	0.462	1
Dap3	0.172449	-0.452355	0.13	0.385	1
Gatad2a	0.172465	-0.480983	0.435	0.692	1
Ghitm	0.173345	-0.416615	0.391	0.308	1
Hs6st2	0.173605	0.943592	0.478	0.308	1
Kctd10	0.174511	-0.667309	0.304	0.615	1
Nop53	0.174794	-0.477985	0.522	0.538	1
Rpl3	0.174838	0.27594	1	0.846	1
Arid3b	0.175212	-0.598556	0.087	0.308	1
Gabarap	0.175369	0.366257	1	0.846	1
Sgk1	0.17552	-0.763346	0.13	0.154	1
Ube2a	0.175931	-0.742339	0.478	0.692	1
Ing2	0.176277	0.639733	0.261	0.077	1
Dync1h1	0.176721	-0.50612	0.304	0.615	1
Fhod1	0.176757	-0.524261	0.217	0.154	1
Sema4a	0.176955	-0.98023	0.261	0.462	1
Galnt6	0.177893	-0.657004	0.565	0.615	1
Egr1	0.178395	-0.744892	0.826	0.923	1
Madd	0.178591	-0.70433	0.174	0.462	1
Taok3	0.178634	-0.732393	0.478	0.692	1
Rexo1	0.178966	-0.394883	0.13	0.385	1
Mgat1	0.179161	-0.379032	0.087	0.308	1
Cbx1	0.180993	0.516947	0.522	0.231	1
Slc16a3	0.181227	-0.880785	0.304	0.615	1
Senp6	0.181532	-0.302295	0.478	0.462	1
2610507B11Rik	0.181565	0.516081	0.304	0.077	1
Arf6	0.181621	-0.486713	0.391	0.462	1
Rbbp7	0.181912	-1.20946	0.174	0.308	1
Tet2	0.182006	-0.645711	0.261	0.462	1
Akap8	0.182172	-0.610249	0.174	0.462	1
Vwa5a	0.182468	-0.302221	0.304	0.231	1
Sdf4	0.182486	0.402249	0.522	0.231	1
Vti1b	0.182837	0.269168	0.435	0.154	1
Cd44	0.182928	-0.640627	0.652	0.692	1
Fam3c	0.183667	0.476915	0.304	0.077	1
Vps13a	0.183698	-0.540019	0.043	0.231	1
Serpinb1a	0.183778	-0.569219	0.957	0.846	1
Ell2	0.183859	0.559711	0.304	0.077	1
Selenon	0.184278	-0.795179	0.304	0.385	1
Tomm7	0.184301	0.499544	0.913	0.692	1
Dnajc25	0.18468	-0.72505	0.13	0.308	1
Ninj1	0.184821	0.428815	0.696	0.385	1
D16Ertd472e	0.18486	-0.443064	0.174	0.462	1
Parg	0.185494	-0.508551	0.043	0.231	1
Dnaja2	0.185916	0.494513	0.739	0.462	1
Osm	0.186472	-1.19918	0.783	0.846	1
Diaph1	0.186881	-0.472054	0.87	0.846	1
Ndufa2	0.18737	0.633136	0.826	0.615	1
Prkch	0.187467	-0.545573	0.043	0.231	1
Psma6	0.187553	0.588359	0.565	0.385	1
Timm13	0.187564	0.638594	0.565	0.462	1
Kif2a	0.187857	-0.584658	0.348	0.615	1
Naa50	0.188585	0.415821	0.435	0.154	1
Polr2e	0.188658	0.595282	0.435	0.308	1
Rbm27	0.188719	-0.662028	0.217	0.385	1
Mcur1	0.189507	0.283355	0.304	0.077	1
Dusp2	0.189652	-0.715965	0.043	0.231	1
Wipf2	0.190274	-0.721567	0.217	0.385	1
Tlk2	0.190583	-0.621176	0.174	0.154	1
Adora2b	0.190794	-0.653533	0.261	0.385	1
Birc6	0.19088	-0.430084	0.304	0.615	1
1810058I24Rik	0.191086	0.677938	0.826	0.615	1
Bin2	0.191561	-0.90616	0.391	0.538	1
Copz1	0.191702	0.406193	0.435	0.154	1
Cdk9	0.191744	-0.583733	0.565	0.769	1
Lyn	0.192297	0.504702	0.739	0.462	1
Nlrp3	0.192476	-1.18345	0.304	0.538	1
Ppcdc	0.193603	-0.511976	0.13	0.385	1
Usp9x	0.193822	-0.453332	0.304	0.538	1
Rasal3	0.194194	-0.509658	0.565	0.846	1
Higd1a	0.194245	-0.544958	0.435	0.692	1
Grn	0.194352	-0.660772	0.304	0.538	1
Klhl2	0.194372	-0.473241	0.13	0.385	1
Synj2bp	0.194375	-0.47971	0.13	0.385	1
P4ha1	0.194574	0.433412	0.435	0.154	1
Vcl	0.1946	-0.297537	0.13	0.385	1
Rabl6	0.194666	-0.332032	0.13	0.385	1
Pmpca	0.194835	-0.833241	0.087	0.308	1
Bola1	0.194956	0.580089	0.304	0.077	1
Lman1	0.195155	0.593655	0.478	0.308	1
Dpysl2	0.195616	-0.418886	0.13	0.385	1
Rsrp1	0.19602	-0.43243	0.739	0.692	1
Rpl41	0.196374	0.785213	1	0.923	1
Lsm3	0.196427	0.431435	0.304	0.077	1
Lair1	0.196817	0.407372	0.435	0.154	1
Cdk4	0.196859	0.505795	0.304	0.077	1
Mcpt2	0.196939	0.763847	0.522	0.462	1
Tecr	0.197043	0.738411	0.565	0.308	1
Dazap1	0.197405	0.673723	0.391	0.154	1
Tmem189	0.197579	-0.457205	0.13	0.308	1
Atp1b3	0.19787	-0.330949	0.478	0.462	1
Atg3	0.198222	-0.541053	0.391	0.462	1
Anpep	0.198498	-0.624183	0.087	0.308	1
Rala	0.198951	-0.58758	0.174	0.385	1
Uqcrc1	0.199087	0.541095	0.478	0.308	1
Morf4l2	0.199446	-0.531629	0.304	0.538	1
Maml2	0.199706	-0.439323	0.043	0.231	1
Orai2	0.199785	-0.324661	0.391	0.308	1
Nptn	0.199815	-0.542632	0.348	0.538	1
Uba1	0.199923	-0.489893	0.478	0.769	1
Fam13b	0.200249	-0.366785	0.043	0.231	1
Tpsb2	0.200713	2.14215	0.435	0.308	1
Stat6	0.200768	-0.357347	0.391	0.308	1
Flt3l	0.201382	-0.539707	0.087	0.308	1
Psmd6	0.201437	0.45516	0.391	0.154	1
Cd37	0.201566	-0.495054	0.652	0.692	1
Rfx7	0.201931	-0.835822	0.13	0.308	1
Tmem219	0.202447	0.394283	0.435	0.154	1
Etv6	0.202588	-0.578578	0.217	0.462	1
Abhd14b	0.202641	-0.54176	0.087	0.308	1
Pygl	0.203314	-0.537242	0.478	0.769	1
Pdap1	0.203362	0.637777	0.478	0.231	1
Zfp511	0.203759	-0.594016	0.087	0.308	1
Ogfrl1	0.203788	0.624381	0.391	0.154	1
Hook3	0.204075	0.37387	0.435	0.154	1
Fancc	0.204247	-0.336637	0.043	0.231	1
Fosl2	0.20425	-0.566154	0.565	0.846	1
Irak4	0.20449	-0.38635	0.043	0.231	1
Ppp4r3b	0.20489	-0.647164	0.304	0.385	1
Ccdc186	0.205047	-0.552055	0.13	0.308	1
Gmcl1	0.205317	-0.409777	0.043	0.231	1
Commd1	0.205381	-0.506591	0.261	0.462	1
Pon2	0.20591	0.399712	0.435	0.154	1
Hypk	0.206917	0.415066	0.435	0.154	1
Immp1l	0.206957	0.288316	0.304	0.077	1
Dennd4a	0.20697	-0.994978	0.435	0.615	1
Npl	0.207017	0.294214	0.348	0.462	1
Epn1	0.207139	0.447633	0.435	0.154	1
H2-DMb1	0.207765	0.594588	0.304	0.077	1
Mtln	0.207839	0.483687	0.261	0.077	1
Dhrs3	0.20795	0.746599	0.304	0.077	1
Mtmr6	0.208615	-0.504502	0.13	0.385	1
Ets2	0.208858	-0.385371	0.261	0.538	1
Hip1r	0.208945	-0.68987	0.174	0.385	1
Dnttip1	0.209066	-0.56124	0.13	0.385	1
Naa35	0.209341	-0.456469	0.13	0.231	1
Hsbp1	0.209558	0.695194	0.609	0.385	1
Guk1	0.209843	0.35993	0.304	0.077	1
Ywhaq	0.209995	0.614079	0.652	0.462	1
Cd69	0.210768	-1.28845	0.87	0.923	1
Igf1r	0.21088	-0.672246	0.13	0.385	1
Marchf7	0.211096	-0.390652	0.522	0.538	1
Rpia	0.211109	0.395846	0.304	0.077	1
Jak1	0.212046	-0.70669	0.739	0.846	1
Il6	0.212622	-0.553116	0.609	0.846	1
Cd200r1	0.212706	0.712419	0.435	0.385	1
Micos13	0.212816	0.252121	0.652	0.385	1
Sash3	0.213201	-0.438598	0.261	0.538	1
Psma1	0.213435	0.421929	0.609	0.462	1
Suox	0.213914	-0.399132	0.13	0.385	1
Hint1	0.214041	0.414884	0.87	0.615	1
Papss2	0.21407	0.767481	0.478	0.231	1
Chn2	0.214164	0.325064	0.609	0.308	1
Gnptab	0.214327	0.376076	0.304	0.077	1
Ift20	0.214474	0.525241	0.696	0.462	1
Stard4	0.214567	-0.333704	0.13	0.077	1
Map1lc3b	0.214829	-0.582312	0.783	0.923	1
Nhsl2	0.215038	-0.300653	0.087	0.308	1
Crlf3	0.215063	-0.689982	0.391	0.615	1
Septin1	0.215341	-0.628686	0.391	0.692	1
Mical1	0.215421	0.35267	0.304	0.077	1
Mepce	0.216274	-0.406589	0.13	0.077	1
Prnp	0.216376	-0.701647	0.478	0.385	1
Tulp4	0.216407	-0.592434	0.522	0.462	1
Cox8a	0.216579	0.337516	1	0.923	1
Tars	0.216702	0.350634	0.304	0.077	1
Smc1a	0.217467	-0.405854	0.391	0.692	1
Il18bp	0.217748	0.530962	0.304	0.077	1
Parp10	0.217957	-0.355102	0.043	0.231	1
Resf1	0.218173	0.916814	0.522	0.538	1
Ctsa	0.218756	-0.385364	0.087	0.308	1
Gnptg	0.219511	-0.354199	0.087	0.308	1
Ssr3	0.220072	0.580775	0.609	0.385	1
Clcn4	0.220262	-0.350856	0.13	0.385	1
Mark3	0.220517	-0.496214	0.174	0.385	1
Cnot7	0.221166	-0.492697	0.174	0.308	1
Muc20	0.22137	-0.429097	0.043	0.231	1
Trpm4	0.22165	-0.682342	0.217	0.462	1
Lpp	0.221833	-0.394785	0.13	0.385	1
Dnmt3a	0.221889	-0.480413	0.174	0.385	1
Slc7a1	0.222916	-0.345889	0.13	0.385	1
Napg	0.22304	-0.362978	0.087	0.308	1
Pdcd5	0.223134	0.358998	0.522	0.231	1
F2r	0.223219	-0.306005	0.478	0.769	1
Bloc1s4	0.223257	-0.444617	0.13	0.385	1
Rps6	0.223624	-0.360805	1	1	1
Rnf138	0.223805	-0.446017	0.13	0.385	1
Rnf130	0.223948	-0.27104	0.913	0.846	1
Rbm42	0.223992	-0.572368	0.304	0.462	1
Tomm70a	0.224165	0.419977	0.304	0.077	1
Septin11	0.2243	-0.630565	0.565	0.692	1
Tnrc6a	0.224441	0.486588	0.478	0.231	1
Strbp	0.224732	-0.486424	0.13	0.154	1
Ftl1-ps1	0.224833	-0.429185	0.087	0.308	1
Tceanc2	0.2249	-0.266774	0.087	0.308	1
Elac2	0.224981	-0.283217	0.13	0.385	1
Nkap	0.22521	-0.578169	0.087	0.308	1
Slc9a1	0.225461	-0.350035	0.13	0.385	1
Ctdspl2	0.226213	-0.251035	0.087	0.308	1
Sfpq	0.226236	-0.669267	0.609	0.769	1
Slirp	0.22672	0.553719	0.391	0.154	1
Snx13	0.226888	-0.311448	0.043	0.231	1
Marf1	0.226999	-0.490092	0.304	0.538	1
Prkab1	0.227219	-0.452015	0.217	0.231	1
Dapp1	0.227438	-0.519067	0.609	0.846	1
Havcr2	0.227496	-0.722156	0.522	0.692	1
Hexim1	0.227653	0.45015	0.304	0.077	1
Oaz1	0.228049	0.541158	0.957	1	1
Rfc1	0.228082	0.505284	0.348	0.154	1
Pcna	0.228094	0.503237	0.391	0.385	1
Sympk	0.228236	-0.279498	0.043	0.231	1
Arhgap25	0.228649	-0.530457	0.348	0.462	1
Scfd1	0.228809	0.502238	0.391	0.154	1
Nmt2	0.23007	0.298716	0.304	0.077	1
Tpd52	0.23013	-0.621729	0.217	0.231	1
Nfx1	0.230436	0.380251	0.304	0.077	1
Phf10	0.230886	0.327518	0.304	0.077	1
Mapkap1	0.230945	0.547482	0.261	0.077	1
Rgs19	0.231276	-0.374203	0.609	0.462	1
Ptpmt1	0.231293	0.368803	0.304	0.077	1
Tbrg1	0.231865	-0.473664	0.261	0.538	1
Brip1os	0.232215	0.367726	0.304	0.077	1
Nop56	0.232317	0.615924	0.391	0.154	1
Pex13	0.232448	-0.463415	0.087	0.308	1
Ddx18	0.232626	0.448012	0.304	0.077	1
Fyco1	0.233122	-0.328898	0.043	0.231	1
Ube4b	0.233159	-0.40582	0.087	0.308	1
Abraxas2	0.233754	-0.363192	0.043	0.231	1
Selenot	0.233811	0.609151	0.478	0.231	1
Supt5	0.234046	0.497319	0.304	0.077	1
Tspan5	0.234117	-0.401392	0.087	0.308	1
Trmt6	0.23426	0.381397	0.304	0.077	1
Fam76a	0.23489	-0.290457	0.043	0.231	1
Dars	0.234985	0.444494	0.304	0.077	1
Ezh1	0.235076	-0.513339	0.043	0.231	1
Vps39	0.235156	-0.305923	0.043	0.231	1
Letm2	0.235872	-0.515968	0.043	0.231	1
Anxa11	0.235894	-0.269599	0.609	0.462	1
Pim1	0.236216	-0.425768	0.826	0.923	1
Ifi27	0.236219	0.719544	0.304	0.077	1
Zkscan17	0.236412	-0.545818	0.043	0.231	1
Plcb2	0.236506	-0.516245	0.087	0.308	1
Nfil3	0.236748	-0.685399	0.478	0.538	1
Naprt	0.236822	0.43253	0.304	0.077	1
Ccdc66	0.236895	-0.288765	0.043	0.231	1
Syne1	0.23715	-0.948405	0.348	0.538	1
Nkg7	0.23757	-0.557908	0.261	0.538	1
Sft2d2	0.23789	-0.340068	0.087	0.308	1
Eif4ebp1	0.237952	0.402149	0.304	0.077	1
Dcaf11	0.238067	-0.278223	0.043	0.231	1
Ube2d3	0.239112	-0.488027	0.87	0.923	1
Sin3a	0.239395	-0.527248	0.261	0.462	1
Casd1	0.240335	-0.610428	0.13	0.308	1
Ccdc130	0.240683	-0.35331	0.043	0.231	1
Pa2g4	0.240857	0.741356	0.391	0.154	1
Rinl	0.240933	0.534606	0.565	0.308	1
Wdtc1	0.240937	-0.258399	0.087	0.308	1
Prkrip1	0.241112	0.376019	0.304	0.077	1
Cyhr1	0.241386	-0.562239	0.087	0.231	1
Cln8	0.241751	-0.275961	0.13	0.077	1
Fyb	0.241971	-0.644085	0.783	0.923	1
Rnf149	0.241992	-0.718853	0.217	0.231	1
Mat2b	0.242108	-0.391127	0.261	0.538	1
Rspry1	0.242404	0.292287	0.304	0.077	1
Ctps	0.242591	-0.256888	0.043	0.231	1
Wdr46	0.242705	-0.255969	0.043	0.231	1
Kmt2d	0.242727	-0.553359	0.217	0.385	1
Tln1	0.242806	-0.443897	0.957	0.923	1
Herc6	0.243499	0.433742	0.304	0.077	1
Trdv4	0.243756	-0.481401	0.043	0.231	1
Fbxo11	0.244285	0.405117	0.261	0.077	1
Rrbp1	0.244304	0.618637	0.826	0.615	1
Yeats2	0.244371	0.359999	0.304	0.077	1
Gdi2	0.244392	-0.439191	0.522	0.538	1
Snrnp25	0.244553	0.346175	0.304	0.077	1
Phf1	0.244659	-0.361693	0.043	0.231	1
Irf2	0.244706	0.500536	0.739	0.462	1
Manba	0.244722	-0.306773	0.043	0.231	1
Cbfb	0.244732	-0.529504	0.261	0.538	1
Pex14	0.244829	-0.256273	0.043	0.231	1
Anapc2	0.244899	0.368293	0.304	0.077	1
Rnaseh2c	0.244974	-0.390699	0.087	0.308	1
Paqr8	0.245228	-0.54499	0.043	0.231	1
Bbc3	0.245248	-0.289557	0.043	0.231	1
Zscan26	0.245263	-0.329806	0.087	0.308	1
Gfod1	0.245317	0.544592	0.652	0.385	1
Map2k1	0.245337	-0.384957	0.087	0.308	1
Ppp6r3	0.245544	-0.451917	0.304	0.385	1
Ddx56	0.245637	0.26919	0.304	0.077	1
Rsad2	0.245771	1.11871	0.217	0.231	1
Prrc1	0.24619	0.403482	0.304	0.077	1
Slc4a1ap	0.246239	-0.286132	0.043	0.231	1
Ubqln4	0.246243	-0.433227	0.087	0.308	1
Pak1ip1	0.24641	-0.362816	0.261	0.308	1
Tbc1d8	0.246802	-0.670246	0.043	0.231	1
Gtf2h5	0.246872	0.562623	0.478	0.231	1
Zdhhc16	0.247085	0.337257	0.304	0.077	1
Acss2	0.247195	-0.365361	0.043	0.231	1
Pmm1	0.247364	-0.376135	0.043	0.231	1
Mpp7	0.247416	-0.560568	0.174	0.231	1
Csde1	0.247816	0.66763	0.696	0.462	1
Nbeal1	0.247871	0.407618	0.304	0.077	1
Nphs2	0.247877	0.515472	0.304	0.077	1
Cd86	0.248082	0.767421	0.304	0.077	1
Rps27rt	0.248148	-0.634535	0.435	0.615	1
Cgrrf1	0.248323	-0.309698	0.043	0.231	1
Impdh1	0.248344	0.3363	0.304	0.077	1
Oser1	0.248653	0.813765	0.391	0.154	1
Washc3	0.248941	-0.289082	0.043	0.231	1
Bsdc1	0.248949	-0.453012	0.087	0.308	1
Baz1a	0.249022	-0.359437	0.696	0.923	1
Ccdc115	0.249028	-0.643797	0.261	0.462	1
1600012H06Rik	0.249083	-0.335455	0.043	0.231	1
Naa10	0.249328	0.431498	0.304	0.077	1
Adgrl2	0.24934	-0.375544	0.043	0.231	1
Ankrd40	0.249414	-0.306553	0.087	0.308	1
Pkn2	0.249508	0.45947	0.304	0.077	1
Nkapd1	0.249624	-0.329046	0.087	0.308	1
Bmpr2	0.249674	-0.767317	0.13	0.308	1
Ttyh2	0.249732	-0.271133	0.043	0.231	1
Ap4s1	0.250055	-0.319454	0.087	0.308	1
Xrn1	0.250147	0.457259	0.304	0.077	1
Sfxn1	0.250259	-0.496703	0.391	0.462	1
Khdc4	0.250355	0.307528	0.304	0.077	1
Gba2	0.250376	-0.366511	0.043	0.231	1
B3galnt2	0.250382	-0.485208	0.043	0.231	1
Sdf2l1	0.250388	0.347334	0.304	0.077	1
Gm26532	0.250438	-0.479254	0.609	0.462	1
Gucd1	0.250448	0.380212	0.304	0.077	1
Med20	0.250487	-0.25974	0.043	0.231	1
Fmc1	0.25062	0.374413	0.304	0.077	1
Nipsnap3b	0.250695	-0.308719	0.087	0.308	1
Dock11	0.250744	-0.332	0.348	0.231	1
Bzw1	0.250762	-0.376727	0.696	0.692	1
Gga1	0.250841	-0.382664	0.087	0.308	1
Rer1	0.250931	0.507246	0.652	0.615	1
Pcsk7	0.250997	-0.417104	0.087	0.308	1
Vbp1	0.251013	-0.404934	0.087	0.308	1
Mesd	0.251019	0.318502	0.304	0.077	1
Sp3os	0.251052	0.443302	0.304	0.077	1
Tspan31	0.251144	0.368787	0.304	0.077	1
Glg1	0.251151	0.357622	0.304	0.077	1
Plcg2	0.251199	0.336074	0.304	0.077	1
Ccnl1	0.251245	-0.25117	0.696	0.923	1
Fam214b	0.251352	-0.442728	0.087	0.308	1
Nol8	0.251355	-0.723133	0.043	0.231	1
Vegfa	0.25146	1.0184	0.478	0.231	1
Hexa	0.251526	-0.313871	0.261	0.538	1
Xab2	0.251599	-0.253765	0.087	0.308	1
Crtc2	0.251627	-0.348669	0.087	0.308	1
Prkd3	0.253002	-0.61171	0.478	0.538	1
Kras	0.253069	-0.70869	0.522	0.769	1
Atxn7	0.253704	-0.306438	0.435	0.308	1
Sell	0.253954	0.894414	0.478	0.231	1
Ppp1cc	0.254617	-0.369101	0.609	0.538	1
Apobec3	0.25525	0.358067	0.739	0.462	1
Atp5d	0.255467	0.50207	0.739	0.462	1
Atxn7l3b	0.2562	-0.489313	0.348	0.615	1
Strn3	0.257048	-0.476232	0.217	0.385	1
Mta2	0.257064	-0.506134	0.261	0.385	1
Ndufb8	0.257463	0.445768	0.696	0.538	1
Pitpnc1	0.25827	-0.515843	0.391	0.538	1
Topbp1	0.258295	0.501254	0.261	0.077	1
Zeb2	0.258792	-0.366205	0.739	0.692	1
Ktn1	0.259233	0.671102	0.391	0.154	1
Copg1	0.25952	-0.475114	0.174	0.308	1
Rpn2	0.259534	0.631901	0.609	0.385	1
Chst15	0.261202	-0.703137	0.478	0.462	1
Parp14	0.261238	0.383736	0.217	0.154	1
Acer3	0.261488	0.385278	0.391	0.154	1
Rgs2	0.261622	-0.589562	0.696	0.692	1
Cdh1	0.261922	-0.312811	0.565	0.462	1
Tle1	0.262669	-0.772606	0.217	0.231	1
Gak	0.263199	0.429967	0.391	0.154	1
Kansl1	0.26341	-0.584846	0.174	0.385	1
Pdcd1lg2	0.264129	-0.581782	0.348	0.615	1
Tmem209	0.264357	-0.313985	0.13	0.077	1
Slc7a11	0.264404	-0.651888	0.087	0.154	1
Yaf2	0.265819	-0.597808	0.261	0.385	1
Cpa3	0.266251	0.722819	0.696	0.769	1
Rpl22l1	0.266544	0.71433	0.739	0.769	1
Atp5mpl	0.267274	0.519929	0.652	0.615	1
Sys1	0.267301	-0.381337	0.478	0.538	1
Actr2	0.267411	-0.340347	0.739	0.923	1
Camta2	0.267612	0.398225	0.261	0.077	1
Pik3cd	0.267748	-0.413689	0.348	0.615	1
Ccdc88a	0.268213	-0.509123	0.174	0.231	1
Eif4a1	0.268777	-0.551263	0.826	0.846	1
Med7	0.268949	-0.447612	0.217	0.385	1
Os9	0.26895	-0.477503	0.565	0.692	1
Ctse	0.269469	0.622477	0.304	0.385	1
Rhof	0.269587	-0.453392	0.348	0.462	1
Cdc5l	0.269588	0.298219	0.391	0.154	1
Tiparp	0.270659	-0.539262	0.261	0.462	1
Mcpt1	0.27094	0.752489	0.522	0.385	1
Serinc3	0.270993	-0.576466	0.913	0.923	1
Cbwd1	0.271044	-0.488069	0.043	0.154	1
Cd300c2	0.271044	-0.413531	0.043	0.154	1
Neurl4	0.271044	-0.307812	0.043	0.154	1
Padi4	0.271044	-0.308984	0.043	0.154	1
Ptgs2os2	0.271044	-0.297164	0.043	0.154	1
Aamdc	0.271044	-0.271405	0.043	0.154	1
Bbs12	0.271044	-0.33925	0.043	0.154	1
Ccdc8	0.271044	-0.32811	0.043	0.154	1
Cdk5	0.271044	-0.422059	0.043	0.154	1
Cwc27	0.271044	-0.292031	0.043	0.154	1
D330050G23Rik	0.271044	-0.254987	0.043	0.154	1
Depdc1b	0.271044	-0.279308	0.043	0.154	1
Dhx16	0.271044	-0.360151	0.043	0.154	1
Dop1a	0.271044	-0.261215	0.043	0.154	1
Fgd3	0.271044	-0.382912	0.043	0.154	1
Frs2	0.271044	-0.250094	0.043	0.154	1
Gsto1	0.271044	-0.421907	0.043	0.154	1
Iqce	0.271044	-0.460756	0.043	0.154	1
Mettl7a1	0.271044	-0.459153	0.043	0.154	1
Naglu	0.271044	-0.254987	0.043	0.154	1
Pde4dip	0.271044	-0.389639	0.043	0.154	1
Ppm1m	0.271044	-0.257041	0.043	0.154	1
Rrad	0.271044	-0.717628	0.043	0.154	1
Usf3	0.271044	-0.353139	0.043	0.154	1
Xpo4	0.271044	-0.281188	0.043	0.154	1
Zfp579	0.271044	-0.415729	0.043	0.154	1
Aldh1l1	0.271044	-0.335185	0.043	0.154	1
Cldn1	0.271044	-0.344449	0.043	0.154	1
Cry1	0.271044	-0.401005	0.043	0.154	1
Dgcr6	0.271044	-0.262779	0.043	0.154	1
Eya2	0.271044	-0.41495	0.043	0.154	1
Hip1	0.271044	-0.48923	0.043	0.154	1
Irs2	0.271044	-0.259117	0.043	0.154	1
Itpa	0.271044	-0.454411	0.043	0.154	1
Kdm5c	0.271044	-0.381964	0.043	0.154	1
Nxn	0.271044	-0.42591	0.043	0.154	1
Pgm2l1	0.271044	-0.407319	0.043	0.154	1
Rtl8a	0.271044	-0.327757	0.043	0.154	1
Tada3	0.271044	-0.382025	0.043	0.154	1
Wars2	0.271044	-0.262572	0.043	0.154	1
Zfp664	0.271044	-0.276408	0.043	0.154	1
Gab3	0.271044	-0.250043	0.043	0.154	1
Hibadh	0.271044	-0.302174	0.043	0.154	1
Hspa1b	0.271044	-0.739334	0.043	0.154	1
Mief1	0.271044	-0.468388	0.043	0.154	1
Mon1b	0.271044	-0.442155	0.043	0.154	1
Mxi1	0.271044	-0.408114	0.043	0.154	1
Primpol	0.271044	-0.284053	0.043	0.154	1
Rgs3	0.271044	-0.280088	0.043	0.154	1
Slc26a2	0.271044	-0.270265	0.043	0.154	1
Ston2	0.271044	-0.299787	0.043	0.154	1
Tgm2	0.271044	0.361776	0.043	0.154	1
C1qbp	0.272154	0.584844	0.391	0.231	1
Chic2	0.272975	-0.376273	0.348	0.615	1
Vezf1	0.272977	-0.436743	0.435	0.615	1
C3ar1	0.273113	-0.509122	0.348	0.385	1
Aga	0.273465	-0.324031	0.261	0.231	1
Dus1l	0.274309	-0.402844	0.087	0.231	1
Hs2st1	0.275079	-0.330688	0.391	0.308	1
Exosc4	0.275725	0.543826	0.391	0.231	1
Pitpna	0.276085	-0.496276	0.522	0.538	1
Ndufb6	0.276246	0.449736	0.435	0.231	1
Abi1	0.276829	-0.523436	0.522	0.692	1
Galk1	0.276884	0.359366	0.261	0.077	1
Rab8b	0.276943	0.494359	0.783	0.538	1
Nol7	0.277286	0.603752	0.609	0.385	1
Rbbp8	0.278344	-0.388167	0.13	0.308	1
Gbp7	0.278576	0.722458	0.478	0.231	1
Clec4e	0.279092	-1.00165	0.174	0.385	1
Sh3bgrl3	0.2791	0.417562	1	0.923	1
Hmgcr	0.279264	-0.534493	0.174	0.385	1
Dgat1	0.280105	-0.702194	0.348	0.615	1
Herc3	0.280257	-0.542347	0.087	0.154	1
Tmed10	0.280474	0.489168	0.739	0.538	1
Sytl3	0.281284	-0.301946	0.913	1	1
Blmh	0.281691	0.550797	0.391	0.231	1
Zfp131	0.28182	0.385034	0.261	0.231	1
Jund	0.282689	-0.442246	1	1	1
Stmn1	0.283157	1.1155	0.217	0.077	1
Ybx1	0.283553	0.691666	0.87	0.692	1
Ptprc	0.283624	-0.393614	0.826	0.769	1
Dek	0.283832	0.262931	0.478	0.538	1
Cbl	0.28384	-0.425598	0.261	0.385	1
Ssu72	0.2839	0.559066	0.652	0.385	1
Dstn	0.284393	0.421923	0.391	0.154	1
Smurf1	0.284741	-0.384629	0.174	0.231	1
Arfgap3	0.284922	0.452863	0.217	0.077	1
Scarb2	0.28521	-0.487429	0.13	0.308	1
Eif2s2	0.285464	-0.251209	0.696	0.615	1
Wdr1	0.285529	-0.543489	0.696	0.846	1
Il2rg	0.285605	0.471439	0.652	0.385	1
Arl1	0.286216	0.271645	0.391	0.154	1
Kxd1	0.286332	0.622467	0.478	0.231	1
Bst2	0.287315	0.689405	0.565	0.462	1
Naa15	0.287404	0.430489	0.391	0.154	1
Clint1	0.287455	-0.449793	0.826	0.923	1
Ddx6	0.288276	-0.412416	0.435	0.692	1
Cfap36	0.288797	0.37431	0.261	0.077	1
Leprotl1	0.289678	-0.452666	0.652	0.846	1
Kmt2e	0.290425	-0.397415	0.652	0.615	1
Cacybp	0.290691	0.381869	0.565	0.538	1
Rb1cc1	0.290931	-0.568702	0.261	0.462	1
Actr3	0.290978	-0.609507	0.739	0.923	1
Fam192a	0.291567	-0.305113	0.261	0.308	1
Ifitm6	0.291684	-1.03178	0.087	0.154	1
Ddx42	0.292955	0.492262	0.348	0.154	1
Desi2	0.293887	0.374766	0.391	0.154	1
Ubxn1	0.294496	-0.258044	0.696	0.692	1
Ptgs2	0.294534	-0.907723	0.348	0.615	1
Mfap1a	0.294536	0.406449	0.261	0.077	1
Ostf1	0.294691	-0.28823	0.87	1	1
Ufc1	0.294847	0.401776	0.565	0.308	1
Ccar1	0.295093	-0.481	0.348	0.615	1
Col4a3bp	0.295149	-0.418811	0.174	0.385	1
Ccng2	0.295615	0.448047	0.261	0.231	1
Rbm43	0.295682	0.385267	0.348	0.154	1
Rab5c	0.295998	0.405618	0.652	0.385	1
Mboat7	0.296125	-0.807366	0.565	0.692	1
Rbm34	0.296163	0.428588	0.261	0.077	1
Anp32b	0.296317	0.697137	0.739	0.615	1
Mrps35	0.296507	0.381063	0.261	0.077	1
Tmem160	0.296736	0.418508	0.652	0.385	1
Dyrk3	0.297789	-0.593291	0.087	0.231	1
Tnrc6b	0.298096	-0.416389	0.435	0.692	1
Akirin1	0.298825	-0.524611	0.435	0.538	1
Leprot	0.29936	-0.258194	0.304	0.308	1
0610030E20Rik	0.299549	-1.04859	0.13	0.231	1
Sdcbp	0.299688	-0.580673	0.783	0.846	1
Arhgap6	0.300006	-0.477844	0.217	0.462	1
Pkm	0.300062	-0.54117	0.913	0.769	1
Smc5	0.300329	-0.509178	0.174	0.385	1
Znrf2	0.300358	-0.340803	0.348	0.615	1
Hoxb4	0.300369	-0.499232	0.174	0.385	1
Cxcl16	0.300438	0.412343	0.13	0.231	1
Rtf2	0.30048	0.33715	0.652	0.385	1
Mrps18c	0.300919	0.338657	0.261	0.077	1
Ranbp1	0.301182	0.467483	0.565	0.308	1
Chd8	0.301222	-0.457507	0.348	0.538	1
Psmb1	0.301426	0.32315	0.783	0.538	1
Preb	0.30177	0.429027	0.261	0.077	1
Tgfbr2	0.302326	-0.300058	0.478	0.462	1
Rfc2	0.302893	0.326528	0.783	0.538	1
Rlf	0.303327	0.415842	0.391	0.154	1
Trappc4	0.303344	0.454226	0.391	0.154	1
Cldnd1	0.304232	-0.307012	0.348	0.308	1
Etfb	0.304429	0.508441	0.478	0.231	1
Ngly1	0.304713	-0.445337	0.174	0.385	1
Tbc1d10b	0.304737	0.322605	0.261	0.077	1
Slc50a1	0.304835	-0.478962	0.304	0.538	1
Romo1	0.30485	0.407527	0.435	0.231	1
Cst7	0.304898	-0.305332	0.609	0.846	1
Dcakd	0.305154	-0.654242	0.13	0.154	1
Sumo2	0.305384	0.450042	0.913	0.769	1
Clec4d	0.305895	-0.481994	0.217	0.154	1
Arl6ip5	0.306626	-0.532848	0.348	0.538	1
Stap1	0.306845	-1.14909	0.261	0.462	1
Med21	0.30734	0.300573	0.391	0.154	1
Mfge8	0.307358	0.291335	0.391	0.154	1
Atox1	0.307549	0.273782	0.826	0.846	1
Kars	0.307749	0.372913	0.261	0.154	1
Rpl36a-ps1	0.307844	0.324333	0.261	0.077	1
Lilr4b	0.308179	-0.672571	1	1	1
Rps23	0.308266	-0.39901	1	1	1
Rtraf	0.308267	0.539013	0.739	0.615	1
Mff	0.308426	-0.478596	0.261	0.462	1
H2-DMa	0.308446	0.344744	0.261	0.077	1
Tcf25	0.308534	-0.794247	0.609	0.692	1
Ivns1abp	0.308693	-0.302756	0.522	0.769	1
Ptpn6	0.308835	-0.675345	0.522	0.692	1
Crebrf	0.30947	-0.830398	0.304	0.538	1
Aamp	0.30952	-0.458256	0.304	0.538	1
Mcpt8	0.309821	-0.494266	0.609	0.846	1
Slain2	0.309854	0.352468	0.391	0.154	1
Cep83	0.309892	0.431582	0.391	0.154	1
Ash2l	0.310203	0.308982	0.391	0.154	1
Peli1	0.310241	0.392599	0.391	0.154	1
Supt16	0.310559	0.482438	0.435	0.231	1
Zbp1	0.310659	0.371786	0.261	0.077	1
Sem1	0.310746	0.656493	0.826	0.769	1
Irgm1	0.311192	0.561478	0.304	0.231	1
Junb	0.311297	-0.569258	0.957	1	1
Gm47283	0.312651	-0.586998	0.261	0.462	1
C5ar2	0.312691	0.636835	0.348	0.154	1
Ran	0.313956	0.681547	0.739	0.615	1
Sec62	0.313958	-0.507697	0.609	0.769	1
Impa2	0.314028	-0.535185	0.087	0.231	1
Trim12c	0.314051	0.418831	0.565	0.308	1
Nucb1	0.315209	0.601082	0.652	0.462	1
Ndufv1	0.315298	0.500601	0.217	0.077	1
Atp5g3	0.316147	0.475369	0.696	0.538	1
Cnbp	0.316604	0.346893	0.783	0.538	1
Calm1	0.317399	0.778142	0.957	0.846	1
Trim39	0.317881	-0.69169	0.087	0.231	1
Baz1b	0.318352	0.461081	0.348	0.231	1
Ppp3ca	0.318426	-0.53545	0.435	0.538	1
Cib1	0.319206	0.433743	0.565	0.308	1
Zfp622	0.319633	-0.33104	0.217	0.462	1
Gna15	0.320197	-0.392135	0.348	0.308	1
Fbxl3	0.320765	-0.427535	0.261	0.308	1
Gramd4	0.32129	-0.335123	0.13	0.231	1
Hadha	0.32148	0.378408	0.435	0.308	1
Rbbp4	0.321593	0.439899	0.478	0.231	1
Rab5if	0.321769	0.452998	0.565	0.308	1
Cep192	0.322133	0.366015	0.261	0.077	1
Ocel1	0.322386	0.464504	0.217	0.077	1
Srp14	0.322569	0.560047	0.739	0.538	1
Cma1	0.322899	1.39955	0.522	0.385	1
Nabp2	0.322904	0.323536	0.261	0.077	1
Tfg	0.323059	0.417825	0.261	0.077	1
Nipbl	0.32315	-0.379232	0.696	0.769	1
Cuta	0.323754	0.487285	0.565	0.308	1
Zcchc9	0.32393	0.363127	0.565	0.308	1
Ccni	0.324046	-0.526602	0.348	0.462	1
Rprd1b	0.324056	-0.531256	0.087	0.231	1
Galnt7	0.324622	-0.559065	0.261	0.385	1
Mrpl18	0.324795	0.395484	0.565	0.308	1
Rapsn	0.32515	0.539816	0.348	0.154	1
Atxn1	0.325546	-0.350305	0.435	0.692	1
Apc	0.326263	-0.385852	0.174	0.385	1
Nono	0.326435	-0.310136	0.391	0.385	1
Rgs18	0.326437	-0.311577	0.696	0.615	1
Rwdd1	0.326539	0.406576	0.478	0.231	1
Samhd1	0.326787	1.2504	0.696	0.462	1
Txnl4a	0.327295	0.348137	0.478	0.231	1
Rab31	0.327616	-0.508322	0.087	0.231	1
Arl2bp	0.32785	0.318543	0.261	0.077	1
Prdx1	0.328109	-0.929578	0.696	0.538	1
Zfp329	0.328191	0.320937	0.261	0.077	1
Ddit4	0.328527	-1.01877	0.391	0.462	1
Ern1	0.328699	0.359131	0.261	0.077	1
Tkt	0.328831	-0.403436	0.522	0.769	1
Stx7	0.330434	0.423309	0.609	0.385	1
Rad23a	0.330976	0.389592	0.478	0.231	1
Snrpb2	0.330977	0.410469	0.478	0.231	1
Ubr4	0.331363	-0.478929	0.13	0.231	1
Bcap29	0.332044	0.335882	0.261	0.077	1
Slfn5	0.332214	-0.330201	0.217	0.154	1
Mfsd14b	0.332468	0.594558	0.304	0.154	1
Rab22a	0.334186	-0.460209	0.174	0.385	1
Cript	0.334899	-0.41034	0.304	0.385	1
Fen1	0.335413	0.303336	0.261	0.077	1
Psenen	0.335489	0.466917	0.87	0.692	1
Kdm6b	0.335713	-0.542885	0.522	0.692	1
Xrcc1	0.335937	0.340732	0.261	0.077	1
Usp48	0.335943	-0.53558	0.261	0.385	1
C1qc	0.336186	-0.630589	0.174	0.231	1
Mrpl27	0.336267	0.330235	0.261	0.077	1
Nubp2	0.33659	-0.719194	0.261	0.462	1
Sel1l	0.336897	0.316537	0.261	0.077	1
Vta1	0.337017	-0.443966	0.348	0.385	1
Srp9	0.337369	-0.274195	0.739	0.769	1
Ctsd	0.337676	-0.449901	0.913	1	1
Phf3	0.337796	-0.489431	0.391	0.538	1
Dock10	0.33861	-0.413045	0.565	0.769	1
Plpp5	0.338614	-0.384083	0.304	0.308	1
Npc2	0.338781	-0.265172	0.913	0.769	1
Ost4	0.338804	0.643852	0.87	0.769	1
Mmadhc	0.338876	0.294244	0.261	0.077	1
Tpt1	0.340456	-0.279636	1	1	1
Mogs	0.340581	-0.348145	0.13	0.154	1
Unc45a	0.340677	0.549528	0.304	0.231	1
Ap3d1	0.341252	-0.46174	0.174	0.385	1
Xrn2	0.341272	-0.449477	0.435	0.538	1
H1f4	0.34159	-0.409975	0.391	0.231	1
Foxo1	0.341953	0.440004	0.261	0.077	1
Csk	0.341997	-0.762179	0.696	0.692	1
Atp5g2	0.342316	0.579865	0.739	0.769	1
Mtdh	0.342368	-0.440289	0.826	0.923	1
Pnrc1	0.342386	-0.628436	0.913	0.846	1
Snrpf	0.343043	0.488337	0.652	0.462	1
Nr4a2	0.34305	-0.752204	0.304	0.385	1
Rrp1	0.343441	-0.281503	0.522	0.538	1
Calr	0.343683	0.35084	0.652	0.769	1
Washc4	0.343777	-0.457756	0.174	0.385	1
Limd2	0.34392	-0.604709	0.478	0.615	1
Mvb12b	0.344379	0.450663	0.348	0.154	1
Trib1	0.344571	-0.93099	0.261	0.462	1
Rpl18	0.344883	0.429548	1	0.923	1
Ppib	0.345387	0.386928	0.957	0.846	1
Hmgb1	0.345436	0.569613	0.957	0.846	1
Jmjd6	0.345897	0.328891	0.261	0.077	1
Nrbf2	0.345987	0.267661	0.261	0.077	1
Pum2	0.346195	-0.319783	0.435	0.462	1
Ikbkg	0.346332	-0.456642	0.13	0.231	1
Zfc3h1	0.34653	-0.548599	0.13	0.308	1
Gsk3a	0.346634	-0.390223	0.261	0.462	1
Rpl5	0.346843	-0.262048	0.913	1	1
Ppp1r13b	0.347142	0.382724	0.261	0.077	1
Sf3b1	0.347219	-0.420222	0.739	0.769	1
Rae1	0.347691	-0.424468	0.174	0.385	1
Malt1	0.347845	-0.484036	0.522	0.538	1
Ccnt2	0.347894	-0.485283	0.174	0.385	1
Capg	0.348474	0.62292	0.826	0.615	1
Fbxl20	0.348601	-0.26808	0.174	0.385	1
Eml2	0.348695	-0.475767	0.391	0.385	1
Emp1	0.348902	-0.349149	0.174	0.231	1
Ppp2r2a	0.349371	0.268375	0.261	0.077	1
Top1	0.349747	-0.351276	0.913	0.846	1
Mt1	0.350747	1.50708	0.609	0.385	1
Stag2	0.35093	-0.466901	0.478	0.692	1
Neurl3	0.35198	-0.565903	0.565	0.769	1
Tcf3	0.352024	0.270837	0.261	0.077	1
Spry2	0.352877	-0.815961	0.261	0.308	1
Metrnl	0.353414	-0.856499	0.478	0.615	1
Pinx1	0.353549	-0.366342	0.087	0.154	1
Tbc1d14	0.35409	-0.323696	0.087	0.231	1
Cnot11	0.354136	0.397215	0.217	0.077	1
Tacc1	0.354564	-0.389598	0.522	0.462	1
Itch	0.354868	-0.447214	0.348	0.462	1
Dyrk2	0.355045	0.310505	0.261	0.077	1
Aida	0.355704	0.311186	0.261	0.077	1
Crebbp	0.355826	-0.60554	0.391	0.462	1
Hist1h2ap	0.356738	1.18556	0.261	0.077	1
Igsf6	0.356899	0.445997	0.261	0.077	1
Btg3	0.357001	-0.330397	0.13	0.231	1
Neb	0.357111	0.709584	0.348	0.231	1
Nasp	0.357668	0.301872	0.261	0.077	1
Mat2a	0.35794	-0.514974	0.435	0.615	1
Zdhhc18	0.358018	-0.412933	0.304	0.538	1
Cyth2	0.358286	-0.366767	0.348	0.385	1
Spg21	0.358769	-0.405054	0.304	0.462	1
Mitd1	0.359424	0.35742	0.261	0.077	1
Ptms	0.360165	-0.409954	0.913	1	1
Zfp597	0.360717	0.266562	0.261	0.077	1
Grcc10	0.36075	-0.378741	0.261	0.308	1
Gm28809	0.360839	-0.267417	0.174	0.154	1
Slc16a6	0.360912	0.308114	0.261	0.077	1
Syk	0.361297	-0.459557	0.304	0.538	1
Cited4	0.361566	-1.17293	0.13	0.308	1
Gna13	0.362016	-0.394619	0.522	0.615	1
4932438H23Rik	0.362372	0.323213	0.348	0.462	1
Rab24	0.362389	-0.497836	0.174	0.308	1
Mrps6	0.362514	-0.297962	0.087	0.231	1
Blvra	0.362603	-0.282419	0.13	0.308	1
Psmd13	0.363183	0.362735	0.435	0.385	1
Creb1	0.363678	-0.486178	0.261	0.462	1
Nfkb2	0.363936	0.318184	0.261	0.077	1
Aurkaip1	0.363941	0.553784	0.478	0.308	1
Brd9	0.364064	0.325665	0.261	0.077	1
Sptbn1	0.364188	-0.475126	0.391	0.538	1
Rell1	0.364206	-0.501314	0.174	0.385	1
Vcp	0.364238	-0.377473	0.522	0.692	1
Myo1c	0.364248	-0.324189	0.261	0.308	1
Slc38a9	0.364432	-0.479617	0.174	0.154	1
Sin3b	0.364752	0.606643	0.652	0.462	1
3830406C13Rik	0.364823	0.317376	0.261	0.077	1
AI413582	0.365187	-0.328152	0.304	0.538	1
Mrpl43	0.365425	0.336829	0.522	0.308	1
Mapk9	0.365856	0.275552	0.261	0.077	1
Mocs2	0.365935	-0.456652	0.087	0.231	1
Inpp5a	0.365937	-0.251734	0.174	0.154	1
Ddx27	0.366607	0.305764	0.261	0.077	1
Mrpl12	0.366716	-0.577827	0.348	0.385	1
Csnk2a1	0.366814	-0.314208	0.435	0.462	1
Lbr	0.367038	0.343789	0.696	0.462	1
Tdg	0.367208	0.336491	0.261	0.077	1
Ten1	0.367334	0.275957	0.261	0.077	1
Bmp2k	0.367538	-0.462511	0.261	0.385	1
Smad7	0.36756	-0.513745	0.478	0.692	1
Fam110a	0.367783	-0.943115	0.217	0.231	1
Ipo7	0.367787	0.253341	0.261	0.077	1
Coa5	0.367921	-0.36641	0.348	0.385	1
2610037D02Rik	0.368349	-0.434258	0.174	0.385	1
Jak2	0.368377	-0.537824	0.304	0.538	1
Chmp5	0.368544	-0.50363	0.304	0.462	1
Prrc2c	0.368579	-0.455557	0.739	0.769	1
Timm10	0.368763	0.294913	0.261	0.077	1
Rbm39	0.369002	-0.477531	0.957	1	1
Prkra	0.369139	0.335303	0.261	0.077	1
Prrc2a	0.369773	0.448813	0.435	0.231	1
Ogt	0.369993	-0.368401	0.391	0.615	1
Sec11c	0.370025	0.596865	0.826	0.615	1
Wdr43	0.370069	-0.326065	0.13	0.308	1
Nt5c2	0.370124	-0.436588	0.174	0.385	1
Mlph	0.370243	-0.422598	0.087	0.154	1
Gm17018	0.370986	0.279843	0.261	0.077	1
Skap2	0.371004	0.464967	0.348	0.154	1
Plaur	0.37122	1.03674	0.565	0.462	1
Aldh2	0.371528	-0.418886	0.565	0.615	1
Ola1	0.371875	0.425073	0.348	0.154	1
Trim25	0.372245	0.393643	0.174	0.077	1
Pdia3	0.372299	0.421939	0.696	0.462	1
Parp9	0.372326	0.428514	0.261	0.077	1
Thumpd3	0.372901	0.262746	0.261	0.077	1
Samsn1	0.373278	-0.434187	0.913	1	1
Tmem11	0.373719	0.267902	0.261	0.077	1
P4hb	0.374154	0.412946	0.696	0.462	1
Cox7a2	0.374636	0.260652	0.826	0.923	1
Rab1a	0.374646	-0.554918	0.609	0.769	1
Tmbim6	0.375074	-0.533591	0.87	0.923	1
Gm11808	0.375161	0.413142	0.696	0.462	1
Gbf1	0.37518	-0.250103	0.174	0.154	1
Faim	0.375304	-0.267752	0.13	0.308	1
Sbno1	0.376082	0.521477	0.609	0.385	1
Aup1	0.376602	-0.347921	0.13	0.308	1
Fam50a	0.376624	-0.385736	0.174	0.385	1
Mafk	0.376749	-0.783269	0.261	0.462	1
Esd	0.377802	-0.287558	0.696	0.462	1
Frg1	0.378265	-0.445952	0.217	0.308	1
Lonp2	0.378607	-0.427383	0.174	0.385	1
Cds2	0.379074	-0.4095	0.174	0.385	1
Slk	0.379084	-0.517699	0.304	0.538	1
Eif4g2	0.37909	-0.253209	0.696	0.615	1
Bcap31	0.379259	0.424198	0.609	0.385	1
Rnmt	0.379472	-0.476757	0.087	0.231	1
Hgf	0.379501	-0.672627	0.435	0.615	1
Rgs12	0.38002	-0.427487	0.13	0.308	1
N4bp2l1	0.380608	-0.263458	0.174	0.385	1
Kpna4	0.380888	0.622941	0.696	0.538	1
Notch1	0.38137	-0.271488	0.261	0.231	1
Asxl2	0.381466	-0.368961	0.261	0.308	1
Pcm1	0.381693	-0.333825	0.174	0.385	1
Dbnl	0.383525	0.379944	0.609	0.385	1
Rela	0.383527	-0.439261	0.261	0.308	1
Atxn7l3	0.38353	-0.420365	0.087	0.231	1
Raly	0.383552	-0.318843	0.522	0.538	1
Luc7l2	0.383912	0.311074	0.826	0.615	1
Pisd	0.384432	-0.250411	0.174	0.385	1
Ttc14	0.384447	-0.334057	0.348	0.385	1
Btbd19	0.385258	0.519834	0.391	0.231	1
Aff4	0.385945	-0.513126	0.739	0.769	1
Pbx1	0.386445	-0.253586	0.174	0.385	1
Fnbp4	0.386594	-0.261321	0.174	0.385	1
Plac8	0.386732	0.551223	0.826	0.615	1
Setx	0.38704	-0.329896	0.174	0.385	1
Rps15	0.387067	0.41695	1	1	1
Cfp	0.387302	-0.266936	0.174	0.385	1
Usp4	0.387435	-0.411342	0.174	0.385	1
Trmt112	0.387493	0.270774	0.696	0.462	1
Ddx58	0.387645	-0.413431	0.174	0.385	1
Acod1	0.387982	0.655526	0.391	0.538	1
mt-Nd2	0.388396	0.89047	0.913	0.923	1
Ddx46	0.388552	-0.471404	0.478	0.538	1
Sf3b4	0.388774	-0.392027	0.261	0.308	1
E2f4	0.388823	-0.387265	0.261	0.385	1
Chrac1	0.388972	-0.276518	0.348	0.308	1
Hipk3	0.389102	-0.456053	0.13	0.231	1
Lrp10	0.389152	-0.605268	0.348	0.462	1
Syvn1	0.389277	-0.337812	0.217	0.231	1
Coro1a	0.389675	-0.534363	0.957	1	1
H2ac8	0.390563	0.624466	0.217	0.154	1
Suz12	0.391186	-0.504712	0.261	0.462	1
Smchd1	0.39136	0.281205	0.435	0.231	1
Notch2	0.391441	-0.391488	0.261	0.462	1
Ikzf2	0.392627	0.573696	0.522	0.308	1
Manf	0.392901	0.511862	0.609	0.385	1
Rgs1	0.39364	-0.301085	1	0.923	1
Mark2	0.39439	-0.571739	0.391	0.615	1
mt-Nd1	0.394739	1.00122	0.826	0.846	1
Igtp	0.395165	0.267758	0.217	0.077	1
Tars2	0.396483	-0.414599	0.174	0.231	1
Ino80d	0.396484	-0.779772	0.261	0.385	1
Irf1	0.396531	-1.07953	0.304	0.308	1
Arrdc1	0.396741	-0.713785	0.261	0.385	1
Anp32e	0.397194	0.406988	0.522	0.308	1
Hsp90aa1	0.397314	-0.356289	0.826	0.769	1
Szrd1	0.397394	-0.317965	0.261	0.462	1
Mrpl14	0.397491	0.333682	0.391	0.231	1
Hnrnpc	0.398144	-0.308251	0.652	0.846	1
Rest	0.398813	-0.405073	0.217	0.308	1
Ppm1h	0.399802	-0.806847	0.217	0.231	1
Coq9	0.40055	-0.436667	0.087	0.231	1
Glipr1	0.400758	-0.416768	0.261	0.308	1
Higd2a	0.401131	0.384656	0.435	0.231	1
Fn1	0.401303	-0.726754	0.087	0.154	1
Atic	0.401344	0.442773	0.261	0.154	1
Fut7	0.401452	-0.48328	0.087	0.231	1
Rad17	0.402786	-0.355656	0.217	0.385	1
Tmem179b	0.402932	0.332195	0.304	0.154	1
Asph	0.403331	-0.383985	0.565	0.615	1
Prkcb	0.40345	0.319359	0.609	0.385	1
Clstn1	0.403752	-0.263291	0.087	0.231	1
Ddx3x	0.403887	-0.467651	0.652	0.846	1
Atp5e	0.403906	0.554114	0.87	0.846	1
Gabpb1	0.404483	-0.350546	0.087	0.231	1
Cep350	0.405048	0.392416	0.391	0.231	1
Tm2d3	0.405482	-0.400355	0.174	0.308	1
Pcbp2	0.405614	-0.273429	0.783	0.769	1
Ier2	0.405966	-0.668965	0.826	0.923	1
Trio	0.406138	-0.305091	0.217	0.308	1
N4bp2l2	0.406838	-0.360293	0.304	0.385	1
Armc8	0.407154	-0.333015	0.13	0.308	1
Rdx	0.407406	0.354679	0.609	0.385	1
Stk25	0.408483	-0.376019	0.087	0.231	1
Mrpl55	0.408484	-0.391051	0.087	0.231	1
Mplkip	0.409011	0.502292	0.478	0.308	1
Ccrl2	0.409082	-0.402359	0.348	0.308	1
Tor2a	0.409383	-0.375948	0.087	0.231	1
Fcho1	0.409692	-0.433187	0.087	0.154	1
Fkbp2	0.410318	0.438187	0.348	0.154	1
Arglu1	0.410618	-0.380848	0.652	0.769	1
Nosip	0.410749	-0.432589	0.087	0.231	1
Msl2	0.410806	-0.303527	0.13	0.308	1
Fkbp15	0.41096	0.364937	0.435	0.231	1
Adgrg3	0.411012	-0.487358	0.696	0.769	1
Ncoa2	0.411456	-0.44201	0.304	0.462	1
Gba	0.411816	-0.437475	0.087	0.154	1
Btbd7	0.412474	-0.297369	0.261	0.231	1
Usp18	0.412493	0.360132	0.348	0.154	1
Ell	0.412497	0.333393	0.217	0.077	1
Maff	0.413243	-0.416582	0.13	0.308	1
Calm2	0.414653	0.324004	0.957	0.846	1
Grk2	0.414753	-0.450761	0.522	0.692	1
Zbtb11	0.414756	-0.561026	0.087	0.154	1
Arih1	0.414936	-0.449581	0.261	0.462	1
Elmsan1	0.41495	-0.285269	0.13	0.308	1
S100a1	0.415149	-0.288126	0.13	0.308	1
Polr2c	0.415287	-0.342747	0.261	0.385	1
Psmf1	0.415356	0.345042	0.174	0.077	1
Psmb6	0.415864	0.488361	0.478	0.385	1
Cnot10	0.416672	-0.27483	0.087	0.231	1
Pea15a	0.416772	-0.584321	0.217	0.385	1
Clk1	0.416842	-0.309545	0.652	0.846	1
Eif4a2	0.41732	0.451226	0.304	0.154	1
Vps13b	0.417832	-0.385988	0.13	0.308	1
Glyr1	0.418409	-0.396989	0.304	0.385	1
Lcor	0.418545	-0.408134	0.13	0.308	1
Kctd12	0.418955	-0.851164	0.217	0.385	1
Rybp	0.419834	0.294177	0.217	0.077	1
Son	0.421835	0.270041	0.826	0.846	1
Eci1	0.42184	0.39409	0.304	0.154	1
Nck1	0.422013	-0.366363	0.261	0.308	1
Arid3a	0.422068	-0.586509	0.13	0.308	1
Tut4	0.422403	-0.406469	0.435	0.538	1
Itgb7	0.422702	0.328655	0.783	0.769	1
Gmps	0.423059	0.30065	0.217	0.077	1
Ddc	0.423096	0.258123	0.348	0.154	1
Hcls1	0.423184	-0.363485	0.652	0.846	1
Mtpap	0.423211	-0.275274	0.087	0.231	1
Mtfr1l	0.4238	0.308692	0.217	0.077	1
Tuba4a	0.424465	-0.439005	0.565	0.769	1
Bcl2l1	0.424547	-0.2905	0.087	0.231	1
Pilrb2	0.425892	0.378611	0.348	0.154	1
Drg1	0.426569	0.315802	0.217	0.077	1
Apbb1ip	0.426645	-0.505732	0.609	0.692	1
Eps15l1	0.426648	0.402593	0.348	0.154	1
Aph1a	0.426773	-0.258732	0.348	0.308	1
Me2	0.426904	0.344555	0.348	0.154	1
Nmi	0.427831	0.282534	0.348	0.154	1
Stk38	0.427863	-0.356728	0.261	0.308	1
Pxn	0.427909	-0.372827	0.261	0.462	1
Rprm	0.428192	0.42796	0.348	0.154	1
Imp3	0.428474	0.315819	0.348	0.154	1
Mrps34	0.428526	0.277833	0.348	0.154	1
Pacs2	0.428871	-0.43313	0.13	0.308	1
Pebp1	0.428983	0.417758	0.609	0.385	1
H2-Aa	0.429256	0.567665	0.522	0.308	1
Mef2a	0.429483	-0.38259	0.348	0.385	1
Tmem168	0.429505	-0.30381	0.174	0.308	1
Inpp5d	0.429648	0.43083	0.739	0.538	1
Bicd2	0.43003	-0.36338	0.13	0.154	1
Adamts10	0.430052	-0.496849	0.087	0.231	1
Drosha	0.430095	-0.307845	0.087	0.231	1
U2surp	0.430132	0.311813	0.478	0.462	1
Ythdf3	0.430229	0.383227	0.304	0.154	1
Miip	0.430393	-0.307743	0.087	0.231	1
Srsf4	0.431549	-0.439041	0.13	0.231	1
Esyt1	0.431641	-0.352915	0.391	0.615	1
Tm6sf1	0.432846	0.30164	0.609	0.385	1
Irf2bpl	0.433067	-0.304072	0.304	0.308	1
Vrk3	0.433193	-0.324997	0.217	0.308	1
Ndufaf8	0.43328	0.318305	0.348	0.154	1
Csnk2b	0.433328	0.346813	0.609	0.538	1
Coq5	0.433575	-0.318271	0.087	0.154	1
Churc1	0.433701	0.260483	0.522	0.308	1
Pcbp1	0.433753	0.309136	0.652	0.692	1
Pik3ip1	0.435126	-0.370656	0.174	0.308	1
Ndufs2	0.43536	0.277134	0.348	0.154	1
Dok1	0.43537	0.339932	0.348	0.154	1
Med13l	0.435682	-0.315446	0.261	0.462	1
Cd244a	0.436035	-0.336945	0.609	0.692	1
Arl5b	0.436319	-0.509061	0.13	0.308	1
Rp9	0.436581	0.310557	0.435	0.231	1
Mrpl36	0.436586	0.349492	0.435	0.231	1
Stk40	0.437075	0.351543	0.348	0.154	1
Wtap	0.438142	0.321747	0.435	0.231	1
Ypel5	0.439095	-0.49634	0.217	0.385	1
Flot1	0.439454	-0.259706	0.652	0.846	1
Mpc1	0.439753	0.360017	0.435	0.231	1
Hacd4	0.439862	-0.604593	0.304	0.385	1
Znrf1	0.440134	-0.395312	0.348	0.538	1
Itgal	0.440274	-0.469192	0.391	0.385	1
Yipf3	0.440323	0.289663	0.348	0.154	1
Tnfrsf12a	0.440325	-0.264134	0.13	0.308	1
Ahsa1	0.440468	-0.326605	0.087	0.231	1
Micu2	0.441009	-0.368983	0.13	0.308	1
Mea1	0.441458	-0.436764	0.261	0.385	1
Nab1	0.441466	-0.317489	0.435	0.538	1
Igfbp7	0.441808	-0.271819	0.174	0.154	1
mt-Nd4	0.442231	0.544145	0.87	0.846	1
Cep57	0.442488	-0.360007	0.13	0.154	1
Tgfbr1	0.442502	0.382025	0.522	0.308	1
St3gal2	0.442684	-0.255279	0.13	0.308	1
Myb	0.442857	0.326801	0.217	0.077	1
Mrpl32	0.4429	0.377589	0.435	0.231	1
Crebzf	0.442949	-0.434934	0.13	0.231	1
Borcs6	0.443151	-0.39777	0.13	0.308	1
Rnps1	0.443191	-0.368353	0.304	0.385	1
Eif3a	0.443353	-0.270158	0.696	0.692	1
Arpc5l	0.443393	0.321418	0.435	0.231	1
Rpl7l1	0.4436	0.287404	0.435	0.231	1
Fosl1	0.44432	0.514218	0.217	0.077	1
Tbc1d2b	0.444577	-0.270906	0.13	0.308	1
1110059G10Rik	0.444632	0.316265	0.217	0.077	1
Kcnab2	0.444999	0.274489	0.217	0.077	1
Bak1	0.445559	0.405808	0.435	0.231	1
Smap2	0.44556	-0.362056	0.13	0.308	1
Hnrnpul1	0.445593	0.432376	0.391	0.231	1
Mrpl30	0.445639	-0.346169	0.478	0.462	1
Pcgf3	0.445686	0.273297	0.217	0.077	1
Cyp11a1	0.44578	-0.524409	1	1	1
Rpl35	0.446181	0.421623	0.957	0.846	1
Klf5	0.446488	-0.546521	0.13	0.308	1
Eif2s1	0.447118	0.264601	0.522	0.308	1
Atp6v0a2	0.447148	0.347368	0.217	0.077	1
Tnfrsf1b	0.447281	-0.347131	0.13	0.308	1
Usp47	0.447471	0.320936	0.217	0.077	1
Ncoa1	0.447694	-0.414301	0.087	0.154	1
Atp5h	0.447902	0.263811	0.87	0.923	1
Ddx39b	0.447944	0.39025	0.478	0.462	1
Cnot2	0.448116	-0.4187	0.304	0.462	1
Dusp16	0.448152	-0.462898	0.13	0.308	1
Chp1	0.448272	-0.288404	0.174	0.231	1
Rabif	0.448435	-0.362272	0.13	0.308	1
Asb2	0.448577	-0.390067	0.13	0.308	1
Emilin1	0.449121	-0.260518	0.13	0.308	1
Dag1	0.449436	-0.253211	0.087	0.231	1
Sec61a1	0.449666	0.3419	0.522	0.308	1
4921524J17Rik	0.449704	-0.318631	0.13	0.308	1
Strn	0.449712	-0.302152	0.13	0.308	1
Mia2	0.449966	-0.361919	0.435	0.538	1
Srd5a3	0.45045	0.329473	0.217	0.077	1
Fes	0.450883	-0.364337	0.565	0.615	1
Zdhhc3	0.45091	-0.27079	0.087	0.231	1
Smco4	0.451182	0.335728	0.435	0.231	1
Smim11	0.451452	0.407974	0.435	0.231	1
Orc6	0.451866	-0.365201	0.13	0.154	1
B2m	0.452319	0.263729	1	0.923	1
Irf2bp2	0.452508	-0.353626	0.652	0.692	1
Smc2	0.452588	0.274845	0.217	0.077	1
Arhgef1	0.453148	-0.437769	0.696	0.769	1
H2-Q7	0.453349	0.583232	0.435	0.231	1
Tmem230	0.453509	0.302598	0.435	0.231	1
Snx10	0.453531	-0.4151	0.304	0.462	1
Adam8	0.454175	-0.574338	0.435	0.615	1
Grb2	0.454286	-0.344354	0.783	0.769	1
Gpr183	0.45441	-0.317634	0.478	0.692	1
Tmem134	0.454461	0.427712	0.522	0.308	1
Wbp4	0.454992	0.37273	0.435	0.231	1
Krit1	0.455305	0.424141	0.435	0.231	1
Tbc1d17	0.455416	0.26084	0.217	0.077	1
Itga2	0.455659	-0.533164	0.217	0.308	1
Paxbp1	0.456328	-0.854075	0.435	0.538	1
Ints11	0.456394	0.298274	0.217	0.077	1
Rhoh	0.45641	0.372833	0.739	0.538	1
Psmd11	0.457186	0.32934	0.522	0.308	1
Mrpl17	0.45769	0.250851	0.522	0.308	1
Ppdpf	0.457735	0.284478	0.522	0.308	1
Nadk	0.457806	-0.342916	0.304	0.308	1
Selplg	0.457856	-0.450555	0.652	0.615	1
Eif6	0.457866	-0.272494	0.522	0.538	1
Bcl7c	0.457867	0.280582	0.522	0.308	1
Mrps16	0.458532	0.353054	0.435	0.231	1
Fam107b	0.458547	-0.486544	0.565	0.769	1
R3hdm4	0.459223	0.385885	0.435	0.231	1
Rfx1	0.459272	-0.636764	0.087	0.231	1
Aco2	0.459954	-0.314498	0.174	0.308	1
Snrpg	0.460053	0.4163	0.87	0.769	1
Treml2	0.460132	0.399883	0.435	0.231	1
Ddx50	0.460223	-0.255594	0.435	0.462	1
Atf6	0.460255	-0.332635	0.174	0.308	1
Plin2	0.460269	-0.66031	0.217	0.308	1
Dennd4b	0.460409	-0.670953	0.087	0.154	1
Mpc2	0.460566	-0.517342	0.435	0.615	1
Clpp	0.460644	-0.41786	0.087	0.231	1
Nudcd3	0.460732	-0.386766	0.174	0.231	1
Golph3	0.461004	0.301508	0.435	0.231	1
Dda1	0.461453	-0.316876	0.261	0.462	1
Psmc3	0.461911	0.308189	0.435	0.231	1
Hmgb2	0.462085	-0.336681	0.565	0.769	1
Pwwp3a	0.463015	0.332733	0.217	0.077	1
Cggbp1	0.464569	-0.421425	0.435	0.538	1
Morf4l1	0.464759	0.319694	0.957	0.846	1
Tes	0.465379	0.326257	0.348	0.308	1
Supt3	0.465494	0.407921	0.217	0.077	1
Spi1	0.465626	-0.532528	0.609	0.769	1
Pecam1	0.465879	-0.412748	0.348	0.308	1
Herc2	0.466395	-0.277453	0.261	0.231	1
Hint2	0.466999	-0.432397	0.304	0.385	1
Ptpn2	0.467154	0.279823	0.522	0.462	1
Rps27	0.467221	-0.374455	1	1	1
Capza1	0.467226	-0.307216	0.609	0.769	1
Plaa	0.467296	0.300631	0.304	0.154	1
Pip5k1a	0.467625	-0.260826	0.261	0.231	1
Atad2	0.467993	0.351762	0.217	0.077	1
4930523C07Rik	0.468184	-0.413118	0.174	0.231	1
Itpr3	0.4686	0.408678	0.217	0.077	1
Tpi1	0.468695	0.611809	0.652	0.538	1
Mrpl57	0.468874	0.350265	0.478	0.462	1
Kat2b	0.468892	-0.356595	0.174	0.308	1
Zfpl1	0.469017	0.281353	0.217	0.077	1
Nup98	0.469715	-0.276488	0.261	0.462	1
S100a10	0.469846	0.584369	0.87	0.923	1
Rab27a	0.470045	-0.366244	0.087	0.231	1
Exoc2	0.470223	0.254893	0.217	0.077	1
Cops3	0.470253	0.304844	0.304	0.154	1
Hnrnpu	0.470695	-0.352755	0.696	0.846	1
Fcer1g	0.471012	0.341461	1	1	1
Atg7	0.471033	0.37124	0.174	0.077	1
H2aj	0.471504	0.381193	0.87	0.769	1
Stim1	0.472134	-0.305827	0.261	0.462	1
Dcaf7	0.472375	-0.261872	0.261	0.462	1
Rps20	0.472464	0.371796	1	0.923	1
Srsf1	0.472677	0.381607	0.217	0.077	1
Rac1	0.47296	0.256955	0.957	0.846	1
Mcm5	0.473416	0.380931	0.217	0.077	1
Sec22b	0.473423	-0.319748	0.304	0.462	1
Diablo	0.474235	-0.354067	0.174	0.308	1
Kmt2c	0.474644	-0.388669	0.261	0.462	1
Spag7	0.474834	-0.306402	0.174	0.308	1
Nr2c2	0.475236	-0.451652	0.174	0.308	1
Malat1	0.475425	0.633356	1	1	1
Mrpl28	0.475778	0.327169	0.217	0.154	1
Arhgap30	0.47598	0.522092	0.783	0.615	1
Lgals3bp	0.476109	0.429933	0.478	0.308	1
Htra2	0.476294	0.396545	0.348	0.231	1
Triap1	0.4764	0.324837	0.261	0.154	1
Cma2	0.476784	1.58261	0.217	0.154	1
Dnajb6	0.477812	-0.704578	0.696	0.769	1
Ccnjl	0.477978	-0.289044	0.087	0.231	1
Hnrnph3	0.477997	-0.437365	0.13	0.231	1
Spcs2	0.478127	0.363109	0.826	0.692	1
Slc25a11	0.478198	0.334773	0.435	0.385	1
Ppif	0.47832	-0.357182	0.13	0.154	1
Pank2	0.478324	-0.322973	0.304	0.385	1
Ctsc	0.478576	0.484017	0.739	0.538	1
Zmynd8	0.478594	-0.259917	0.261	0.462	1
Cables1	0.479285	0.435957	0.174	0.077	1
Socs1	0.479561	0.834961	0.522	0.462	1
Polr2f	0.481046	-0.467721	0.478	0.615	1
Heatr6	0.481083	-0.339195	0.174	0.308	1
Ube2l3	0.482194	0.364356	0.826	0.692	1
Spsb3	0.482663	0.302592	0.217	0.077	1
Zfp513	0.482909	-0.385496	0.087	0.231	1
Il10ra	0.483352	-0.339844	0.348	0.538	1
Tob2	0.484455	-0.345019	0.391	0.462	1
Zfp330	0.484719	0.329034	0.391	0.231	1
Dnttip2	0.484721	-0.39633	0.217	0.385	1
Lpar6	0.485254	-0.40978	0.13	0.154	1
Vdac2	0.485927	-0.368597	0.696	0.846	1
Dtnb	0.486004	-0.451338	0.13	0.231	1
Edem2	0.48625	-0.825211	0.348	0.538	1
Kri1	0.486544	-0.4097	0.087	0.154	1
Cers2	0.487337	-0.350481	0.217	0.385	1
Mrps14	0.48819	0.45559	0.435	0.308	1
Def6	0.488522	0.38216	0.565	0.385	1
Bcl7b	0.488876	-0.290766	0.087	0.231	1
Ppil4	0.489605	-0.293093	0.348	0.538	1
Zfp36l2	0.489876	-0.726198	0.783	0.769	1
Anxa5	0.489895	-0.456926	0.348	0.385	1
Stat1	0.490423	0.436523	0.652	0.462	1
Akr1c13	0.490783	-0.262064	0.261	0.231	1
[truncated: 721 more rows]

## Sheet: CD4 TIL
	p_val	avg_log2FC	pct.1	pct.2	p_val_adj
Apoe	1.97439e-68	-2.24085	0.198	0.927	3.57384e-64
Gm8797	1.29745e-54	1.61716	0.698	0.047	2.34851e-50
Gm47283	1.62731e-37	-1.43304	0.101	0.601	2.9456e-33
Arhgap31	9.77203e-30	-1.39073	0.22	0.679	1.76883e-25
Wls	2.4562e-24	1.21075	0.811	0.425	4.44596e-20
Nt5e	2.83665e-24	-1.29115	0.23	0.663	5.13463e-20
Igsf23	7.40175e-18	0.763886	0.434	0.088	1.33979e-13
Tnfrsf9	2.37127e-15	-1.00342	0.651	0.855	4.29224e-11
Rab6b	3.04515e-15	-0.41521	0	0.161	5.51203e-11
Pttg1	7.06837e-15	-0.513577	0.142	0.461	1.27945e-10
Frmd5	8.70134e-14	-0.675289	0.016	0.218	1.57503e-09
Ifi213	7.57355e-13	-0.666708	0.041	0.264	1.37089e-08
1600014C10Rik	1.50702e-12	1.10912	0.544	0.285	2.72787e-08
H2-Ab1	6.13599e-12	0.871661	0.701	0.383	1.11068e-07
Ahr	7.41731e-12	0.820119	0.5	0.197	1.34261e-07
H3f3b	7.29906e-11	0.451798	0.991	0.959	1.3212e-06
Ubc	1.98424e-10	-0.587728	0.77	0.845	3.59167e-06
Nucb1	2.10715e-10	0.73815	0.748	0.549	3.81416e-06
Hspa8	2.18473e-10	-0.471487	0.943	0.948	3.95458e-06
Zfp990	4.84786e-10	0.332646	0.126	0	8.77511e-06
Tspan13	1.87284e-09	-0.664597	0.374	0.544	3.39002e-05
Gm47015	2.21318e-09	0.377874	0.164	0.01	4.00608e-05
Eif3j1	3.54189e-09	-0.499598	0.138	0.342	6.41117e-05
Ctse	8.44752e-09	0.413995	0.255	0.057	0.000152909
Eif3j2	1.03134e-08	0.255242	0.182	0.021	0.000186683
St6galnac3	1.41218e-08	-0.532523	0.044	0.212	0.000255619
Ly6a	1.50994e-08	0.590999	0.959	0.912	0.000273313
Ccr2	1.54694e-08	0.899439	0.742	0.534	0.000280011
Dnaja1	1.91678e-08	-0.613519	0.736	0.803	0.000346955
Prf1	2.15237e-08	1.0251	0.365	0.15	0.0003896
Gm2682	3.25863e-08	-0.32099	0.003	0.104	0.000589844
Pcyt1a	4.24292e-08	-0.7482	0.274	0.513	0.000768011
Crlf2	7.495e-08	-0.560656	0.588	0.699	0.00135667
Atp11b	8.35162e-08	-0.744085	0.591	0.756	0.00151173
Nfkbid	9.27632e-08	-0.928065	0.167	0.358	0.00167911
Klf9	9.47473e-08	-0.681476	0.129	0.326	0.00171502
Nrip1	1.1387e-07	-0.74496	0.764	0.839	0.00206116
Nkg7	1.52344e-07	0.795263	0.783	0.596	0.00275758
Plcxd2	1.58487e-07	-0.559174	0.053	0.207	0.00286878
Lat2	1.66049e-07	0.469002	0.321	0.124	0.00300565
Gm34455	2.20052e-07	0.573078	0.217	0.057	0.00398316
Cxcr6	2.30854e-07	1.1088	0.481	0.269	0.0041787
Bmp2k	2.54289e-07	-0.576796	0.214	0.383	0.00460289
Tspo	2.64887e-07	0.507846	0.843	0.746	0.00479472
Cd74	4.58937e-07	1.01976	0.836	0.674	0.00830722
Gzmb	5.2034e-07	0.833435	0.877	0.72	0.00941868
Zan	6.85126e-07	0.311914	0.129	0.01	0.0124015
Ccl5	1.03118e-06	0.726095	0.78	0.56	0.0186654
Foxp3	1.42303e-06	-0.610261	0.651	0.808	0.0257583
AW112010	1.47398e-06	0.489235	0.937	0.907	0.0266804
H2-Eb1	1.70481e-06	0.756764	0.575	0.352	0.0308588
Clta	1.75212e-06	-0.434586	0.72	0.819	0.0317152
Rpl21	2.0332e-06	-0.348336	0.928	0.959	0.0368029
Yy1	2.34434e-06	-0.512145	0.522	0.694	0.0424348
Cd200	2.53349e-06	0.624225	0.365	0.181	0.0458587
Ifi204	2.56529e-06	0.437403	0.239	0.073	0.0464342
P2ry10	2.84341e-06	-0.593708	0.645	0.793	0.0514685
Gmfg	3.00923e-06	0.498506	0.824	0.72	0.0544701
Tsc22d3	3.04517e-06	-0.540305	0.607	0.751	0.0551206
Zfp984	3.2354e-06	-0.283381	0.053	0.192	0.0585639
Rps3a1	3.25539e-06	-0.410543	0.956	0.979	0.0589258
Ifi206	4.08535e-06	-0.431182	0.167	0.363	0.0739489
Dnajb1	4.83695e-06	-0.560215	0.302	0.446	0.0875536
C1qc	6.40289e-06	-0.441775	0.22	0.425	0.115899
Dclk2	6.59198e-06	0.374964	0.186	0.047	0.119321
Ccr5	6.80149e-06	0.765623	0.579	0.399	0.123114
Kmt2a	7.88836e-06	-0.421786	0.667	0.834	0.142787
Slc22a15	8.36325e-06	0.460335	0.462	0.254	0.151383
S100a4	8.53383e-06	0.558072	0.821	0.653	0.154471
Lgmn	9.14127e-06	-0.46589	0.16	0.347	0.165466
Rplp2	1.0287e-05	-0.272162	0.969	0.959	0.186204
Gm49980	1.05818e-05	0.390334	0.198	0.057	0.191541
Klrg1	1.10265e-05	0.659616	0.453	0.254	0.199591
Fxyd5	1.11144e-05	0.364054	0.94	0.933	0.201183
AA467197	1.2398e-05	-0.486078	0.129	0.295	0.224415
Podnl1	1.27283e-05	0.532526	0.538	0.332	0.230395
H2-Aa	1.42975e-05	0.801318	0.591	0.389	0.258799
Cxcl13	1.49051e-05	0.406168	0.132	0.026	0.269797
Emp1	2.16208e-05	0.515611	0.204	0.062	0.391357
Trp53inp1	2.55026e-05	-0.720932	0.487	0.591	0.461623
Apobr	3.51325e-05	0.263561	0.23	0.083	0.635933
Cd83	3.64213e-05	-0.528036	0.041	0.145	0.659262
Oser1	4.59974e-05	0.43697	0.377	0.202	0.832599
Hsd11b1	5.05844e-05	0.467409	0.431	0.244	0.915629
Tpi1	6.89075e-05	0.526842	0.686	0.601	1
Rbm38	9.83177e-05	-0.415073	0.346	0.466	1
Itgae	0.000100855	-0.456399	0.104	0.249	1
Hspa1b	0.000105238	-0.335761	0.06	0.181	1
Zfp451	0.000107269	-0.392238	0.189	0.347	1
Txnip	0.000117475	-0.673176	0.497	0.622	1
Junb	0.000131992	-0.555362	0.887	0.938	1
Mgst2	0.000137899	-0.451489	0.176	0.29	1
Galk1	0.000141843	0.34485	0.27	0.124	1
Rell1	0.000143776	-0.34785	0.069	0.187	1
Cish	0.000146866	-0.408373	0.758	0.855	1
Cst7	0.000168074	0.49392	0.572	0.415	1
Ifitm2	0.000202	0.598955	0.509	0.326	1
Serinc3	0.000208192	-0.375979	0.931	0.948	1
Ltb4r1	0.000222395	0.400292	0.236	0.104	1
Fus	0.000235105	0.374706	0.833	0.746	1
Got1	0.000260071	-0.527142	0.472	0.575	1
Lgals1	0.000271836	0.339193	0.893	0.907	1
Anxa2	0.000275074	0.374844	0.72	0.674	1
H2-T23	0.000292647	0.354114	0.943	0.891	1
Fkbp5	0.000319591	-0.542642	0.384	0.528	1
Rac2	0.000358839	0.284506	0.937	0.896	1
Mov10	0.000359146	-0.32894	0.135	0.254	1
Ighm	0.000370637	-0.463424	0.453	0.503	1
Ash1l	0.000397199	-0.359234	0.623	0.746	1
Il12rb2	0.000419821	0.290298	0.223	0.093	1
Fis1	0.000421147	0.326015	0.723	0.617	1
Ltb	0.000422837	-0.444381	0.884	0.907	1
C1qb	0.0004325	-0.51379	0.324	0.487	1
Gm10076	0.000453505	-0.350256	0.61	0.663	1
N4bp1	0.000455897	-0.35243	0.651	0.767	1
Kif13b	0.000467758	-0.354035	0.11	0.212	1
Phyh	0.000479291	0.2909	0.311	0.166	1
Rab24	0.000517338	0.298843	0.346	0.192	1
Pdcd1lg2	0.000520151	-0.349664	0.23	0.368	1
Rpl5	0.000524691	-0.315058	0.903	0.922	1
Ifi211	0.000530279	0.26908	0.167	0.057	1
Cebpb	0.000549134	-0.437404	0.632	0.72	1
Vps28	0.000574696	0.350988	0.657	0.513	1
Nfkbia	0.000575561	-0.477627	0.805	0.85	1
Ubxn8	0.000593104	0.263253	0.233	0.104	1
Ctla2a	0.000612986	-0.643011	0.541	0.617	1
Cd37	0.000636401	0.309832	0.877	0.777	1
Lyst	0.000639925	0.425701	0.415	0.254	1
Cdkn1b	0.00064837	-0.405973	0.531	0.648	1
Hsph1	0.000662373	-0.410213	0.176	0.301	1
Gzma	0.000666058	0.395689	0.226	0.098	1
Crbn	0.000697967	-0.465722	0.321	0.456	1
Il2ra	0.00069985	-0.372084	0.884	0.896	1
Ttbk2	0.000717021	0.255894	0.11	0.026	1
Pim1	0.000726926	-0.336558	0.943	0.964	1
Rnf145	0.000810811	0.277394	0.362	0.207	1
Smad7	0.000822327	-0.375072	0.755	0.829	1
Gna13	0.000830376	-0.392453	0.557	0.658	1
Ucp2	0.00085861	0.330344	0.855	0.736	1
H2-Q7	0.000909075	-0.313386	0.981	0.99	1
Pigk	0.000919212	0.28673	0.299	0.161	1
Pgk1	0.000920584	0.352162	0.673	0.663	1
Msrb3	0.000924403	-0.269685	0.044	0.114	1
Aggf1	0.000929228	0.301853	0.318	0.176	1
Itgal	0.000942652	0.290444	0.726	0.565	1
Prrc2c	0.000953215	-0.312266	0.906	0.959	1
Csrnp1	0.000989197	-0.47434	0.343	0.456	1
Atm	0.00101783	0.284803	0.201	0.083	1
Slc25a11	0.00103098	0.256338	0.459	0.295	1
Ldha	0.00104817	0.339028	0.89	0.819	1
Exosc1	0.00107548	-0.295842	0.195	0.269	1
Ifi214	0.00108459	0.403633	0.409	0.259	1
H2-Q6	0.00117901	-0.373648	0.72	0.798	1
Pbx3	0.00118749	0.259796	0.214	0.093	1
Gimap6	0.00120164	0.296654	0.969	0.938	1
Tor1aip1	0.00121892	0.345117	0.585	0.43	1
Atf6	0.00129388	0.370075	0.286	0.171	1
Zfp36l2	0.00132226	-0.425275	0.865	0.927	1
Tap1	0.00133388	0.303534	0.868	0.813	1
Selenow	0.0013885	0.302756	0.827	0.782	1
Chd6	0.00141171	-0.456072	0.333	0.404	1
Aldoa	0.00152719	0.396058	0.852	0.85	1
Crebzf	0.00155653	-0.362947	0.308	0.409	1
Mtmr3	0.00161795	-0.44717	0.352	0.435	1
Ehd4	0.00163755	0.274272	0.431	0.275	1
Stat1	0.00169614	0.443781	0.827	0.741	1
Cds2	0.0017106	-0.348235	0.355	0.409	1
Higd1a	0.00172958	0.342022	0.582	0.446	1
Rb1cc1	0.00173578	-0.426469	0.481	0.606	1
Ube2r2	0.00175219	-0.36409	0.396	0.518	1
Ifi209	0.00179809	-0.437557	0.443	0.565	1
Xxylt1	0.00183884	-0.275149	0.057	0.145	1
Il27ra	0.00183912	0.335391	0.566	0.409	1
Edaradd	0.00191024	0.273678	0.123	0.036	1
Pglyrp2	0.00191612	0.268442	0.358	0.212	1
Pfn1	0.00194678	0.314718	0.943	0.933	1
Mapkapk3	0.00195999	-0.342562	0.418	0.544	1
Rplp0	0.00200038	-0.254981	0.962	0.953	1
Faap100	0.00209835	-0.250345	0.104	0.207	1
Pik3ip1	0.00221873	-0.302535	0.104	0.114	1
Naxe	0.00224428	0.252123	0.371	0.228	1
Crem	0.0022601	-0.362394	0.601	0.674	1
Fam3c	0.00226152	-0.3273	0.415	0.456	1
Cxcr4	0.00226563	-0.361079	0.327	0.466	1
Fam110a	0.00227729	-0.304863	0.343	0.451	1
Kdm2b	0.00227855	-0.369419	0.387	0.497	1
Kmt2e	0.00228539	-0.322887	0.676	0.756	1
Ipo7	0.00234042	-0.301762	0.217	0.306	1
Itm2b	0.00238483	0.261114	0.95	0.927	1
Xaf1	0.00243346	0.439609	0.541	0.404	1
Skil	0.00243496	-0.338283	0.582	0.715	1
Cytip	0.00248339	-0.315071	0.893	0.876	1
Zmiz2	0.00261323	-0.299415	0.311	0.446	1
Icam1	0.00275743	-0.702245	0.371	0.461	1
Dctn4	0.00284405	-0.381747	0.286	0.383	1
Zfp318	0.0029358	0.323802	0.157	0.062	1
Tpm4	0.00297027	-0.299376	0.726	0.725	1
Polr3gl	0.00308343	-0.270675	0.116	0.218	1
Zfp281	0.00315188	-0.441044	0.343	0.394	1
Gm20186	0.00330709	-0.730204	0.157	0.259	1
Nr4a3	0.00341973	-0.546347	0.148	0.249	1
Rps19	0.0034404	-0.295889	0.915	0.953	1
Nr4a1	0.00347999	-0.594293	0.387	0.487	1
Pfkp	0.00351922	0.360173	0.553	0.44	1
Stambpl1	0.00373709	-0.282929	0.151	0.249	1
Gadd45b	0.00385285	-0.523806	0.443	0.513	1
Rpl12	0.00399527	-0.264018	0.925	0.964	1
Lag3	0.00402401	0.467068	0.604	0.472	1
Siah1a	0.00412672	-0.364184	0.113	0.202	1
Ubxn7	0.00420582	-0.397637	0.223	0.342	1
Eid1	0.00426838	0.368099	0.462	0.321	1
Tgfb1	0.00427167	-0.289474	0.698	0.71	1
Snrpd2	0.00429411	0.282672	0.692	0.622	1
Supt4a	0.00435089	-0.291738	0.651	0.746	1
Gnptg	0.00438804	0.308346	0.403	0.269	1
Cep350	0.00442344	-0.35989	0.349	0.487	1
Ifi27l2a	0.00468809	0.405259	0.953	0.902	1
Fbxo11	0.00479152	-0.348854	0.217	0.311	1
H1f0	0.00485915	0.333075	0.437	0.295	1
Nucks1	0.00494249	0.39832	0.566	0.43	1
Nfe2l1	0.00495416	-0.31883	0.239	0.342	1
Crebbp	0.00499625	-0.318546	0.465	0.596	1
C1qa	0.00500316	-0.303774	0.308	0.44	1
Tuba1a	0.00502748	0.322707	0.421	0.311	1
Napsa	0.00512464	0.255956	0.154	0.062	1
Arsb	0.00531017	0.265398	0.201	0.098	1
Sik1	0.00532077	-0.360485	0.255	0.383	1
Crk	0.00533483	-0.376555	0.236	0.306	1
Gapdh	0.00546101	0.405452	0.931	0.896	1
Tmed5	0.00575041	-0.320235	0.487	0.575	1
Adam8	0.00576991	0.383766	0.371	0.259	1
Ceacam16	0.0058321	0.275212	0.138	0.057	1
Ago2	0.00596705	-0.32304	0.503	0.627	1
Ifitm3	0.00602336	0.479194	0.635	0.497	1
Gm4951	0.00612967	-0.29159	0.041	0.109	1
Arhgap17	0.00635282	-0.395601	0.308	0.378	1
Sf3b3	0.00643468	-0.338157	0.472	0.539	1
Gramd4	0.00666399	-0.293	0.101	0.187	1
Wipf2	0.00667831	-0.332424	0.189	0.259	1
Htatip2	0.00690283	0.279149	0.384	0.285	1
Nt5c	0.00690828	-0.269705	0.613	0.689	1
Cdca3	0.00699831	0.26355	0.138	0.057	1
Gimap4	0.00701279	0.25884	0.934	0.922	1
Tmem65	0.00701646	-0.263064	0.242	0.373	1
Mif	0.00701879	0.371147	0.686	0.668	1
Il7r	0.00716717	-0.310152	0.78	0.86	1
Slc38a2	0.00719653	-0.285609	0.733	0.819	1
Cd9	0.00739698	0.275046	0.239	0.13	1
Fam193b	0.00766006	-0.265144	0.195	0.306	1
Cd63	0.00768862	-0.287274	0.072	0.161	1
Poldip3	0.00824382	0.317525	0.431	0.311	1
Tbc1d1	0.00825312	0.298646	0.336	0.212	1
Pop5	0.00830212	-0.263003	0.286	0.368	1
Rfx7	0.00858138	-0.302949	0.267	0.389	1
Nfkb2	0.00863817	-0.345011	0.365	0.477	1
Itgb2	0.0087306	0.310173	0.726	0.606	1
Mindy2	0.00889317	-0.33512	0.374	0.482	1
Ly86	0.00892757	-0.357445	0.072	0.15	1
Tacc1	0.00909692	0.315276	0.594	0.466	1
Cd3g	0.00916638	0.301482	0.909	0.855	1
Dynll1	0.00930419	-0.323326	0.588	0.679	1
Vps4b	0.00949905	-0.280077	0.374	0.492	1
Sde2	0.00950148	-0.257954	0.226	0.285	1
Ptprs	0.00952416	-0.359587	0.17	0.223	1
Tmem259	0.00996236	-0.284095	0.267	0.378	1
Foxn2	0.0101503	-0.270943	0.179	0.295	1
Ehd1	0.0101669	0.259663	0.604	0.466	1
Snx20	0.0107051	-0.255043	0.535	0.591	1
Nlrc3	0.0107722	0.257686	0.393	0.264	1
Hsp90ab1	0.0111393	-0.274446	0.937	0.974	1
Tagln2	0.0112016	0.303053	0.745	0.679	1
Taldo1	0.0113866	0.267991	0.67	0.57	1
Ppp4r1	0.0114848	-0.295505	0.145	0.238	1
Arid1a	0.0115065	-0.282812	0.528	0.585	1
Cnot6l	0.0116032	-0.291577	0.547	0.591	1
Tapbp	0.0118607	0.304395	0.799	0.715	1
H2-DMb1	0.0120619	0.390628	0.116	0.057	1
Kpna1	0.0120816	-0.312293	0.167	0.264	1
Cryzl1	0.0124948	0.274853	0.274	0.166	1
4932438A13Rik	0.0125625	-0.344941	0.597	0.658	1
Ccnd2	0.0126246	-0.296613	0.836	0.881	1
Orai1	0.0128314	-0.291121	0.475	0.508	1
Hprt	0.012885	0.279664	0.491	0.368	1
Gm2a	0.0130282	0.331034	0.61	0.523	1
Ly6c2	0.0130819	0.557064	0.204	0.109	1
Bmyc	0.0131664	-0.485488	0.358	0.43	1
Tes	0.0132199	-0.381926	0.645	0.72	1
Shoc2	0.0133273	-0.315192	0.27	0.326	1
Rarg	0.0133935	-0.268654	0.113	0.192	1
Golgb1	0.0136638	-0.431812	0.409	0.487	1
Hspa1a	0.013714	-0.398272	0.085	0.171	1
Elmo1	0.0140827	-0.310843	0.45	0.539	1
Dok2	0.0140947	0.283249	0.503	0.409	1
Macroh2a1	0.0143806	0.25453	0.792	0.715	1
Nfkb1	0.0145096	-0.28959	0.682	0.762	1
Dst	0.0146102	-0.392379	0.283	0.311	1
Snf8	0.0146225	0.252368	0.453	0.352	1
Xpr1	0.014716	-0.286469	0.305	0.43	1
Msl1	0.0148869	-0.262452	0.365	0.44	1
Elf4	0.0149213	-0.274115	0.346	0.44	1
Ppt1	0.0154208	0.255964	0.387	0.264	1
Wdr37	0.0154295	-0.263181	0.211	0.238	1
Casp3	0.0156155	0.298806	0.597	0.472	1
Ak2	0.0158872	-0.268832	0.396	0.461	1
Gng2	0.0159358	-0.301931	0.604	0.668	1
Camk2n1	0.0164423	-0.288808	0.239	0.358	1
Cdca8	0.0166782	0.269043	0.107	0.078	1
Ccdc6	0.0170686	-0.324103	0.252	0.332	1
Sytl1	0.0176847	-0.349696	0.34	0.389	1
Rev3l	0.0190803	-0.271754	0.201	0.207	1
Ift20	0.0191096	0.298686	0.431	0.316	1
Zc3h15	0.0194942	-0.252188	0.519	0.627	1
Vgll4	0.0197122	-0.438572	0.626	0.705	1
Nae1	0.0198659	-0.293368	0.264	0.368	1
Ppp1r11	0.0199606	0.255762	0.535	0.415	1
Lat	0.0201972	0.259252	0.742	0.637	1
Ankrd11	0.0202043	-0.295137	0.906	0.927	1
Ssr4	0.0204881	0.253401	0.695	0.606	1
Mrps6	0.0206016	-0.293307	0.346	0.451	1
Gm17767	0.0207175	0.404426	0.182	0.109	1
Akr1b10	0.0207265	0.31564	0.217	0.187	1
Arfgef1	0.0208512	0.268	0.594	0.477	1
Arl4c	0.0212162	-0.279654	0.362	0.477	1
Gxylt1	0.0212846	0.284202	0.434	0.347	1
Ms4a4b	0.0213232	0.46617	0.538	0.42	1
Csf1	0.0217369	0.353984	0.189	0.104	1
Nabp1	0.0225842	0.283475	0.676	0.554	1
Slc25a51	0.0228239	-0.286014	0.223	0.316	1
Ctsd	0.0231526	0.372266	0.764	0.741	1
Mmd	0.0231591	-0.25198	0.318	0.389	1
Fgd3	0.0233282	-0.25436	0.094	0.155	1
Bptf	0.0234291	-0.285048	0.623	0.699	1
Pik3ap1	0.0235808	0.33228	0.255	0.171	1
Pigbos1	0.0236314	0.254444	0.267	0.166	1
Metrnl	0.0236845	-0.283774	0.456	0.487	1
Slk	0.0236925	-0.26645	0.39	0.503	1
Ankrd44	0.0236954	0.370139	0.664	0.585	1
H2-T22	0.0237016	0.291247	0.799	0.746	1
Stmn1	0.0241131	0.487156	0.23	0.187	1
Rnaseh2c	0.0242156	0.271331	0.387	0.295	1
Ogt	0.0242557	-0.267602	0.708	0.798	1
Mettl16	0.0245291	-0.294062	0.119	0.187	1
Bnip3	0.0245426	0.275292	0.239	0.15	1
Arl6ip5	0.0247571	0.283251	0.613	0.523	1
Ccnb2	0.0250178	0.309029	0.107	0.052	1
Dgka	0.0251006	-0.315303	0.381	0.451	1
Gbp4	0.0255654	0.340298	0.566	0.461	1
Ubxn4	0.0262642	-0.257886	0.509	0.575	1
Tuba1b	0.026436	0.494732	0.434	0.332	1
Uhrf2	0.026493	-0.275254	0.591	0.699	1
Tm6sf1	0.0267836	0.333716	0.192	0.109	1
Srpk2	0.026794	0.273601	0.601	0.482	1
Tnfaip8	0.0268391	0.303536	0.767	0.684	1
Nr3c1	0.0271104	-0.365515	0.604	0.648	1
Atxn10	0.027128	0.278662	0.45	0.358	1
Rsf1	0.0272035	-0.262655	0.447	0.539	1
Ccl12	0.0275405	-0.295348	0.091	0.171	1
F2r	0.0278637	0.278123	0.302	0.197	1
Nfkbiz	0.0281076	-0.354675	0.557	0.617	1
Etv3	0.0282488	-0.315802	0.239	0.332	1
Ctnnb1	0.0284497	-0.263765	0.415	0.44	1
Kmt2d	0.0284841	-0.258924	0.255	0.352	1
Paxbp1	0.0296407	-0.326945	0.289	0.373	1
Kmt2c	0.0296654	-0.32867	0.311	0.415	1
Kpna4	0.0302685	-0.293569	0.475	0.57	1
Smchd1	0.0307819	0.327313	0.626	0.518	1
Cenpf	0.0309484	0.551974	0.135	0.067	1
Zap70	0.0311958	0.258054	0.695	0.653	1
Leprot	0.03147	0.304966	0.349	0.249	1
Rhob	0.0315346	-0.342558	0.101	0.166	1
C2cd3	0.0316336	-0.269645	0.182	0.259	1
4833403J16Rik	0.031831	-0.271077	0.123	0.187	1
Fam120a	0.032277	-0.27805	0.434	0.482	1
Gata3	0.0323449	-0.312633	0.399	0.466	1
Tcp11l2	0.0323926	-0.315597	0.245	0.337	1
Bdp1	0.0324035	-0.293765	0.321	0.373	1
Socs1	0.0327786	-0.334197	0.525	0.591	1
Trbc2	0.0330671	0.284808	0.884	0.865	1
Tent5a	0.0334663	-0.374312	0.478	0.456	1
Pon2	0.0338433	-0.263577	0.403	0.409	1
Cyth4	0.0338818	-0.305183	0.651	0.725	1
Plekhg2	0.0345304	0.284638	0.242	0.181	1
Hspa4l	0.0348107	-0.372767	0.245	0.342	1
Ep300	0.0350797	-0.280895	0.481	0.56	1
Ythdc1	0.0352977	-0.258009	0.585	0.679	1
Resf1	0.0356943	-0.298236	0.701	0.798	1
Ssh2	0.0357408	-0.325025	0.591	0.679	1
Ube2c	0.0358402	0.445229	0.145	0.093	1
Ass1	0.037147	-0.263055	0.487	0.601	1
Creb3l2	0.0374875	-0.251668	0.145	0.181	1
Dusp4	0.0375138	-0.342015	0.349	0.425	1
Glrx	0.0376185	0.293749	0.78	0.705	1
Irf1	0.0378134	0.258756	0.563	0.461	1
Npm3	0.0378538	-0.266911	0.349	0.368	1
Adam19	0.0381878	-0.367097	0.484	0.544	1
Nolc1	0.0386023	-0.250412	0.189	0.249	1
Heca	0.0399286	-0.251481	0.371	0.44	1
Fli1	0.0400078	0.255373	0.566	0.461	1
Lamb3	0.0405172	0.27983	0.204	0.15	1
Ubald2	0.0407845	-0.260532	0.585	0.611	1
Dusp1	0.0407925	-0.265756	0.899	0.902	1
Itgav	0.0408014	-0.269597	0.805	0.813	1
Zhx1	0.0425035	-0.252306	0.173	0.238	1
Zfp148	0.0430294	-0.260072	0.399	0.472	1
Ugcg	0.0433836	0.326253	0.39	0.295	1
Rsrc1	0.0436109	0.280452	0.434	0.347	1
H2ax	0.0447792	0.334104	0.198	0.145	1
Socs4	0.045916	-0.276817	0.182	0.269	1
Slc15a2	0.0461787	-0.254279	0.072	0.114	1
Odc1	0.0473162	0.365219	0.849	0.772	1
Hook3	0.0473395	0.253222	0.381	0.275	1
Hsp90aa1	0.0477956	-0.251507	0.72	0.793	1
Cdc42se2	0.0487676	-0.293509	0.629	0.689	1
H1f5	0.0489638	0.571684	0.135	0.073	1
Tug1	0.0489661	-0.31496	0.289	0.373	1
Ell2	0.053359	-0.257688	0.145	0.192	1
Rabgap1l	0.0534374	0.259102	0.792	0.705	1
Ddx6	0.0537355	0.283948	0.72	0.632	1
Ncoa7	0.0562112	-0.305568	0.358	0.394	1
Gbp7	0.0562523	-0.252868	0.792	0.829	1
Tubb4b	0.0566764	0.455059	0.403	0.332	1
Pcmtd1	0.0572626	0.285177	0.434	0.342	1
Clic4	0.0573969	0.250766	0.245	0.161	1
Rel	0.0597802	-0.273927	0.311	0.389	1
Rapsn	0.0607315	-0.289724	0.39	0.409	1
Kcnn4	0.060768	-0.279788	0.362	0.456	1
Ptpre	0.0622367	0.32297	0.308	0.238	1
Gm8369	0.0631681	0.287711	0.629	0.549	1
Rap2a	0.0632355	-0.301509	0.296	0.358	1
Polr2e	0.0642483	-0.268719	0.535	0.606	1
Pitpnc1	0.065574	0.285152	0.528	0.451	1
Mbnl2	0.0682725	-0.252764	0.365	0.456	1
Satb1	0.0682974	0.314108	0.456	0.352	1
Hmgn2	0.0710284	0.257699	0.277	0.212	1
Tpd52l2	0.0729888	-0.261568	0.286	0.363	1
N4bp2l1	0.0735474	-0.254381	0.23	0.306	1
Slc5a3	0.075694	-0.308318	0.176	0.223	1
Havcr2	0.0759614	-0.334036	0.252	0.321	1
Midn	0.0790515	-0.286913	0.277	0.326	1
Phlpp1	0.0791715	-0.351343	0.324	0.389	1
Fgfr1op2	0.0798472	0.257839	0.613	0.534	1
Prkca	0.080322	-0.266582	0.538	0.575	1
Gpr65	0.0816574	-0.256349	0.459	0.528	1
Ets2	0.0840209	-0.270284	0.248	0.306	1
Cdc37l1	0.0841491	-0.282101	0.302	0.368	1
Epb41l2	0.0842392	-0.263834	0.34	0.42	1
Dnmt3a	0.0843577	-0.272117	0.22	0.306	1
Sel1l	0.0844359	0.251317	0.27	0.202	1
H2az1	0.0844471	-0.337792	0.78	0.798	1
Klf2	0.0844686	-0.29719	0.267	0.358	1
Scaf8	0.0855622	-0.269033	0.23	0.311	1
Birc5	0.0856057	0.315816	0.138	0.078	1
Fasl	0.0863897	0.310726	0.384	0.301	1
Cd274	0.0872637	0.295243	0.327	0.244	1
Il18r1	0.0915317	-0.250194	0.355	0.435	1
Cxcl10	0.0924196	0.404269	0.214	0.14	1
Arhgap15	0.093386	-0.280565	0.651	0.694	1
Sgms1	0.0972232	-0.294227	0.264	0.337	1
Gtpbp2	0.100916	0.25418	0.591	0.544	1
Fam53b	0.104815	-0.281892	0.491	0.575	1
Ms4a6b	0.107896	0.261067	0.796	0.72	1
Iigp1	0.108627	0.357404	0.519	0.461	1
Baz2a	0.108791	-0.250186	0.399	0.477	1
Rgs16	0.108807	-0.336052	0.296	0.29	1
Parp14	0.115279	0.316643	0.632	0.591	1
Tia1	0.120437	-0.259011	0.387	0.404	1
Gm26532	0.123622	-0.284549	0.443	0.404	1
Tiam1	0.124261	-0.261761	0.264	0.332	1
Rgs2	0.127055	-0.267807	0.513	0.585	1
Ifrd1	0.13196	-0.291077	0.308	0.383	1
Lrba	0.132587	0.268981	0.525	0.435	1
Ifnar1	0.136227	-0.269422	0.469	0.456	1
Mxd1	0.137494	-0.324963	0.569	0.575	1
Plac8	0.143417	-0.279018	0.553	0.585	1
Gbp9	0.153569	0.271304	0.333	0.28	1
Pag1	0.172449	-0.274864	0.267	0.326	1
Hivep2	0.183774	-0.279364	0.371	0.435	1
Malat1	0.184398	0.320504	0.997	1	1
Pclaf	0.197105	0.282608	0.126	0.093	1
Top2a	0.205504	0.468211	0.286	0.249	1
Plk3	0.206105	0.293528	0.311	0.264	1
Trbc1	0.208166	-0.330494	0.415	0.487	1
Grina	0.223678	0.259889	0.443	0.373	1
Isg15	0.233865	0.258861	0.428	0.352	1
Il10	0.272363	0.425787	0.308	0.269	1
Arrdc1	0.296128	-0.253982	0.403	0.44	1
Lyz2	0.35332	-0.399621	0.557	0.591	1
Mki67	0.566306	0.496341	0.302	0.264	1
Hmgb2	0.902886	0.373514	0.786	0.782	1

## Sheet: CD8 TIL
	p_val	avg_log2FC	pct.1	pct.2	p_val_adj
Apoe	6.96846e-132	-2.07685	0.23	0.962	1.26136e-127
Wls	3.15174e-114	1.8981	0.949	0.282	5.70496e-110
Gm8797	2.03403e-107	1.26295	0.832	0.11	3.6818e-103
Ubc	5.07844e-70	-1.04206	0.816	0.989	9.19248e-66
Rpl21	3.57083e-69	-0.525545	1	1	6.46355e-65
Rps3a1	3.41678e-60	-0.517108	1	1	6.18471e-56
Gm47283	6.30495e-41	-0.896336	0.286	0.694	1.14126e-36
Zfp990	4.52182e-40	0.43496	0.338	0.005	8.18495e-36
Eif3j2	4.51166e-39	0.424242	0.376	0.019	8.16656e-35
Rps15a	7.1383e-36	-0.452462	1	1	1.2921e-31
Clta	4.76761e-34	-0.549146	0.946	0.995	8.62985e-30
Rpl34	1.15743e-33	-0.364353	0.997	1	2.09506e-29
Rpl27	1.24077e-33	-0.354055	1	1	2.24591e-29
Rpl24	1.01616e-31	-0.363937	0.997	1	1.83935e-27
Ifi213	1.55421e-31	-0.644598	0.046	0.368	2.81328e-27
St6galnac3	5.36961e-30	-0.372376	0.003	0.255	9.71954e-26
Actb	3.50895e-29	0.560637	1	1	6.35155e-25
Rpl18a	4.44309e-28	-0.324465	1	1	8.04243e-24
Rpl30	6.24475e-28	-0.32358	1	1	1.13036e-23
Sh2d2a	1.10406e-27	-0.620698	0.946	0.946	1.99846e-23
Ly6a	1.20714e-27	0.931824	0.992	0.876	2.18505e-23
Rps9	5.33711e-27	-0.292154	1	1	9.6607e-23
Rps13	8.83266e-27	-0.312444	1	1	1.5988e-22
Eif3j1	3.3735e-25	-0.528772	0.219	0.519	6.10637e-21
Gm2682	4.06994e-25	-0.348694	0	0.196	7.367e-21
Rps7	6.28002e-25	-0.341031	1	1	1.13675e-20
Rpl27a	7.48513e-25	-0.283495	1	1	1.35488e-20
Gzmb	1.83655e-24	1.5916	0.932	0.798	3.32434e-20
Rpl5	1.92272e-24	-0.337069	1	1	3.48032e-20
Rps14	3.81072e-24	-0.275413	1	1	6.89779e-20
Tspo	5.91347e-24	0.459776	0.995	0.973	1.0704e-19
Rpl39	7.85786e-24	-0.324832	1	1	1.42235e-19
Tnfrsf9	4.94018e-23	-0.907322	0.503	0.728	8.94221e-19
Rpl17	1.11635e-22	-0.298713	1	1	2.0207e-18
Rps24	1.13804e-22	-0.285551	1	1	2.05996e-18
Rplp2	1.46338e-22	-0.262276	1	1	2.64887e-18
Rpl37	2.00696e-22	-0.277094	1	1	3.63279e-18
Rpl32	7.57835e-22	-0.280868	1	1	1.37176e-17
Rplp0	9.75203e-22	-0.312024	1	1	1.76522e-17
Pfn1	1.10107e-21	0.392863	1	1	1.99304e-17
Sh3bgrl3	1.17277e-21	0.410224	1	0.997	2.12283e-17
Lgals1	1.93177e-20	0.608732	0.995	0.989	3.4967e-16
Gzma	2.31413e-20	2.03079	0.405	0.11	4.18881e-16
Fau	4.77647e-20	-0.265894	1	1	8.64589e-16
Rps27	1.11957e-19	-0.381812	1	1	2.02653e-15
Rps18	1.16883e-19	-0.265097	1	1	2.11569e-15
1600014C10Rik	1.87664e-19	0.490429	0.573	0.25	3.39691e-15
Slc22a15	2.12276e-18	0.406691	0.489	0.188	3.84242e-14
Mad2l2	2.29384e-18	0.398745	0.538	0.239	4.15208e-14
Myl6	2.31068e-18	0.331176	1	1	4.18257e-14
Emp1	7.5769e-18	0.432749	0.319	0.073	1.37149e-13
Gm49980	2.24378e-17	0.333418	0.332	0.083	4.06146e-13
Rps28	3.34412e-17	-0.273097	1	1	6.05319e-13
Rpl3	5.48992e-17	-0.266587	1	1	9.9373e-13
B2m	6.16553e-17	0.299934	1	1	1.11602e-12
Crlf2	6.66837e-17	-0.491033	0.6	0.728	1.20704e-12
Calm1	7.46319e-17	0.40994	0.992	0.992	1.35091e-12
Rpl13a	1.6273e-16	-0.363027	0.992	0.997	2.94558e-12
Crip1	1.90536e-16	0.608164	0.992	0.978	3.4489e-12
H2-Ab1	2.09397e-16	1.03077	0.743	0.452	3.79029e-12
Rpl12	3.13595e-16	-0.266875	1	1	5.67638e-12
Rpl36	3.13604e-16	-0.251861	1	1	5.67655e-12
Tmsb4x	3.15822e-16	0.320363	1	1	5.71669e-12
Ccr2	5.01252e-16	0.608922	0.386	0.124	9.07317e-12
H2-Q6	5.41686e-16	-0.542776	0.735	0.887	9.80506e-12
Rps21	5.64827e-16	-0.281803	1	1	1.02239e-11
Napsa	5.84891e-16	0.475485	0.635	0.339	1.05871e-11
Serpina3g	6.31967e-16	-0.729593	0.649	0.734	1.14392e-11
Serf2	1.61286e-15	0.301235	1	0.995	2.91943e-11
Bend4	1.89261e-15	-0.305068	0.065	0.277	3.42582e-11
H2-Eb1	3.25424e-15	1.03982	0.654	0.366	5.8905e-11
Tox	6.34507e-15	-0.629388	0.492	0.723	1.14852e-10
Ifi206	6.43835e-15	-0.529823	0.224	0.468	1.16541e-10
Itgb7	7.22297e-15	0.572185	0.376	0.134	1.30743e-10
Pfdn5	7.99035e-15	-0.374921	0.995	1	1.44633e-10
Rps12	1.45762e-14	-0.253889	1	1	2.63843e-10
S100a11	1.49631e-14	0.409432	0.995	0.992	2.70848e-10
Ptprcap	2.04034e-14	0.334635	0.997	0.997	3.69322e-10
Rpl35	2.24374e-14	-0.280052	0.997	1	4.0614e-10
Ctsd	2.88299e-14	0.401999	0.997	0.987	5.21849e-10
Ly6c2	6.25513e-14	1.07023	0.854	0.685	1.13224e-09
Selenow	1.12648e-13	0.342324	1	0.968	2.03905e-09
S100a4	1.18159e-13	0.599265	0.989	0.976	2.13879e-09
H2-Aa	1.24703e-13	1.09647	0.627	0.358	2.25725e-09
Vps37b	1.69191e-13	-0.579813	0.846	0.879	3.06252e-09
Rpl36a	1.72815e-13	-0.296528	0.995	0.997	3.12813e-09
Plcxd2	4.11871e-13	-0.306944	0.089	0.29	7.45527e-09
Tpm3	5.25977e-13	0.342419	0.978	0.944	9.52072e-09
Prdx1	6.79629e-13	0.439387	0.946	0.858	1.2302e-08
Macroh2a1	7.10223e-13	0.31964	0.973	0.938	1.28558e-08
Fxyd5	1.08517e-12	0.28758	1	0.997	1.96427e-08
Stat3	1.12937e-12	-0.43788	0.776	0.82	2.04427e-08
Tle5	1.47859e-12	0.301209	1	0.992	2.6764e-08
Anxa2	1.55204e-12	0.420568	0.968	0.89	2.80934e-08
Psmb9	1.55301e-12	0.333009	0.981	0.922	2.81111e-08
Ier5l	2.07784e-12	-0.722366	0.322	0.522	3.7611e-08
Vasp	2.92473e-12	0.348268	0.973	0.957	5.29406e-08
Vim	3.28161e-12	0.432808	0.992	0.981	5.94004e-08
Spry2	3.58292e-12	-0.421672	0.189	0.422	6.48545e-08
Thy1	3.75436e-12	0.328444	0.995	0.987	6.79577e-08
Cd74	3.96182e-12	1.27805	0.832	0.613	7.17129e-08
Pmepa1	4.12363e-12	0.455306	0.684	0.452	7.46418e-08
Cd52	4.55281e-12	0.363414	1	1	8.24104e-08
Cxcl13	5.88111e-12	0.269911	0.122	0.005	1.06454e-07
Arpc1b	6.33595e-12	0.262998	0.992	0.989	1.14687e-07
Kif1b	7.42413e-12	0.306331	0.53	0.274	1.34384e-07
H2-Q7	1.06567e-11	-0.366034	0.995	0.997	1.92897e-07
Cd200	1.70754e-11	0.428538	0.505	0.266	3.09081e-07
Ncf4	2.33678e-11	0.356128	0.884	0.723	4.2298e-07
Eef1b2	2.6611e-11	-0.252995	1	1	4.81686e-07
Ltb	2.80412e-11	-0.395386	0.986	0.984	5.07574e-07
Sdf2l1	2.97077e-11	0.384731	0.619	0.433	5.37739e-07
Cmtm7	3.14927e-11	0.390812	0.927	0.785	5.7005e-07
Cfl1	3.48111e-11	0.321147	1	1	6.30115e-07
Cyth4	4.01864e-11	-0.365589	0.768	0.833	7.27414e-07
Capg	4.7933e-11	0.404528	0.946	0.871	8.67636e-07
Ezr	7.34595e-11	0.276591	0.919	0.745	1.32969e-06
S100a10	1.10022e-10	0.364408	1	0.997	1.9915e-06
Uhrf2	1.69318e-10	-0.448008	0.659	0.747	3.06483e-06
Pnrc1	1.92698e-10	-0.378539	0.935	0.941	3.48802e-06
Krtcap2	2.01134e-10	0.361464	0.973	0.911	3.64072e-06
Gpr183	2.49035e-10	-0.442146	0.432	0.519	4.50778e-06
Ly6g5b	3.34647e-10	0.272832	0.359	0.151	6.05744e-06
H3f3b	4.04318e-10	0.307194	1	0.997	7.31856e-06
Arl4c	4.55129e-10	0.341241	0.686	0.457	8.23828e-06
Gmfg	5.32314e-10	0.324998	0.976	0.952	9.63542e-06
H2-D1	6.43762e-10	0.264472	1	1	1.16527e-05
Myh9	1.02791e-09	0.370866	0.973	0.946	1.86063e-05
Atp5o.1	1.53768e-09	0.306071	0.935	0.852	2.78335e-05
Cox7a2l	1.68362e-09	-0.265522	0.984	0.987	3.04752e-05
Snrpd2	2.84712e-09	0.26222	0.973	0.941	5.15357e-05
H1f0	2.91704e-09	0.312627	0.37	0.169	5.28013e-05
Calr	3.01468e-09	0.395833	0.957	0.884	5.45686e-05
Oip5os1	3.36669e-09	-0.313336	0.695	0.78	6.09404e-05
Eno3	3.40979e-09	0.272968	0.262	0.102	6.17207e-05
Nr4a2	3.59161e-09	-0.552407	0.592	0.737	6.50118e-05
Cotl1	3.68258e-09	0.334287	0.965	0.944	6.66583e-05
Gtf2i	4.12197e-09	-0.295895	0.584	0.61	7.46119e-05
Arpc4	4.80812e-09	0.311527	0.935	0.839	8.70317e-05
Txn1	4.89855e-09	0.296964	0.997	0.995	8.86686e-05
Dctn4	5.05332e-09	-0.320558	0.432	0.589	9.14702e-05
Ctsw	7.72094e-09	0.370603	0.989	0.992	0.000139757
Ide	8.38928e-09	-0.276673	0.549	0.64	0.000151854
AW112010	8.56586e-09	0.29004	1	0.992	0.000155051
Bsg	8.77139e-09	0.287736	0.905	0.79	0.000158771
Ifitm1	9.68873e-09	1.05248	0.668	0.543	0.000175376
Arhgdia	1.01142e-08	0.302735	0.959	0.906	0.000183076
Kdm2b	1.45691e-08	-0.309084	0.354	0.452	0.000263716
Dok2	1.71562e-08	0.264926	0.684	0.47	0.000310545
Nme1	2.03852e-08	0.354861	0.873	0.839	0.000368992
Ppp1ca	2.13996e-08	0.261161	0.995	0.968	0.000387355
Glrx	2.69397e-08	0.343682	0.854	0.726	0.000487635
Cd27	3.39035e-08	-0.378819	0.686	0.782	0.000613688
Eif3m	3.43667e-08	-0.26651	0.935	0.968	0.000622072
Trac	3.83749e-08	0.337224	1	1	0.000694624
Tnfrsf18	4.14056e-08	-0.39645	0.811	0.841	0.000749482
Mndal	4.42348e-08	-0.368567	0.932	0.941	0.000800695
Mrpl54	4.67238e-08	0.284286	0.846	0.71	0.000845747
Cnot6l	5.80371e-08	-0.301588	0.714	0.796	0.00105053
Taf10	5.83227e-08	0.261386	0.938	0.882	0.0010557
Orai1	6.19739e-08	-0.260689	0.497	0.556	0.00112179
Zfp672	6.87667e-08	-0.254956	0.205	0.341	0.00124475
Lcp1	7.45413e-08	0.268746	0.997	0.987	0.00134927
Tmsb10	8.46173e-08	0.265614	1	1	0.00153166
Cd2	9.58587e-08	0.275435	0.981	0.914	0.00173514
Lat	9.63314e-08	0.275183	0.943	0.919	0.0017437
Mcm5	1.0081e-07	0.375806	0.427	0.247	0.00182475
Tuba1b	1.07082e-07	0.685628	0.692	0.513	0.00193828
Mcm3	1.27933e-07	0.433547	0.481	0.309	0.00231572
Epb41l4aos	1.4126e-07	-0.317965	0.473	0.624	0.00255694
Tnfaip3	1.84674e-07	-0.400581	0.738	0.796	0.00334278
Itgb2	1.93763e-07	0.279637	0.943	0.871	0.00350731
Mcm2	2.37282e-07	0.324967	0.422	0.293	0.00429504
Capzb	2.41254e-07	0.253788	0.976	0.949	0.00436694
Eva1b	2.67547e-07	-0.303276	0.738	0.79	0.00484287
Capns1	2.89405e-07	0.250219	0.935	0.852	0.00523852
Actg1	2.96991e-07	0.292836	1	1	0.00537583
Cd200r1	3.04566e-07	-0.300713	0.178	0.306	0.00551294
Ptp4a3	3.42879e-07	0.257101	0.686	0.495	0.00620645
Atp8b4	3.54471e-07	0.314186	0.722	0.565	0.00641627
Itgal	3.71315e-07	0.286412	0.946	0.866	0.00672117
Anapc5	3.86335e-07	0.297718	0.646	0.47	0.00699305
Rex1bd	3.97521e-07	0.256061	0.781	0.613	0.00719553
Ccr5	4.06668e-07	0.3247	0.722	0.535	0.00736109
Atp2a3	4.32265e-07	0.259191	0.543	0.352	0.00782443
Flna	4.37262e-07	0.27298	0.686	0.497	0.00791489
Smc1a	5.7388e-07	0.325124	0.727	0.562	0.0103878
Cnn2	6.25144e-07	0.28378	0.981	0.949	0.0113157
Akna	6.3752e-07	-0.272439	0.757	0.815	0.0115398
Mrpl18	7.00163e-07	0.275251	0.757	0.632	0.0126736
Kmt2a	7.41726e-07	-0.295871	0.811	0.866	0.013426
Samsn1	8.13996e-07	-0.323536	0.741	0.82	0.0147341
Birc2	1.06139e-06	-0.301599	0.541	0.61	0.0192122
Itgb1	1.13799e-06	0.384608	0.843	0.712	0.0205987
Lpxn	1.30696e-06	-0.25354	0.689	0.758	0.0236573
Thrap3	1.40172e-06	0.267143	0.832	0.742	0.0253725
Ifi27l2a	1.97866e-06	0.557339	0.924	0.884	0.0358157
Tnfrsf4	2.01884e-06	-0.428919	0.246	0.352	0.0365431
Sema4a	2.15099e-06	0.302397	0.792	0.675	0.038935
Fabp5	2.15859e-06	0.280334	0.427	0.261	0.0390727
Dnajc15	2.18831e-06	0.27742	0.927	0.844	0.0396105
Cnp	2.4021e-06	0.263568	0.762	0.618	0.0434805
Ankrd44	2.44169e-06	0.281442	0.884	0.772	0.0441971
Serpinb9	2.52938e-06	-0.375877	0.47	0.551	0.0457844
Nfat5	2.54123e-06	-0.29466	0.681	0.745	0.0459987
Ifitm2	2.59737e-06	0.525836	0.795	0.656	0.047015
Tapbp	2.90115e-06	0.262983	0.916	0.823	0.0525137
Pfkp	3.19321e-06	0.294499	0.878	0.788	0.0578004
Dnmt1	3.3652e-06	0.290912	0.546	0.376	0.0609135
Cxcl9	3.77223e-06	0.588014	0.146	0.043	0.0682811
Slamf7	4.08283e-06	0.294835	0.627	0.465	0.0739033
Pdia3	4.11064e-06	0.260869	0.943	0.866	0.0744067
Itm2b	4.23721e-06	0.269842	0.995	0.992	0.0766978
Mcm4	4.40698e-06	0.255582	0.419	0.25	0.0797708
Rpn2	4.42468e-06	0.264249	0.789	0.664	0.0800912
Hsp90b1	4.43642e-06	0.331905	0.951	0.906	0.0803037
Ldha	5.81158e-06	0.351028	0.981	0.952	0.105195
Lgals3	6.33045e-06	0.43398	0.857	0.734	0.114588
Klhl24	6.6321e-06	-0.26513	0.397	0.535	0.120048
Nup210	6.89763e-06	0.267059	0.692	0.527	0.124854
Gldc	7.84869e-06	-0.265521	0.189	0.274	0.142069
Clspn	8.38668e-06	0.250616	0.257	0.126	0.151807
Arid5b	9.13104e-06	-0.30505	0.57	0.637	0.165281
Smad7	1.12726e-05	-0.275483	0.757	0.798	0.204046
Serpinb6b	1.24488e-05	-0.380341	0.408	0.5	0.225335
Ikzf2	1.40984e-05	-0.285347	0.568	0.696	0.255194
Tagln2	1.53453e-05	0.350437	0.884	0.815	0.277765
Bcl2l11	1.67844e-05	-0.284019	0.581	0.718	0.303815
Eif5	2.05372e-05	-0.257822	0.832	0.852	0.371745
Aldoa	2.15853e-05	0.329804	0.984	0.968	0.390716
Fosb	2.428e-05	0.41523	0.819	0.704	0.439492
Neurl3	2.61862e-05	-0.297954	0.714	0.796	0.473996
Stmn1	2.89226e-05	0.543308	0.422	0.263	0.523528
Ranbp1	3.10559e-05	0.320737	0.8	0.696	0.562144
Tecpr1	3.15821e-05	-0.26466	0.514	0.573	0.571668
Id2	3.32257e-05	0.313202	0.992	0.987	0.601418
Ly6e	3.415e-05	0.31451	0.997	0.981	0.61815
Fkbp2	4.01286e-05	0.25136	0.559	0.438	0.726368
Hmgn2	4.02097e-05	0.329458	0.541	0.387	0.727837
Klra5	5.65693e-05	0.582275	0.13	0.043	1
Ccl1	6.12219e-05	-1.12401	0.032	0.108	1
Ankrd12	6.92856e-05	-0.284393	0.832	0.871	1
Hnrnpab	7.57841e-05	0.257721	0.878	0.785	1
Hells	9.28687e-05	0.262362	0.427	0.288	1
Tipin	0.000101146	0.251601	0.451	0.309	1
Chsy1	0.000117203	0.254459	0.727	0.591	1
Serpina3f	0.000136133	-0.250644	0.214	0.309	1
Itga1	0.00016999	0.280532	0.749	0.616	1
Maf	0.000178804	0.428839	0.178	0.091	1
Nfkbia	0.000183338	-0.352015	0.619	0.718	1
Mki67	0.000207875	0.564727	0.4	0.266	1
Pdcd1	0.000279901	-0.259315	0.87	0.892	1
Rrm2	0.000305587	0.256856	0.197	0.094	1
Ifitm3	0.000357516	0.485627	0.738	0.626	1
Rgs1	0.000361542	0.359104	0.922	0.898	1
Socs1	0.000544543	-0.269066	0.624	0.696	1
Cd69	0.000678297	0.26487	0.778	0.656	1
Ifi209	0.000745631	-0.275584	0.484	0.575	1
Bcl2a1b	0.000947052	-0.250368	0.83	0.847	1
Il18r1	0.00101431	-0.256023	0.605	0.656	1
Zfp36l2	0.00102569	-0.29615	0.949	0.97	1
Nrgn	0.00130536	-0.388429	0.359	0.417	1
Hist1h2ap	0.00138779	0.304317	0.238	0.315	1
Cks1b	0.00146988	0.278899	0.311	0.199	1
Spp1	0.00155138	-0.270838	0.162	0.269	1
Ran	0.0016367	0.278768	0.951	0.917	1
Tpi1	0.00167028	0.330985	0.846	0.766	1
Birc5	0.00169019	0.376743	0.222	0.124	1
Pclaf	0.00253509	0.429024	0.281	0.183	1
Cx3cr1	0.00261418	-0.266947	0.343	0.433	1
Ptma	0.00294935	0.281684	1	1	1
Tuba1c	0.00344436	0.25482	0.389	0.274	1
Tsc22d3	0.0037963	-0.281781	0.638	0.694	1
Mt1	0.00404285	0.478245	0.454	0.406	1
Hsp90aa1	0.00730478	0.276252	0.935	0.892	1
Junb	0.0076519	-0.323652	0.935	0.946	1
Egr1	0.0124059	0.290473	0.5	0.409	1
Dusp1	0.0135269	-0.251997	0.708	0.734	1
Fcer1g	0.0152337	0.470783	0.597	0.5	1
Hspa1a	0.0153305	-0.281278	0.122	0.199	1
Rgs16	0.0172582	-0.328329	0.627	0.677	1
Stat1	0.0236421	0.250778	0.862	0.806	1
Tubb4b	0.0352412	0.322234	0.541	0.468	1
Fos	0.0464634	0.25234	0.719	0.64	1
Hmgb2	0.0560511	0.420384	0.905	0.93	1
H1f5	0.0606681	0.49542	0.197	0.148	1
Top2a	0.0642265	0.364569	0.392	0.323	1
Hspa1b	0.0712232	-0.25908	0.095	0.142	1
Ube2c	0.0819025	0.278074	0.27	0.202	1
Tubb5	0.0883438	0.31876	0.908	0.871	1
Cenpf	0.220105	0.294456	0.159	0.116	1
Gzmf	0.346334	-0.608979	0.2	0.223	1
Tyrobp	0.490079	0.266175	0.37	0.341	1
Lyz2	0.85984	0.416819	0.624	0.642	1

## Sheet: cMono
	p_val	avg_log2FC	pct.1	pct.2	p_val_adj
Ifi202b	0	3.13905	0.974	0	0
Ifi44l	0	2.33621	0.913	0	0
Ifi44	0	3.03736	0.936	0.052	0
Apoe	0	-3.76631	0.406	0.998	0
Gm8797	5.54766e-212	1.31588	0.8	0.051	1.00418e-207
Gatm	6.61729e-194	2.23302	0.877	0.182	1.1978e-189
Hebp1	1.42014e-180	1.3886	0.759	0.062	2.5706e-176
Spint1	3.02812e-170	-1.77041	0.002	0.576	5.48121e-166
Ifi213	2.47854e-143	-1.49115	0.055	0.62	4.4864e-139
Ncf4	1.0954e-134	1.00948	0.992	0.919	1.98279e-130
Thbs1	7.54364e-131	-2.92793	0.319	0.831	1.36547e-126
Pop4	1.70871e-125	1.37517	0.777	0.245	3.09293e-121
H2-D1	3.21291e-124	0.745874	1	1	5.81569e-120
Eps8	9.31507e-119	-1.0811	0.042	0.546	1.68612e-114
B2m	1.40217e-105	0.715606	1	1	2.53807e-101
Cd74	2.11813e-100	1.77167	0.98	0.834	3.83402e-96
Fn1	7.63887e-92	-1.59876	0.741	0.953	1.38271e-87
1600014C10Rik	2.27485e-90	1.54418	0.919	0.708	4.11771e-86
H2-Ab1	7.3021e-88	1.84706	0.918	0.584	1.32175e-83
H2-K1	7.14303e-85	0.767806	1	1	1.29296e-80
H2-Aa	1.87188e-79	1.81273	0.873	0.51	3.38829e-75
Eif3j1	7.83732e-77	-0.738079	0.151	0.568	1.41863e-72
Psmb9	9.60921e-76	0.850784	0.96	0.826	1.73936e-71
Rps3a1	3.09549e-74	-0.590866	0.999	1	5.60315e-70
H2-Eb1	1.96342e-73	1.85787	0.834	0.458	3.55399e-69
Irf7	1.07628e-72	1.15532	0.977	0.873	1.94818e-68
Eif3j2	2.40046e-72	0.576798	0.404	0.03	4.34507e-68
Emp1	9.30419e-71	1.44474	0.77	0.368	1.68415e-66
Ifi206	4.73214e-70	-1.17678	0.211	0.615	8.56566e-66
Ubc	8.8791e-70	-0.963346	0.917	0.978	1.60721e-65
Ecm1	9.99006e-70	-1.44703	0.419	0.784	1.8083e-65
H2-DMb1	5.74376e-66	1.28855	0.823	0.547	1.03968e-61
Ly6c2	1.75363e-65	1.65325	0.968	0.848	3.17425e-61
Gm47283	8.13068e-65	-0.638819	0.1	0.481	1.47173e-60
Gmfg	8.26917e-61	0.664396	0.98	0.905	1.4968e-56
Ly6e	5.47601e-60	0.596076	1	0.992	9.91213e-56
H2-DMa	1.06235e-59	0.856929	0.954	0.819	1.92296e-55
Lst1	1.58712e-59	0.752734	0.981	0.943	2.87285e-55
AB124611	1.0575e-58	0.795957	0.943	0.758	1.91418e-54
Ciita	4.49307e-58	1.03114	0.624	0.228	8.1329e-54
Gm34084	1.2853e-57	-0.460319	0.01	0.267	2.32652e-53
Ly6i	1.20715e-56	1.78306	0.683	0.343	2.18506e-52
C5ar1	8.2448e-56	-1.11385	0.379	0.728	1.49239e-51
AA467197	3.5302e-54	-2.29997	0.111	0.431	6.39002e-50
Calhm6	3.61009e-54	1.13437	0.732	0.351	6.53462e-50
H2-T23	1.50985e-53	0.637445	0.993	0.968	2.73297e-49
Ly6a	1.21388e-52	1.80682	0.751	0.438	2.19724e-48
Cxcl9	5.27775e-52	2.23487	0.596	0.231	9.55326e-48
Ifi27l2a	3.39961e-48	0.92486	0.969	0.926	6.15364e-44
Psmb8	2.73505e-47	0.524004	0.996	0.978	4.95071e-43
Plac8	4.71306e-47	0.619411	1	0.978	8.53111e-43
Ccl5	1.50825e-46	2.88906	0.57	0.228	2.73009e-42
Aprt	1.27063e-45	-0.698131	0.815	0.946	2.29996e-41
Ass1	4.83643e-45	1.02132	0.834	0.603	8.75441e-41
AW112010	9.56782e-44	1.42515	0.818	0.53	1.73187e-39
Gbp2	1.41766e-43	1.05967	0.9	0.686	2.56611e-39
Iigp1	7.71579e-43	1.37092	0.415	0.106	1.39664e-38
Rplp0	8.90087e-43	-0.450134	0.999	0.998	1.61115e-38
Slamf7	1.01825e-42	0.72224	0.522	0.181	1.84313e-38
Cyp4f18	2.74196e-41	-0.590498	0.632	0.905	4.96322e-37
Samhd1	2.2764e-40	0.700097	0.996	0.973	4.12051e-36
Ms4a6c	2.78443e-40	0.452179	1	0.986	5.0401e-36
Chil3	2.39441e-39	-1.18953	0.834	0.848	4.33413e-35
S100a6	2.79807e-39	-0.567217	0.997	0.998	5.06479e-35
Mndal	5.7774e-39	0.540029	0.983	0.829	1.04577e-34
Cfb	1.59478e-38	0.917826	0.587	0.289	2.8867e-34
Il2rg	2.15047e-38	0.641692	0.755	0.486	3.89256e-34
Ifitm3	5.37804e-37	0.391785	1	0.993	9.73479e-33
Psme2	1.36506e-36	0.597176	0.971	0.939	2.47089e-32
Rbm3	1.5634e-36	-0.436223	0.964	0.992	2.82991e-32
Ifi211	7.04544e-36	-0.634316	0.875	0.867	1.27529e-31
Plaat3	8.65907e-36	0.711585	0.595	0.297	1.56738e-31
Arg2	1.18711e-35	0.6393	0.432	0.139	2.14879e-31
Tap1	1.75758e-35	0.529805	0.967	0.889	3.18139e-31
Slfn1	3.66427e-35	0.605875	0.949	0.843	6.6327e-31
Alox5ap	4.84099e-35	-0.505399	0.979	0.993	8.76268e-31
S100a11	6.28474e-35	-0.554123	0.986	0.986	1.1376e-30
Ms4a4c	1.40536e-34	0.494427	0.996	0.959	2.54384e-30
Phf11b	1.53247e-34	0.723132	0.83	0.568	2.77392e-30
Rps19	2.0592e-34	-0.343507	1	1	3.72736e-30
Hpgd	3.00018e-34	-0.479612	0.004	0.159	5.43063e-30
Vcan	7.03797e-34	-0.889996	0.467	0.72	1.27394e-29
Ifi205	8.99627e-34	-0.883455	0.478	0.562	1.62841e-29
Ms4a6b	2.88029e-33	0.507827	0.993	0.975	5.21362e-29
Tspo	3.49756e-33	0.575514	1	0.992	6.33093e-29
Scimp	1.00897e-32	0.719936	0.637	0.368	1.82633e-28
Rpl21	1.05089e-32	-0.370751	1	1	1.90222e-28
Nr4a1	1.23987e-32	-0.837184	0.611	0.809	2.24428e-28
Gbp4	1.45985e-32	0.750447	0.588	0.291	2.64247e-28
Apobec3	3.37615e-32	0.57668	0.836	0.639	6.11117e-28
Il1rn	5.98641e-32	1.20046	0.834	0.649	1.0836e-27
Zfp36l1	6.73574e-32	-0.855981	0.311	0.591	1.21924e-27
Ndel1	8.05539e-32	-0.585393	0.626	0.779	1.45811e-27
Rhov	9.3208e-32	-0.622805	0.157	0.431	1.68716e-27
Gpr171	2.63666e-31	0.617873	0.407	0.135	4.77261e-27
Il18bp	3.36769e-31	0.614488	0.467	0.199	6.09585e-27
Hk3	3.38596e-31	0.669996	0.684	0.444	6.12893e-27
Lrp1	4.83342e-31	-0.47308	0.866	0.951	8.74897e-27
Cd44	5.64718e-31	-0.66681	0.915	0.975	1.0222e-26
Gsr	1.09529e-30	-0.636592	0.71	0.889	1.98258e-26
Cnn3	1.19445e-30	0.609719	0.343	0.101	2.16207e-26
Alcam	1.69976e-30	-0.544684	0.392	0.672	3.07673e-26
Adam8	2.28847e-30	-0.80595	0.427	0.693	4.14235e-26
Mthfr	2.95515e-30	-0.432292	0.156	0.397	5.34912e-26
Trem1	3.24588e-30	-0.545071	0.284	0.578	5.87536e-26
Stat1	5.13673e-30	0.660072	0.97	0.878	9.298e-26
Dbnl	7.4974e-30	0.530644	0.8	0.601	1.3571e-25
S100a4	2.17301e-29	-0.514781	0.978	0.988	3.93336e-25
Psme1	3.77088e-29	0.44379	0.991	0.961	6.82567e-25
Gpr141	1.02944e-28	0.545585	0.943	0.819	1.8634e-24
Unc93b1	1.04311e-28	0.431035	0.983	0.954	1.88813e-24
Batf2	1.42045e-28	0.492901	0.385	0.132	2.57115e-24
Plaur	1.77967e-28	-0.702855	0.783	0.917	3.22138e-24
Tmem106a	2.2144e-28	0.488695	0.755	0.527	4.00828e-24
H2-T22	2.58624e-28	0.556922	0.865	0.679	4.68136e-24
Ncapg2	3.25819e-28	-0.265246	0.032	0.209	5.89764e-24
Sod2	4.40714e-28	0.943974	0.844	0.726	7.97736e-24
Pttg1	5.59158e-28	-0.427727	0.148	0.395	1.01213e-23
Rplp2	6.91239e-28	-0.263026	1	1	1.25121e-23
Gramd3	1.35322e-27	0.367243	0.296	0.086	2.44946e-23
Slc38a1	1.69379e-27	-0.535171	0.302	0.546	3.06593e-23
Clec4d	3.81855e-27	-0.719837	0.549	0.75	6.91195e-23
Rps25	5.73292e-27	-0.305191	0.997	0.998	1.03772e-22
Plscr3	9.87812e-27	0.390031	0.435	0.193	1.78804e-22
Ctse	1.71412e-26	0.293982	0.201	0.027	3.10272e-22
Fam32a	3.93691e-26	0.479384	0.769	0.608	7.1262e-22
Psmb10	5.1013e-26	0.430973	0.965	0.916	9.23387e-22
Gbp3	5.27288e-26	0.56943	0.839	0.642	9.54444e-22
Sp140	5.56553e-26	0.466981	0.887	0.706	1.00742e-21
Lcn2	7.27573e-26	-0.917731	0.05	0.233	1.31698e-21
Rps8	1.33417e-25	-0.317082	0.999	1	2.41499e-21
Prr5l	1.67721e-25	0.413891	0.404	0.164	3.03592e-21
Rnf34	1.83601e-25	-0.487176	0.423	0.637	3.32337e-21
Spag9	2.16871e-25	-0.506037	0.699	0.853	3.92558e-21
Anxa6	2.22913e-25	0.464046	0.682	0.483	4.03495e-21
Serpina3g	2.3575e-25	0.826019	0.364	0.13	4.26731e-21
Lmna	2.71455e-25	-0.637351	0.235	0.493	4.91361e-21
Rpl5	2.94409e-25	-0.40083	0.977	0.99	5.3291e-21
F13a1	3.81931e-25	-0.747391	0.667	0.818	6.91334e-21
Got1	4.11024e-25	-0.536871	0.364	0.542	7.43995e-21
Tax1bp1	1.44279e-24	0.511334	0.929	0.845	2.6116e-20
Cd93	1.45812e-24	-0.588413	0.248	0.49	2.63935e-20
Rpl35	2.32248e-24	-0.341278	0.985	0.988	4.20393e-20
S100a8	2.49972e-24	-1.14729	0.046	0.223	4.52475e-20
Cd40	2.91295e-24	0.592156	0.675	0.419	5.27273e-20
Rpl10	3.05547e-24	-0.313122	0.998	0.997	5.5307e-20
Cd14	3.19913e-24	-0.842241	0.862	0.909	5.79074e-20
Macroh2a1	6.44419e-24	0.441956	0.949	0.912	1.16646e-19
Slc31a2	9.81968e-24	0.51122	0.671	0.473	1.77746e-19
Oser1	1.20214e-23	0.4232	0.51	0.274	2.176e-19
Rpl8	1.84823e-23	-0.259855	1	0.997	3.34549e-19
Sell	4.05371e-23	0.549861	0.807	0.61	7.33761e-19
Ahnak	4.6176e-23	-0.468036	0.923	0.975	8.35832e-19
Tifab	6.30821e-23	0.479522	0.767	0.613	1.14185e-18
Cfp	6.48433e-23	-0.499253	0.414	0.639	1.17373e-18
Chil1	7.27638e-23	0.487817	0.123	0.003	1.3171e-18
Psma7	8.16618e-23	0.379947	0.982	0.953	1.47816e-18
Cxcl16	8.34598e-23	0.761845	0.742	0.627	1.51071e-18
C3	9.24203e-23	0.594895	0.913	0.791	1.6729e-18
Sorl1	1.23997e-22	-0.449566	0.563	0.764	2.24448e-18
Rps16	1.77937e-22	-0.267085	1	0.998	3.22084e-18
Plec	2.62581e-22	-0.537752	0.541	0.72	4.75298e-18
H2aj	2.8199e-22	0.384041	0.967	0.926	5.10429e-18
Camkk2	4.92686e-22	-0.415622	0.285	0.522	8.91811e-18
Itgb5	4.97965e-22	-0.526118	0.477	0.667	9.01366e-18
Slpi	5.32745e-22	-1.29236	0.402	0.579	9.64321e-18
Pla2g7	5.89732e-22	-0.498779	0.829	0.934	1.06747e-17
Prdx2	9.84018e-22	-0.395679	0.725	0.877	1.78117e-17
Rpl23a	1.12405e-21	-0.300884	0.998	0.995	2.03464e-17
Klrk1	1.49248e-21	0.413976	0.418	0.186	2.70154e-17
Slc7a11	1.49829e-21	-0.699665	0.23	0.456	2.71205e-17
Itgam	1.58783e-21	-0.432879	0.926	0.966	2.87413e-17
Gde1	1.62557e-21	-0.504028	0.52	0.682	2.94244e-17
Sdc1	1.70806e-21	-0.630644	0.045	0.204	3.09177e-17
Arpc3	2.13446e-21	-0.267576	0.997	0.99	3.86358e-17
Slc11a1	2.3055e-21	-0.481386	0.78	0.877	4.17318e-17
Slco3a1	2.35368e-21	0.464683	0.477	0.252	4.2604e-17
Cux1	2.68286e-21	-0.410568	0.585	0.769	4.85625e-17
Hspa1b	2.90603e-21	-0.865772	0.172	0.385	5.26021e-17
Igtp	4.3867e-21	0.581524	0.868	0.731	7.94036e-17
mt-Nd3	4.57846e-21	-0.439651	0.804	0.905	8.28747e-17
Csf3r	1.16961e-20	0.406869	0.57	0.345	2.11711e-16
Gbp7	1.19498e-20	0.528615	0.868	0.709	2.16303e-16
Osm	1.39393e-20	-0.86158	0.554	0.748	2.52314e-16
Fam20c	1.57449e-20	-0.306294	0.023	0.15	2.84998e-16
Noct	3.19254e-20	-0.437827	0.258	0.473	5.77881e-16
Ptprc	3.73638e-20	0.336194	0.998	0.983	6.76322e-16
Mmp8	4.59504e-20	-0.614142	0.209	0.399	8.31748e-16
Stap1	4.59796e-20	-0.548634	0.147	0.329	8.32277e-16
Abca1	6.05533e-20	-0.44156	0.171	0.382	1.09607e-15
Dram1	6.41738e-20	0.448482	0.568	0.361	1.16161e-15
Tmem256	1.05391e-19	0.362508	0.833	0.711	1.90768e-15
Isg15	1.23575e-19	0.521705	0.938	0.824	2.23683e-15
Spp1	1.47431e-19	-0.891651	0.116	0.299	2.66865e-15
Rps17	1.65268e-19	-0.295587	0.983	0.993	2.99152e-15
Emp3	1.8012e-19	-0.374187	0.982	0.986	3.26036e-15
Agpat4	2.26581e-19	-0.394117	0.413	0.625	4.10133e-15
Agtrap	2.36938e-19	0.340376	0.376	0.181	4.28881e-15
Cnp	2.63259e-19	0.430241	0.46	0.265	4.76525e-15
Slamf8	2.6543e-19	0.413068	0.637	0.402	4.80455e-15
Ssr4	3.22227e-19	-0.349912	0.889	0.949	5.83263e-15
Hck	3.81321e-19	0.418204	0.944	0.875	6.90229e-15
Cerk	5.08024e-19	-0.35423	0.248	0.466	9.19575e-15
Atox1	5.91037e-19	0.289526	1	0.988	1.06984e-14
Hspa8	6.66245e-19	0.372354	1	0.998	1.20597e-14
Trafd1	7.30994e-19	0.386451	0.927	0.843	1.32317e-14
Npc2	9.09705e-19	0.367937	1	0.995	1.64666e-14
Ms4a8a	9.37218e-19	-0.459805	0.401	0.615	1.69646e-14
Phf11d	1.02716e-18	0.531093	0.689	0.47	1.85926e-14
Rpsa	1.09681e-18	-0.30506	0.999	1	1.98534e-14
Rai14	1.10434e-18	-0.411954	0.222	0.412	1.99896e-14
Irf8	1.26666e-18	0.426213	0.938	0.828	2.29278e-14
Baz1a	1.32911e-18	-0.395392	0.813	0.899	2.40582e-14
Igsf8	1.34065e-18	0.395089	0.498	0.309	2.4267e-14
Prr13	1.57774e-18	0.395344	0.84	0.747	2.85588e-14
Rpl6	1.73549e-18	-0.270731	0.999	1	3.14142e-14
Ier3	2.18665e-18	-0.761636	0.727	0.86	3.95806e-14
Cotl1	2.3831e-18	-0.369488	0.961	0.976	4.31366e-14
Gbp5	2.55546e-18	0.557305	0.733	0.535	4.62564e-14
Zyx	3.01691e-18	0.610175	0.902	0.872	5.46091e-14
Tnfrsf1b	3.70856e-18	-0.460796	0.809	0.919	6.71287e-14
Upp1	3.80903e-18	0.82656	0.307	0.128	6.89472e-14
Aoah	4.06954e-18	0.392167	0.488	0.289	7.36627e-14
Cxcr4	4.10036e-18	-0.576962	0.776	0.873	7.42206e-14
Rps6	4.14855e-18	-0.287622	0.998	0.997	7.5093e-14
Acod1	4.93046e-18	0.449603	0.497	0.269	8.92463e-14
Man2a1	5.29004e-18	-0.46906	0.696	0.809	9.57549e-14
Mt1	5.30891e-18	-0.859865	0.297	0.502	9.60966e-14
Ehd4	6.19936e-18	0.422612	0.834	0.657	1.12215e-13
Rps4x	6.90688e-18	-0.260753	1	0.998	1.25021e-13
Gm34455	7.34e-18	0.516563	0.656	0.473	1.32861e-13
Rps28	7.38929e-18	-0.257578	0.999	0.998	1.33754e-13
Selenow	7.77976e-18	0.374592	0.964	0.922	1.40821e-13
Gm21188	9.6351e-18	0.39318	0.813	0.654	1.74405e-13
Antxr2	1.02634e-17	-0.268721	0.125	0.307	1.85777e-13
Fcgrt	1.25877e-17	0.329678	0.312	0.149	2.27849e-13
Aplp2	1.78988e-17	-0.412019	0.618	0.755	3.23986e-13
Ifit3	1.79496e-17	0.319087	0.762	0.544	3.24905e-13
Gcnt2	2.11063e-17	-0.395382	0.648	0.819	3.82045e-13
Cd52	2.477e-17	0.250683	1	1	4.48362e-13
Irf1	2.92482e-17	0.551503	0.822	0.706	5.29422e-13
Atp6v0c	2.9714e-17	0.326404	1	0.997	5.37854e-13
Pbx1	3.5515e-17	-0.410459	0.17	0.348	6.42857e-13
Ddit4	4.57625e-17	-0.585797	0.173	0.34	8.28346e-13
Zeb2os	5.18331e-17	0.360604	0.599	0.419	9.38232e-13
Tapbp	5.69606e-17	0.314817	0.981	0.916	1.03104e-12
Lgmn	5.75357e-17	-0.417822	0.887	0.946	1.04145e-12
Ccr2	6.15246e-17	0.475024	0.961	0.909	1.11366e-12
Nfe2l2	6.16013e-17	-0.539821	0.735	0.863	1.11505e-12
Rack1	6.46675e-17	-0.272101	0.997	1	1.17055e-12
Cd9	6.8288e-17	-0.792902	0.273	0.458	1.23608e-12
Capn2	7.09582e-17	-0.389837	0.515	0.689	1.28441e-12
Runx3	8.94523e-17	-0.533726	0.815	0.892	1.61918e-12
Rps18	1.02085e-16	-0.280393	0.993	0.998	1.84784e-12
2310001H17Rik	1.15513e-16	0.327578	0.483	0.291	2.0909e-12
Gbp9	1.65381e-16	0.387466	0.625	0.412	2.99357e-12
Xaf1	2.12936e-16	0.348065	0.883	0.752	3.85436e-12
Ocel1	2.14868e-16	0.254307	0.309	0.14	3.88933e-12
Runx1	2.24528e-16	-0.372046	0.849	0.926	4.06418e-12
H2-M3	2.27207e-16	0.341862	0.557	0.383	4.11268e-12
Mtss1	2.44472e-16	0.294603	0.255	0.093	4.42519e-12
Ube2l6	2.66366e-16	0.406555	0.692	0.492	4.82148e-12
Cd80	3.47781e-16	-0.322689	0.151	0.324	6.29519e-12
Rsrp1	3.94448e-16	0.379342	0.897	0.826	7.1399e-12
Myh9	4.30572e-16	-0.357574	0.938	0.971	7.79378e-12
Stk17b	5.09165e-16	-0.443012	0.61	0.78	9.21639e-12
Pfkp	5.2287e-16	0.443009	0.802	0.716	9.46446e-12
Rpl4	5.40129e-16	-0.288656	0.976	0.983	9.77688e-12
Il1b	5.53231e-16	-0.776811	0.876	0.938	1.0014e-11
Ift172	5.70095e-16	0.279194	0.323	0.14	1.03193e-11
Jund	6.25772e-16	0.320101	0.991	0.975	1.13271e-11
P2ry14	6.30907e-16	0.342914	0.29	0.118	1.14201e-11
Ocstamp	6.41254e-16	-0.402629	0.148	0.331	1.16073e-11
Scand1	8.92087e-16	0.324532	0.966	0.929	1.61477e-11
Pkib	9.99409e-16	0.329942	0.372	0.184	1.80903e-11
Uck2	1.00785e-15	-0.371819	0.153	0.329	1.82431e-11
Ppa1	1.77799e-15	0.4784	0.585	0.407	3.21834e-11
Pgap2	1.92421e-15	0.343812	0.637	0.473	3.48301e-11
Casp4	2.24298e-15	0.450051	0.772	0.669	4.06001e-11
Bst2	2.29036e-15	0.465926	0.936	0.892	4.14578e-11
Scarb2	2.32128e-15	-0.339724	0.496	0.667	4.20174e-11
Oas3	2.32351e-15	0.390237	0.82	0.657	4.20579e-11
Fam71a	2.3818e-15	0.31432	0.241	0.083	4.31129e-11
Oasl1	2.3985e-15	0.426219	0.743	0.544	4.34152e-11
Isoc1	2.57197e-15	0.288978	0.496	0.287	4.65552e-11
Cycs	2.85852e-15	0.423268	0.903	0.86	5.1742e-11
Tmsb10	3.08816e-15	0.370387	0.994	0.99	5.58989e-11
Atp2b4	3.37086e-15	-0.437654	0.363	0.541	6.10159e-11
Ctsd	3.70191e-15	-0.34497	0.822	0.922	6.70082e-11
Phf11a	3.76729e-15	0.360784	0.449	0.252	6.81917e-11
Taok3	4.73611e-15	-0.362199	0.683	0.775	8.57283e-11
Emilin2	5.29998e-15	-0.32115	0.925	0.951	9.59349e-11
Wnk1	5.99172e-15	-0.382191	0.796	0.897	1.08456e-10
Lgals3bp	6.15928e-15	0.358594	0.868	0.718	1.11489e-10
Tagln2	7.70586e-15	-0.371644	0.88	0.953	1.39484e-10
Hpse	7.83997e-15	0.311496	0.535	0.346	1.41911e-10
Aig1	1.15022e-14	0.320325	0.423	0.236	2.08201e-10
Gltp	1.36247e-14	-0.308343	0.481	0.672	2.46621e-10
H2-Q7	1.43719e-14	0.475083	0.573	0.378	2.60145e-10
Iqgap1	1.45079e-14	-0.315506	0.955	0.986	2.62607e-10
Clec4a2	1.8829e-14	-0.376304	0.461	0.662	3.40824e-10
Slc25a3	1.92593e-14	-0.26051	0.977	0.983	3.48612e-10
Pnp	2.39411e-14	0.296188	0.988	0.956	4.33358e-10
Zmiz1	2.6767e-14	-0.367214	0.737	0.836	4.8451e-10
Srp14	2.77267e-14	0.270127	0.841	0.735	5.01881e-10
Anxa4	3.28349e-14	0.432396	0.636	0.492	5.94345e-10
Spsb1	3.62047e-14	-0.300955	0.094	0.236	6.55342e-10
Rpl14	3.76415e-14	-0.276128	0.989	0.992	6.81348e-10
Por	4.06373e-14	-0.443821	0.53	0.654	7.35576e-10
Timm10b	4.12257e-14	0.302264	0.855	0.742	7.46226e-10
Fgl2	4.33771e-14	0.451717	0.871	0.765	7.85168e-10
Zfhx3	5.2248e-14	-0.303228	0.213	0.399	9.45741e-10
Fam129b	5.41935e-14	-0.406273	0.652	0.779	9.80957e-10
Themis2	6.74639e-14	0.31633	0.716	0.527	1.22116e-09
Clec4e	6.82989e-14	-0.579478	0.588	0.73	1.23628e-09
Ptpn6	9.26557e-14	0.348589	0.918	0.867	1.67716e-09
Ptbp3	9.59908e-14	-0.286186	0.93	0.956	1.73753e-09
Ifi47	1.22959e-13	0.317353	0.937	0.818	2.22569e-09
Gpcpd1	1.66695e-13	-0.408902	0.187	0.346	3.01735e-09
Mpp1	1.82483e-13	0.393529	0.715	0.571	3.30312e-09
Ralgds	1.98083e-13	0.300238	0.345	0.169	3.5855e-09
Fcgr4	2.20806e-13	0.476819	0.847	0.753	3.99681e-09
Pkm	2.59322e-13	-0.305162	0.997	1	4.69399e-09
Glipr2	2.93084e-13	0.380956	0.678	0.542	5.30512e-09
A530032D15Rik	3.1583e-13	0.271889	0.319	0.154	5.71683e-09
Lap3	3.76179e-13	0.34629	0.28	0.15	6.80922e-09
Cd274	4.4053e-13	0.457173	0.561	0.389	7.97403e-09
Sting1	4.65256e-13	0.352143	0.734	0.601	8.42161e-09
Cox7a2l	4.88873e-13	-0.319773	0.853	0.909	8.84908e-09
Clic4	4.92049e-13	0.407961	0.806	0.684	8.90658e-09
Vegfa	4.94307e-13	-0.751239	0.325	0.448	8.94746e-09
St3gal5	5.58374e-13	-0.250485	0.057	0.181	1.01071e-08
Plekho1	6.21476e-13	0.334036	0.865	0.785	1.12493e-08
Socs3	6.45434e-13	0.589197	0.86	0.789	1.1683e-08
Il21r	8.11145e-13	0.368526	0.6	0.417	1.46825e-08
Il1r2	8.4947e-13	-0.550355	0.111	0.255	1.53763e-08
H2-Q4	8.70165e-13	0.321561	0.566	0.402	1.57509e-08
Srgn	1.08501e-12	-0.369612	0.999	0.998	1.96398e-08
Fam241a	1.4058e-12	0.35961	0.725	0.59	2.54463e-08
Aif1	1.52229e-12	0.541092	0.866	0.784	2.7555e-08
Dbi	1.55689e-12	-0.286922	0.915	0.934	2.81812e-08
Ifrd1	1.62584e-12	-0.480777	0.486	0.615	2.94293e-08
Msr1	1.6304e-12	-0.392363	0.734	0.848	2.95119e-08
Arid5b	1.74949e-12	0.32012	0.744	0.588	3.16676e-08
Ctsl	1.78015e-12	-0.454053	0.498	0.667	3.22224e-08
Slc6a6	1.89733e-12	-0.311114	0.773	0.88	3.43436e-08
Srgap2	2.18961e-12	0.305778	0.568	0.419	3.96341e-08
Pcmtd1	2.22997e-12	0.320289	0.382	0.25	4.03648e-08
Mxi1	2.30829e-12	-0.374332	0.211	0.368	4.17823e-08
Pabpc1	2.47876e-12	-0.269763	0.97	0.985	4.48679e-08
Fbxo6	2.55052e-12	0.258839	0.437	0.272	4.6167e-08
Slk	2.83163e-12	-0.310042	0.727	0.841	5.12553e-08
Cd33	2.85573e-12	-0.350504	0.499	0.671	5.16915e-08
BC147527	2.93849e-12	0.278867	0.457	0.272	5.31897e-08
Tmbim1	3.45414e-12	-0.342711	0.472	0.652	6.25233e-08
Tap2	3.54699e-12	0.323704	0.844	0.735	6.42041e-08
Tgtp2	3.56335e-12	0.262649	0.357	0.194	6.45003e-08
Lgals3	3.5997e-12	-0.265707	0.994	0.992	6.51581e-08
Csf2rb2	4.08271e-12	0.376341	0.576	0.448	7.39011e-08
Tmbim6	4.43162e-12	0.251744	0.996	0.99	8.02167e-08
Pfkl	4.48471e-12	0.359025	0.632	0.566	8.11777e-08
Gm19951	5.32163e-12	-0.395352	0.208	0.367	9.63268e-08
Plxnb2	5.39591e-12	-0.289822	0.488	0.655	9.76714e-08
Nr4a3	5.43969e-12	-0.286535	0.087	0.213	9.84638e-08
Fosb	5.85384e-12	0.404124	0.865	0.785	1.0596e-07
Syngr2	6.05037e-12	0.325344	0.849	0.764	1.09518e-07
Hspa1a	6.41805e-12	-0.755641	0.417	0.576	1.16173e-07
Mrpl33	6.9446e-12	-0.301359	0.893	0.953	1.25704e-07
Cnot8	7.64168e-12	0.256161	0.568	0.426	1.38322e-07
Ptgs2	7.71824e-12	-0.672786	0.311	0.471	1.39708e-07
Oas1a	8.86058e-12	0.302863	0.661	0.529	1.60385e-07
Snap23	9.30041e-12	0.284821	0.766	0.625	1.68347e-07
Plgrkt	1.03339e-11	0.332263	0.563	0.409	1.87054e-07
Gm36161	1.0371e-11	0.283575	0.492	0.329	1.87726e-07
Vps28	1.15672e-11	0.264834	0.702	0.547	2.09379e-07
Fosl2	1.30054e-11	-0.385867	0.719	0.796	2.3541e-07
Ptpn12	1.34785e-11	-0.28679	0.334	0.508	2.43975e-07
Epb41l2	1.46643e-11	-0.319571	0.778	0.824	2.65438e-07
Tmpo	1.51895e-11	0.332536	0.705	0.569	2.74946e-07
Akap9	1.52388e-11	0.297122	0.485	0.346	2.75838e-07
Cfh	1.54859e-11	-0.381685	0.175	0.328	2.8031e-07
Ptpro	1.60979e-11	0.30127	0.574	0.394	2.91387e-07
Tatdn2	1.69921e-11	-0.263824	0.263	0.426	3.07574e-07
Cers6	1.75691e-11	0.340698	0.784	0.674	3.18019e-07
Vsir	1.80728e-11	-0.330828	0.783	0.877	3.27135e-07
Plk3	1.82909e-11	-0.328849	0.353	0.508	3.31083e-07
Flna	1.92358e-11	-0.296307	0.845	0.921	3.48187e-07
Clcn7	1.92644e-11	0.281817	0.4	0.262	3.48705e-07
Jdp2	1.98225e-11	-0.428677	0.281	0.436	3.58807e-07
Isg20	2.00408e-11	0.363173	0.726	0.573	3.62759e-07
Cdk14	2.1533e-11	-0.250822	0.223	0.383	3.8977e-07
Dab2	2.24376e-11	-0.404981	0.248	0.416	4.06143e-07
Napsa	2.30281e-11	-0.277915	0.929	0.951	4.16831e-07
Gm10076	2.30806e-11	-0.267684	0.848	0.912	4.17781e-07
Ms4a4b	2.50069e-11	0.277147	0.565	0.389	4.52649e-07
mt-Nd5	2.62815e-11	-0.25682	0.798	0.909	4.75721e-07
Txnip	3.65856e-11	0.313222	0.701	0.532	6.62236e-07
Pirb	3.81535e-11	0.326065	0.877	0.818	6.90616e-07
mt-Nd1	3.86343e-11	-0.266509	0.974	0.992	6.99319e-07
Rpl13a	3.91272e-11	-0.275485	0.762	0.856	7.08241e-07
Ltb4r1	3.91606e-11	0.470888	0.652	0.593	7.08845e-07
Lacc1	4.00185e-11	0.318448	0.468	0.307	7.24375e-07
Epsti1	4.44695e-11	0.258111	0.912	0.824	8.04943e-07
Gch1	4.75132e-11	-0.322673	0.719	0.819	8.60036e-07
Parvb	4.8295e-11	-0.251061	0.322	0.495	8.74187e-07
Ms4a6d	4.88435e-11	0.373944	0.983	0.966	8.84115e-07
Cd24a	5.08428e-11	-0.326845	0.041	0.132	9.20305e-07
Gcsh	5.19146e-11	-0.251025	0.124	0.257	9.39706e-07
App	5.33352e-11	-0.280726	0.924	0.941	9.65421e-07
Gbp8	5.79684e-11	0.264301	0.185	0.073	1.04929e-06
Slc38a2	6.1789e-11	-0.338613	0.73	0.826	1.11844e-06
Aldh1b1	6.66621e-11	0.268132	0.306	0.159	1.20665e-06
Fkbp5	7.02149e-11	-0.311546	0.443	0.605	1.27096e-06
Wars	7.54986e-11	0.27298	0.416	0.296	1.3666e-06
Psma4	7.80024e-11	0.275097	0.913	0.865	1.41192e-06
Creb5	7.88583e-11	0.306594	0.456	0.284	1.42741e-06
Irgm1	8.09085e-11	0.336047	0.897	0.792	1.46452e-06
Mafb	8.46037e-11	-0.486574	0.861	0.91	1.53141e-06
Tpi1	8.96267e-11	0.506415	0.853	0.858	1.62233e-06
Socs1	9.02466e-11	0.467373	0.56	0.399	1.63355e-06
Gcnt1	1.03861e-10	-0.259195	0.266	0.432	1.87999e-06
Ifit1	1.06696e-10	-0.255179	0.681	0.549	1.93131e-06
Hprt	1.22255e-10	0.299986	0.651	0.541	2.21294e-06
Marchf1	1.23553e-10	0.305917	0.599	0.454	2.23643e-06
Carmil1	1.45439e-10	-0.252061	0.134	0.267	2.6326e-06
Nfkbid	1.45711e-10	-0.364073	0.357	0.497	2.63751e-06
Phlda1	1.53858e-10	-0.479685	0.243	0.38	2.78498e-06
Ccdc86	1.55724e-10	0.316196	0.655	0.512	2.81877e-06
Chd9	1.97148e-10	0.277607	0.499	0.351	3.56858e-06
Ifi208	2.11247e-10	-0.366864	0.266	0.353	3.82377e-06
Ifi214	2.44679e-10	0.400129	0.472	0.373	4.42893e-06
Trim30d	2.4659e-10	0.25331	0.791	0.642	4.46352e-06
Gyg	2.77756e-10	0.313397	0.628	0.492	5.02766e-06
Arl5c	2.81585e-10	0.399508	0.552	0.387	5.09697e-06
Ap1s2	2.82015e-10	-0.361607	0.579	0.677	5.10475e-06
Ccdc71l	2.82715e-10	-0.28112	0.302	0.441	5.11743e-06
Mvp	3.40456e-10	0.278451	0.807	0.718	6.1626e-06
Tppp3	3.59306e-10	0.331386	0.317	0.201	6.50381e-06
Dhx58	3.70244e-10	0.305235	0.695	0.556	6.70179e-06
Rasa4	3.89862e-10	0.259579	0.704	0.547	7.05688e-06
Plin2	4.12431e-10	-0.419541	0.813	0.875	7.46541e-06
Casp1	4.14574e-10	0.291226	0.709	0.586	7.5042e-06
1110038F14Rik	4.95656e-10	0.255737	0.438	0.321	8.97186e-06
Esd	4.96049e-10	-0.278716	0.948	0.934	8.97898e-06
Nrros	5.61003e-10	0.27939	0.667	0.527	1.01547e-05
Ctsc	6.43869e-10	0.335804	0.981	0.966	1.16547e-05
Dnaja1	6.74381e-10	-0.369799	0.873	0.904	1.2207e-05
Rybp	6.75454e-10	-0.253869	0.279	0.416	1.22264e-05
Nono	7.12795e-10	0.270886	0.808	0.747	1.29023e-05
Lpp	7.20639e-10	0.26141	0.438	0.289	1.30443e-05
Lyl1	7.22608e-10	0.274428	0.447	0.336	1.30799e-05
Il15ra	9.12435e-10	0.299959	0.44	0.289	1.6516e-05
Csrp1	9.16917e-10	0.270928	0.285	0.155	1.65971e-05
Lmo4	9.87903e-10	0.398967	0.724	0.63	1.7882e-05
Cd69	1.08108e-09	0.320015	0.518	0.35	1.95686e-05
Dnajb9	1.17937e-09	-0.297402	0.286	0.404	2.13478e-05
Xdh	1.23371e-09	0.274426	0.767	0.642	2.23313e-05
Itgav	1.47903e-09	-0.279848	0.376	0.525	2.67719e-05
Il27	1.51614e-09	0.252013	0.294	0.164	2.74436e-05
Atp6v1d	1.55703e-09	-0.250507	0.52	0.659	2.81839e-05
Bhlhe40	1.67216e-09	-0.414869	0.382	0.48	3.02678e-05
Jmjd1c	1.85963e-09	-0.32247	0.659	0.726	3.36611e-05
Gm13822	1.98599e-09	0.258325	0.345	0.199	3.59484e-05
Mgst1	2.07346e-09	0.347539	0.81	0.718	3.75316e-05
Sp110	2.18509e-09	0.285891	0.85	0.779	3.95523e-05
Tapbpl	2.29479e-09	0.266814	0.581	0.436	4.15379e-05
Dennd4a	2.4038e-09	-0.37782	0.416	0.554	4.35111e-05
Sirpb1c	2.83234e-09	-0.253484	0.775	0.855	5.12682e-05
Nrg1	2.88264e-09	0.327544	0.274	0.147	5.21786e-05
Pilra	2.96791e-09	-0.3235	0.364	0.522	5.37222e-05
Sirpa	3.1409e-09	0.279238	0.813	0.73	5.68535e-05
Svil	4.43232e-09	-0.281818	0.381	0.529	8.02293e-05
Tgfbi	6.42354e-09	-0.270972	0.996	0.998	0.000116272
Klra2	6.60001e-09	0.302294	0.918	0.889	0.000119467
Luc7l3	6.85082e-09	-0.292786	0.662	0.725	0.000124007
Nr4a2	7.14003e-09	-0.412893	0.233	0.373	0.000129242
Gm6377	7.97924e-09	-0.336521	0.488	0.605	0.000144432
Ndst1	8.72284e-09	-0.274546	0.3	0.432	0.000157892
Marcks	9.41627e-09	-0.35801	0.773	0.85	0.000170444
Flt1	9.43439e-09	-0.305518	0.163	0.294	0.000170772
Plekhf2	1.02177e-08	0.274814	0.815	0.711	0.00018495
Rgs1	1.10949e-08	-0.258887	0.372	0.527	0.000200828
Ptpn1	1.16049e-08	0.293641	0.96	0.956	0.000210061
Bcl2l11	1.1912e-08	-0.335856	0.38	0.498	0.000215618
Prkx	1.51846e-08	0.266836	0.519	0.407	0.000274856
Pcyt1a	1.51931e-08	-0.285709	0.332	0.449	0.000275011
Card19	1.53621e-08	-0.258886	0.809	0.883	0.00027807
Plbd1	1.53689e-08	-0.277503	0.776	0.878	0.000278193
Hivep3	1.59676e-08	0.27727	0.531	0.375	0.00028903
Nmi	1.76419e-08	0.267286	0.818	0.726	0.000319336
P4hb	2.55596e-08	-0.299909	0.787	0.865	0.000462654
Evl	2.96649e-08	0.265344	0.726	0.611	0.000536964
Edem1	3.04959e-08	-0.258264	0.768	0.823	0.000552006
Top1	3.46771e-08	-0.258111	0.837	0.882	0.00062769
Axl	3.76761e-08	0.305761	0.52	0.37	0.000681976
Tlr2	4.27951e-08	-0.412384	0.799	0.846	0.000774634
Ell2	4.31724e-08	-0.299493	0.39	0.502	0.000781463
Nucb2	4.52032e-08	-0.285621	0.48	0.601	0.000818224
Plcb1	5.02727e-08	-0.25829	0.311	0.446	0.000909987
Ccr5	5.20079e-08	0.356768	0.698	0.63	0.000941395
Hilpda	5.28204e-08	-0.573026	0.085	0.15	0.000956102
Rhoh	7.56189e-08	0.258318	0.541	0.424	0.00136878
Bnip3	8.5196e-08	0.330123	0.4	0.265	0.00154213
Havcr2	8.88429e-08	-0.29386	0.662	0.772	0.00160814
Fas	9.68801e-08	0.302172	0.439	0.311	0.00175363
Nampt	1.0727e-07	0.257994	0.903	0.826	0.00194169
Crtc3	1.07792e-07	-0.256288	0.459	0.566	0.00195115
Sqstm1	1.12659e-07	-0.250238	0.488	0.625	0.00203925
Map4k4	1.27222e-07	-0.297493	0.621	0.725	0.00230285
Ifi209	1.46072e-07	-0.341146	0.915	0.912	0.00264404
Pmaip1	1.57324e-07	-0.297336	0.178	0.267	0.00284772
Elk3	1.58423e-07	-0.25133	0.632	0.728	0.00286761
Svbp	1.60651e-07	0.272586	0.773	0.684	0.00290794
Hk2	1.61119e-07	0.273113	0.71	0.593	0.00291641
Dek	1.62116e-07	0.28883	0.787	0.731	0.00293446
Sdc3	1.63003e-07	0.268502	0.722	0.603	0.00295052
Hif1a	1.66137e-07	0.275407	0.903	0.873	0.00300725
Tnfaip2	2.27428e-07	0.299103	0.816	0.716	0.00411668
Egr1	2.53536e-07	-0.459619	0.39	0.495	0.00458926
Gsn	2.65818e-07	-0.256112	0.628	0.752	0.00481158
Ssh2	2.69785e-07	-0.266953	0.635	0.74	0.00488337
Il1a	2.78255e-07	-0.298928	0.055	0.139	0.00503669
Ehd1	2.8293e-07	-0.260933	0.702	0.807	0.00512132
Tgm2	2.89371e-07	-0.438576	0.848	0.889	0.0052379
Tmem37	2.92314e-07	-0.258336	0.15	0.264	0.00529117
Samsn1	3.04294e-07	-0.283283	0.329	0.468	0.00550802
AC149090.1	3.30199e-07	0.255249	0.457	0.341	0.00597693
Kctd12	3.41784e-07	-0.25815	0.581	0.704	0.00618663
Ddx3x	4.51126e-07	-0.273448	0.687	0.784	0.00816584
Pbxip1	5.33261e-07	0.251485	0.602	0.497	0.00965255
Csrnp1	5.79014e-07	-0.250024	0.652	0.715	0.0104807
Txn1	6.0377e-07	0.3215	0.986	0.975	0.0109288
Cytip	6.14724e-07	-0.27178	0.602	0.716	0.0111271
Tuba1b	6.49303e-07	0.250908	0.76	0.666	0.011753
Thbd	6.77482e-07	-0.32113	0.074	0.152	0.0122631
Smpdl3b	7.96097e-07	0.252075	0.37	0.248	0.0144102
Ccl6	8.24518e-07	-0.391948	0.669	0.76	0.0149246
Ier2	8.65305e-07	0.285558	0.901	0.887	0.0156629
Lgals1	1.2185e-06	-0.310191	0.881	0.919	0.0220561
Csf2rb	1.41658e-06	0.311686	0.916	0.902	0.0256416
Marchf5	1.51508e-06	0.253339	0.841	0.791	0.0274244
Morrbid	2.15167e-06	-0.262288	0.834	0.867	0.0389474
Ifngr1	2.49133e-06	-0.259006	0.788	0.838	0.0450955
Tspan13	3.04475e-06	0.296926	0.563	0.473	0.0551131
Slfn4	3.46658e-06	0.351995	0.671	0.562	0.0627486
Actg1	4.60176e-06	-0.253102	0.999	0.998	0.0832964
Cd300lf	4.97725e-06	0.25384	0.869	0.814	0.0900932
Prdx5	5.52142e-06	0.330105	0.999	0.993	0.0999433
Clec4a3	7.29162e-06	0.267659	0.649	0.677	0.131986
Il17ra	7.68094e-06	-0.253114	0.773	0.841	0.139033
4930523C07Rik	9.50357e-06	0.256039	0.637	0.537	0.172024
Ets2	1.38079e-05	-0.265064	0.51	0.59	0.249937
Clec12a	1.38462e-05	0.253023	0.557	0.461	0.250631
Kdm6b	1.59983e-05	-0.267405	0.752	0.818	0.289585
Bcl2a1a	2.24891e-05	0.332029	0.354	0.258	0.407075
Prdm1	2.8332e-05	-0.303412	0.429	0.52	0.512837
Hspa5	3.07268e-05	-0.298394	0.966	0.98	0.556186
Cdk2ap2	4.16907e-05	0.269417	0.934	0.904	0.754643
Mif	4.37894e-05	0.312008	0.818	0.769	0.792631
Tarm1	5.70591e-05	0.250583	0.489	0.419	1
Errfi1	5.74037e-05	-0.260212	0.28	0.345	1
Ifitm6	5.77689e-05	0.265834	0.789	0.728	1
Ccnd1	5.79416e-05	-0.251272	0.119	0.169	1
Tiparp	6.80993e-05	-0.296243	0.482	0.544	1
Hes1	7.00171e-05	-0.303859	0.253	0.356	1
Lmnb1	9.56612e-05	-0.251015	0.481	0.549	1
Cxcl2	0.000140959	-0.899425	0.299	0.373	1
Ifitm1	0.000168144	0.417579	0.424	0.336	1
Ctsh	0.000176997	0.306294	0.977	0.961	1
Cebpa	0.000190313	0.255411	0.556	0.486	1
Pgk1	0.000238638	0.257589	0.922	0.938	1
Chd7	0.00023907	-0.251795	0.781	0.801	1
Gpr183	0.000351035	-0.26687	0.423	0.505	1
Id2	0.000459352	-0.308872	0.607	0.615	1
Hmox1	0.000517398	-0.586625	0.517	0.574	1
Cd83	0.00116009	-0.30959	0.327	0.377	1
Atf3	0.00118656	-0.300042	0.881	0.841	1
Ccl3	0.00340923	-0.252786	0.392	0.48	1
Arg1	0.00340945	-0.695512	0.225	0.196	1
Ccrl2	0.00719185	-0.385184	0.626	0.657	1
Aldoa	0.00872134	0.282115	0.972	0.968	1
Lyz1	0.00906078	-0.445789	0.082	0.127	1
Tnf	0.0153049	0.31118	0.349	0.279	1
Cmpk2	0.0158239	-0.306215	0.43	0.441	1
Ccl7	0.429154	-0.341441	0.121	0.111	1

## Sheet: DC-like TAM
	p_val	avg_log2FC	pct.1	pct.2	p_val_adj
Spint1	1.07387e-101	-1.50059	0	0.8	1.94382e-97
Ifi202b	6.02485e-67	2.08839	0.882	0	1.09056e-62
Gm8797	1.64972e-64	1.48069	0.912	0.067	2.98615e-60
Ifi213	9.79633e-54	-1.3154	0.032	0.667	1.77323e-49
Ifi44l	1.45209e-52	1.63326	0.806	0	2.62842e-48
Gm47283	1.46403e-47	-1.13678	0.197	0.773	2.65003e-43
Apoe	3.36929e-40	-3.06767	0.593	1	6.09875e-36
Eps8	1.49406e-34	-0.764465	0.061	0.56	2.7044e-30
Ubc	1.61795e-33	-1.07326	0.964	1	2.92866e-29
Gm34084	2.44794e-32	-0.453657	0.01	0.4	4.43101e-28
Cd74	1.91543e-31	0.5423	1	0.947	3.46712e-27
Gatm	4.77251e-31	1.64464	0.973	0.787	8.63872e-27
Ifi44	2.37932e-30	1.70988	0.885	0.347	4.3068e-26
H2-Eb1	1.6682e-26	0.687424	0.999	0.933	3.01961e-22
H2-Ab1	2.25276e-25	0.615793	0.999	0.96	4.07773e-21
H2-Aa	6.79875e-24	0.587051	1	0.933	1.23064e-19
Ly86	9.57282e-24	-1.00962	0.95	0.987	1.73278e-19
Eif3j1	2.09615e-23	-0.635516	0.237	0.6	3.79424e-19
Hebp1	2.67259e-23	1.10549	0.829	0.387	4.83766e-19
Zfp984	2.90896e-23	-0.380109	0.011	0.307	5.2655e-19
Ifi205	1.74374e-22	-1.08998	0.205	0.573	3.15635e-18
Ifi206	2.23102e-22	-0.996213	0.181	0.64	4.03838e-18
Eif3j2	1.06606e-20	0.529945	0.454	0	1.92967e-16
Ncf4	5.67015e-19	0.708794	0.985	0.867	1.02635e-14
Ifi211	2.46943e-18	-0.889617	0.666	0.8	4.46992e-14
AA467197	1.03373e-17	-1.78356	0.231	0.613	1.87116e-13
S100a10	5.21709e-17	0.740816	0.958	0.68	9.44345e-13
Gltp	1.8615e-16	-0.633518	0.602	0.867	3.36951e-12
Pop4	2.53628e-16	0.840366	0.725	0.293	4.59091e-12
Gmfg	9.31472e-16	0.655651	0.982	0.92	1.68606e-11
Negr1	1.31907e-15	-0.445739	0.011	0.2	2.38765e-11
1600014C10Rik	1.18441e-14	1.50277	0.917	0.693	2.1439e-10
Pid1	5.13352e-14	0.938703	0.939	0.747	9.29219e-10
H2-DMb1	5.22035e-14	0.518999	0.995	0.947	9.44936e-10
Msr1	7.98931e-14	0.944383	0.864	0.587	1.44614e-09
Rps3a1	2.74306e-13	-0.521321	0.997	1	4.9652e-09
Arl4c	7.17394e-13	0.814915	0.841	0.56	1.29855e-08
Plac8	7.26028e-13	0.291721	0.954	0.68	1.31418e-08
Crlf2	1.82728e-12	-0.580904	0.749	0.92	3.30756e-08
Ms4a6b	3.79865e-12	0.684881	0.988	0.947	6.87593e-08
Pttg1	9.64077e-12	-0.541866	0.15	0.507	1.74508e-07
Lyz2	1.21464e-11	0.781867	0.999	1	2.19862e-07
Batf3	1.32543e-11	-0.54731	0.26	0.547	2.39916e-07
Wls	2.22614e-11	0.71821	0.687	0.373	4.02953e-07
Capg	5.59721e-11	0.803103	0.911	0.64	1.01315e-06
C5ar1	6.22872e-11	0.861864	0.748	0.44	1.12746e-06
Lst1	1.59761e-10	0.525354	0.997	0.933	2.89184e-06
Pmvk	2.11677e-10	-0.481854	0.378	0.627	3.83156e-06
Rplp0	2.57948e-10	-0.42267	0.999	1	4.66912e-06
Gm21860	4.15676e-10	-0.277578	0.068	0.32	7.52414e-06
H2-DMa	7.52009e-10	0.408459	0.995	0.96	1.36121e-05
Rpl21	1.25178e-09	-0.467504	0.999	1	2.26585e-05
Arg1	1.63396e-09	2.22254	0.554	0.2	2.95764e-05
Mafb	5.54793e-09	0.79795	0.958	0.88	0.000100423
Qpct	1.66452e-08	-0.533744	0.116	0.36	0.000301294
Tpi1	1.78553e-08	0.748501	0.985	0.933	0.000323199
Hspa1b	1.91471e-08	-0.626129	0.145	0.373	0.000346582
Gpr171	2.49644e-08	-0.696494	0.684	0.827	0.00045188
Ncapg2	2.55789e-08	-0.368448	0.074	0.24	0.000463004
Cd83	3.74264e-08	-0.673906	0.326	0.533	0.000677455
Lrp1	4.55124e-08	0.669169	0.794	0.507	0.00082382
N4bp1	5.0766e-08	0.678682	0.883	0.707	0.000918915
Hspa1a	5.11482e-08	-0.880289	0.3	0.573	0.000925834
Fcgr2b	5.20712e-08	0.4626	0.989	0.92	0.000942541
Ly6a	5.62619e-08	0.534181	0.981	0.853	0.0010184
Emp1	6.48919e-08	0.933215	0.449	0.173	0.00117461
Kctd14	8.49728e-08	-0.333422	0.036	0.213	0.00153809
Luc7l3	9.64964e-08	-0.46114	0.66	0.707	0.00174668
Tagln2	1.02962e-07	-0.560267	0.877	0.92	0.00186371
Mthfr	1.18224e-07	-0.310171	0.119	0.347	0.00213997
Clec4d	1.30268e-07	0.726099	0.496	0.187	0.00235798
Zmiz2	1.5573e-07	-0.439247	0.551	0.76	0.00281888
Aph1c	2.30917e-07	-0.359452	0.169	0.4	0.00417983
Ly6i	2.36649e-07	0.951214	0.81	0.573	0.00428359
Cd72	2.94445e-07	-0.84517	0.625	0.88	0.00532975
Aldoa	3.55852e-07	0.568728	0.994	0.96	0.00644128
Csf1r	3.62443e-07	0.365484	0.995	0.987	0.00656057
Fam32a	3.83305e-07	0.512288	0.832	0.653	0.0069382
Trip10	4.2935e-07	-0.306344	0.186	0.387	0.00777166
Ptpn22	4.49872e-07	-0.371835	0.239	0.36	0.00814313
Gm34455	4.84622e-07	0.631161	0.653	0.36	0.00877215
Dnaja1	4.96571e-07	-0.463363	0.824	0.933	0.00898843
Gapdh	5.05037e-07	0.380532	1	0.987	0.00914168
Cst3	5.37805e-07	-0.450154	0.999	1	0.0097348
Bnip3	6.53016e-07	0.683646	0.571	0.28	0.0118202
Ctsc	7.1321e-07	0.45395	0.997	1	0.0129098
Rps19	7.14702e-07	-0.377023	1	1	0.0129368
Itgam	7.39525e-07	0.466038	0.951	0.827	0.0133861
Plod1	7.54553e-07	-0.431813	0.265	0.387	0.0136582
Srp14	7.80622e-07	0.370428	0.911	0.84	0.01413
BC049352	8.14931e-07	-0.260354	0.082	0.12	0.0147511
Mgst1	8.651e-07	0.735588	0.578	0.307	0.0156592
Klrb1b	1.01829e-06	-0.545367	0.218	0.493	0.0184321
Pfkl	1.08982e-06	0.518031	0.756	0.52	0.0197268
Rnf34	1.11054e-06	-0.393105	0.428	0.68	0.020102
Ciita	1.37816e-06	0.576339	0.85	0.64	0.0249461
Zyx	1.5674e-06	-0.495951	0.71	0.707	0.0283715
Pirb	1.60937e-06	0.578702	0.942	0.813	0.0291313
Poldip3	1.87852e-06	0.278459	0.562	0.267	0.0340032
Pik3ap1	1.94766e-06	-0.450299	0.799	0.907	0.0352546
Slc15a4	2.34379e-06	-0.335183	0.404	0.68	0.0424249
Mif	2.40406e-06	0.462856	0.988	0.933	0.043516
Ms4a6d	2.57719e-06	0.547564	0.996	0.987	0.0466497
Lipg	2.92221e-06	-0.570025	0.02	0.147	0.0528949
Cd14	3.18426e-06	0.741375	0.885	0.693	0.0576383
Arg2	3.5322e-06	0.498491	0.394	0.133	0.0639363
Gk	3.68453e-06	-0.452275	0.404	0.427	0.0666937
Fcgr3	3.73941e-06	0.343961	0.996	0.947	0.0676871
Nlrp1b	3.82914e-06	-0.343087	0.102	0.187	0.0693113
Fcrl5	4.25032e-06	-0.392539	0.045	0.187	0.076935
Prdx5	4.30487e-06	0.489913	1	0.987	0.0779225
Ccnd1	4.44336e-06	-0.651831	0.429	0.667	0.0804293
Mcl1	4.88878e-06	0.349421	0.998	0.96	0.0884918
Olfml3	5.39779e-06	-0.329476	0.182	0.413	0.0977055
Ifi27l2a	5.54136e-06	0.430101	0.987	0.92	0.100304
Dnajc17	5.77182e-06	-0.250703	0.148	0.347	0.104476
Igsf6	5.97712e-06	0.589931	0.92	0.813	0.108192
Runx1	6.30627e-06	-0.442398	0.815	0.907	0.11415
Klra17	6.96381e-06	-0.487639	0.13	0.227	0.126052
Cxcl13	7.1567e-06	1.32143	0.186	0.013	0.129543
Klf7	7.47618e-06	0.40877	0.46	0.2	0.135326
Card11	7.63275e-06	-0.301945	0.153	0.32	0.13816
Stap1	7.9701e-06	-0.377234	0.277	0.547	0.144267
Trem2	8.29976e-06	0.57324	0.833	0.653	0.150234
Rhbdf2	9.07166e-06	-0.371051	0.415	0.547	0.164206
Plscr3	9.11775e-06	0.312432	0.49	0.227	0.16504
Mtdh	9.39421e-06	-0.394152	0.835	0.92	0.170045
Rpsa	9.62707e-06	-0.372357	0.999	1	0.17426
Adam8	1.01269e-05	0.575406	0.469	0.2	0.183307
Gpi1	1.09902e-05	0.404343	0.984	0.987	0.198934
Slc7a8	1.17402e-05	0.403841	0.566	0.307	0.212509
Pla2g7	1.18724e-05	0.435687	0.92	0.747	0.214902
Naaa	1.34906e-05	-0.358955	0.596	0.573	0.244194
Atf6	1.4634e-05	-0.455421	0.506	0.68	0.26489
Wfdc17	1.66934e-05	-0.881137	0.636	0.813	0.302167
Oasl2	1.72807e-05	-0.423831	0.784	0.76	0.312798
Rbm3	1.90871e-05	-0.326356	0.985	1	0.345496
Plbd1	1.95836e-05	-0.526943	0.758	0.88	0.354483
Cd300ld	2.11346e-05	0.349469	0.488	0.227	0.382557
Got1	2.1319e-05	-0.342684	0.45	0.653	0.385895
C3	2.26002e-05	0.505813	0.856	0.653	0.409087
Slc16a3	2.34099e-05	0.552571	0.706	0.467	0.423742
Ifi208	2.37504e-05	-0.346978	0.239	0.36	0.429905
Pgk1	2.39092e-05	0.503896	0.973	0.933	0.432781
Htra4	2.41896e-05	-0.404396	0.107	0.24	0.437856
Cacybp	2.93283e-05	-0.371188	0.654	0.8	0.530871
Rnf149	2.99122e-05	0.529544	0.964	0.893	0.54144
App	3.1698e-05	0.353107	0.962	0.867	0.573765
Chp1	3.1723e-05	0.341822	0.679	0.427	0.574219
Hk3	3.2342e-05	0.511176	0.596	0.347	0.585422
Egln3	3.5326e-05	0.281898	0.191	0.027	0.639436
Dbi	3.53739e-05	-0.329471	0.935	0.907	0.640303
Dek	3.56058e-05	-0.331651	0.859	0.84	0.6445
Pmaip1	3.61199e-05	-0.320467	0.181	0.28	0.653806
Ocel1	3.63067e-05	0.318975	0.45	0.213	0.657187
Mrps24	3.66076e-05	0.318944	0.779	0.693	0.662634
Fth1	4.09222e-05	0.423108	1	1	0.740733
Cbfa2t3	4.09445e-05	-0.306025	0.117	0.307	0.741137
Grap2	4.1479e-05	-0.320264	0.211	0.427	0.750811
AB124611	4.38503e-05	0.469336	0.905	0.787	0.793735
Mertk	4.91577e-05	0.343414	0.537	0.28	0.889804
Npc2	4.93277e-05	0.336702	1	1	0.89288
Ms4a4b	4.96079e-05	0.385719	0.445	0.2	0.897952
Stab1	5.05647e-05	0.363318	0.688	0.467	0.915272
Irak4	5.09664e-05	-0.260256	0.269	0.507	0.922543
Emp3	5.27356e-05	0.310669	0.964	0.867	0.954568
Prkcb	5.37684e-05	-0.323179	0.347	0.427	0.973261
Amz1	5.73831e-05	-0.27747	0.268	0.387	1
Itgax	5.85739e-05	-0.406048	0.666	0.853	1
Vsir	5.94219e-05	0.345082	0.888	0.707	1
Tgfbi	6.33942e-05	0.397984	0.999	1	1
Naip2	7.44895e-05	0.364067	0.815	0.613	1
AW112010	7.59669e-05	0.560245	0.991	0.973	1
Ms4a6c	7.62448e-05	0.322901	0.998	0.973	1
Eno1	8.4912e-05	0.378484	0.97	0.893	1
Slc29a1	8.61367e-05	-0.304714	0.356	0.52	1
Tbc1d10b	8.78203e-05	-0.297904	0.414	0.52	1
Grina	9.26074e-05	0.803724	0.932	0.92	1
Cd44	9.49013e-05	0.423206	0.865	0.707	1
Maf	0.00010278	0.52911	0.777	0.6	1
H2az1	0.000106561	-0.428667	0.98	0.973	1
Hpse	0.000106999	0.259814	0.509	0.267	1
Lrrc59	0.000110717	-0.262338	0.568	0.627	1
Smox	0.000117115	0.469877	0.519	0.333	1
Smpdl3b	0.000131962	0.522836	0.603	0.387	1
Fubp1	0.000133794	-0.37298	0.633	0.733	1
Csrnp1	0.000135403	-0.370958	0.396	0.48	1
Ero1l	0.000138861	0.424432	0.538	0.307	1
Ccnd2	0.000147537	-0.547772	0.637	0.747	1
Axl	0.000150467	-0.319925	0.898	0.88	1
Bex3	0.000150796	-0.278369	0.243	0.32	1
Dusp1	0.000169445	0.541556	0.921	0.8	1
Sgk1	0.000169641	0.690535	0.666	0.453	1
Arid4a	0.000171029	-0.377906	0.613	0.72	1
Rpl32	0.000176313	-0.278464	0.999	0.987	1
Bsg	0.000177733	0.343948	0.962	0.92	1
Lipa	0.000180332	-0.290879	0.626	0.587	1
Srsf7	0.000186642	-0.275888	0.841	0.853	1
Fcrls	0.000190505	-0.29624	0.034	0.12	1
Vps37b	0.000206138	-0.293385	0.251	0.413	1
Tarm1	0.000219733	0.362623	0.392	0.2	1
Slamf9	0.000230596	-0.472341	0.739	0.88	1
Oser1	0.000231401	0.330012	0.58	0.427	1
Dhrs3	0.000233688	0.388236	0.617	0.48	1
Cyb5r4	0.00024161	-0.261738	0.429	0.653	1
Fcgr1	0.000273218	0.358962	0.983	0.947	1
Tmem256	0.000273544	0.324238	0.91	0.88	1
Eif4ebp1	0.000283047	0.386238	0.843	0.707	1
Sf3b3	0.000284883	-0.385984	0.504	0.613	1
Gsto1	0.000285087	-0.278097	0.375	0.56	1
Twf2	0.000287135	-0.272584	0.829	0.84	1
Rps4x	0.000289876	-0.255296	0.999	0.987	1
Tnfsf8	0.000290309	-0.255786	0.153	0.267	1
Sema4a	0.000303219	0.450481	0.727	0.56	1
Tmem106a	0.000303747	0.372071	0.787	0.627	1
Sirpb1c	0.00031372	0.354848	0.92	0.827	1
Ptpn6	0.000333011	-0.322543	0.959	0.987	1
Acp5	0.000335649	-0.709771	0.798	0.88	1
Tspo	0.000340849	0.313919	0.994	0.973	1
Gm36161	0.000343542	0.318305	0.503	0.28	1
Zfp292	0.00035467	0.39865	0.722	0.547	1
Gpr160	0.000355253	-0.254028	0.172	0.36	1
Gpr84	0.000356204	0.463184	0.508	0.293	1
F10	0.000366503	0.549881	0.561	0.333	1
Sdc4	0.000376213	0.484376	0.84	0.693	1
Il1r2	0.000380686	-0.47415	0.34	0.533	1
Hp	0.000381833	0.769836	0.393	0.187	1
Ccl5	0.00038586	1.15612	0.832	0.653	1
Vim	0.000393063	0.408071	0.982	0.933	1
H2-T23	0.000408847	0.267281	0.995	0.987	1
F13a1	0.000409826	0.621873	0.387	0.2	1
Ndufa4	0.000414325	0.269541	0.894	0.747	1
Ifitm2	0.000421593	0.410194	0.994	1	1
Ifitm3	0.000426026	0.339267	0.999	1	1
Rpl35	0.000429019	-0.277041	0.99	0.987	1
Ralgds	0.000432003	-0.327289	0.347	0.413	1
Ccr1	0.000447743	0.376325	0.858	0.68	1
F830016B08Rik	0.000451887	-0.280418	0.038	0.12	1
Gm5150	0.000472232	0.328502	0.452	0.24	1
Sfpq	0.000502119	-0.285825	0.814	0.933	1
Csf2ra	0.000515221	-0.30956	0.95	0.973	1
Serpina3g	0.000531451	-0.634449	0.447	0.507	1
Ncoa4	0.000556617	-0.288273	0.384	0.587	1
Pou2f2	0.000563745	-0.5059	0.699	0.68	1
Metrnl	0.000584382	0.374325	0.702	0.52	1
Cct6a	0.000586989	-0.282647	0.662	0.747	1
Il1rn	0.000613682	0.976811	0.78	0.667	1
Itgb5	0.00064084	0.331419	0.776	0.587	1
H2-Q6	0.000644334	-0.285721	0.733	0.653	1
Vegfa	0.000683843	0.555241	0.564	0.36	1
Rgs10	0.000686908	-0.340046	0.918	0.96	1
Dnmt3a	0.000692213	-0.280215	0.35	0.493	1
Rpl13	0.000693149	-0.283118	1	1	1
Tgm2	0.000713892	0.483336	0.778	0.587	1
Ccl4	0.000730049	-0.646097	0.548	0.72	1
Xdh	0.000741626	0.313676	0.59	0.373	1
Rpl12	0.000801248	-0.320825	0.99	1	1
Mef2c	0.000820855	0.381227	0.544	0.347	1
Il13ra1	0.000831557	0.256016	0.645	0.427	1
Adssl1	0.0008635	0.359244	0.677	0.493	1
Myo1e	0.000871149	-0.285988	0.324	0.467	1
Ifnar2	0.000872354	0.296451	0.854	0.707	1
Rpl39	0.000902962	-0.274775	0.999	1	1
Klra2	0.000905391	0.304454	0.942	0.853	1
Hpgds	0.00090917	-0.368215	0.342	0.533	1
BC028528	0.000973647	0.31511	0.82	0.693	1
H3f3b	0.00103988	0.257672	0.999	1	1
Filip1l	0.00104409	0.378694	0.704	0.573	1
Rbpj	0.00105131	0.36865	0.828	0.693	1
Rap1b	0.00106799	-0.279971	0.973	0.973	1
mt-Nd1	0.00109496	-0.310072	0.958	1	1
Hif1a	0.00110017	0.458764	0.87	0.76	1
Stk24	0.00113397	-0.25772	0.569	0.653	1
Rpl5	0.00115541	-0.277542	0.99	0.987	1
Cisd2	0.00116048	-0.28187	0.694	0.787	1
Rps6	0.00116266	-0.272982	0.996	1	1
Slc38a2	0.00118858	-0.414588	0.744	0.787	1
Ier3	0.00120275	0.460896	0.712	0.507	1
Ass1	0.00125811	0.37768	0.847	0.693	1
Srsf5	0.00126476	0.299841	0.925	0.813	1
Evl	0.00127299	0.252782	0.744	0.547	1
Upp1	0.00131239	0.643694	0.291	0.12	1
Iigp1	0.00132186	-0.69293	0.555	0.547	1
Hspd1	0.00138342	-0.317543	0.653	0.733	1
Agtrap	0.00139327	0.327037	0.582	0.44	1
Il10rb	0.00143372	0.284458	0.844	0.707	1
Prmt1	0.00148224	-0.269714	0.566	0.653	1
Glrx	0.00149481	0.438708	0.803	0.667	1
Tuba1c	0.00153787	0.32323	0.685	0.6	1
Ifi209	0.00155911	-0.500376	0.722	0.787	1
Cd300e	0.00157626	-0.384314	0.126	0.2	1
Napsa	0.00158963	-0.274256	0.856	0.787	1
Ikzf1	0.00159396	-0.298293	0.652	0.773	1
Cd48	0.00165266	-0.269937	0.865	0.88	1
Sh2d1b1	0.00168212	-0.326769	0.473	0.507	1
Paip2	0.00174487	0.29208	0.758	0.6	1
Vmp1	0.00174747	0.323616	0.864	0.76	1
Gnl2	0.00188674	-0.291482	0.329	0.413	1
Mfsd12	0.00208558	-0.255276	0.327	0.453	1
Ly6c2	0.00210685	0.798993	0.816	0.667	1
Scarb2	0.00212586	-0.261001	0.568	0.693	1
Ifi47	0.00213578	-0.465799	0.79	0.867	1
Slc25a5	0.00213883	-0.281783	0.978	0.987	1
Zswim6	0.00214458	0.263141	0.447	0.267	1
Batf2	0.0021717	-0.380543	0.359	0.453	1
Fndc3b	0.00218587	0.259522	0.431	0.253	1
Chil1	0.00220607	0.430581	0.127	0.027	1
Colgalt1	0.00221398	-0.277061	0.594	0.747	1
Pgam1	0.00223126	0.353317	0.962	0.96	1
Atp6v1d	0.00233705	-0.27682	0.624	0.747	1
Bin1	0.00238064	0.267126	0.49	0.32	1
Bcl2a1d	0.00257857	-0.338864	0.727	0.747	1
Irgm1	0.00270321	-0.374436	0.761	0.773	1
Galnt7	0.00275363	-0.255759	0.446	0.467	1
Tns3	0.00277709	0.314723	0.665	0.48	1
Hsd17b11	0.00283	0.254367	0.615	0.427	1
Cyp4f18	0.00284191	-0.3539	0.877	0.933	1
Eef1b2	0.00284334	-0.282626	0.988	1	1
C1qc	0.00286557	-0.498392	0.759	0.907	1
Otulinl	0.0029821	-0.329558	0.843	0.907	1
Kmt2a	0.00302456	-0.278256	0.498	0.587	1
Arf3	0.00316422	-0.274678	0.71	0.827	1
Ctsb	0.00318577	0.287632	0.997	1	1
Gm21188	0.00320351	0.307558	0.739	0.56	1
Cd84	0.00329477	0.321374	0.801	0.667	1
Ripk1	0.00331614	-0.269629	0.542	0.6	1
Eif3a	0.00339101	-0.276365	0.899	0.933	1
mt-Atp6	0.00341102	-0.381533	0.996	1	1
Scp2	0.00352238	0.253707	0.896	0.907	1
Arrdc3	0.0035426	0.260939	0.292	0.133	1
Slc35c2	0.00368535	-0.277371	0.498	0.6	1
Acadl	0.00383342	-0.270124	0.514	0.653	1
Nrp2	0.00394372	0.293296	0.323	0.213	1
Ctsh	0.00403441	-0.287276	0.999	1	1
Adrb2	0.00409498	0.289526	0.28	0.147	1
Gpr65	0.00415469	0.262988	0.7	0.52	1
Ccr2	0.00427764	0.436436	0.81	0.68	1
Igsf8	0.00431252	0.266422	0.768	0.627	1
Tent5c	0.00440956	-0.367892	0.242	0.373	1
Nubp1	0.00455577	0.267162	0.601	0.467	1
Etv3	0.00469247	-0.267714	0.391	0.52	1
Tm6sf1	0.00473206	0.310417	0.838	0.8	1
Cebpb	0.00476665	0.29686	0.996	0.973	1
C1qa	0.00485316	-0.599058	0.763	0.867	1
Nos2	0.00486908	0.514806	0.22	0.08	1
Pstpip1	0.00494918	0.272541	0.639	0.48	1
Snx20	0.00496509	-0.251037	0.858	0.88	1
Tubb4b	0.0050128	-0.284277	0.599	0.707	1
Apbb1ip	0.00506942	-0.278932	0.824	0.853	1
Slc2a1	0.00516233	0.41128	0.701	0.587	1
Dab2	0.00529496	0.441636	0.787	0.667	1
Rnf7	0.00542354	0.262306	0.751	0.613	1
Dennd1a	0.0056401	-0.330614	0.524	0.653	1
Klrk1	0.00575018	-0.295498	0.449	0.467	1
Taok1	0.00579796	-0.258592	0.567	0.667	1
Acp2	0.00596262	0.285686	0.758	0.613	1
mt-Nd3	0.00623055	-0.373686	0.748	0.84	1
Eid1	0.0062385	0.28768	0.796	0.653	1
Tmem37	0.00633341	0.352293	0.484	0.32	1
Abca1	0.00663995	0.338249	0.407	0.267	1
Nfe2l2	0.0066496	-0.293603	0.873	0.92	1
Irf8	0.00666478	-0.432664	0.949	0.907	1
Smc4	0.00668529	-0.285599	0.334	0.493	1
Serbp1	0.00678952	-0.2819	0.936	0.947	1
Hmgn1	0.00680645	-0.266025	0.384	0.533	1
Rasgef1b	0.0068275	-0.262809	0.309	0.44	1
Sec61b	0.00699491	-0.392446	0.964	0.973	1
Slk	0.00702986	-0.263916	0.584	0.707	1
Sat1	0.00735972	-0.403964	0.967	1	1
Mcemp1	0.00768245	0.379092	0.556	0.373	1
Pld4	0.00780741	-0.25573	0.96	1	1
Gpr141	0.00787578	0.417758	0.797	0.653	1
Psme2	0.00790428	0.290569	0.976	0.933	1
Calhm6	0.0079308	-0.643619	0.651	0.693	1
Mbnl1	0.00816294	-0.271032	0.887	0.933	1
Baz1b	0.0085547	-0.28283	0.573	0.707	1
Zfp36l1	0.00863036	0.362976	0.785	0.72	1
Ldha	0.00870782	0.309551	0.988	0.973	1
Gm6377	0.00878021	-0.28177	0.485	0.547	1
Anxa2	0.00878223	0.284476	0.835	0.72	1
S100a11	0.00895759	0.261108	0.939	0.88	1
mt-Co3	0.00961542	-0.319104	0.997	1	1
Adap2	0.0100992	0.270497	0.769	0.64	1
Nr4a1	0.0104055	-0.287059	0.372	0.547	1
Ighm	0.0105235	-0.379145	0.269	0.427	1
Nrip1	0.0107792	-0.300613	0.575	0.72	1
Mefv	0.0108785	0.281135	0.364	0.227	1
Ranbp1	0.0109395	-0.279477	0.749	0.827	1
Cd68	0.0110798	0.254009	0.979	0.96	1
Pira2	0.0110836	0.270556	0.505	0.333	1
Ch25h	0.0115028	-0.537683	0.192	0.307	1
Gm4841	0.0115592	0.502732	0.188	0.093	1
Malt1	0.0115689	-0.464945	0.581	0.68	1
Rtcb	0.0115837	0.302477	0.77	0.68	1
Cebpz	0.0116743	-0.25092	0.524	0.653	1
Nlrp3	0.0116773	0.258991	0.476	0.307	1
Rab32	0.0117993	0.288491	0.739	0.693	1
Pip4k2a	0.0118415	-0.260409	0.592	0.707	1
Ubl3	0.0121623	-0.265713	0.856	0.88	1
Mitd1	0.0122259	-0.264473	0.416	0.56	1
Il7r	0.0123695	0.377939	0.187	0.093	1
Btg1	0.0124098	0.336769	0.99	0.987	1
Cd81	0.0124345	-0.442952	0.434	0.6	1
Ogfrl1	0.0127199	0.254088	0.798	0.76	1
Ccdc86	0.0128862	0.275694	0.795	0.773	1
Fpr2	0.0131165	0.352739	0.648	0.507	1
Tmem189	0.014346	0.277152	0.703	0.573	1
Slamf7	0.0146717	-0.354013	0.7	0.813	1
Dennd4a	0.0153759	-0.253009	0.483	0.587	1
Flt1	0.0155525	-0.275351	0.123	0.227	1
Ythdf2	0.0158685	-0.271857	0.468	0.547	1
C1qb	0.0162482	-0.499354	0.807	0.907	1
Cytip	0.0166102	-0.314	0.429	0.547	1
Iqgap1	0.0167252	-0.264091	0.945	0.987	1
Ucp2	0.018332	-0.262182	0.994	0.973	1
Tln1	0.018469	-0.278338	0.945	0.96	1
Crip1	0.0189176	-0.42706	0.897	0.84	1
Cmpk2	0.0190447	-0.352843	0.171	0.307	1
Slfn4	0.0193272	0.483874	0.542	0.387	1
Pik3r1	0.0195481	-0.25791	0.493	0.573	1
Gbp4	0.0202324	-0.2546	0.599	0.627	1
Gadd45b	0.0207876	-0.375912	0.425	0.48	1
AI504432	0.0207961	0.263745	0.604	0.467	1
Nfkb1	0.0213471	-0.252317	0.793	0.867	1
Itgb2	0.0221867	0.252146	0.97	0.933	1
Smim14	0.0222309	-0.258505	0.79	0.88	1
Tmem176b	0.023116	-0.33904	0.495	0.653	1
Ets2	0.0235702	0.280722	0.559	0.413	1
AC149090.1	0.023837	0.356482	0.671	0.533	1
Coq10b	0.0240868	-0.251345	0.52	0.6	1
Trf	0.0245944	0.539291	0.712	0.587	1
Tent5a	0.0260308	-0.250706	0.742	0.827	1
Tmem119	0.0264891	0.279559	0.464	0.32	1
Tmx4	0.0269492	0.364623	0.531	0.387	1
Cxcl10	0.0291018	-0.67463	0.51	0.613	1
Lmo4	0.0299645	-0.373535	0.73	0.76	1
Plaat3	0.0311351	0.289853	0.686	0.6	1
Acod1	0.0320186	0.344648	0.513	0.36	1
Cxcl9	0.0347188	-0.745716	0.652	0.6	1
Cfb	0.0347597	0.4502	0.77	0.68	1
Cxcl2	0.0353686	0.250039	0.398	0.253	1
mt-Nd4	0.0357088	-0.274535	0.962	0.987	1
Dock10	0.0364188	-0.256503	0.75	0.787	1
Fabp5	0.0382566	-0.374994	0.424	0.28	1
Clec4b1	0.038665	-0.353359	0.14	0.227	1
Il1a	0.0420525	-0.446739	0.124	0.133	1
Gnl3	0.0426868	-0.251139	0.384	0.493	1
Pde4b	0.0428087	0.278662	0.46	0.333	1
Bst1	0.0433786	0.260179	0.512	0.373	1
Spon1	0.0434704	-0.2602	0.566	0.653	1
Skil	0.0436045	-0.268792	0.875	0.893	1
Prdx6	0.0438391	0.42961	0.887	0.88	1
Cd63	0.0438938	-0.477976	0.502	0.587	1
Havcr2	0.0473207	0.262846	0.751	0.667	1
Pbxip1	0.0485667	0.2563	0.721	0.627	1
Cd300a	0.0492228	-0.268837	0.637	0.72	1
Txn1	0.0505491	0.299012	0.986	0.987	1
Cstb	0.0513308	0.36382	0.981	0.96	1
Bcl2a1b	0.0534878	-0.344628	0.943	0.947	1
Prrc2c	0.0585704	-0.275186	0.857	0.88	1
Icam1	0.0684343	-0.306139	0.594	0.587	1
Lgals3bp	0.0701051	-0.267086	0.96	0.96	1
Pmepa1	0.0719505	0.330568	0.667	0.68	1
Sppl2a	0.0751892	0.2674	0.91	0.893	1
Nfkbia	0.0753397	0.366492	0.86	0.8	1
Hopx	0.0765168	0.294155	0.375	0.387	1
Sod2	0.0838995	0.327612	0.872	0.787	1
Trib1	0.0857611	0.293637	0.683	0.6	1
Selenop	0.0868092	0.297068	0.723	0.667	1
Hmox1	0.0868761	0.274734	0.563	0.44	1
Klf2	0.0881305	0.285527	0.472	0.44	1
Lgals1	0.111332	0.286224	0.933	0.88	1
Tra2a	0.121206	-0.26878	0.817	0.88	1
S100a4	0.123576	-0.409722	0.555	0.547	1
Ccl2	0.131843	0.364556	0.57	0.453	1
Fgl2	0.151016	-0.252299	0.845	0.893	1
Cxcl14	0.153615	-0.286496	0.147	0.227	1
Ifitm6	0.168861	0.290553	0.279	0.2	1
Ifit2	0.235123	-0.362466	0.518	0.6	1
Pf4	0.681198	0.311034	0.234	0.227	1
Tnfaip2	0.73905	-0.298909	0.711	0.733	1

## Sheet: DC1
	p_val	avg_log2FC	pct.1	pct.2	p_val_adj
Gm8797	1.55676e-31	1.34538	0.981	0.119	2.81788e-27
Ifi202b	7.01108e-27	1.77764	0.808	0	1.26908e-22
Ifi44l	7.01108e-27	1.65163	0.808	0	1.26908e-22
Spint1	1.31373e-26	-1.30291	0	0.845	2.37799e-22
Apoe	7.03858e-24	-1.94065	0.288	0.976	1.27405e-19
Wls	1.58741e-20	1.32717	0.788	0.048	2.87337e-16
Ifi205	6.17974e-17	-1.57909	0.904	1	1.11859e-12
Gm47283	1.55212e-14	-1.29359	0.288	0.845	2.80949e-10
Ncf4	3.11805e-14	0.910329	0.962	0.881	5.64399e-10
Ubc	1.1906e-12	-1.15989	0.942	1	2.15511e-08
Napsa	5.03117e-11	0.878822	1	0.976	9.10692e-07
Ifi44	1.45965e-10	1.47326	0.827	0.417	2.64212e-06
Zfp990	2.16437e-10	0.297255	0.365	0	3.91773e-06
Eif3j1	3.36805e-10	-0.686153	0.212	0.75	6.09651e-06
S100a10	5.69471e-10	1.81421	0.808	0.548	1.0308e-05
H2aj	9.62937e-10	0.704634	1	0.893	1.74301e-05
Eif3j2	2.32494e-09	0.401034	0.519	0.06	4.20838e-05
Fxyd5	7.53757e-09	-0.595163	1	1	0.000136438
Cxcl9	7.99328e-09	2.3583	0.731	0.226	0.000144686
Sdad1	2.57839e-08	0.727904	0.942	0.786	0.000466714
Gmfg	2.75972e-08	0.855942	0.962	0.821	0.000499537
S100a11	4.32378e-08	0.778112	1	0.976	0.000782648
Mndal	2.3911e-07	1.14062	0.962	0.81	0.00432814
Plaat3	1.09811e-06	0.761778	0.942	0.679	0.0198769
Ly6a	1.1225e-06	1.58263	0.904	0.81	0.0203184
Psme2	1.77718e-06	0.599103	1	0.988	0.0321688
Phf11a	1.80127e-06	0.638247	0.865	0.655	0.0326049
Pfn1	2.31156e-06	0.483026	1	1	0.0418415
Ank1	4.68271e-06	-0.472443	0.096	0.464	0.0847618
Acvrl1	6.54217e-06	-0.538645	0.538	0.857	0.11842
Gm34084	1.24793e-05	-0.275737	0	0.226	0.225888
Myl6	1.36448e-05	0.429745	1	1	0.246984
Cyb561a3	1.40454e-05	0.450901	0.654	0.357	0.254235
Rps3a1	2.1333e-05	-0.398307	1	1	0.386148
Colgalt1	2.2194e-05	-0.468282	0.615	0.833	0.401733
Psmb9	2.54092e-05	0.518869	1	0.976	0.459931
Pepd	2.63783e-05	0.541121	0.788	0.5	0.477474
Scd2	2.91212e-05	-0.576688	0.327	0.714	0.527123
Crlf2	3.03173e-05	-0.515889	0.692	0.905	0.548773
Pycard	3.81144e-05	0.481886	0.962	0.917	0.689909
Cd72	3.85333e-05	-0.4319	0.135	0.452	0.697491
Serpina3g	4.28164e-05	1.23416	0.712	0.429	0.77502
Lsp1	4.50664e-05	0.527884	1	1	0.815748
Fkbp5	5.89363e-05	-0.522479	0.712	0.929	1
Acp5	6.57968e-05	-0.387444	0.192	0.512	1
Flt3	6.97126e-05	-0.415318	0.885	1	1
Barx2	7.52139e-05	-0.294935	0	0.19	1
Coa3	8.17641e-05	0.337912	0.904	0.679	1
Mier1	8.5729e-05	-0.454431	0.712	0.905	1
Pttg1	9.276e-05	-0.393558	0.269	0.643	1
Itgal	0.000140815	0.384326	0.673	0.357	1
Arpc2	0.000155212	0.282447	1	1	1
Anxa2	0.000162275	0.880867	0.981	0.905	1
Gm10076	0.000170233	-0.338504	1	0.988	1
Gm19951	0.000171264	-0.895762	0.231	0.524	1
Gbp2	0.000171924	0.913041	0.481	0.155	1
Ccnd3	0.000175334	0.568141	0.962	0.881	1
Ehd4	0.000183761	0.554691	0.865	0.631	1
Creb3	0.000189336	0.385321	0.827	0.619	1
Psmb8	0.000221281	0.398098	1	1	1
Med28	0.000232741	0.337357	0.865	0.774	1
Rab11fip4	0.000233761	-0.286756	0.173	0.512	1
Stard10	0.000234654	-0.508328	0.288	0.619	1
Zdhhc23	0.000253325	-0.407999	0.327	0.607	1
Mxd4	0.000254718	-0.363491	0.327	0.607	1
Cycs	0.000258376	0.530066	0.981	0.988	1
Scand1	0.00027028	0.372664	1	0.976	1
Cyba	0.000304387	0.360621	1	1	1
Actn1	0.000372134	-0.580924	0.385	0.714	1
H2-Ob	0.000374702	0.517142	0.904	0.833	1
Sbds	0.000390592	-0.388122	0.558	0.821	1
Ubl5	0.000392293	0.346934	1	0.988	1
Purb	0.000429855	-0.353618	0.808	0.964	1
Ube2l3	0.000447291	0.294425	0.981	1	1
Ass1	0.000451673	0.526053	0.692	0.357	1
Itgb2	0.000452296	0.359086	1	0.893	1
Socs1	0.00053238	0.582528	0.577	0.274	1
Tmsb10	0.000546279	0.345858	1	0.988	1
Tspan13	0.000589539	-0.454718	0.885	0.929	1
Serf2	0.000624126	0.282013	1	1	1
Sult1a1	0.000635543	-0.647307	0.654	0.857	1
Khk	0.000683323	-0.353753	0.692	0.81	1
Phf11b	0.000694594	0.469522	0.981	0.869	1
Ndufs4	0.000696487	0.263853	0.904	0.893	1
Polr2g	0.000740368	0.313592	0.942	0.774	1
Srp14	0.000767732	0.339754	0.981	0.917	1
Rpl5	0.000808976	-0.304592	1	1	1
Chchd2	0.000812852	0.329582	1	1	1
Fam71a	0.000941559	0.263955	0.115	0	1
Ifi204	0.000953116	0.821997	0.846	0.75	1
Sema4a	0.000958939	0.369152	0.808	0.536	1
Ifi213	0.00102674	-0.395616	0.077	0.321	1
Itgae	0.00105876	-0.639914	0.635	0.857	1
Ddit4	0.00106614	-0.858685	0.231	0.512	1
Psmb7	0.00110821	0.305696	0.885	0.94	1
Brd4	0.00118139	-0.295685	0.731	0.929	1
Psma7	0.00121897	0.356494	1	1	1
S100a6	0.00123621	0.846654	0.962	0.845	1
Cox6a1	0.00124578	0.314379	1	0.94	1
Aph1c	0.00128828	-0.358725	0.25	0.5	1
H13	0.00129792	0.317497	1	0.857	1
Rpl18a	0.00134716	-0.273398	1	1	1
Cdc42	0.00141202	0.251819	1	1	1
Hspa1a	0.00150207	-0.745863	0.442	0.714	1
Pnp	0.00156575	0.70174	0.962	0.905	1
Prelid1	0.00157491	0.380636	0.942	0.929	1
Iigp1	0.00161355	0.955581	0.404	0.19	1
Ndufb7	0.00167613	0.360856	1	0.952	1
Samhd1	0.00167829	0.521911	1	0.988	1
Ptpro	0.00173299	0.276373	0.327	0.095	1
Plekha5	0.00181117	-0.371803	0.692	0.881	1
Gbp5	0.00187636	0.416563	0.423	0.155	1
Xcr1	0.00192734	0.307482	0.731	0.857	1
Fzd1	0.00200048	-0.266943	0.173	0.44	1
Tspan33	0.00200388	-0.319491	0.654	0.893	1
Chp1	0.00210438	0.333743	0.808	0.595	1
Strbp	0.00215962	-0.305849	0.558	0.643	1
Kat6b	0.00223931	-0.270397	0.154	0.369	1
Anxa6	0.00224705	0.39522	0.962	0.964	1
Wipf1	0.00243068	-0.321591	0.654	0.881	1
Tbc1d9	0.00249361	-0.473808	0.692	0.893	1
Rab11a	0.00257864	0.336529	0.981	0.917	1
Txnip	0.00263669	-0.609372	0.75	0.857	1
Eef1b2	0.00264946	-0.352123	1	1	1
Rbx1	0.00266736	0.260244	1	0.988	1
Oas3	0.00279179	0.371779	0.596	0.321	1
Fth1	0.00290807	-0.347868	1	1	1
Immt	0.0029277	-0.251615	0.596	0.857	1
Lpp	0.00297662	0.346476	0.404	0.202	1
Eps8	0.00300505	-0.404922	0.615	0.75	1
Smpdl3a	0.00305398	-0.478655	0.462	0.655	1
Atp5o.1	0.00308221	0.259639	1	0.952	1
Tcirg1	0.00313414	-0.487937	0.519	0.738	1
Kmo	0.00313852	-0.485435	0.769	0.929	1
Irf1	0.00317957	0.619756	0.808	0.631	1
Gpx1	0.00327853	0.27291	1	0.988	1
Tpgs1	0.00328139	-0.280154	0.442	0.714	1
Ifnar1	0.00333213	0.410995	0.846	0.845	1
Jdp2	0.0034298	-0.426306	0.462	0.667	1
Spon1	0.00346222	-0.34719	0.115	0.357	1
Ppa1	0.00364477	0.532865	0.846	0.726	1
Msl1	0.00364931	-0.297471	0.577	0.821	1
Hk3	0.00373315	0.291229	0.442	0.179	1
Specc1	0.00387418	0.333098	0.442	0.179	1
Psmb10	0.00389934	0.39932	0.981	0.94	1
Tgfbi	0.00402532	-0.52244	0.788	0.798	1
Aldoa	0.00403232	0.559089	0.962	0.976	1
H2-DMb2	0.00440913	0.439403	0.904	0.869	1
4930523C07Rik	0.00442071	0.521454	0.423	0.262	1
Vim	0.00446829	0.730413	1	0.964	1
Ndufb2	0.00456498	0.298492	0.923	0.762	1
Itpr1	0.0046395	0.275836	0.942	0.762	1
Slc38a1	0.00481346	-0.29804	0.712	0.905	1
P4hb	0.00494317	-0.361536	0.865	0.893	1
Gm49980	0.00500725	0.332091	0.404	0.19	1
Selenow	0.00501595	0.351849	1	0.976	1
Cd24a	0.00511836	0.449422	1	0.964	1
AA467197	0.00513931	-0.312468	0.077	0.298	1
H2-T23	0.00521655	0.32466	1	1	1
Rnf187	0.00532387	-0.297568	0.692	0.881	1
Rex1bd	0.00533062	0.304291	0.846	0.762	1
1600014C10Rik	0.0054946	0.474224	0.731	0.607	1
Actg1	0.0055054	0.264432	1	1	1
Stx16	0.00560738	-0.362849	0.885	0.976	1
Rbms1	0.00579442	0.334111	0.962	0.845	1
Ahnak	0.00581526	1.15439	0.673	0.464	1
Cdc42se1	0.00601212	0.338424	0.942	0.869	1
S100a4	0.00605003	0.855228	0.481	0.238	1
Rps28	0.00605087	-0.26619	1	0.988	1
Rfx7	0.00621357	-0.300117	0.519	0.702	1
Psma4	0.00624206	0.318244	1	0.976	1
Calhm6	0.00625639	0.359634	0.346	0.119	1
Acox3	0.00637027	-0.304367	0.846	0.881	1
Gnas	0.00637466	0.292693	1	0.988	1
Tpm3	0.00641068	0.251085	1	1	1
Entpd1	0.00642706	0.334568	0.558	0.321	1
Ctnnbip1	0.00649649	0.30954	0.769	0.56	1
Cox14	0.00651845	0.285345	0.904	0.869	1
Elovl5	0.00695342	-0.322224	0.462	0.69	1
Htt	0.00698654	0.272945	0.654	0.429	1
Gsto1	0.00717124	-0.265468	0.385	0.655	1
Myo1g	0.00720637	0.375299	0.827	0.714	1
Tnfaip8	0.00728605	-0.32383	0.846	0.964	1
Atp5j2	0.00749453	0.27761	1	0.988	1
Shtn1	0.00779748	-0.312462	0.769	0.917	1
Mt1	0.00783526	-1.15127	0.596	0.774	1
Cnp	0.00799216	0.451699	0.942	0.821	1
Fcgr4	0.00799468	0.53365	0.404	0.19	1
Atp2a2	0.00801744	-0.335619	0.654	0.726	1
Mcur1	0.00818103	0.270743	0.615	0.512	1
Calm3	0.00833852	0.291543	0.962	0.869	1
Pcmtd1	0.00835852	0.266837	0.673	0.405	1
Lst1	0.00849938	0.332874	0.558	0.345	1
Ms4a4c	0.00853709	0.757239	0.635	0.488	1
Socs4	0.00855756	-0.310834	0.346	0.583	1
Arrb2	0.00858887	-0.347321	0.654	0.81	1
Gm4841	0.00859164	0.31235	0.135	0.012	1
Dbi	0.00860092	-0.325317	0.981	0.964	1
Eps15	0.00888136	-0.301587	0.519	0.738	1
Zyx	0.00904885	0.478343	0.981	0.988	1
AB124611	0.0091969	0.324677	0.596	0.357	1
Mrps18c	0.00922654	0.25436	0.827	0.619	1
Naaa	0.00972332	0.574259	1	1	1
Aif1	0.00973086	0.380915	0.981	1	1
Aldoc	0.00989221	0.254351	0.519	0.31	1
Smad7	0.00989313	-0.378465	0.654	0.821	1
Cxcr4	0.00995311	-0.331997	0.212	0.464	1
Ap1s2	0.010029	-0.405593	0.442	0.679	1
Mvd	0.0104682	-0.259062	0.25	0.464	1
Nr4a1	0.0106933	-0.536937	0.712	0.81	1
Nmral1	0.0107389	0.272597	0.615	0.369	1
Smarcd2	0.0109484	-0.261246	0.5	0.738	1
H2-Oa	0.0109982	0.42717	0.923	0.857	1
Klhl6	0.0110847	-0.282637	0.558	0.798	1
Csad	0.0111743	-0.284065	0.308	0.5	1
Eif5a	0.0113344	0.320615	1	0.976	1
Dock10	0.0116262	-0.359996	0.962	1	1
Ide	0.0117757	-0.276456	0.288	0.512	1
Ahr	0.0119338	-0.499609	0.865	0.917	1
Mapk14	0.0120305	-0.273149	0.673	0.881	1
Zfp36l2	0.0129488	-0.437477	0.942	0.94	1
Cyth3	0.0129856	-0.262876	0.154	0.357	1
Dnajc7	0.0134935	0.438568	0.981	0.964	1
Ifi27l2a	0.0136723	1.00828	0.885	0.762	1
Cox17	0.0136795	0.267845	0.981	0.893	1
Mef2c	0.0137583	-0.427655	0.75	0.881	1
Mapk6	0.0138203	0.253798	0.346	0.143	1
Ifngr1	0.0143458	-0.563698	0.846	0.929	1
Borcs8	0.014525	0.298893	0.654	0.571	1
Rnase6	0.0145625	0.296542	0.981	0.988	1
Pdcd4	0.0149535	-0.333963	0.558	0.774	1
Irf7	0.0150063	0.767872	0.942	0.917	1
Otulinl	0.0150491	-0.316584	0.865	0.964	1
C1qa	0.0150824	-0.579923	0.327	0.571	1
Irak4	0.0150967	-0.277366	0.308	0.512	1
Ncf2	0.0152903	0.323247	0.615	0.369	1
Rock2	0.0152997	-0.262111	0.654	0.679	1
Grasp	0.0154004	-0.36415	0.327	0.488	1
Hmgcs1	0.0154798	-0.622744	0.596	0.762	1
Tmem131l	0.0155147	0.316156	0.75	0.655	1
Pomp	0.0155379	0.290073	1	0.988	1
Taldo1	0.0155644	0.279054	1	1	1
Fcer1g	0.0156247	0.572626	0.923	0.952	1
Ppp1r11	0.0161438	0.317555	0.981	0.881	1
Lpgat1	0.0171367	-0.307828	0.712	0.845	1
Ndufb8	0.0171825	0.291482	0.981	0.905	1
Prdx1	0.0174239	0.306499	1	0.964	1
Tmem256	0.0174863	0.272758	0.962	0.917	1
Bhlhe40	0.0178441	-0.307232	0.327	0.571	1
Ikzf1	0.0179365	0.289241	0.827	0.798	1
Ifi35	0.0181753	0.281155	0.923	0.917	1
Kmt2a	0.0182993	-0.274279	0.519	0.726	1
Gpsm3	0.0183573	0.318235	0.942	0.94	1
Ddx39b	0.0183977	0.261145	0.923	0.905	1
Pak1ip1	0.0184836	0.278073	0.827	0.667	1
Anxa4	0.0185317	0.321488	0.596	0.452	1
Luc7l3	0.0188882	-0.43508	0.904	0.905	1
Cyp51	0.019068	-0.440014	0.462	0.69	1
Fubp1	0.019388	-0.305369	0.788	0.774	1
Fam129a	0.0199034	0.315109	0.654	0.679	1
Gatm	0.020325	0.363074	0.962	0.929	1
Ms4a6c	0.0203308	0.444018	0.904	0.774	1
Cd40	0.0204106	0.390291	0.442	0.226	1
Eid1	0.0205219	-0.288587	0.827	0.94	1
Metrnl	0.0206032	0.288847	0.577	0.488	1
Rsu1	0.020779	0.288791	0.904	0.786	1
AU020206	0.0208517	-0.298246	0.365	0.536	1
Evi2a	0.0211131	0.430274	0.923	0.857	1
Dnajc3	0.0212246	-0.314726	0.769	0.917	1
Actb	0.0216658	0.258354	1	1	1
Itm2c	0.021944	-0.371917	0.942	0.976	1
Ighm	0.0223646	0.309025	0.712	0.667	1
Ttc39b	0.0225337	-0.31885	0.327	0.512	1
Asb2	0.0226508	0.291309	0.558	0.571	1
Cxcl16	0.0227115	-0.509467	0.692	0.81	1
Atp1a1	0.0232142	-0.264333	0.942	0.94	1
Txn1	0.0233844	0.616502	0.942	0.976	1
Fem1c	0.0234448	-0.291949	0.75	0.774	1
Hspa1b	0.0242072	-0.415618	0.404	0.631	1
Scap	0.0246863	-0.256523	0.25	0.44	1
Bptf	0.0251716	-0.262256	0.75	0.905	1
Nubp1	0.0252231	0.26486	0.75	0.667	1
H2-Q7	0.0256521	-0.291263	0.808	0.786	1
Serinc3	0.0259556	-0.315587	1	1	1
Fam168b	0.025972	-0.295533	0.615	0.774	1
Xaf1	0.0264316	0.368219	0.846	0.702	1
Sec61b	0.0267368	0.255296	1	0.976	1
Slamf8	0.02694	0.287861	0.827	0.714	1
Dusp1	0.0271736	-0.665675	0.904	0.893	1
Ptpn2	0.0273128	0.251438	0.692	0.524	1
Fip1l1	0.0274184	-0.256362	0.654	0.75	1
Dock8	0.0275555	0.302708	0.865	0.738	1
Rnf166	0.0276056	-0.290033	0.481	0.631	1
Tagln2	0.0278229	0.458263	1	0.94	1
Ramp1	0.0278788	0.34028	0.577	0.583	1
Baiap2	0.0279567	-0.25229	0.442	0.655	1
Retreg1	0.0287577	-0.312321	0.654	0.786	1
Sec61g	0.0307478	0.261268	1	0.988	1
Arhgap18	0.0308603	-0.28639	0.788	0.905	1
Hsp90aa1	0.0313841	0.479563	0.962	0.964	1
Msmo1	0.0317997	-0.421753	0.481	0.667	1
Cd300lf	0.0319893	-0.302448	0.481	0.667	1
Tap1	0.0320304	0.269355	0.981	0.988	1
Ddx46	0.0323327	-0.278646	0.75	0.774	1
Pnn	0.0330292	-0.35018	0.712	0.869	1
Srsf5	0.0336028	0.27484	0.981	0.988	1
Rab11fip1	0.0337408	-0.263397	0.577	0.631	1
Crip1	0.0338045	0.468579	1	1	1
Lap3	0.034521	0.377086	0.712	0.595	1
Pik3r1	0.0345603	-0.294925	0.731	0.869	1
Net1	0.0349194	-0.379398	0.731	0.81	1
Cbl	0.0354328	-0.283649	0.942	0.976	1
Denr	0.0357132	0.297867	0.769	0.595	1
Bmp2k	0.0358369	-0.318686	0.712	0.798	1
Gm36723	0.0360214	-0.264255	0.519	0.726	1
Klf13	0.0361198	-0.319003	0.673	0.821	1
Neurl3	0.0362767	-0.407921	0.769	0.857	1
Igtp	0.0366588	0.484266	0.577	0.464	1
Klhl24	0.0376948	-0.336074	0.404	0.619	1
Timd4	0.0378665	0.596011	0.192	0.083	1
Necap2	0.037949	0.267357	0.846	0.81	1
Septin3	0.0389851	-0.391337	0.558	0.738	1
H2-Q6	0.039045	-0.358336	0.442	0.631	1
Txndc15	0.0396283	-0.269778	0.923	0.976	1
Ptprc	0.0397405	0.253384	0.981	1	1
Ly6c2	0.0399053	0.861677	0.635	0.417	1
Fam162a	0.040326	0.31431	0.654	0.488	1
Cnn2	0.0404693	0.253937	1	1	1
Itch	0.0409316	-0.254065	0.788	0.905	1
Rsad2	0.0412421	-0.644944	0.173	0.333	1
Lamp1	0.0414144	-0.274921	0.731	0.762	1
Parvg	0.0423626	0.25713	0.808	0.667	1
Psmc5	0.0423946	0.292735	0.923	0.821	1
Syncrip	0.0429088	-0.25221	0.673	0.845	1
Sell	0.0442816	0.497106	0.462	0.262	1
Ifi211	0.0450642	0.278357	0.981	0.917	1
Gpcpd1	0.0452618	-0.387793	0.442	0.595	1
Ubash3b	0.0456077	-0.343869	0.769	0.81	1
Coro1a	0.0484673	0.257573	1	1	1
Araf	0.0504103	-0.255075	0.481	0.583	1
BC147527	0.0507461	0.269271	0.558	0.405	1
Srsf11	0.0511796	-0.271453	0.923	0.976	1
Fam241a	0.0528674	0.357813	0.75	0.643	1
Glrx	0.0530778	0.345524	0.846	0.738	1
Zbp1	0.0531416	0.250531	0.827	0.667	1
Phgdh	0.0534183	-0.26018	0.308	0.5	1
Ifi47	0.053623	0.516938	0.769	0.583	1
Ensa	0.0536236	-0.254214	0.731	0.845	1
Grina	0.0539057	-0.265931	0.481	0.643	1
Gapdh	0.0550362	0.458366	1	0.976	1
Erbin	0.056854	-0.261251	0.519	0.714	1
Vezf1	0.0578338	-0.283279	0.577	0.726	1
Ctsh	0.0583445	-0.267125	0.962	0.976	1
Zfp652	0.0590211	-0.3122	0.423	0.595	1
Tyrobp	0.0593777	0.292196	1	0.988	1
Ube2l6	0.0598236	0.273347	0.615	0.571	1
Calm2	0.0602146	-0.300208	0.962	0.988	1
Mpp1	0.0609044	0.292174	0.442	0.357	1
Strip2	0.0614374	-0.270099	0.346	0.488	1
H2-Q4	0.0614886	-0.268847	0.404	0.56	1
Ezr	0.0626911	0.282618	0.827	0.798	1
Cd244a	0.0640551	-0.272065	0.635	0.702	1
Nfkbid	0.0641762	-0.341369	0.462	0.607	1
Pold4	0.0664992	-0.330747	0.904	0.929	1
Cyth4	0.0682697	-0.291276	0.885	0.94	1
Akap9	0.0708541	0.27147	0.904	0.81	1
Rap2a	0.0712503	-0.280459	0.673	0.702	1
Taf1	0.0716506	-0.278865	0.442	0.536	1
Atp6v1a	0.0717021	0.253202	0.712	0.619	1
Rassf4	0.0719856	0.312531	0.865	0.762	1
Cd37	0.0730091	0.333611	0.558	0.417	1
Myo9a	0.0744333	-0.351862	0.731	0.774	1
Zc3h7a	0.0744981	-0.255168	0.865	0.905	1
Met	0.0746739	0.250861	0.5	0.333	1
Arrdc4	0.0748335	-0.28118	0.673	0.774	1
Tspo	0.0767198	0.343428	1	0.988	1
C1qb	0.0798328	-0.484089	0.538	0.631	1
Lat2	0.0871806	0.274303	0.538	0.369	1
Pgam1	0.0885798	0.258456	1	0.964	1
Hmgcr	0.0896559	-0.273639	0.692	0.821	1
H2aw	0.0914006	-0.265695	0.308	0.405	1
Tnrc6a	0.0923494	-0.30842	0.731	0.798	1
Lamp2	0.0931545	-0.250121	0.846	0.869	1
Snx22	0.0931878	-0.355543	0.808	0.893	1
Fgfr1	0.0953143	-0.272529	0.231	0.405	1
Naa15	0.0954454	-0.259147	0.712	0.774	1
Eno1	0.0994767	0.326309	0.827	0.821	1
Lrrk2	0.106693	0.278438	0.731	0.667	1
Cirbp	0.107002	-0.250145	0.596	0.702	1
Flna	0.108015	0.276967	0.904	0.821	1
Rnh1	0.10859	0.297424	0.981	0.964	1
Cct3	0.11099	0.264755	0.942	0.893	1
Tpi1	0.112669	0.50714	0.904	0.821	1
Emp1	0.116918	0.623812	0.212	0.131	1
Tagap	0.118555	0.298351	0.462	0.452	1
Bcl11a	0.118825	0.33781	0.731	0.655	1
Kctd12	0.120657	-0.377029	0.962	0.964	1
Tlr12	0.125864	-0.264535	0.365	0.452	1
1810037I17Rik	0.126327	0.25834	0.981	0.952	1
Msn	0.129892	0.285226	0.981	0.952	1
Mlec	0.131626	-0.289372	0.769	0.857	1
Rbbp7	0.13246	-0.250063	0.788	0.869	1
Qpct	0.135067	0.300427	0.692	0.798	1
Samd9l	0.136281	0.311728	0.827	0.702	1
Gpr141	0.139039	0.293162	0.865	0.738	1
Rgs1	0.144501	-0.932699	0.519	0.595	1
Gsn	0.146183	0.378212	0.981	0.929	1
Lars2	0.150199	-0.390132	0.577	0.667	1
Mif	0.15492	0.501865	0.904	0.917	1
Anxa1	0.155977	0.355084	0.904	0.857	1
Stard4	0.158199	-0.282073	0.288	0.429	1
Ccr2	0.161856	0.459685	0.673	0.536	1
Txndc17	0.163288	0.276888	0.962	0.917	1
Ifit2	0.16694	-0.306402	0.481	0.452	1
Stat1	0.167718	0.255251	0.962	0.929	1
Ms4a6b	0.170076	0.321479	0.654	0.595	1
Klrb1b	0.177271	0.295939	0.519	0.476	1
Slc38a2	0.183042	-0.389218	0.923	0.94	1
Ccr5	0.186027	0.306571	0.481	0.476	1
Isg20	0.188097	0.427224	0.558	0.44	1
Mki67	0.191323	-0.395472	0.115	0.238	1
Acadl	0.194146	0.263887	0.942	0.929	1
Etv3	0.19447	-0.314001	0.596	0.714	1
Wnk1	0.197457	-0.338376	0.981	0.988	1
Slfn5	0.201407	0.326825	0.962	0.893	1
C1qc	0.204645	-0.389672	0.288	0.286	1
Cd44	0.206581	0.329536	0.558	0.5	1
Eif3a	0.211721	-0.282298	0.981	0.988	1
Stk17b	0.218008	-0.410821	0.904	0.929	1
Casp4	0.218124	0.284855	0.404	0.31	1
Tsc22d3	0.233894	-0.273679	0.885	0.905	1
Rnf213	0.238329	0.264156	0.827	0.821	1
Ndrg1	0.254577	-0.264708	0.5	0.631	1
Slk	0.275613	0.259375	0.942	0.905	1
Ifitm1	0.290272	0.31863	0.404	0.464	1
Upp1	0.350944	0.266434	0.192	0.167	1
Cxcl10	0.354774	0.856354	0.288	0.25	1
Atf3	0.364044	0.454338	0.558	0.488	1
Syngr2	0.368955	0.253672	1	0.988	1
Cd83	0.374003	-0.312483	0.788	0.798	1
Malat1	0.440353	-0.34406	1	1	1
Zfp36l1	0.442917	-0.283921	0.846	0.881	1
Jun	0.484588	-0.348798	0.808	0.857	1
Bcl2a1a	0.489319	0.261188	0.673	0.667	1
Isg15	0.496145	0.300993	0.788	0.75	1
Socs3	0.577533	0.33131	0.615	0.524	1
Klf2	0.744752	0.316716	0.712	0.726	1
Ier3	0.751534	0.340941	0.385	0.321	1
Wfdc17	0.85527	0.255585	0.615	0.571	1
Dnase1l3	0.891637	0.282717	0.538	0.512	1

## Sheet: DC2
	p_val	avg_log2FC	pct.1	pct.2	p_val_adj
Spint1	9.12362e-133	-1.86989	0.027	0.924	1.65147e-128
Ifi202b	9.14425e-113	1.85962	0.764	0	1.6552e-108
Gm8797	6.30533e-108	1.26277	0.884	0.115	1.14133e-103
Apoe	1.08394e-105	-1.8826	0.227	0.97	1.96204e-101
Ifi44l	2.30886e-104	1.63097	0.724	0	4.17926e-100
Wls	3.69257e-77	1.61005	0.827	0.241	6.68392e-73
Ubc	1.03918e-66	-1.11106	0.938	0.995	1.88102e-62
S100a10	3.30071e-60	1.53807	0.956	0.779	5.97461e-56
Ifi44	8.1072e-58	1.7718	0.818	0.283	1.46748e-53
Gm47283	1.09533e-48	-0.972969	0.244	0.791	1.98265e-44
Eif3j2	4.33709e-43	0.411632	0.449	0.023	7.85056e-39
Mndal	2.36852e-42	1.19771	0.987	0.83	4.28726e-38
Rps3a1	1.67117e-40	-0.562845	1	1	3.02499e-36
Rpl21	1.53283e-36	-0.503665	0.996	1	2.77458e-32
AA467197	4.06285e-36	-1.57706	0.449	0.871	7.35416e-32
Ifi213	1.51058e-33	-0.737732	0.013	0.398	2.7343e-29
Cd72	7.74936e-33	-1.0439	0.533	0.876	1.40271e-28
Eps8	7.78377e-33	-0.840348	0.311	0.74	1.40894e-28
Gm34084	7.3735e-32	-0.522364	0.004	0.359	1.33468e-27
Psmb9	5.0832e-30	0.782722	0.987	0.936	9.2011e-26
Stard9	2.88326e-27	-0.41323	0.04	0.405	5.21899e-23
Timd4	7.33264e-27	1.53604	0.573	0.184	1.32728e-22
Ehd4	7.42327e-26	0.649545	0.893	0.547	1.34369e-21
Ifi211	1.43086e-25	0.562236	0.884	0.487	2.58999e-21
H2-D1	2.54099e-25	0.51421	1	1	4.59944e-21
Rpl5	2.6435e-24	-0.439956	0.991	1	4.785e-20
Rplp2	6.53917e-24	-0.321301	0.996	0.998	1.18366e-19
B2m	1.21487e-23	0.465322	0.996	1	2.19903e-19
Gatm	1.2801e-23	0.84519	0.787	0.586	2.3171e-19
Psme2	2.96512e-23	0.751163	0.969	0.938	5.36717e-19
Ncf4	1.68234e-22	0.84773	0.791	0.671	3.04521e-18
Pttg1	1.77225e-22	-0.433698	0.111	0.483	3.20794e-18
Ly6a	2.54721e-22	1.30955	0.924	0.839	4.6107e-18
Rpsa	2.61875e-22	-0.401235	1	1	4.74019e-18
Iigp1	6.22657e-22	1.3398	0.542	0.186	1.12707e-17
Samhd1	7.46149e-22	0.871061	0.987	0.959	1.3506e-17
Ciita	1.1075e-21	0.633921	0.969	0.91	2.00468e-17
Pepd	4.51906e-21	0.455171	0.791	0.434	8.17996e-17
Rpl36a	1.10049e-20	-0.428275	0.978	1	1.992e-16
Ndufa4	2.02433e-20	0.548359	0.929	0.777	3.66424e-16
Arhgdib	5.981e-20	0.53594	0.978	0.954	1.08262e-15
Stat1	1.77425e-19	0.967937	0.907	0.795	3.21158e-15
Ly6c2	2.65576e-19	1.48795	0.578	0.221	4.80719e-15
Rpl38	3.83465e-19	-0.341557	0.996	0.998	6.94111e-15
Igtp	6.00043e-19	0.793541	0.756	0.46	1.08614e-14
Eif3j1	9.2012e-19	-0.454328	0.218	0.554	1.66551e-14
Rpl17	9.34566e-19	-0.368984	1	1	1.69166e-14
Ap1s2	1.20779e-18	-0.835272	0.716	0.821	2.18623e-14
Rpl12	2.12939e-18	-0.443065	1	0.998	3.85441e-14
Gbp2	2.50803e-18	1.36041	0.698	0.393	4.53979e-14
Gm4841	2.59062e-18	0.709697	0.182	0.005	4.68928e-14
Rps7	2.92873e-18	-0.378239	0.996	1	5.30129e-14
Cxcl9	4.49082e-18	2.12665	0.573	0.244	8.12883e-14
Psmb8	4.54832e-18	0.495123	0.996	0.995	8.23291e-14
Ifi27l2a	5.71365e-18	1.04833	0.938	0.853	1.03423e-13
Rpl14	1.91584e-17	-0.369221	0.996	1	3.46786e-13
Fau	2.07023e-17	-0.302026	1	1	3.74732e-13
Rplp0	2.42358e-17	-0.348562	0.991	1	4.38692e-13
Psmb10	6.47769e-17	0.519544	0.956	0.89	1.17253e-12
Rpl18a	6.5156e-17	-0.334012	0.991	1	1.17939e-12
Rps16	6.631e-17	-0.308903	0.996	1	1.20028e-12
Rps6	7.78497e-17	-0.339061	0.996	1	1.40916e-12
Tap1	1.09232e-16	0.597787	0.964	0.913	1.97722e-12
Ass1	1.44353e-16	0.831535	0.858	0.651	2.61294e-12
Rpl35	2.75775e-16	-0.384336	0.982	0.995	4.99181e-12
Gmfg	2.7606e-16	0.468193	0.947	0.903	4.99697e-12
H2-T23	3.88685e-16	0.505907	0.996	0.972	7.03558e-12
Pnp	6.78611e-16	0.716347	0.973	0.892	1.22835e-11
Psma7	7.32734e-16	0.48646	0.987	0.961	1.32632e-11
Heatr5a	7.55878e-16	0.430401	0.671	0.354	1.36821e-11
Rpl8	7.9063e-16	-0.295987	0.996	1	1.43112e-11
Rps19	1.10055e-15	-0.336561	1	1	1.9921e-11
Emp3	1.27928e-15	0.631202	0.827	0.52	2.31562e-11
Ifi203	1.63968e-15	0.728674	0.96	0.811	2.96798e-11
Emp1	2.97391e-15	0.985176	0.587	0.292	5.38307e-11
Sult1a1	3.37526e-15	-0.686893	0.289	0.563	6.10956e-11
Rpl39	3.51812e-15	-0.350385	1	1	6.36815e-11
Rpl37a	3.65676e-15	-0.318799	0.991	1	6.61911e-11
Stk17b	4.01192e-15	-0.620354	0.92	0.961	7.26197e-11
Ptpro	4.36625e-15	0.370882	0.591	0.276	7.90335e-11
Gm10076	4.67949e-15	-0.416134	0.929	0.97	8.47035e-11
Cox7a2l	4.84307e-15	-0.455439	0.964	0.989	8.76644e-11
Rpl27a	5.82305e-15	-0.310571	0.991	1	1.05403e-10
Prr13	6.16701e-15	0.470716	0.916	0.729	1.11629e-10
Rps28	6.22631e-15	-0.320427	0.991	0.998	1.12702e-10
Plscr1	7.31465e-15	-0.57961	0.636	0.814	1.32402e-10
Psme1	7.38181e-15	0.490819	0.987	0.977	1.33618e-10
Rpl23	7.94966e-15	-0.291675	0.996	1	1.43897e-10
Sema4a	8.79098e-15	0.500472	0.698	0.391	1.59126e-10
Il1b	1.01576e-14	-0.972532	0.836	0.945	1.83862e-10
Rps23	1.44399e-14	-0.278055	0.996	0.998	2.61376e-10
Rps18	1.51704e-14	-0.314959	1	1	2.746e-10
Arhgap24	1.60155e-14	-0.322035	0.058	0.308	2.89897e-10
Nr4a1	1.74934e-14	-0.860845	0.609	0.775	3.16649e-10
Plscr3	1.9614e-14	0.358907	0.596	0.315	3.55032e-10
Pfn1	2.04407e-14	0.368262	0.996	0.998	3.69997e-10
Crlf2	2.23188e-14	-0.452473	0.876	0.908	4.03992e-10
Rps27	2.30744e-14	-0.348717	0.996	1	4.17669e-10
Ly6i	2.53939e-14	0.847029	0.573	0.283	4.59655e-10
Rpl13	3.28471e-14	-0.313403	1	1	5.94565e-10
Gbp5	5.27912e-14	0.684993	0.56	0.264	9.55574e-10
Neurl3	5.38844e-14	-0.605637	0.76	0.883	9.75362e-10
Hebp1	5.4176e-14	0.254507	0.262	0.055	9.80639e-10
Anxa2	5.458e-14	0.660667	0.973	0.874	9.87953e-10
Chp1	6.75502e-14	0.363985	0.773	0.49	1.22273e-09
Rps24	1.01214e-13	-0.31401	1	1	1.83207e-09
Irf7	1.10926e-13	0.856076	0.902	0.71	2.00788e-09
Rpl32	1.6212e-13	-0.329239	1	1	2.93453e-09
Rps14	2.23437e-13	-0.270264	0.996	1	4.04443e-09
Cycs	2.50843e-13	0.490245	0.938	0.89	4.54052e-09
Pou2f2	2.68539e-13	-0.639047	0.573	0.779	4.86083e-09
Tuba1a	2.85251e-13	0.575892	0.787	0.653	5.16333e-09
Selenow	3.59393e-13	0.474113	0.964	0.857	6.50537e-09
Pmvk	3.67045e-13	-0.535463	0.738	0.878	6.64388e-09
Plaat3	4.31296e-13	0.543124	0.644	0.444	7.80689e-09
Kdr	4.61337e-13	0.449278	0.373	0.122	8.35066e-09
Rps29	4.71229e-13	-0.251323	1	1	8.52972e-09
Ifi47	4.7881e-13	0.701307	0.84	0.584	8.66694e-09
Rpl26	4.85519e-13	-0.27069	0.996	1	8.78838e-09
Rplp1	5.89211e-13	-0.323321	0.991	1	1.06653e-08
Hspa1b	6.15579e-13	-0.694761	0.267	0.552	1.11426e-08
Il1r2	7.79113e-13	-0.876885	0.662	0.871	1.41027e-08
Rps25	1.49096e-12	-0.28444	0.991	1	2.69879e-08
Rgs12	1.52094e-12	-0.444018	0.333	0.625	2.75305e-08
Tmsb10	1.79226e-12	0.488771	0.996	1	3.24417e-08
Ms4a6c	1.8065e-12	0.556059	0.982	0.97	3.26995e-08
Rps3	1.90555e-12	-0.26189	0.996	1	3.44923e-08
Gbp3	2.65681e-12	0.458839	0.631	0.356	4.80909e-08
Ppa1	2.99515e-12	0.486443	0.684	0.432	5.42151e-08
Lgals1	3.22825e-12	0.829068	0.889	0.759	5.84345e-08
Id2	4.17634e-12	-0.709116	0.751	0.885	7.55958e-08
Cyp4f18	4.55941e-12	-0.544947	0.44	0.715	8.25299e-08
Tapbp	5.21912e-12	0.456114	0.987	0.938	9.44712e-08
Serf2	5.43676e-12	0.315499	1	0.998	9.84108e-08
Cnn3	5.50081e-12	0.401138	0.316	0.101	9.95701e-08
Mpeg1	7.32469e-12	0.629665	0.76	0.543	1.32584e-07
Epcam	7.67316e-12	-0.731454	0.329	0.529	1.38892e-07
Rpl36	8.10197e-12	-0.27874	0.996	1	1.46654e-07
Ifngr1	8.69336e-12	-0.464598	0.929	0.977	1.57359e-07
Rps5	9.56598e-12	-0.2808	0.991	1	1.73154e-07
Casp4	9.76276e-12	0.536674	0.64	0.423	1.76716e-07
Capg	1.05055e-11	0.687433	0.587	0.354	1.90161e-07
Rps15a	1.14341e-11	-0.287247	0.996	1	2.06969e-07
Ccnd3	1.54552e-11	0.476195	0.938	0.844	2.79754e-07
Irgm1	1.69488e-11	0.535024	0.849	0.676	3.06791e-07
Ly86	1.74823e-11	-0.39637	0.973	0.982	3.16446e-07
Ywhaq	1.78287e-11	0.413414	0.876	0.703	3.22718e-07
Ifi204	2.25712e-11	0.580088	0.858	0.63	4.08562e-07
Med30	3.38398e-11	-0.360986	0.409	0.611	6.12534e-07
Colgalt1	3.91789e-11	-0.424212	0.644	0.825	7.09177e-07
Card9	3.97057e-11	0.251057	0.471	0.218	7.18712e-07
Gnas	3.99728e-11	0.395366	0.982	0.972	7.23547e-07
Rps8	5.03578e-11	-0.261632	1	1	9.11526e-07
Rps21	5.17333e-11	-0.267437	0.991	1	9.36425e-07
Txn1	5.45784e-11	0.566886	0.884	0.851	9.87923e-07
Srp14	5.47162e-11	0.304355	0.929	0.853	9.90419e-07
Serpina3g	5.88728e-11	0.953073	0.644	0.428	1.06566e-06
Sh3bp1	6.01438e-11	-0.378291	0.698	0.789	1.08866e-06
Rps12	8.06491e-11	-0.286325	1	1	1.45983e-06
Ywhae	8.26107e-11	0.348288	0.987	0.961	1.49534e-06
Psma4	1.20797e-10	0.361385	0.951	0.883	2.18654e-06
Atp5b	1.21644e-10	0.296191	0.978	0.991	2.20188e-06
Phf11b	1.27992e-10	0.585361	0.911	0.766	2.31678e-06
Ms4a4c	1.30569e-10	0.605812	0.938	0.828	2.36343e-06
Eef1b2	1.36273e-10	-0.292439	0.996	0.998	2.46667e-06
Rpl10a	1.56652e-10	-0.267821	0.996	1	2.83556e-06
Tmem106a	2.1107e-10	0.385482	0.667	0.462	3.82057e-06
S100a11	2.25534e-10	0.381205	0.996	0.995	4.0824e-06
Fcgrt	2.53398e-10	0.612746	0.867	0.729	4.58676e-06
Rps9	3.13592e-10	-0.271348	0.996	1	5.67632e-06
Srpk2	3.35787e-10	0.360163	0.596	0.379	6.07809e-06
Ltc4s	3.41673e-10	-0.523836	0.258	0.492	6.18462e-06
Gzma	3.47598e-10	0.527296	0.267	0.074	6.29186e-06
Slc38a1	3.89525e-10	-0.417155	0.667	0.834	7.05079e-06
Clic4	4.38884e-10	0.638596	0.791	0.676	7.94424e-06
Tmbim6	4.77938e-10	0.326473	0.987	0.97	8.65116e-06
Ero1lb	4.99163e-10	-0.282506	0.196	0.428	9.03535e-06
Irf1	5.71832e-10	0.636695	0.72	0.552	1.03507e-05
Btg2	6.41123e-10	-0.697175	0.938	0.949	1.1605e-05
Oser1	6.90195e-10	0.305262	0.596	0.343	1.24932e-05
Cd33	6.99766e-10	-0.456445	0.564	0.729	1.26665e-05
Ube2l6	7.2846e-10	0.533743	0.609	0.384	1.31859e-05
Plac8	7.8018e-10	0.637209	0.973	0.899	1.4122e-05
Cxcl10	8.07434e-10	1.17307	0.542	0.29	1.46154e-05
Eif5a	8.73146e-10	0.345832	0.991	0.979	1.58048e-05
Rpl29	1.10729e-09	-0.274576	0.996	0.998	2.0043e-05
Camkk1	1.2699e-09	-0.266231	0.236	0.455	2.29864e-05
Lat2	1.34405e-09	0.357053	0.72	0.492	2.43287e-05
Myo1b	1.3677e-09	-0.268857	0.102	0.29	2.47567e-05
Macroh2a1	1.65114e-09	0.346698	0.996	0.989	2.98873e-05
Calhm6	2.1955e-09	0.37331	0.453	0.214	3.97407e-05
Prdx1	2.24181e-09	0.374755	0.982	0.952	4.0579e-05
Pitpna	2.64423e-09	0.36467	0.982	0.961	4.78633e-05
Ifitm1	2.74176e-09	-0.564712	0.88	0.97	4.96286e-05
Slco3a1	2.75013e-09	0.416932	0.613	0.379	4.97801e-05
mt-Cytb	3.54804e-09	0.396914	1	0.995	6.42231e-05
M6pr	3.62398e-09	0.364815	0.916	0.777	6.55977e-05
Gm19951	3.65833e-09	-0.675686	0.151	0.363	6.62195e-05
mt-Nd2	3.82262e-09	0.371957	0.996	0.995	6.91933e-05
Ppia	3.95273e-09	0.269208	0.996	0.998	7.15483e-05
Cox14	4.5551e-09	0.288305	0.889	0.759	8.24519e-05
Cdc42	4.61086e-09	0.26511	1	1	8.34611e-05
Xdh	4.99048e-09	0.334098	0.404	0.184	9.03327e-05
Tspo	5.32942e-09	0.579765	0.987	0.979	9.64678e-05
Npc2	5.40709e-09	0.460265	0.996	0.961	9.78737e-05
Gbp4	5.49468e-09	0.45557	0.418	0.2	9.94592e-05
Cldnd1	6.03931e-09	0.513501	0.56	0.326	0.000109318
Rpl34	7.9152e-09	-0.252742	0.991	1	0.000143273
Daxx	8.45261e-09	0.370222	0.716	0.478	0.000153001
Xaf1	8.49022e-09	0.394609	0.827	0.611	0.000153682
Fth1	8.97884e-09	-0.393821	1	1	0.000162526
Hspa1a	9.0226e-09	-0.754556	0.476	0.676	0.000163318
Rhoa	1.80616e-08	0.275554	0.991	0.989	0.000326932
Aida	1.82761e-08	0.295451	0.462	0.237	0.000330815
Oasl1	1.87035e-08	0.467358	0.453	0.228	0.000338552
Isg15	2.169e-08	0.78929	0.844	0.669	0.000392611
Cfb	2.23659e-08	0.268831	0.231	0.08	0.000404845
Hic1	2.5907e-08	-0.414476	0.222	0.428	0.000468943
Gramd3	2.62407e-08	0.288441	0.436	0.214	0.000474983
Itgal	2.63599e-08	0.292173	0.311	0.124	0.000477141
Ccdc88a	2.72787e-08	0.271743	0.924	0.772	0.000493771
Wars	2.76657e-08	0.32491	0.507	0.301	0.000500777
Cd40	2.79278e-08	0.726482	0.627	0.476	0.000505521
Ifi35	2.86675e-08	0.376107	0.898	0.743	0.00051891
Zfp106	2.86948e-08	-0.348728	0.742	0.869	0.000519405
Ybx3	2.89247e-08	0.435158	0.738	0.614	0.000523565
Sp100	2.94098e-08	0.353242	0.947	0.791	0.000532347
Ifitm3	2.99053e-08	0.417248	0.996	1	0.000541317
Ccr2	3.3283e-08	0.693386	0.564	0.352	0.000602456
Dock2	4.70018e-08	0.334157	0.822	0.657	0.00085078
Sh3pxd2b	4.88982e-08	-0.334988	0.467	0.651	0.000885105
Gsto1	5.4475e-08	-0.310277	0.458	0.618	0.000986052
mt-Co2	5.49946e-08	0.272571	1	1	0.000995458
Cxcr4	5.90323e-08	-0.606848	0.467	0.632	0.00106854
C3	6.37736e-08	0.400385	0.187	0.048	0.00115437
Snx10	6.47459e-08	0.297206	0.853	0.671	0.00117197
Egr1	6.61771e-08	-0.905426	0.48	0.667	0.00119787
Bin2	6.62158e-08	-0.345549	0.711	0.83	0.00119857
Irf8	6.63471e-08	0.758531	0.742	0.605	0.00120095
AW112010	7.6283e-08	0.764465	0.782	0.729	0.0013808
Ssx2ip	7.86948e-08	-0.294352	0.244	0.434	0.00142445
Ms4a6b	8.19298e-08	0.42128	0.933	0.851	0.00148301
Gbp7	8.70822e-08	0.427557	0.791	0.609	0.00157627
Itgae	8.72308e-08	-0.495104	0.293	0.522	0.00157897
Cysltr1	9.01066e-08	-0.407143	0.511	0.687	0.00163102
Il2rg	9.0313e-08	0.3882	0.924	0.855	0.00163476
Ptprc	1.1321e-07	0.311247	1	0.998	0.00204922
Plekho1	1.26198e-07	0.317859	0.929	0.901	0.00228431
Siglece	1.36599e-07	-0.3593	0.511	0.703	0.00247258
Vim	1.4651e-07	0.596708	0.996	0.956	0.00265197
Myl6	1.47638e-07	0.252995	0.991	0.995	0.00267239
Naaa	1.56401e-07	0.455135	0.787	0.621	0.00283101
Nmi	1.70011e-07	0.328518	0.778	0.602	0.00307737
Rnf213	1.86548e-07	0.48842	0.818	0.701	0.00337671
Ptpn18	1.90178e-07	-0.270806	0.933	0.933	0.00344241
Dnajc7	1.90291e-07	0.476933	0.951	0.876	0.00344445
Ctss	1.96407e-07	-0.260861	1	1	0.00355517
Pfkp	1.96408e-07	0.416318	0.933	0.862	0.00355519
Ifi205	2.12043e-07	-0.490131	0.76	0.694	0.00383819
Akr1a1	2.21548e-07	0.28985	0.969	0.956	0.00401024
Anxa6	2.2983e-07	0.295901	0.876	0.717	0.00416014
Prdx5	2.38787e-07	0.507723	0.969	0.963	0.00432228
Snx20	2.55911e-07	-0.297191	0.96	0.975	0.00463224
Atp5k	2.67621e-07	0.263946	0.933	0.903	0.00484421
Map4k1	2.79005e-07	0.361375	0.773	0.637	0.00505026
Gpr141	2.79726e-07	0.353586	0.871	0.805	0.00506333
Dhx58	2.90159e-07	0.310605	0.667	0.448	0.00525217
Trafd1	3.20976e-07	0.352105	0.862	0.703	0.00580999
Psap	3.26357e-07	0.470306	0.996	0.977	0.00590739
Tent5a	3.38184e-07	-0.466165	0.751	0.857	0.00612147
S100a4	3.42852e-07	0.483606	0.951	0.897	0.00620596
Smpdl3a	3.52473e-07	-0.400327	0.64	0.74	0.00638012
Rpl13a	3.67927e-07	-0.288142	0.947	0.97	0.00665985
H2-Ob	3.89378e-07	0.354645	0.778	0.674	0.00704813
Phf11a	3.89563e-07	0.263068	0.693	0.476	0.00705147
Tap2	3.91724e-07	0.348545	0.862	0.816	0.0070906
Slamf8	4.03593e-07	0.365346	0.684	0.497	0.00730544
H2-K1	4.36806e-07	0.332095	1	1	0.00790662
Mri1	4.84522e-07	-0.266553	0.422	0.605	0.00877033
Ier2	4.96191e-07	-0.50135	0.947	0.975	0.00898155
Bhlhe40	5.49084e-07	-0.414361	0.942	0.952	0.00993898
Rgs1	5.64574e-07	-0.885613	0.631	0.782	0.0102194
Edf1	5.73219e-07	0.265275	0.942	0.887	0.0103758
Rheb	5.84286e-07	-0.26872	0.884	0.936	0.0105762
Plekha5	6.07833e-07	-0.329003	0.369	0.545	0.0110024
Mt1	6.30748e-07	-0.690609	0.698	0.832	0.0114172
Arl5c	6.5925e-07	0.291932	0.364	0.175	0.0119331
Junb	7.40193e-07	-0.461272	0.991	0.986	0.0133982
mt-Nd4	7.68337e-07	0.354491	1	0.991	0.0139077
Ifnar1	8.10795e-07	0.383185	0.778	0.611	0.0146762
Zyx	8.56266e-07	0.421398	0.964	0.929	0.0154993
Ndel1	8.63889e-07	-0.37321	0.56	0.674	0.0156373
Calm1	8.76665e-07	0.314056	0.991	0.998	0.0158685
H13	8.93205e-07	0.286382	0.911	0.823	0.0161679
Psma5	1.00357e-06	0.289875	0.942	0.862	0.0181656
Cyth4	1.0493e-06	-0.322375	0.893	0.917	0.0189934
Chmp4b	1.0566e-06	0.312659	0.973	0.963	0.0191256
Klhl6	1.09993e-06	-0.271561	0.333	0.538	0.0199098
Ssr4	1.1547e-06	-0.259864	0.947	0.972	0.0209012
Por	1.31437e-06	-0.284176	0.458	0.605	0.0237914
Il10ra	1.69616e-06	0.351093	0.898	0.775	0.0307022
Trim30a	1.69717e-06	0.372471	0.911	0.777	0.0307204
Tapbpl	1.71299e-06	0.324942	0.631	0.483	0.0310069
Mthfd2	1.92299e-06	0.364442	0.689	0.531	0.034808
Socs1	2.15159e-06	0.462258	0.44	0.264	0.0389459
Eif4ebp1	2.20774e-06	0.28928	0.591	0.421	0.0399624
Sell	2.21293e-06	0.491946	0.396	0.211	0.0400562
Actb	2.21423e-06	0.330494	1	1	0.0400797
Sppl2a	2.44852e-06	0.343815	0.889	0.784	0.0443207
Ffar2	2.53989e-06	-0.3218	0.431	0.637	0.0459746
Tuba1b	2.60462e-06	0.408954	0.902	0.832	0.0471462
H2-T22	2.62868e-06	0.324708	0.862	0.805	0.0475818
Ndufa9	2.63082e-06	0.251131	0.698	0.547	0.0476205
Dok3	2.74223e-06	-0.26875	0.373	0.559	0.0496371
Ly6e	2.76177e-06	0.295303	0.996	0.993	0.0499908
Nupr1	3.08671e-06	0.491572	0.404	0.225	0.0558725
Zfp800	3.22953e-06	0.337326	0.729	0.584	0.0584578
Use1	3.28475e-06	-0.307993	0.813	0.899	0.0594573
Arf5	3.44966e-06	0.250615	0.991	0.966	0.0624422
Mcub	3.58771e-06	0.304539	0.449	0.28	0.0649411
Morrbid	3.61034e-06	0.254714	0.418	0.257	0.0653507
Zbp1	3.63827e-06	0.361997	0.751	0.579	0.0658563
Acap1	3.94124e-06	0.263255	0.618	0.453	0.0713405
Myo1g	4.00363e-06	0.315027	0.796	0.634	0.0724697
Ndst1	4.06528e-06	-0.287579	0.502	0.637	0.0735857
Casp1	4.08971e-06	0.282398	0.751	0.616	0.0740278
Arhgap18	4.17624e-06	-0.27199	0.533	0.669	0.0755942
Irs2	4.38494e-06	-0.291478	0.271	0.395	0.0793717
mt-Nd1	4.39502e-06	0.294575	1	1	0.0795542
Riok3	4.56519e-06	0.26467	0.818	0.68	0.0826345
Glipr2	4.63219e-06	0.331127	0.573	0.423	0.0838473
Trim12c	5.19977e-06	0.32469	0.751	0.586	0.094121
Ccr5	5.22985e-06	0.401117	0.8	0.651	0.0946654
Nono	5.95008e-06	0.279883	0.898	0.805	0.107702
Sdc3	6.0946e-06	0.297873	0.711	0.533	0.110318
Mdh2	6.21179e-06	-0.429285	0.96	0.975	0.11244
Aif1	6.48035e-06	0.400163	0.804	0.789	0.117301
Scd2	6.59103e-06	-0.254589	0.342	0.526	0.119304
Shisa5	6.60209e-06	0.305509	0.978	0.952	0.119504
Il1rn	6.92789e-06	0.574991	0.28	0.126	0.125402
P2ry10	7.03797e-06	-0.358758	0.707	0.777	0.127394
Pomp	7.32897e-06	0.276946	0.987	0.947	0.132662
Cdh1	7.75739e-06	-0.390161	0.44	0.616	0.140417
Gabarap	7.96328e-06	0.276436	0.987	0.982	0.144143
Pglyrp1	8.25242e-06	0.346113	0.284	0.189	0.149377
Prkcd	8.48899e-06	0.323096	0.96	0.867	0.153659
Cd47	8.83106e-06	0.268356	0.996	0.995	0.159851
Tagln2	8.87653e-06	0.577661	0.951	0.929	0.160674
Tifab	9.21166e-06	0.287275	0.547	0.402	0.16674
Aig1	9.37255e-06	0.267187	0.556	0.411	0.169653
Fscn1	9.48115e-06	0.3472	0.12	0.025	0.171618
Sat1	9.58763e-06	-0.308348	0.947	0.972	0.173546
Klrd1	9.6733e-06	-0.337354	0.764	0.883	0.175096
Map4k4	9.78598e-06	-0.407203	0.72	0.805	0.177136
Cd209a	1.09427e-05	0.965602	0.382	0.251	0.198074
Prkx	1.16646e-05	0.252731	0.498	0.31	0.21114
Klra2	1.18943e-05	0.269011	0.204	0.085	0.2153
Stx11	1.35489e-05	0.269114	0.427	0.257	0.245249
mt-Co3	1.3551e-05	0.270083	1	1	0.245287
Pdcd10	1.40823e-05	0.279049	0.867	0.775	0.254904
Necap2	1.43009e-05	0.250135	0.916	0.821	0.25886
Runx1	1.44925e-05	-0.347626	0.862	0.936	0.262329
Anxa4	1.48533e-05	0.326485	0.618	0.469	0.26886
Etv3	1.49151e-05	-0.350547	0.556	0.722	0.269978
Grasp	1.51764e-05	-0.305002	0.404	0.497	0.274707
Zfp36	1.62465e-05	-0.397505	0.978	0.979	0.294077
Pycard	1.64748e-05	0.318206	0.911	0.86	0.29821
Herc6	1.66106e-05	0.384705	0.649	0.467	0.300668
Upp1	1.8427e-05	0.390815	0.169	0.062	0.333547
Pmaip1	1.8663e-05	-0.350402	0.556	0.731	0.337818
Fxyd5	1.93581e-05	-0.298795	0.987	0.998	0.350401
Cyb5r3	2.03804e-05	-0.274754	0.578	0.683	0.368905
Lyz2	2.0931e-05	0.916377	0.831	0.738	0.378871
Tut4	2.11931e-05	-0.28427	0.484	0.634	0.383617
BC005537	2.28984e-05	0.267923	0.822	0.687	0.414483
Trim12a	2.34006e-05	0.350811	0.8	0.685	0.423573
Oxct1	2.49029e-05	0.27058	0.351	0.202	0.450768
Nampt	2.54346e-05	0.333696	0.724	0.57	0.460391
Lgals3	2.55258e-05	0.326207	0.973	0.963	0.462043
Wfdc17	2.66403e-05	-0.445572	0.876	0.885	0.482217
Ogfr	2.74172e-05	0.2606	0.827	0.717	0.496279
Rbbp8	2.82446e-05	0.269321	0.573	0.398	0.511255
Bmp2k	3.30772e-05	-0.276899	0.649	0.761	0.598731
Isg20	3.36492e-05	0.354967	0.658	0.485	0.609083
Map3k14	3.41526e-05	-0.323248	0.569	0.657	0.618197
Cd44	3.48487e-05	0.347641	0.649	0.474	0.630796
Bloc1s2	3.49261e-05	0.253682	0.893	0.821	0.632197
Ptms	3.66816e-05	0.295882	0.964	0.931	0.663973
Cnp	4.09725e-05	0.321434	0.764	0.634	0.741643
Sp140	4.27219e-05	0.349066	0.831	0.747	0.773308
Glrx	4.43552e-05	0.349031	0.627	0.538	0.802873
Bst2	4.47341e-05	0.325997	0.969	0.917	0.809732
Actg1	4.49394e-05	0.311386	0.996	1	0.813448
Crip1	4.49853e-05	0.682927	0.991	0.989	0.814278
AB124611	4.56114e-05	0.252857	0.564	0.393	0.825611
Acp5	4.67703e-05	-0.326609	0.524	0.664	0.846588
1600014C10Rik	4.86186e-05	0.258168	0.716	0.559	0.880045
Ahnak	4.86345e-05	0.632987	0.609	0.503	0.880334
Marchf5	4.87684e-05	0.285896	0.76	0.648	0.882756
Apobec3	4.90941e-05	0.303389	0.96	0.915	0.888653
Il18bp	5.11653e-05	0.293753	0.409	0.267	0.926143
Cd84	5.22482e-05	-0.259864	0.298	0.457	0.945745
Trim30d	5.28149e-05	0.268033	0.649	0.471	0.956002
Ramp1	5.65923e-05	0.282329	0.436	0.269	1
Ccl5	5.72761e-05	1.15995	0.573	0.393	1
Eif3c	5.79558e-05	0.258916	0.956	0.91	1
Nfkbid	5.80358e-05	-0.318362	0.551	0.637	1
Itgax	6.29001e-05	-0.282163	0.804	0.883	1
Htra3	6.53781e-05	-0.272501	0.28	0.439	1
Ahr	6.56098e-05	-0.366165	0.658	0.747	1
Tm6sf1	6.64912e-05	-0.332195	0.729	0.821	1
Zfp36l2	6.81612e-05	-0.348922	0.876	0.952	1
Kcnn4	7.51864e-05	0.288214	0.333	0.191	1
Lgmn	7.9221e-05	-0.412293	0.729	0.825	1
Csrnp1	8.30037e-05	-0.281506	0.716	0.736	1
Nfkbib	8.5594e-05	0.269385	0.667	0.526	1
Plet1	9.10139e-05	-0.463396	0.231	0.395	1
4930523C07Rik	9.92449e-05	0.310196	0.738	0.6	1
Retreg1	0.000104435	-0.262174	0.591	0.715	1
Kmo	0.000105648	-0.265136	0.769	0.816	1
Slfn5	0.000109457	0.488723	0.898	0.8	1
Ccl3	0.000111513	-0.738337	0.271	0.423	1
Stap1	0.000117067	-0.315656	0.627	0.726	1
Selenop	0.000122482	0.270007	0.32	0.228	1
Acadl	0.000123638	0.305102	0.804	0.701	1
Mgat1	0.000126811	0.277781	0.564	0.437	1
Bcl11a	0.000159061	0.531151	0.662	0.554	1
Mmp25	0.000164886	0.308336	0.24	0.117	1
B4galt6	0.000165819	-0.250464	0.596	0.724	1
Lsr	0.00016947	-0.266497	0.347	0.494	1
Reep3	0.0001753	0.251645	0.711	0.556	1
Tns3	0.000178333	0.252082	0.52	0.37	1
H2-Q4	0.00018705	0.308572	0.738	0.63	1
Siglecg	0.000188766	-0.255036	0.547	0.683	1
Got1	0.0001974	-0.283636	0.458	0.515	1
Pgk1	0.000203217	0.458003	0.871	0.805	1
Fyb	0.000207898	0.377169	0.72	0.614	1
Flna	0.000209178	0.27802	0.773	0.63	1
Tgm2	0.000216389	0.395269	0.667	0.586	1
Qpct	0.00022162	-0.345699	0.573	0.713	1
Jun	0.000272083	-0.391823	0.987	0.979	1
Usp25	0.000283375	0.287064	0.76	0.706	1
Hif1a	0.000292815	0.30195	0.858	0.802	1
Sdc4	0.00029982	0.36378	0.382	0.246	1
Fgl2	0.000300633	0.49023	0.844	0.825	1
Pid1	0.000301062	0.332073	0.596	0.478	1
Sp110	0.000309406	0.307237	0.853	0.775	1
Batf2	0.000311435	0.265973	0.267	0.161	1
Lsp1	0.000321524	0.281566	0.996	0.982	1
Cd83	0.000328108	-0.353983	0.453	0.609	1
Lrrk1	0.000330012	0.254809	0.827	0.713	1
Ltb	0.000344836	-0.35151	0.511	0.662	1
Fam129a	0.000345333	0.25859	0.671	0.524	1
Klf6	0.000349939	0.454384	0.898	0.832	1
Malt1	0.000524258	-0.299763	0.876	0.885	1
Ptger4	0.0005361	-0.259693	0.498	0.54	1
Etnk1	0.000538763	0.325583	0.84	0.747	1
Trf	0.000624419	-0.283276	0.564	0.69	1
Gnb4	0.000638874	0.259857	0.413	0.269	1
Gm6377	0.000639349	-0.277516	0.622	0.683	1
Plaur	0.000652763	0.258222	0.378	0.234	1
Dusp1	0.000659437	-0.362384	0.876	0.913	1
Tnip3	0.00067857	0.372312	0.409	0.264	1
Fcer1g	0.000706954	0.280137	0.996	0.998	1
Zfp36l1	0.000725299	-0.34354	0.742	0.83	1
Ptgs2	0.000734511	-0.439805	0.111	0.228	1
Gpr171	0.000783574	-0.308469	0.916	0.924	1
Ccrl2	0.000829215	-0.420835	0.609	0.694	1
Oas3	0.000841258	0.2685	0.431	0.299	1
St8sia4	0.000863379	0.432446	0.729	0.605	1
Tcn2	0.000984681	-0.264744	0.604	0.69	1
Lst1	0.00105945	0.272643	0.716	0.611	1
Ccl9	0.00109412	0.472035	0.382	0.257	1
Runx2	0.00121329	0.361829	0.462	0.333	1
Mcemp1	0.00129451	0.271448	0.693	0.598	1
Ms4a6d	0.00133714	0.33843	0.724	0.754	1
Fam241a	0.00169384	0.255404	0.498	0.391	1
Wnk1	0.00186834	-0.255191	0.938	0.968	1
Ccnd1	0.00206381	-0.357942	0.756	0.853	1
Nrip1	0.00293523	-0.267927	0.791	0.791	1
Dab2	0.00303416	-0.300893	0.591	0.687	1
Tagap	0.00312273	0.391566	0.538	0.448	1
Snx2	0.00331988	0.256894	0.724	0.667	1
Cd209d	0.00335426	0.268121	0.147	0.064	1
Ctsc	0.0034634	0.344271	0.956	0.938	1
Cstb	0.00352746	0.269912	0.836	0.77	1
Foxp1	0.00361218	0.287881	0.764	0.662	1
Il4i1	0.00361855	0.529557	0.191	0.099	1
Ccl6	0.00407624	0.340982	0.538	0.455	1
H2-DMb1	0.0042433	0.258235	0.996	0.998	1
Fcgr1	0.00426371	0.281604	0.751	0.683	1
Marcksl1	0.00537786	0.64957	0.627	0.618	1
Cd7	0.00639318	0.431767	0.364	0.287	1
Tpi1	0.00651539	0.293518	0.782	0.823	1
Gpr183	0.00787745	-0.329032	0.769	0.784	1
Aldoa	0.00871958	0.299755	0.951	0.954	1
Man2a2	0.0120736	0.350968	0.307	0.232	1
Rgs2	0.0128355	-0.272787	0.84	0.908	1
Fos	0.0152132	-0.338316	0.969	0.97	1
Dusp5	0.017005	-0.266582	0.502	0.552	1
Pltp	0.0195646	-0.265005	0.462	0.451	1
Hsp90b1	0.019808	0.285478	0.929	0.899	1
Cxcl2	0.0199261	-0.543029	0.151	0.232	1
Ccl22	0.0213112	0.918193	0.213	0.136	1
Slfn1	0.0232308	0.3013	0.649	0.575	1
Egr2	0.0249684	-0.287644	0.298	0.384	1
Tnfsf9	0.0366872	-0.279816	0.378	0.464	1
Fabp5	0.038189	-0.947375	0.182	0.211	1
Tcf4	0.0405508	0.453121	0.849	0.807	1
Hist1h2ap	0.0441105	-0.348762	0.124	0.198	1
Cd69	0.045404	-0.274548	0.627	0.639	1
Ramp3	0.0498103	-0.288281	0.102	0.149	1
Ddt	0.0656539	0.284149	0.604	0.611	1
Nr4a2	0.086032	-0.286852	0.329	0.395	1
H2ac8	0.120063	-0.269164	0.111	0.159	1
Siglech	0.19423	0.32109	0.111	0.11	1
Ccl4	0.218217	-0.500088	0.489	0.533	1

## Sheet: DC3
	p_val	avg_log2FC	pct.1	pct.2	p_val_adj
Apoe	5.63282e-27	-1.17055	0.211	0.945	1.0196e-22
Gm8797	6.07029e-27	1.45189	0.835	0.096	1.09878e-22
Ext1	3.47391e-18	-1.0173	0.009	0.534	6.28812e-14
Ubc	1.2169e-15	-1.06401	0.972	0.986	2.2027e-11
Rplp0	8.43386e-13	-0.925842	0.991	0.973	1.52661e-08
Got1	3.48971e-12	-1.24407	0.615	0.877	6.31673e-08
H2-D1	1.87483e-10	0.528023	1	1	3.39362e-06
Rpl21	1.44505e-09	-0.736293	0.963	0.973	2.61569e-05
Ifi202b	3.82275e-09	0.753203	0.284	0	6.91956e-05
Rps28	1.66525e-08	-0.822475	0.963	0.986	0.000301426
Acp6	3.07711e-08	0.779681	0.394	0.055	0.000556987
Rps3a1	3.87698e-08	-0.728403	0.972	1	0.000701772
Rpl26	6.82282e-08	-0.521492	1	0.986	0.001235
Rps12	1.07933e-07	-0.694168	0.991	1	0.0019537
Spint1	1.10885e-07	-0.365094	0	0.205	0.00200712
Rps16	1.15076e-07	-0.567475	0.972	0.986	0.00208299
Rpl28	3.35603e-07	-0.600362	1	0.986	0.00607475
Zfp984	3.81929e-07	-0.484492	0.028	0.288	0.00691329
Psmb9	8.31341e-07	0.601192	0.982	0.918	0.0150481
Gm34084	9.47317e-07	-0.583743	0	0.178	0.0171474
Ifi213	9.47317e-07	-0.322791	0	0.178	0.0171474
Rpl13	1.22137e-06	-0.606829	0.991	1	0.022108
Anxa3	1.27706e-06	-0.973337	0.679	0.863	0.023116
Ifi44l	1.30935e-06	0.355732	0.202	0	0.0237006
S100a10	1.35409e-06	1.00915	0.697	0.329	0.0245103
Calm1	1.40942e-06	0.676435	1	1	0.0255118
Rps15a	1.4453e-06	-0.582391	0.991	0.973	0.0261613
P2rx4	1.56789e-06	-0.738374	0.385	0.753	0.0283804
Rps3	2.19874e-06	-0.520243	0.982	0.973	0.0397994
Rpl38	2.29258e-06	-0.502401	0.982	0.986	0.041498
Cd72	3.98835e-06	-0.513783	0.028	0.274	0.0721932
Cd83	4.35701e-06	-0.665244	0.991	1	0.0788662
AA467197	6.36244e-06	-0.925105	0.651	0.904	0.115166
U2af1	6.53924e-06	0.588836	0.725	0.616	0.118367
Gm10399	6.54031e-06	-0.498026	0.037	0.288	0.118386
Plaat3	6.67749e-06	0.687015	0.936	0.726	0.120869
Rpl5	7.21868e-06	-0.597077	0.954	0.986	0.130665
Sema4a	7.45899e-06	0.73511	0.835	0.562	0.135015
H3f3b	7.91476e-06	0.464909	0.991	0.973	0.143265
Slc4a8	9.04633e-06	-0.957366	0.092	0.356	0.163748
Rpl35a	1.00661e-05	-0.676862	0.991	1	0.182206
Rpl8	1.03292e-05	-0.568443	0.982	0.986	0.186969
Rps27	1.0363e-05	-0.419557	1	0.973	0.18758
Hspa1b	1.19879e-05	-0.974667	0.101	0.37	0.216993
Ndrg2	1.39125e-05	0.785056	0.367	0.096	0.251829
Rpsa	1.49672e-05	-0.596114	1	1	0.270921
Bmp2k	1.57496e-05	-0.795319	0.587	0.808	0.285083
Coq10b	1.58528e-05	-0.601278	0.624	0.74	0.286952
Cox17	1.75824e-05	0.566903	0.936	0.89	0.318259
Rpl37a	1.89135e-05	-0.573289	1	1	0.342353
Rplp2	2.03487e-05	-0.514539	0.972	1	0.368331
Selenow	2.60718e-05	0.753489	0.853	0.658	0.471926
Rpl32	2.72523e-05	-0.553588	0.991	1	0.493295
Rps7	2.82287e-05	-0.613942	0.972	1	0.510968
Rpl35	2.99424e-05	-0.61652	0.936	0.959	0.541988
Rps5	3.12159e-05	-0.445842	0.991	0.986	0.565039
Rps17	4.12974e-05	-0.5117	0.872	0.89	0.747524
Rps23	4.34014e-05	-0.486114	0.982	1	0.785609
Glipr2	4.3563e-05	0.722265	0.972	0.822	0.788534
Rpl23	5.04841e-05	-0.521286	0.982	1	0.913813
Nub1	5.56451e-05	0.579897	0.853	0.589	1
Rapgef2	5.84528e-05	0.604159	0.606	0.342	1
Rps20	6.14039e-05	-0.564066	0.982	0.986	1
Rpl18a	6.22999e-05	-0.458621	1	1	1
Pttg1	6.25226e-05	-0.301417	0.028	0.233	1
Nek6	6.32034e-05	0.698047	0.651	0.384	1
Gnb4	6.62551e-05	0.753637	0.872	0.603	1
Hmgn3	6.74213e-05	0.435709	0.78	0.466	1
H2-T23	7.24368e-05	0.330058	1	0.904	1
Itm2c	7.64274e-05	0.677812	0.908	0.781	1
H2-K1	7.81626e-05	0.362389	1	1	1
Rpl10a	8.16689e-05	-0.648915	0.853	0.932	1
Rps29	8.70988e-05	-0.530485	0.991	1	1
Hebp1	8.8374e-05	0.362977	0.22	0.027	1
Ndufa4	9.43079e-05	0.504457	0.725	0.466	1
Tspo	9.51399e-05	0.462182	0.982	0.986	1
Rps18	9.80832e-05	-0.610718	0.963	0.986	1
Arl4c	0.000100208	0.355715	0.963	0.781	1
Rpl41	0.000101753	-0.459715	0.982	1	1
Chp1	0.000102982	0.594468	0.872	0.849	1
Gsto1	0.000114511	-0.474791	0.128	0.329	1
Rpl7	0.000123236	-0.347868	0.982	0.959	1
Myo1g	0.000127464	0.484112	1	0.932	1
Zfp800	0.000139898	0.438475	0.697	0.384	1
Ccl17	0.000142794	-1.46273	0.257	0.493	1
Irf1	0.000152486	0.522988	0.963	0.89	1
Rps4x	0.000155674	-0.5102	0.982	0.986	1
Pbxip1	0.000157398	0.301763	0.862	0.589	1
Ubd	0.000172127	0.838572	0.128	0	1
Cxcl9	0.000172885	2.036	0.514	0.219	1
Psmb8	0.00018365	0.386656	1	1	1
Bst2	0.000194712	0.749116	0.89	0.712	1
Rps6	0.000198367	-0.488628	0.954	1	1
Inpp5b	0.000198985	0.637465	0.798	0.562	1
Tnip1	0.000212313	0.503939	0.633	0.356	1
Cdc42ep3	0.000228024	0.66128	0.853	0.589	1
B2m	0.000228758	0.395118	1	1	1
Srgn	0.000229343	0.658982	0.963	0.973	1
H2-M3	0.0002375	0.434849	0.734	0.438	1
Procr	0.000252834	0.629859	0.642	0.342	1
Plekhn1	0.000292307	0.571873	0.385	0.123	1
Tmem131	0.000298995	-0.606464	0.807	0.918	1
Gramd3	0.000320297	0.580987	0.789	0.521	1
Rpl12	0.000326607	-0.630203	0.954	0.973	1
Fabp5	0.0003319	-1.14974	0.771	0.89	1
Cacnb3	0.000342492	0.364054	1	0.918	1
Pdlim4	0.000345121	0.692973	0.761	0.507	1
Rplp1	0.000361532	-0.568794	0.963	1	1
Gstt3	0.000381038	0.557969	0.33	0.096	1
Kif1b	0.000387192	0.585208	0.578	0.301	1
Rpl6	0.000387718	-0.473603	0.991	0.986	1
Pdcd4	0.000403328	-0.597685	0.422	0.507	1
Myl12b	0.000408828	0.419017	0.899	0.712	1
Rps9	0.000419659	-0.396681	1	1	1
Vim	0.000428316	0.899992	0.817	0.575	1
Rps27l	0.000432766	0.561235	0.972	0.986	1
Gzmb	0.000454598	0.329398	0.294	0.068	1
Parl	0.0004737	0.305169	0.495	0.219	1
N4bp1	0.000477892	0.506644	0.807	0.562	1
Rasip1	0.000488288	0.390218	0.394	0.137	1
Oser1	0.000493206	0.378834	0.495	0.219	1
Tapbp	0.000494575	0.413528	0.991	0.904	1
Rpl36	0.00050035	-0.434029	0.982	0.986	1
Ero1lb	0.000523428	-0.362913	0.064	0.274	1
Gm26510	0.000526602	0.289939	0.275	0.068	1
St3gal5	0.000548378	0.427645	0.266	0.055	1
Sat1	0.000550824	-0.767375	0.734	0.849	1
Cd47	0.000559586	0.330342	0.991	0.959	1
Tubb2a	0.000561749	0.682014	0.743	0.493	1
Rpl39	0.000569493	-0.438889	0.982	0.973	1
Zfp945	0.00058915	0.311097	0.385	0.137	1
Rpl36a	0.000615939	-0.4936	0.862	0.849	1
Plp2	0.000620901	0.400423	0.367	0.123	1
Gbp2	0.000623609	0.809411	0.835	0.616	1
Tmem176a	0.000624671	0.569311	0.917	0.726	1
Tpt1	0.000663625	-0.428613	0.991	1	1
Chmp2a	0.000674631	0.367996	0.936	0.74	1
Map3k14	0.000690511	-0.582996	0.899	0.959	1
2210016F16Rik	0.000702835	0.369491	0.33	0.11	1
Snhg15	0.000704966	0.360211	0.908	0.685	1
Uba52	0.000706583	-0.365871	0.862	0.918	1
Sptbn1	0.000709461	0.409131	0.284	0.082	1
Eef1b2	0.000709907	-0.378261	0.954	0.89	1
Gdi2	0.000763905	-0.455185	0.908	0.918	1
Tubb5	0.00078434	0.463868	1	0.959	1
Mthfs	0.000789099	0.377741	0.752	0.479	1
Gbp5	0.000789334	0.707455	0.771	0.644	1
Dnajc1	0.000822893	0.602155	0.725	0.466	1
Top3b	0.000831244	0.297585	0.248	0.055	1
Rpl10	0.000844349	-0.489824	0.927	0.945	1
Rps24	0.000852419	-0.443992	0.991	1	1
Rpl34	0.000890451	-0.32117	1	0.973	1
Prr13	0.000910467	0.443258	0.899	0.753	1
Rps14	0.000911658	-0.345928	0.991	1	1
Pitpnb	0.000934244	0.353651	0.45	0.192	1
Atp6v0c	0.000940687	-0.500394	0.899	0.945	1
Vsig10	0.00095983	-0.616273	0.193	0.384	1
Socs2	0.000960404	0.570654	0.963	0.849	1
Hs6st1	0.000989204	-0.394165	0.138	0.26	1
Hspa1a	0.00111863	-1.27546	0.248	0.411	1
Rpl17	0.00112315	-0.392839	0.991	1	1
Bcl2a1d	0.00112913	-0.40587	0.936	0.932	1
Rack1	0.00116085	-0.398254	0.963	0.945	1
Cnn3	0.00116449	0.540985	0.56	0.288	1
Ptcd2	0.00116927	0.368816	0.697	0.425	1
Fam98b	0.00118966	0.39361	0.385	0.192	1
Rps21	0.0011962	-0.469576	0.972	0.986	1
Kdm2b	0.001202	-0.610223	0.294	0.534	1
Anxa2	0.00127119	0.550892	0.936	0.918	1
Rpl27	0.00128236	-0.352175	0.991	1	1
Htra2	0.00129829	0.464923	0.752	0.493	1
Ifi209	0.00131384	-0.521805	0.697	0.712	1
Rpl19	0.00132071	-0.411139	0.991	1	1
Lgals1	0.00138791	0.847451	0.541	0.329	1
Klrk1	0.00138842	-0.5716	0.633	0.795	1
Trafd1	0.00139513	0.384975	0.881	0.685	1
Ehd4	0.00140097	0.410592	0.413	0.178	1
Npc2	0.00141954	0.495664	1	0.986	1
Gm37422	0.00151265	0.448628	0.33	0.11	1
Sec61b	0.0015534	-0.395395	0.899	0.904	1
Cbl	0.00159812	-0.422805	0.541	0.63	1
Capg	0.00165005	0.533334	0.495	0.247	1
Ston2	0.00175856	-0.435491	0.147	0.26	1
Cox7a2l	0.00177171	-0.437966	0.862	0.918	1
Rpl15	0.00181915	-0.334467	0.982	0.959	1
Apool	0.0019175	0.339855	0.55	0.288	1
Tcf20	0.00195812	0.373567	0.367	0.137	1
Pmvk	0.00197347	-0.614929	0.716	0.795	1
Mpdu1	0.00199306	0.397482	0.477	0.247	1
Ddx41	0.00204013	0.251204	0.284	0.082	1
BC031181	0.00206421	0.349502	0.761	0.521	1
Cyb5r3	0.0020783	-0.453902	0.45	0.63	1
Gm49980	0.00208356	0.317875	0.275	0.082	1
Pira2	0.00212189	0.531328	0.541	0.329	1
Vamp8	0.00213666	-0.40118	0.853	0.836	1
Rps25	0.00220629	-0.466455	0.972	0.986	1
Rnf181	0.00221316	0.408264	0.569	0.342	1
Txnl4a	0.00226752	0.353418	0.495	0.26	1
Alkbh6	0.00227574	-0.413787	0.422	0.603	1
Rpl23a	0.00235307	-0.364649	0.954	0.973	1
Atp2b1	0.00237593	0.586074	0.743	0.699	1
Pign	0.00244387	0.321141	0.229	0.055	1
Dut	0.00246484	0.296077	0.183	0.027	1
Rpl27a	0.00250177	-0.383555	0.991	0.986	1
Txndc17	0.00255267	0.330855	0.982	0.904	1
Prex1	0.0025948	0.512704	0.853	0.685	1
Btg2	0.0026061	-0.786351	0.596	0.685	1
Fscn1	0.00262323	0.399853	0.991	0.945	1
Rap1gds1	0.00262834	0.324539	0.376	0.151	1
Selenok	0.00265299	-0.465995	0.835	0.904	1
Klrd1	0.00270728	-0.664472	0.248	0.466	1
C1qtnf12	0.0027413	0.308034	0.312	0.11	1
H2-Eb2	0.00274662	-0.472584	0.138	0.356	1
Stxbp1	0.00274945	0.338352	0.541	0.288	1
Cep162	0.00275566	-0.296025	0.037	0.192	1
Slc25a3	0.00277367	-0.277071	0.963	0.904	1
Sar1a	0.00279656	0.31059	0.716	0.466	1
Mrpl13	0.00280208	0.51934	0.587	0.356	1
Cyfip2	0.00283378	0.323011	0.339	0.123	1
2700038G22Rik	0.00288899	0.318009	0.257	0.068	1
Uap1	0.00299483	0.566798	0.872	0.74	1
Htt	0.003035	0.317573	0.394	0.164	1
Nap1l1	0.00307423	0.477982	0.862	0.685	1
Gm13546	0.00323692	-0.69907	0.56	0.74	1
Selenom	0.00324794	0.743876	0.385	0.164	1
Ube2e1	0.00328639	0.414354	0.532	0.301	1
Dctn3	0.00331546	0.402505	0.761	0.616	1
Foxn3	0.00341276	-0.596523	0.606	0.795	1
Rps26	0.0034545	-0.494413	0.982	1	1
Serpina3g	0.0034806	0.62879	0.477	0.247	1
Zmynd15	0.00355364	0.731712	0.881	0.767	1
Cd52	0.00356573	-0.653498	0.917	0.959	1
Nabp2	0.00362228	0.344353	0.431	0.219	1
Prps1	0.00371471	0.354726	0.505	0.26	1
Rpl13a	0.00371786	-0.40307	0.752	0.836	1
Slc15a3	0.00376324	-0.306589	0.367	0.356	1
Tmem134	0.00387116	0.353678	0.817	0.712	1
Mrpl21	0.00387688	0.312127	0.385	0.205	1
Lima1	0.00390057	0.519352	0.807	0.603	1
Anxa5	0.00394369	-0.309862	0.872	0.822	1
Faap20	0.00399265	0.350016	0.385	0.178	1
Dapk1	0.00408168	-0.270946	0.055	0.219	1
Pigu	0.00425554	0.27284	0.22	0.068	1
Rpl11	0.00436103	-0.36346	0.972	1	1
Spp1	0.00439724	-0.417108	0.064	0.192	1
Snap23	0.00441741	-0.265546	0.633	0.603	1
Gm12216	0.00453951	0.52452	0.697	0.466	1
Oprd1	0.00456947	0.425542	0.33	0.123	1
Mkrn1	0.00458863	-0.412689	0.734	0.877	1
Ifi44	0.00461936	0.655526	0.239	0.068	1
Nkg7	0.00464486	0.469246	0.193	0.041	1
Pcyt1a	0.00465743	-0.486033	0.596	0.767	1
Rpl31	0.00466802	-0.356897	0.936	0.945	1
Hat1	0.00473747	-0.362061	0.642	0.836	1
Oasl1	0.0047586	0.470122	0.615	0.37	1
Map4k4	0.0047683	-0.482526	0.982	0.986	1
Birc3	0.00485302	0.375802	0.78	0.685	1
Eef2	0.00487522	-0.360217	0.899	0.945	1
Lrp8	0.00488088	-0.432728	0.349	0.397	1
Tmem19	0.00490583	-0.299268	0.413	0.658	1
Spin1	0.00492097	0.361666	0.349	0.164	1
Srebf2	0.00496222	-0.283354	0.56	0.548	1
Gypc	0.00497568	0.299658	0.789	0.562	1
Gm10076	0.00511879	-0.372564	0.67	0.781	1
Pfn1	0.00515743	0.264263	0.982	1	1
Foxp4	0.0051744	-0.355496	0.743	0.726	1
Asrgl1	0.00518201	-0.292747	0.055	0.178	1
Tagln2	0.00520524	-0.449101	0.963	0.959	1
Zc3h7b	0.00538889	0.263493	0.394	0.178	1
P4ha1	0.00538918	0.339513	0.229	0.068	1
Nrg1	0.00541689	0.512515	0.422	0.205	1
Flot2	0.00553555	0.277882	0.321	0.123	1
Fbxo6	0.00557955	0.358471	0.569	0.342	1
Bcl9	0.00559597	0.485185	0.477	0.288	1
Ncoa4	0.0055975	-0.459085	0.358	0.493	1
Rab8b	0.00567284	0.331219	0.991	0.945	1
Mrpl38	0.00568689	0.480584	0.624	0.397	1
Rps11	0.00579286	-0.327111	0.982	0.986	1
Clptm1	0.00583289	-0.32746	0.56	0.658	1
Fbxw17	0.00583436	0.320732	0.312	0.123	1
Tmtc2	0.00587586	0.411251	0.606	0.37	1
Msmo1	0.00589371	-0.339198	0.193	0.411	1
Tnip3	0.00607789	0.34883	0.807	0.589	1
Plpbp	0.00612687	-0.409094	0.266	0.479	1
Arap2	0.00614605	-0.476583	0.596	0.781	1
Car13	0.00620404	0.407811	0.358	0.205	1
Iigp1	0.00629434	1.20961	0.284	0.11	1
Stub1	0.00655933	0.408399	0.661	0.452	1
Serpinb6b	0.00657378	0.467708	0.972	0.849	1
Cotl1	0.00667721	-0.53725	0.578	0.685	1
Zbtb18	0.00685014	-0.453104	0.661	0.795	1
Atp6v1d	0.00688096	0.467413	0.55	0.356	1
Rnf157	0.00697612	0.425049	0.55	0.315	1
Plat	0.00703306	0.457781	0.193	0.055	1
Pwwp3a	0.00707709	0.261678	0.211	0.055	1
Rpl22	0.00734709	-0.346281	0.954	0.959	1
Spint2	0.00744897	0.335785	0.899	0.767	1
Pwwp2a	0.00776922	0.270525	0.404	0.192	1
Tob2	0.00784372	-0.558447	0.431	0.534	1
Dlg1	0.00786106	0.398339	0.385	0.247	1
Atp9b	0.00794165	0.341666	0.284	0.123	1
Tmem120b	0.00804071	-0.310024	0.156	0.356	1
Fam133b	0.00806898	0.35712	0.468	0.247	1
App	0.00807081	0.441415	0.431	0.247	1
Zfp36l1	0.00823686	-0.402547	0.927	0.973	1
Hivep2	0.00824384	-0.427864	0.183	0.37	1
Gm19951	0.00826187	-0.531076	0.083	0.247	1
Gsdmd	0.00827781	0.337345	0.752	0.548	1
Itpr1	0.00837985	-0.37769	0.138	0.329	1
Rpl14	0.00844313	-0.380314	0.954	1	1
Rinl	0.00853276	0.265246	0.275	0.096	1
Tex261	0.00863277	0.389265	0.459	0.356	1
Cdkn1b	0.00866241	-0.366224	0.468	0.671	1
Snx10	0.0088248	0.392077	0.706	0.493	1
Tpm3	0.00882693	0.267042	0.963	0.959	1
Scyl2	0.00883984	0.293733	0.312	0.137	1
Ciao2b	0.00913676	0.36503	0.807	0.712	1
Nudt17	0.00921784	0.394732	0.826	0.644	1
Heatr5a	0.00949929	0.286149	0.367	0.164	1
Il15ra	0.00954765	0.317578	0.927	0.781	1
Rgmb	0.00968251	-0.28137	0.147	0.329	1
Rps15	0.00977604	-0.365199	0.982	1	1
Diablo	0.0101433	0.324566	0.44	0.233	1
Dbnl	0.0103735	0.364149	0.789	0.616	1
Cap1	0.0104207	0.350856	0.78	0.603	1
Zfp617	0.0104885	0.306694	0.321	0.137	1
Tmem176b	0.0105536	0.407994	0.927	0.795	1
Rabgap1l	0.0106721	0.478187	0.789	0.726	1
Elovl5	0.0106736	-0.31681	0.22	0.315	1
Gm45716	0.0108494	-0.410077	0.33	0.438	1
Malat1	0.0108774	0.358545	1	1	1
Vdac2	0.0109735	0.309314	0.899	0.74	1
Rbm45	0.0109954	0.256634	0.22	0.082	1
Samhd1	0.0109966	0.448082	0.972	0.945	1
Atxn7l1	0.0110504	0.360702	0.761	0.562	1
Ftl1-ps1	0.0111571	-0.407749	0.202	0.356	1
Rps8	0.0111618	-0.402441	0.982	0.986	1
Irf8	0.0111719	0.479115	0.991	0.973	1
Fam126a	0.0111746	0.36943	0.505	0.288	1
Nectin1	0.0115053	-0.371728	0.514	0.575	1
2610001J05Rik	0.0117002	0.376018	0.56	0.37	1
Ifitm1	0.0117428	-1.47727	0.339	0.479	1
Pkp3	0.0118203	0.404898	0.495	0.288	1
Ppp1r11	0.0119822	0.332496	0.661	0.438	1
Manf	0.0120527	0.299771	0.679	0.466	1
Tgoln1	0.0121334	0.250259	0.661	0.438	1
Csnk1e	0.0122877	0.341259	0.339	0.151	1
Cpne3	0.0123657	0.368651	0.587	0.384	1
Zfyve16	0.0124439	0.250741	0.202	0.055	1
Ptafr	0.0125247	-0.547039	0.477	0.671	1
Marf1	0.0127743	0.256531	0.67	0.452	1
Ier3ip1	0.0129458	0.320651	0.734	0.575	1
Cd3d	0.0129569	0.396979	0.147	0.027	1
Grina	0.013434	-0.394068	0.367	0.507	1
4833407H14Rik	0.0135306	-0.332688	0.147	0.301	1
S100a11	0.0135839	-0.481961	0.853	0.932	1
Bhlhe40	0.0136869	-0.466141	0.908	0.945	1
Tnfaip8	0.0143907	0.416485	0.954	0.904	1
Nbn	0.0144176	-0.311044	0.156	0.301	1
P2ry10	0.0146565	-0.387834	0.798	0.795	1
Ptk2b	0.0147015	0.389655	0.376	0.219	1
Akap9	0.0149464	0.50437	0.826	0.712	1
H2-Aa	0.0150278	-0.503265	0.853	0.822	1
Suco	0.0151117	0.369564	0.431	0.26	1
Igtp	0.0151193	0.386547	0.376	0.192	1
Strbp	0.0151296	0.342456	0.587	0.37	1
Epb41	0.0152208	-0.366104	0.844	0.781	1
Abtb2	0.0152288	0.33019	0.477	0.274	1
Sdc3	0.0153274	0.403973	0.486	0.301	1
Jak2	0.0154314	-0.309271	0.89	0.89	1
Orai1	0.0158434	-0.411923	0.541	0.658	1
Slc25a4	0.0159346	0.461504	0.679	0.575	1
Gm29340	0.0160437	-0.295477	0.101	0.247	1
Rpl24	0.0162748	-0.278329	0.982	1	1
Rbbp4	0.0166323	0.329341	0.789	0.616	1
Plek2	0.016861	-0.300182	0.101	0.233	1
Pold3	0.016953	0.259359	0.385	0.192	1
Mindy3	0.0169665	0.29343	0.358	0.178	1
Zc3h12a	0.016986	0.256174	0.385	0.192	1
Ly6a	0.0170897	1.25548	0.385	0.247	1
Plac8	0.0171373	-0.956801	0.431	0.521	1
Rpp21	0.0172483	0.274154	0.349	0.164	1
Rpl4	0.0172735	-0.335385	0.917	0.89	1
Sik3	0.0172826	0.401233	0.633	0.479	1
Ucp2	0.0174938	-0.532304	0.862	0.932	1
Parp3	0.0179415	0.308965	0.413	0.219	1
Aamp	0.0181618	-0.395114	0.697	0.726	1
Mthfsl	0.0182744	0.394129	0.697	0.534	1
Tbc1d10a	0.0183876	-0.337309	0.367	0.575	1
Satb1	0.018399	0.411736	0.284	0.164	1
Anxa7	0.0184663	0.371803	0.651	0.466	1
Arhgef40	0.0185139	0.425317	0.706	0.603	1
Gatm	0.0189437	0.352644	0.248	0.11	1
Socs1	0.0190883	0.398064	0.633	0.438	1
Tecpr1	0.0193223	0.290762	0.211	0.068	1
3830406C13Rik	0.0193324	0.436065	0.505	0.329	1
Tax1bp1	0.0195028	0.400973	0.936	0.863	1
Rgs2	0.019626	-0.507967	0.22	0.397	1
Zranb1	0.0197727	0.345203	0.385	0.233	1
Nol7	0.0197832	0.363592	0.798	0.63	1
Ccl22	0.0198344	-0.572516	0.881	0.918	1
1110038F14Rik	0.0198944	0.444457	0.541	0.37	1
Rps27a	0.0198999	-0.410311	0.982	0.973	1
Ifi211	0.0202242	-0.393068	0.156	0.329	1
Zfp322a	0.0202598	0.351981	0.248	0.11	1
Isoc1	0.0205386	0.252834	0.431	0.233	1
Vsir	0.0207065	0.292584	0.193	0.068	1
Scand1	0.02132	0.30917	0.936	0.822	1
Tax1bp3	0.0214304	-0.349197	0.404	0.548	1
Dpm3	0.021445	0.295875	0.422	0.233	1
Pik3r6	0.0215436	0.349599	0.385	0.205	1
Pvr	0.0215834	0.561105	0.688	0.521	1
Mef2d	0.0217625	-0.313466	0.284	0.479	1
Rftn1	0.0217658	0.264319	0.89	0.753	1
Rac1	0.0221969	0.27347	0.963	0.877	1
Chka	0.0225048	0.377991	0.642	0.438	1
Psma3	0.0226629	0.313894	0.862	0.795	1
H2-Eb1	0.0229781	-0.5013	0.872	0.822	1
Rps13	0.0230397	-0.324612	0.954	0.986	1
Clic4	0.0231394	0.40797	0.963	0.932	1
Rpl37	0.0235817	-0.360078	0.982	1	1
Lsm3	0.0236461	0.271174	0.532	0.329	1
Sp140	0.0239388	0.386593	0.927	0.863	1
Prkx	0.0240063	0.334136	0.394	0.205	1
Pfkfb3	0.0240354	0.535588	0.908	0.849	1
Tbk1	0.0242568	0.266027	0.422	0.233	1
Tyrobp	0.0242605	-0.294587	0.862	0.877	1
Mrpl52	0.0246094	-0.360878	0.486	0.63	1
Hnrnph3	0.0248877	0.320173	0.459	0.274	1
Agap1	0.0249646	-0.329507	0.138	0.301	1
Crip1	0.0250772	0.326458	1	0.986	1
Trip12	0.0251233	0.296324	0.624	0.452	1
Bcl2a1b	0.0253214	-0.266933	0.963	0.945	1
Sfmbt1	0.0256066	-0.35012	0.275	0.219	1
Ppa1	0.0257859	0.294755	0.358	0.178	1
Tmed3	0.0257882	0.304445	0.486	0.301	1
Cdk4	0.0259032	0.279704	0.266	0.123	1
Cd2	0.0260823	0.264383	0.101	0.014	1
Srp14	0.0261117	0.391856	0.734	0.63	1
Acsl5	0.0261914	0.297616	0.394	0.26	1
Il12rb2	0.0265144	0.319979	0.321	0.151	1
Cacna1d	0.0268066	-0.25957	0.083	0.192	1
Tpd52	0.0272378	0.337161	0.431	0.288	1
Ctla4	0.0274955	0.318216	0.101	0.014	1
Hnrnpul2	0.0278361	0.333986	0.734	0.548	1
Uchl3	0.0281415	0.254111	0.339	0.164	1
Ly6i	0.0283165	0.461023	0.284	0.123	1
Micu2	0.0283229	0.339924	0.495	0.315	1
Phf13	0.0290978	-0.253073	0.064	0.164	1
Cndp2	0.029926	0.265974	0.339	0.219	1
Rwdd1	0.0299321	0.285452	0.486	0.301	1
Zfp36	0.0299481	-0.314326	0.936	1	1
Igsf8	0.030064	0.326888	0.404	0.219	1
Casp6	0.0300664	0.289615	0.284	0.123	1
Psmc2	0.0301239	0.268447	0.651	0.616	1
Gm2000	0.0301721	-0.254969	0.376	0.397	1
Dock11	0.0304259	0.331543	0.477	0.356	1
Uqcc3	0.0304695	0.253269	0.486	0.301	1
Dennd4a	0.0305023	-0.288115	0.807	0.904	1
Rab7	0.0305678	0.251068	0.872	0.767	1
Tuba1b	0.0305982	0.264931	0.927	0.849	1
Vps37b	0.0307285	-0.474781	0.239	0.342	1
Gpr157	0.0307996	-0.316377	0.193	0.342	1
Cystm1	0.0310864	-0.350864	0.055	0.178	1
Cd24a	0.0314015	0.387387	0.266	0.151	1
Txn1	0.0317246	0.36752	0.982	0.973	1
C1qbp	0.0317393	0.274162	0.33	0.192	1
Ppp4r2	0.0319316	-0.321268	0.743	0.726	1
Rap2a	0.0320535	-0.253118	0.78	0.753	1
Nr4a3	0.0321066	-0.537035	0.615	0.767	1
Flvcr1	0.0321281	0.263926	0.385	0.205	1
Lnx2	0.0323017	-0.276086	0.064	0.178	1
Fosb	0.0328129	-0.415749	0.477	0.671	1
Net1	0.0328515	0.277508	0.917	0.795	1
A530032D15Rik	0.0329858	0.423351	0.505	0.329	1
Tcp1	0.0334483	0.334217	0.771	0.616	1
Dennd3	0.033456	0.318194	0.275	0.137	1
Kpna3	0.0334967	0.283048	0.743	0.562	1
Rnf115	0.0335865	0.376723	0.835	0.712	1
Trpv2	0.0336375	0.269793	0.321	0.178	1
Rab20	0.0336609	-0.290169	0.128	0.26	1
Psma7	0.0337421	0.285459	0.954	0.863	1
Tdrd7	0.0348247	0.284327	0.477	0.288	1
Rasgrp4	0.0350185	0.250343	0.193	0.068	1
Hist1h2ap	0.0351953	-0.267151	0.083	0.164	1
Dnaja1	0.0360918	-0.366463	0.817	0.781	1
Sh3pxd2a	0.036193	0.346087	0.376	0.205	1
Nrros	0.0361939	-0.43119	0.367	0.438	1
Pptc7	0.0364262	-0.278461	0.275	0.356	1
Ccdc88a	0.0367145	-0.390251	0.881	0.918	1
Cyfip1	0.0370348	0.319605	0.798	0.74	1
Ubash3b	0.0371206	0.256124	0.615	0.425	1
Rel	0.0373855	-0.262155	1	0.986	1
Rap2b	0.0374241	-0.277998	0.862	0.808	1
Gpx4	0.037598	0.346013	0.963	0.877	1
Scin	0.0382645	0.475968	0.505	0.315	1
Creb5	0.0384633	-0.55446	0.294	0.479	1
Ly6c2	0.0384689	0.30019	0.128	0.027	1
Kdm4a	0.0392537	-0.528703	0.486	0.548	1
Odc1	0.0392792	0.31251	0.413	0.247	1
Ptov1	0.039332	0.292294	0.486	0.315	1
H2aj	0.0393602	0.319087	0.688	0.644	1
Banf1	0.0394884	0.329386	0.67	0.548	1
Rps19	0.0396419	-0.266811	0.982	1	1
Cox7a2	0.0398716	-0.34789	0.789	0.863	1
Sirt1	0.0401745	-0.265289	0.229	0.233	1
Osbpl9	0.0403966	0.289678	0.477	0.301	1
Il1b	0.0404503	-1.06258	0.679	0.712	1
Fxyd5	0.0406512	0.305859	0.752	0.575	1
Cab39	0.0406513	-0.335546	0.459	0.534	1
Spag7	0.0409695	0.275975	0.624	0.493	1
Reep5	0.0412715	0.28871	0.706	0.616	1
B3gnt5	0.0412979	0.43655	0.688	0.521	1
Brd1	0.0414928	-0.311041	0.514	0.699	1
Zbtb38	0.0417083	0.409874	0.294	0.233	1
Neurl3	0.0420391	-0.58171	0.22	0.356	1
Ilrun	0.0422958	0.275494	0.761	0.589	1
Fis1	0.0423696	0.293296	0.881	0.808	1
Aars	0.0424013	0.262013	0.367	0.205	1
Svbp	0.0434128	0.26445	0.44	0.37	1
Supt16	0.0434819	0.319071	0.514	0.342	1
Arg2	0.0434915	0.411769	0.266	0.137	1
Dcun1d5	0.0436236	-0.329844	0.495	0.644	1
Trpc4ap	0.0437562	0.369512	0.697	0.562	1
Lsm6	0.0438469	0.264976	0.486	0.315	1
Exoc3l4	0.0441873	0.341802	0.413	0.26	1
Pik3cb	0.0447774	0.262282	0.275	0.137	1
D130040H23Rik	0.0454208	0.325434	0.239	0.11	1
Ncf4	0.0454274	0.272838	0.349	0.192	1
Rad21	0.0456935	0.32144	0.624	0.534	1
Supt4a	0.0457652	-0.318435	0.844	0.904	1
Rnaset2a	0.0458118	-0.339867	0.835	0.849	1
Zkscan3	0.0462875	-0.357344	0.404	0.575	1
Tbc1d15	0.0463796	-0.335907	0.596	0.671	1
Vdr	0.0468812	0.486831	0.642	0.521	1
Prkar2b	0.0472582	-0.287855	0.11	0.178	1
Khnyn	0.0473125	0.264682	0.486	0.315	1
Cd74	0.0478066	-0.511279	0.982	1	1
Gmfb	0.047815	0.26882	0.339	0.247	1
Asap1	0.048425	-0.368929	0.514	0.671	1
Vegfa	0.0487523	-0.266861	0.11	0.096	1
Wdr45b	0.048762	-0.271349	0.239	0.397	1
Mllt10	0.04886	-0.255957	0.468	0.479	1
Ppp2r5c	0.0488945	-0.300035	0.422	0.534	1
Klhl24	0.0490415	-0.29285	0.339	0.521	1
Arl1	0.0494365	0.306329	0.606	0.507	1
Gpx1	0.0503198	-0.438986	0.826	0.89	1
Lamp1	0.050608	0.275629	0.982	0.959	1
Mt2	0.0511568	-0.495156	0.092	0.164	1
Lcorl	0.0515608	-0.25517	0.128	0.26	1
Set	0.0521484	0.318734	0.881	0.781	1
H1f2	0.0526446	-0.415687	0.303	0.438	1
Xpo1	0.052646	0.307027	0.477	0.315	1
Ift57	0.0528185	0.359584	0.651	0.507	1
Etnk1	0.0539281	0.368444	0.853	0.781	1
Cd200	0.0542697	0.310014	0.908	0.808	1
Pdcd1lg2	0.0545761	0.472353	0.67	0.534	1
Slc7a11	0.0546945	-0.437498	0.321	0.493	1
Med11	0.0559461	0.266307	0.606	0.425	1
Dnah2	0.0561418	-0.281764	0.092	0.164	1
Ehd1	0.0563504	0.270902	0.853	0.712	1
Cd1d1	0.0568964	0.515486	0.55	0.397	1
Fut8	0.0577346	0.297218	0.459	0.288	1
Pbx1	0.0583616	0.293611	0.22	0.11	1
Plekho1	0.0597705	-0.267995	0.67	0.795	1
Hook2	0.0599212	-0.345795	0.11	0.205	1
Vwa5a	0.0600388	0.277381	0.899	0.781	1
Ifi203	0.060303	0.299727	0.257	0.26	1
Ube2l6	0.060501	0.40011	0.789	0.726	1
Ankib1	0.060762	0.306832	0.495	0.329	1
Eif2s2	0.060783	0.33182	0.844	0.781	1
Fam219a	0.0608418	-0.295207	0.092	0.205	1
Hfe	0.0609033	-0.286964	0.156	0.301	1
Trbc1	0.061596	0.447555	0.119	0.027	1
Itga4	0.062381	-0.300748	0.991	0.973	1
Tgtp1	0.0626575	0.33711	0.275	0.137	1
Slamf7	0.0629467	0.417121	0.798	0.712	1
Gngt2	0.0631869	-0.373283	0.505	0.658	1
Ythdf2	0.0633149	0.303625	0.596	0.493	1
Car2	0.0633773	-0.355582	0.183	0.301	1
Traf7	0.0633938	0.283604	0.349	0.219	1
Nrp2	0.0636562	0.291357	0.431	0.315	1
Basp1	0.0637551	0.250565	0.982	1	1
Otud1	0.0640738	-0.306542	0.119	0.205	1
Oasl2	0.0648422	-0.34704	0.211	0.37	1
Atp5b	0.0650255	0.274418	0.972	0.918	1
Tespa1	0.0652622	-0.29764	0.055	0.151	1
Mien1	0.0653345	0.296416	0.624	0.479	1
Clasp1	0.06534	0.28492	0.468	0.37	1
Cd40	0.0655489	0.428061	0.826	0.685	1
Ppp2ca	0.0659915	0.25041	0.872	0.753	1
Ddt	0.0676446	0.467144	0.615	0.507	1
Guk1	0.0678571	0.266091	0.44	0.315	1
Plagl2	0.0678731	0.282039	0.477	0.315	1
Fyn	0.0691966	0.308463	0.807	0.685	1
Ncoa7	0.0695246	-0.360928	0.752	0.877	1
Nsfl1c	0.0699535	0.261945	0.486	0.397	1
Vgll4	0.0706338	0.258314	0.514	0.342	1
Immt	0.0706401	-0.31349	0.303	0.411	1
Btg1	0.0708036	-0.306993	0.991	1	1
Furin	0.0716083	-0.258327	0.193	0.274	1
Ndufs6	0.07209	0.339454	0.661	0.562	1
Il18bp	0.0726245	0.262606	0.541	0.37	1
Cxcl10	0.0728039	0.610722	0.376	0.219	1
Rps6ka3	0.0730124	-0.256675	0.22	0.274	1
Sec11c	0.0734554	0.279007	0.67	0.507	1
B4galnt1	0.0736286	-0.320747	0.606	0.699	1
Washc3	0.073734	0.251687	0.486	0.342	1
Stxbp2	0.0737549	0.274645	0.706	0.562	1
Pfkl	0.0744282	0.258509	0.321	0.205	1
Dnajc8	0.074578	0.267822	0.844	0.726	1
1700025G04Rik	0.0765802	-0.267035	0.138	0.274	1
Zbtb20	0.0766176	0.39707	0.523	0.356	1
Dnajb2	0.0786125	0.27469	0.495	0.329	1
Marcksl1	0.0789022	0.389354	0.982	0.973	1
Baz1a	0.0794391	0.260284	0.78	0.767	1
Dnajb1	0.07983	-0.284213	0.495	0.493	1
Stat3	0.0801027	0.267041	0.982	0.932	1
Hsp90ab1	0.0820008	0.251913	0.982	0.986	1
Ifitm2	0.082192	-0.548788	0.688	0.712	1
Map1lc3b	0.0821944	0.301902	0.789	0.712	1
Rgs1	0.08263	-0.36383	0.982	0.945	1
Gtpbp1	0.0826839	0.262253	0.615	0.493	1
Smarcc2	0.0828876	0.296597	0.413	0.26	1
Ifi27l2a	0.083289	0.499566	0.807	0.699	1
Usp16	0.0844729	-0.264705	0.275	0.342	1
Trac	0.0845804	0.37415	0.11	0.041	1
Ifit3	0.0847494	-0.566315	0.092	0.11	1
Cmtm6	0.0848774	0.274103	0.606	0.438	1
Stx12	0.0851354	0.373547	0.578	0.479	1
Psap	0.0853759	0.30141	0.899	0.822	1
Runx1	0.0859145	-0.388647	0.174	0.274	1
Il1r2	0.0859791	-0.445303	0.174	0.315	1
Commd3	0.0861242	0.261219	0.661	0.548	1
Fuz	0.086169	0.329207	0.22	0.11	1
Tnrc18	0.0868351	-0.376051	0.505	0.63	1
Ctsc	0.0871329	0.487716	0.587	0.507	1
Zfp445	0.0871415	-0.317056	0.349	0.479	1
Tmsb10	0.0877304	0.325242	0.982	0.986	1
Mbtps1	0.0881074	0.251969	0.385	0.233	1
Dtd1	0.0882092	0.257172	0.266	0.137	1
Bbip1	0.0885834	0.262117	0.606	0.452	1
Lmo4	0.0888812	-0.347547	0.266	0.356	1
Sdha	0.0889703	0.288804	0.596	0.438	1
Etv3	0.0892442	-0.39818	0.982	0.973	1
Acadm	0.0901967	-0.353863	0.367	0.466	1
Pik3cg	0.0902323	0.3139	0.477	0.342	1
Phf3	0.0903772	0.266387	0.771	0.671	1
Ears2	0.0904657	0.321341	0.248	0.123	1
Pml	0.0909336	0.313505	0.303	0.192	1
Cycs	0.0910152	0.2507	0.615	0.466	1
Ppp1cb	0.0916289	-0.284394	0.624	0.712	1
Emp3	0.0918032	0.258763	0.56	0.397	1
Kmt2e	0.0918474	-0.32487	0.587	0.712	1
Hook3	0.0920393	0.318861	0.431	0.37	1
Snrpb	0.0929139	-0.286428	0.752	0.795	1
Nsd1	0.093622	0.372388	0.734	0.658	1
Epsti1	0.0936767	0.276532	0.927	0.918	1
Icam1	0.0946976	0.359841	0.927	0.918	1
Dnase1l3	0.0964052	0.433329	0.385	0.26	1
Luc7l	0.0966189	-0.293983	0.358	0.274	1
4932438A13Rik	0.0967719	0.264372	0.312	0.247	1
Aimp1	0.0979032	-0.300978	0.532	0.603	1
Cyp4f18	0.0982219	-0.253639	0.083	0.192	1
Serpinb9	0.0997212	0.296254	0.963	0.89	1
Flnb	0.101335	0.285045	0.413	0.301	1
Igfbp4	0.101933	0.544967	0.22	0.11	1
Colgalt1	0.102436	-0.32421	0.358	0.466	1
Arl6ip1	0.102765	0.283583	0.817	0.767	1
Adam17	0.103159	-0.250906	0.284	0.425	1
Skil	0.103207	-0.343868	0.817	0.89	1
Rp2	0.103557	0.272348	0.486	0.411	1
Ensa	0.103611	-0.274292	0.688	0.74	1
Psmd8	0.103704	0.254852	0.826	0.726	1
Lrp10	0.103879	-0.291495	0.477	0.603	1
Tbc1d13	0.104262	-0.254109	0.156	0.247	1
Rbbp8	0.104272	0.359766	0.771	0.699	1
Arhgap45	0.1049	0.291054	0.78	0.671	1
Nktr	0.105162	-0.403558	0.688	0.712	1
Hsp90b1	0.105462	0.288713	0.679	0.534	1
Vmp1	0.105725	-0.303531	0.294	0.425	1
Rnaseh2b	0.106055	0.303992	0.514	0.384	1
Gm4951	0.107186	0.266072	0.211	0.096	1
Prdx2	0.10738	-0.296086	0.578	0.712	1
Chmp2b	0.107485	-0.257712	0.294	0.397	1
Mt1	0.107956	-1.15076	0.321	0.384	1
Slc20a1	0.111311	0.27341	0.303	0.178	1
Rbpms	0.112606	0.277418	0.541	0.397	1
Nupr1	0.113196	0.324701	0.303	0.233	1
Rac2	0.113425	0.32652	0.33	0.288	1
Pim1	0.114068	-0.253985	0.963	0.973	1
Atf4	0.114158	-0.316629	0.734	0.795	1
Pmaip1	0.114166	-0.296533	0.624	0.685	1
Lilrb4a	0.114346	-0.311789	0.101	0.178	1
Synpo2	0.114451	0.339678	0.376	0.233	1
Ahr	0.114886	-0.342106	0.284	0.425	1
Msrb1	0.115837	-0.307637	0.459	0.589	1
Rexo1	0.115984	0.281145	0.33	0.233	1
Tctex1d2	0.116084	-0.314501	0.55	0.671	1
Nr2f6	0.116902	-0.27246	0.22	0.26	1
Ptdss2	0.117002	0.250018	0.349	0.233	1
Il2ra	0.11826	0.406107	0.716	0.644	1
C130026I21Rik	0.121119	0.313353	0.495	0.384	1
mt-Nd4	0.121232	0.270704	0.945	0.932	1
Tbca	0.12157	0.25911	0.862	0.781	1
Cntrl	0.121769	0.355091	0.624	0.479	1
Prcp	0.122006	-0.257752	0.596	0.712	1
Pggt1b	0.122181	0.368795	0.468	0.342	1
Sel1l	0.122758	-0.288485	0.413	0.534	1
Rufy3	0.124082	0.25088	0.431	0.356	1
Tnfaip2	0.124943	0.390551	0.514	0.37	1
Aif1	0.126313	0.280793	0.459	0.479	1
Casp4	0.126876	0.329403	0.541	0.493	1
Park7	0.127206	0.262257	0.78	0.74	1
Lcor	0.127209	-0.326335	0.312	0.315	1
Cxcr4	0.12731	-0.354171	0.349	0.438	1
Lpcat1	0.128665	-0.289808	0.477	0.534	1
Eif3g	0.130586	0.257254	0.624	0.521	1
Zfp36l2	0.130589	-0.372911	0.266	0.315	1
Ube2r2	0.131086	-0.272735	0.587	0.589	1
Nfkbia	0.131412	0.266589	0.982	1	1
Rad50	0.131581	0.285119	0.394	0.315	1
Hdlbp	0.132908	-0.250591	0.468	0.589	1
Eno3	0.133183	0.310551	0.633	0.644	1
Arfgef1	0.133382	0.269138	0.606	0.466	1
Usp15	0.134722	0.299376	0.587	0.452	1
Fndc3a	0.136966	0.350289	0.477	0.342	1
Polr1d	0.138102	-0.283762	0.771	0.808	1
Eva1b	0.138891	-0.335375	0.339	0.438	1
Gnptab	0.139108	0.270907	0.706	0.589	1
Avpi1	0.140222	-0.27036	0.725	0.712	1
Napsa	0.141641	0.299237	0.817	0.699	1
Dmxl1	0.143101	0.266633	0.349	0.219	1
Prdx6	0.143855	-0.302554	0.33	0.438	1
Acbd3	0.145368	-0.305189	0.321	0.452	1
Trim24	0.145465	-0.278596	0.321	0.37	1
Ehbp1l1	0.145764	-0.298863	0.569	0.644	1
Tnfrsf9	0.147847	-0.371482	0.431	0.521	1
Polr2e	0.150025	-0.268251	0.624	0.671	1
Wfdc17	0.150801	-0.43043	0.101	0.178	1
Sfpq	0.151951	-0.251509	0.872	0.904	1
Dpf2	0.152337	-0.322165	0.459	0.562	1
Tmem131l	0.153991	-0.285345	0.789	0.836	1
Angel2	0.155093	0.315862	0.495	0.356	1
Gpr183	0.155163	-0.414806	0.376	0.521	1
Ran	0.155936	0.256077	0.78	0.74	1
Ldlr	0.156507	-0.303695	0.486	0.548	1
Bcas2	0.156996	-0.285482	0.349	0.438	1
Parp4	0.157195	0.253547	0.431	0.342	1
Isg15	0.157324	0.565303	0.725	0.685	1
Eif4g1	0.159831	-0.258807	0.468	0.521	1
Glrx	0.162288	0.251689	0.266	0.247	1
Mfap3	0.165916	0.257443	0.193	0.096	1
Scimp	0.168653	0.363056	0.128	0.055	1
Atp11b	0.170119	-0.303518	0.514	0.575	1
Icosl	0.170478	-0.355591	0.367	0.507	1
Fth1	0.170984	-0.45989	0.991	1	1
Uba7	0.172793	0.252744	0.606	0.466	1
Idi1	0.173874	-0.376362	0.404	0.507	1
Add3	0.174197	0.256549	0.321	0.219	1
Slfn2	0.174625	0.325976	0.615	0.616	1
Mllt6	0.175562	-0.279716	0.642	0.699	1
Ybx3	0.175653	0.268738	0.459	0.342	1
Laptm4b	0.176857	-0.305507	0.303	0.301	1
Ly6e	0.178465	0.386133	0.523	0.384	1
Ly96	0.178527	0.269946	0.339	0.233	1
Prr14l	0.179547	0.271649	0.211	0.137	1
Gbp4	0.18116	0.312809	0.376	0.247	1
Ptpn1	0.182049	0.257134	0.743	0.753	1
Lilr4b	0.182257	-0.380945	0.183	0.274	1
Grk3	0.182382	-0.345595	0.936	0.918	1
Smg5	0.185908	-0.27772	0.266	0.301	1
Tmbim1	0.185915	-0.315962	0.367	0.479	1
Grasp	0.186386	0.306343	0.853	0.753	1
Trbc2	0.187707	0.276146	0.11	0.068	1
Cd44	0.188526	0.31508	0.321	0.219	1
Itpkb	0.189796	0.258665	0.413	0.288	1
Irf4	0.190763	-0.276146	0.229	0.288	1
Tspan33	0.191679	-0.27949	0.697	0.808	1
Dapp1	0.192477	-0.28403	0.853	0.877	1
Map4	0.196371	0.252531	0.807	0.712	1
Pkn2	0.199201	0.260121	0.587	0.548	1
Zfp950	0.201385	0.264621	0.11	0.041	1
Tubb2b	0.202223	0.298684	0.22	0.151	1
Sars	0.203591	0.250542	0.385	0.288	1
Apol7c	0.203749	-0.29099	0.11	0.055	1
Pdrg1	0.203958	-0.278443	0.385	0.493	1
Mier1	0.204303	-0.274841	0.651	0.712	1
Thy1	0.215511	0.277321	0.101	0.041	1
Mlf2	0.2157	0.257257	0.67	0.616	1
Auh	0.217264	0.259747	0.688	0.589	1
Paf1	0.220819	-0.27626	0.431	0.507	1
Nr4a1	0.221414	-0.318374	0.147	0.233	1
Trim25	0.222784	-0.290363	0.523	0.562	1
Lrif1	0.223857	0.278027	0.33	0.233	1
Papss2	0.226443	-0.25952	0.211	0.301	1
Srsf10	0.226455	-0.321723	0.45	0.562	1
Serpinb1a	0.232679	0.782017	0.165	0.082	1
Lyst	0.233739	-0.260494	0.349	0.384	1
Il2rg	0.233822	0.265688	0.853	0.767	1
Gca	0.238311	-0.252293	0.339	0.397	1
Atp6v0b	0.239322	-0.269992	0.807	0.795	1
Pde4d	0.242046	-0.268193	0.321	0.411	1
Cxcl2	0.24348	-0.516242	0.064	0.137	1
Cd3g	0.244016	0.381214	0.101	0.055	1
Nudt9	0.245482	0.258249	0.661	0.616	1
Osbpl3	0.246013	-0.273689	0.303	0.329	1
Traf6	0.247075	-0.250273	0.376	0.438	1
Prpf40a	0.252433	0.275449	0.697	0.671	1
Abracl	0.255239	0.250806	0.835	0.767	1
Clu	0.25832	-0.9086	0.156	0.247	1
F11r	0.263168	-0.261258	0.404	0.507	1
Sap130	0.263209	-0.26439	0.257	0.356	1
Irgm1	0.264173	0.301823	0.404	0.288	1
Tcf7	0.267842	0.338253	0.376	0.342	1
Pcmtd1	0.269185	0.288773	0.459	0.342	1
M6pr	0.273322	0.250916	0.835	0.795	1
Slc27a3	0.276253	-0.405186	0.459	0.562	1
Gm6377	0.283241	-0.258826	0.156	0.219	1
Slfn5	0.286422	0.405629	0.578	0.479	1
Ppdpf	0.286568	0.26423	0.771	0.699	1
Fnbp1	0.287935	-0.329627	0.725	0.726	1
Rilpl2	0.29334	0.279261	0.367	0.315	1
Cyp51	0.295148	-0.259742	0.266	0.329	1
Cd70	0.314867	0.257221	0.367	0.26	1
Ecpas	0.319824	-0.251912	0.312	0.356	1
Kcnq1ot1	0.32258	0.302982	0.248	0.164	1
Rc3h2	0.326836	-0.253124	0.422	0.534	1
Pop5	0.331458	-0.252448	0.147	0.233	1
Arhgap31	0.334162	-0.255749	0.725	0.795	1
Slc38a2	0.368918	-0.271319	0.945	0.945	1
Trim30a	0.369815	0.255758	0.651	0.548	1
Il12b	0.378828	-0.333351	0.376	0.466	1
Tnfrsf4	0.378886	0.282768	0.569	0.534	1
Csf2rb	0.380031	-0.286704	0.807	0.863	1
Rnase6	0.381559	0.279583	0.193	0.137	1
H2-M2	0.386267	0.25974	0.183	0.11	1
Il1rn	0.387518	0.412763	0.495	0.411	1
Spi1	0.390813	-0.292608	0.78	0.795	1
Fos	0.395642	-0.411759	0.633	0.685	1
Sfi1	0.396366	0.257325	0.321	0.247	1
Adap2	0.39932	0.262821	0.275	0.233	1
Jun	0.400508	-0.2801	0.899	0.877	1
Gm38394	0.434805	-0.27234	0.349	0.397	1
Srsf7	0.443477	-0.268897	0.826	0.877	1
Paxbp1	0.473277	-0.256751	0.532	0.616	1
C1qa	0.474481	0.255207	0.284	0.37	1
Chd2	0.476649	-0.280565	0.422	0.507	1
Tbc1d10b	0.479059	-0.250121	0.367	0.438	1
Tm4sf5	0.485828	0.534542	0.22	0.205	1
Ptgs2	0.495498	-0.278914	0.11	0.164	1
AC149090.1	0.505351	0.302151	0.688	0.685	1
Ifitm3	0.526601	-0.416997	0.725	0.753	1
Gch1	0.533311	0.265735	0.284	0.247	1
Cdkn1a	0.538772	0.285433	0.807	0.74	1
Bclaf3	0.548815	0.274338	0.33	0.288	1
Stxbp3	0.566085	0.27936	0.853	0.822	1
Timd4	0.5799	0.34035	0.22	0.205	1
Cast	0.580634	-0.277877	0.505	0.548	1
Ms4a4b	0.581221	0.250786	0.128	0.082	1
Hsp90aa1	0.596252	-0.283936	0.908	0.932	1
Neat1	0.650861	-0.321572	0.844	0.89	1
Fgfbp3	0.65418	-0.303214	0.202	0.26	1
Ms4a4c	0.796726	-0.412013	0.275	0.274	1

[truncated: 8 more sheets: Microglia, Neut, NK Cell, non-cMono, Nos2+ TAM, pDC, Stem-Like TIL, About]
