# Supplementary material for: Neuronal CaMKK2 promotes immunosuppression and checkpoint blockade resistance in glioblastoma
Source: Nat Commun. 2022 Oct 29;13:6483. doi: 10.1038/s41467-022-34175-y (PMC9617949; doi:10.1038/s41467-022-34175-y)
Supplement: Supplementary file 6 — Supplementary Dataset 3 [file 41467_2022_34175_MOESM6_ESM.xlsx]

## Sheet: About
General information	Conducted Analysis	Associated Figures	Sheet Nomenclature
This spreadsheet contains differentially expressed marker genes that were conserved between the identity class "genotype" (Wild Type and CaMKK2_KO) for the Tumor Infiltrating Lymphocytes (TILs) through the FindConservedMarkers function in Seurat. This function generated conserved gene markers for each cell type: CD8 TILs, T regs, Stem-like TILs, Effector CD4 T cells, Gamma-Delta TILs.	FindConservedMarkers()	Fig. 3a,b	Each sheet of this spreadsheet corresponds to a coresponds to a WT vs KO comparison for each cell type to see which genes were conserved. The rows of each sheet correspond to the identified gene markers and the columns contain statistical information (including p value, adj p value, avg log fold change, etc.)

## Sheet: 1_CD8_TIL
	WT_p_val	WT_avg_log2FC	WT_pct.1	WT_pct.2	WT_p_val_adj	Camkk2KO_p_val	Camkk2KO_avg_log2FC	Camkk2KO_pct.1	Camkk2KO_pct.2	Camkk2KO_p_val_adj	max_pval	minimump_p_val
Cd8a	9.39257e-123	2.80557	1	0.164	1.70015e-118	1.82608e-183	3.38591	0.986	0.074	3.30539e-179	9.39257e-123	3.65217e-183
Cd8b1	1.42295e-115	2.64482	1	0.188	2.57569e-111	3.39887e-163	3.06034	0.98	0.14	6.1523e-159	1.42295e-115	6.79774e-163
Klrd1	1.29421e-80	1.89884	0.967	0.322	2.34264e-76	2.03471e-105	1.86794	0.98	0.304	3.68302e-101	1.29421e-80	4.06941e-105
Klrk1	4.7125e-53	1.02815	0.889	0.225	8.53009e-49	1.2243e-100	1.42658	0.936	0.196	2.2161e-96	4.7125e-53	2.44859e-100
Klrc1	9.51911e-98	1.82617	0.921	0.107	1.72305e-93	1.19919e-98	1.46487	0.942	0.224	2.17066e-94	9.51911e-98	2.39839e-98
Cd244a	4.60491e-41	0.759583	0.575	0.099	8.33534e-37	2.11382e-92	0.989492	0.659	0.053	3.82623e-88	4.60491e-41	4.22764e-92
Klre1	2.71522e-57	1.35735	0.737	0.137	4.91483e-53	8.31741e-91	1.41007	0.786	0.136	1.50553e-86	2.71522e-57	1.66348e-90
Nkg7	1.87357e-90	1.89591	1	0.649	3.39136e-86	3.34531e-74	1.26986	1	0.737	6.05534e-70	3.34531e-74	3.74715e-90
Gm36723	1.45911e-84	1.75551	0.772	0.046	2.64113e-80	5.97494e-89	1.30832	0.798	0.139	1.08152e-84	1.45911e-84	1.19499e-88
Ctsw	2.29629e-50	1.0599	0.992	0.504	4.15651e-46	1.97577e-85	1.45221	0.986	0.542	3.57634e-81	2.29629e-50	3.95154e-85
Itga1	5.27953e-48	0.95006	0.615	0.083	9.55647e-44	1.5059e-82	1.12767	0.766	0.133	2.72583e-78	5.27953e-48	3.0118e-82
Cd4	9.32987e-41	-1.31511	0.003	0.399	1.6888e-36	3.92142e-80	-1.97918	0.02	0.675	7.09816e-76	9.32987e-41	7.84284e-80
Cd52	5.37723e-74	1.12384	1	0.938	9.73332e-70	9.23532e-79	1.08808	1	0.964	1.67169e-74	5.37723e-74	1.84706e-78
Maf	8.52744e-50	-3.01813	0.084	0.568	1.54355e-45	2.82512e-77	-3.03967	0.147	0.745	5.11375e-73	8.52744e-50	5.65024e-77
Cd3g	1.31373e-74	1.22459	1	0.858	2.37797e-70	1.17673e-49	0.765358	1	0.929	2.13e-45	1.17673e-49	2.62745e-74
Cxcr6	3.10979e-73	1.68585	0.932	0.292	5.62902e-69	1.11073e-29	0.57741	0.954	0.557	2.01054e-25	1.11073e-29	6.21957e-73
Itgb7	2.14001e-72	-2.00351	0.119	0.737	3.87362e-68	8.83944e-51	-1.50214	0.341	0.751	1.60003e-46	8.83944e-51	4.28001e-72
Jaml	7.04991e-33	0.747298	0.829	0.322	1.2761e-28	4.35605e-72	1.0695	0.89	0.287	7.88489e-68	7.04991e-33	8.71211e-72
AA467197	3.43522e-36	0.891475	0.683	0.196	6.21808e-32	7.31222e-71	1.04047	0.775	0.187	1.32358e-66	3.43522e-36	1.46244e-70
Tnfrsf4	3.97058e-23	-2.34227	0.352	0.566	7.18715e-19	3.79547e-70	-3.01642	0.22	0.724	6.87018e-66	3.97058e-23	7.59094e-70
Ctsd	2.96969e-56	1.06419	0.986	0.708	5.37544e-52	1.40464e-68	1.08915	0.997	0.764	2.54254e-64	2.96969e-56	2.80928e-68
Rps15a	6.37689e-68	0.776904	1	0.984	1.15428e-63	5.46767e-37	0.505454	1	0.977	9.89703e-33	5.46767e-37	1.27538e-67
Atp8b4	4.56629e-30	0.481873	0.564	0.131	8.26544e-26	3.47283e-65	0.723713	0.717	0.15	6.28616e-61	4.56629e-30	6.94565e-65
Prf1	8.17629e-60	1.61291	0.77	0.158	1.47999e-55	5.95367e-65	1.06961	0.861	0.275	1.07767e-60	8.17629e-60	1.19073e-64
Ugcg	6.95132e-43	0.951784	0.938	0.434	1.25826e-38	4.99249e-64	1.04298	0.965	0.506	9.03691e-60	6.95132e-43	9.98499e-64
Sema4a	1.67191e-37	0.661373	0.664	0.161	3.02632e-33	4.51647e-61	0.810691	0.772	0.213	8.17525e-57	1.67191e-37	9.03293e-61
Rpl32	5.83982e-49	0.623232	1	0.992	1.05706e-44	6.37528e-60	0.647354	1	0.976	1.15399e-55	5.83982e-49	1.27506e-59
Lrrk1	9.97347e-24	0.419482	0.477	0.118	1.8053e-19	3.49043e-57	0.563253	0.604	0.107	6.31803e-53	9.97347e-24	6.98086e-57
S100a6	7.36165e-53	1.38305	0.989	0.702	1.33253e-48	3.01979e-56	1.30551	0.965	0.789	5.46613e-52	7.36165e-53	6.03959e-56
Ctla2a	9.65815e-19	0.395968	0.924	0.603	1.74822e-14	1.24696e-55	1.05492	0.98	0.521	2.25712e-51	9.65815e-19	2.49391e-55
Magohb	2.22424e-28	0.437733	0.507	0.107	4.0261e-24	2.48061e-54	0.654719	0.621	0.151	4.49015e-50	2.22424e-28	4.96122e-54
Cst7	6.56279e-54	1.0874	0.889	0.357	1.18793e-49	1.534e-35	0.597838	0.913	0.495	2.77669e-31	1.534e-35	1.31256e-53
Wdr95	1.096e-32	0.551381	0.404	0.038	1.98387e-28	3.84029e-53	0.534949	0.413	0.033	6.95131e-49	1.096e-32	7.68058e-53
Rps11	8.08701e-47	0.608722	1	0.981	1.46383e-42	1.51913e-52	0.542196	1	0.98	2.74978e-48	8.08701e-47	3.03826e-52
Padi2	1.72296e-29	0.566871	0.745	0.263	3.11873e-25	2.73348e-52	0.681503	0.751	0.222	4.94787e-48	1.72296e-29	5.46696e-52
Ets1	2.27575e-19	-0.823067	0.959	0.941	4.11934e-15	4.65079e-52	-1.12397	0.974	0.97	8.4184e-48	2.27575e-19	9.30159e-52
Napsa	7.16229e-20	0.38244	0.333	0.059	1.29645e-15	3.17052e-51	0.674519	0.624	0.142	5.73895e-47	7.16229e-20	6.34103e-51
Ifitm1	4.64119e-44	3.19395	0.542	0.083	8.40101e-40	5.2921e-51	2.40401	0.665	0.234	9.57922e-47	4.64119e-44	1.05842e-50
Rps26	4.10342e-39	0.675549	1	0.946	7.4276e-35	1.41443e-50	0.67797	1	0.931	2.56026e-46	4.10342e-39	2.82886e-50
Rpl27	2.322e-50	0.538218	1	0.968	4.20306e-46	1.52755e-26	0.375012	1	0.97	2.76502e-22	1.52755e-26	4.64401e-50
Icos	1.94028e-18	-1.7555	0.618	0.681	3.51211e-14	2.60285e-50	-2.05644	0.636	0.814	4.71142e-46	1.94028e-18	5.2057e-50
Lat2	4.88826e-33	0.596284	0.564	0.126	8.84824e-29	2.65619e-50	0.65	0.743	0.222	4.80796e-46	4.88826e-33	5.31237e-50
Nr4a2	4.15338e-50	1.23129	0.726	0.158	7.51804e-46	1.10401e-34	0.704238	0.598	0.199	1.99837e-30	1.10401e-34	8.30677e-50
S100a4	1.59812e-49	1.30629	0.97	0.568	2.89275e-45	1.43955e-46	0.991061	0.988	0.761	2.60573e-42	1.43955e-46	3.19623e-49
Slamf7	1.12575e-22	0.403254	0.453	0.107	2.03771e-18	1.65445e-49	0.609638	0.616	0.136	2.99472e-45	1.12575e-22	3.3089e-49
Rpl41	1.3845e-35	0.49924	1	0.987	2.50609e-31	3.49725e-49	0.561766	1	0.968	6.33036e-45	1.3845e-35	6.99449e-49
Rpl28	2.34579e-30	0.578411	1	0.976	4.24612e-26	3.90392e-49	0.653292	1	0.973	7.06648e-45	2.34579e-30	7.80784e-49
Rpl37	1.00039e-48	0.582372	1	0.984	1.8108e-44	1.0377e-43	0.520213	1	0.956	1.87834e-39	1.0377e-43	2.00077e-48
Thy1	2.21742e-44	0.961752	0.984	0.643	4.01376e-40	2.10729e-48	0.789708	0.994	0.754	3.81441e-44	2.21742e-44	4.21458e-48
Dapk2	9.7027e-37	0.543557	0.461	0.048	1.75629e-32	4.03472e-48	0.506802	0.48	0.074	7.30324e-44	9.7027e-37	8.06943e-48
Frmd4a	1.2001e-30	0.479705	0.393	0.04	2.1723e-26	1.07199e-47	0.457216	0.436	0.053	1.94042e-43	1.2001e-30	2.14399e-47
Rpl3	1.41995e-40	0.577068	1	0.973	2.57025e-36	1.27875e-47	0.567415	1	0.955	2.31466e-43	1.41995e-40	2.55749e-47
Arsb	6.62317e-40	0.621079	0.602	0.115	1.19886e-35	1.89376e-47	0.604407	0.697	0.213	3.42789e-43	6.62317e-40	3.78752e-47
Tmsb4x	8.65305e-39	0.599274	1	1	1.56629e-34	2.1329e-47	0.607921	1	1	3.86076e-43	8.65305e-39	4.26579e-47
Ccnd2	2.61864e-47	-1.48551	0.623	0.871	4.74e-43	4.05232e-37	-1.18336	0.723	0.844	7.33511e-33	4.05232e-37	5.23728e-47
Trgc2	3.51133e-21	0.789118	0.42	0.11	6.35585e-17	4.0723e-47	0.968832	0.5	0.088	7.37127e-43	3.51133e-21	8.1446e-47
Ptpn6	6.60411e-47	1.10785	0.878	0.389	1.19541e-42	5.41309e-47	0.987866	0.873	0.471	9.79823e-43	6.60411e-47	1.08262e-46
Tnfrsf18	1.36595e-22	-1.19237	0.843	0.826	2.47251e-18	7.68907e-47	-1.64949	0.809	0.849	1.3918e-42	1.36595e-22	1.53781e-46
Rps8	4.84852e-23	0.443261	1	0.976	8.7763e-19	1.22822e-46	0.578294	1	0.986	2.22321e-42	4.84852e-23	2.45645e-46
Klrc2	3.76542e-33	0.601678	0.621	0.145	6.81579e-29	3.12033e-46	0.610475	0.671	0.175	5.6481e-42	3.76542e-33	6.24066e-46
Sh3bgrl3	1.99215e-21	0.516965	0.997	0.928	3.60599e-17	4.27792e-46	0.652832	1	0.941	7.74346e-42	1.99215e-21	8.55584e-46
Pim1	7.77651e-41	-1.80522	0.656	0.845	1.40763e-36	6.47951e-46	-1.61552	0.708	0.841	1.17286e-41	7.77651e-41	1.2959e-45
Cd53	1.60082e-22	-0.800372	0.881	0.893	2.89764e-18	2.36481e-45	-1.04027	0.882	0.897	4.28055e-41	1.60082e-22	4.72962e-45
St3gal6	8.86459e-16	0.305438	0.36	0.099	1.60458e-11	7.52122e-45	0.513506	0.532	0.103	1.36142e-40	8.86459e-16	1.50424e-44
Eef1a1	9.18891e-45	0.502359	1	1	1.66328e-40	5.52583e-38	0.414396	1	0.995	1.00023e-33	5.52583e-38	1.83778e-44
Adgrg5	2.5682e-14	0.281742	0.35	0.105	4.6487e-10	9.87707e-45	0.40717	0.46	0.066	1.78785e-40	2.5682e-14	1.97541e-44
Rora	2.58471e-21	-1.19833	0.195	0.466	4.67858e-17	1.00824e-44	-1.45356	0.179	0.6	1.82501e-40	2.58471e-21	2.01648e-44
Adgrg1	1.0623e-36	0.567278	0.377	0.008	1.92286e-32	9.04308e-44	0.39496	0.312	0.015	1.63689e-39	1.0623e-36	1.80862e-43
Zfp36l1	1.35193e-31	-1.63334	0.656	0.78	2.44714e-27	1.06402e-43	-1.74026	0.595	0.796	1.92598e-39	1.35193e-31	2.12804e-43
2900026A02Rik	5.81469e-19	0.423508	0.377	0.091	1.05252e-14	1.97465e-43	0.494789	0.454	0.074	3.57432e-39	5.81469e-19	3.94931e-43
Irf8	6.09228e-43	1.03805	0.789	0.284	1.10276e-38	1.4047e-37	0.693014	0.844	0.424	2.54264e-33	1.4047e-37	1.21846e-42
Dnajc15	2.37508e-09	0.307826	0.84	0.536	4.29914e-05	6.89825e-43	0.743268	0.908	0.483	1.24865e-38	2.37508e-09	1.37965e-42
Tm6sf1	1.36307e-18	0.486484	0.607	0.236	2.4673e-14	1.01743e-42	0.544403	0.725	0.236	1.84165e-38	1.36307e-18	2.03486e-42
Zyx	1.26848e-19	0.455264	0.878	0.48	2.29607e-15	1.63623e-42	0.711118	0.922	0.488	2.96174e-38	1.26848e-19	3.27246e-42
Lgals3	9.242e-22	0.815503	0.734	0.373	1.67289e-17	2.3465e-42	1.04267	0.855	0.397	4.2474e-38	9.242e-22	4.693e-42
AW112010	3.29969e-42	0.804797	0.995	0.898	5.97276e-38	2.00214e-23	0.413131	1	0.949	3.62406e-19	2.00214e-23	6.59937e-42
Nedd4	8.33978e-21	0.377313	0.48	0.131	1.50958e-16	5.79298e-42	0.464675	0.555	0.128	1.04859e-37	8.33978e-21	1.1586e-41
Rpl4	1.17599e-29	0.502068	1	0.962	2.12867e-25	5.92784e-42	0.541988	1	0.953	1.073e-37	1.17599e-29	1.18557e-41
Rpl7a	2.2573e-38	0.547881	1	0.952	4.08594e-34	1.22616e-41	0.521369	1	0.949	2.21946e-37	2.2573e-38	2.45231e-41
Runx3	1.18295e-24	0.664234	0.935	0.603	2.14126e-20	2.58545e-41	0.75696	0.954	0.603	4.67993e-37	1.18295e-24	5.17091e-41
Il7r	3.89733e-41	-1.8762	0.65	0.823	7.05456e-37	1.27603e-25	-1.68088	0.725	0.761	2.30975e-21	1.27603e-25	7.79467e-41
Ybx3	3.92565e-41	0.92044	0.835	0.359	7.10583e-37	7.87578e-36	0.672934	0.879	0.458	1.42559e-31	7.87578e-36	7.85131e-41
Foxp3	8.73465e-41	-2.05543	0.011	0.413	1.58106e-36	2.75817e-25	-1.37067	0.029	0.308	4.99257e-21	2.75817e-25	1.74693e-40
Rps18	1.57703e-32	0.504873	1	0.968	2.85458e-28	1.31269e-40	0.526516	1	0.973	2.37609e-36	1.57703e-32	2.62537e-40
Pdcd1	7.31e-40	0.87149	0.889	0.37	1.32318e-35	6.58724e-20	0.403193	0.873	0.5	1.19236e-15	6.58724e-20	1.462e-39
Gpd2	5.74653e-32	0.613066	0.526	0.107	1.04018e-27	9.77923e-40	0.532156	0.59	0.171	1.77014e-35	5.74653e-32	1.95585e-39
Efhd2	5.10845e-29	0.603032	0.875	0.434	9.24681e-25	1.17292e-39	0.692131	0.919	0.518	2.12311e-35	5.10845e-29	2.34584e-39
Rps2	1.38472e-27	0.51522	1	0.971	2.50649e-23	2.66772e-39	0.589339	1	0.956	4.82884e-35	1.38472e-27	5.33544e-39
Plek	2.07164e-37	0.748499	0.721	0.214	3.74987e-33	5.86677e-39	0.585201	0.772	0.295	1.06194e-34	2.07164e-37	1.17335e-38
Rpl10a	1.30715e-22	0.439753	1	0.962	2.36608e-18	6.07203e-39	0.540759	0.997	0.946	1.0991e-34	1.30715e-22	1.21441e-38
Id2	8.51409e-31	0.830378	0.984	0.713	1.54114e-26	1.08488e-38	0.814999	0.991	0.802	1.96375e-34	8.51409e-31	2.16977e-38
Rpl24	1.5772e-38	0.485802	1	0.984	2.85489e-34	8.14437e-17	0.304003	0.997	0.961	1.47421e-12	8.14437e-17	3.1544e-38
Cxcr4	1.77964e-38	-1.44993	0.136	0.544	3.22132e-34	4.81027e-29	-1.21862	0.069	0.39	8.70708e-25	4.81027e-29	3.55928e-38
Ier5l	3.0385e-38	1.12658	0.512	0.075	5.49999e-34	1.03269e-20	0.401989	0.318	0.088	1.86927e-16	1.03269e-20	6.077e-38
Sh2d2a	4.30565e-38	0.883583	0.949	0.651	7.79366e-34	5.58906e-10	0.261513	0.942	0.727	1.01168e-05	5.58906e-10	8.61131e-38
Litaf	6.23082e-38	0.664224	0.854	0.308	1.12784e-33	8.61202e-28	0.455128	0.809	0.391	1.55886e-23	8.61202e-28	1.24616e-37
Tmem163	4.06478e-31	0.51429	0.556	0.126	7.35766e-27	6.46452e-38	0.421977	0.561	0.15	1.17014e-33	4.06478e-31	1.2929e-37
Rpl13	5.66063e-18	0.318269	1	0.995	1.02463e-13	8.14409e-38	0.461168	1	0.986	1.47416e-33	5.66063e-18	1.62882e-37
Nek6	4.69614e-24	0.389562	0.358	0.051	8.50049e-20	9.57559e-38	0.398194	0.341	0.041	1.73328e-33	4.69614e-24	1.91512e-37
Ssh2	2.30919e-37	-1.36005	0.439	0.737	4.17986e-33	7.20826e-22	-1.00829	0.408	0.613	1.30477e-17	7.20826e-22	4.61838e-37
Gm26740	2.96555e-36	-1.29205	0.079	0.475	5.36794e-32	2.94426e-37	-1.22475	0.072	0.459	5.32941e-33	2.96555e-36	5.88853e-37
Samhd1	3.10005e-32	-1.50114	0.68	0.802	5.61139e-28	4.68084e-37	-1.4521	0.728	0.847	8.47278e-33	3.10005e-32	9.36168e-37
Glmn	6.78609e-17	0.329858	0.393	0.113	1.22835e-12	5.28276e-37	0.432354	0.552	0.148	9.56232e-33	6.78609e-17	1.05655e-36
Rpl11	6.63911e-37	0.443785	1	0.984	1.20175e-32	9.01055e-28	0.348656	1	0.991	1.631e-23	9.01055e-28	1.32782e-36
Cytip	7.32292e-27	-1.1862	0.802	0.85	1.32552e-22	9.431e-37	-1.07415	0.873	0.87	1.70711e-32	7.32292e-27	1.8862e-36
Hif1a	3.30503e-06	-0.803931	0.775	0.684	0.0598243	1.1797e-36	-1.40044	0.749	0.823	2.13538e-32	3.30503e-06	2.3594e-36
Rgs16	1.7418e-36	1.01883	0.672	0.193	3.15283e-32	1.41114e-18	0.468349	0.633	0.319	2.55431e-14	1.41114e-18	3.4836e-36
Chsy1	2.74112e-24	0.51137	0.602	0.212	4.96169e-20	1.74609e-36	0.610765	0.711	0.282	3.1606e-32	2.74112e-24	3.49218e-36
Ifngr1	1.90832e-36	-1.07863	0.97	0.946	3.45425e-32	4.48632e-31	-1.14164	0.974	0.929	8.12069e-27	4.48632e-31	3.81664e-36
Trgv2	2.45573e-15	0.412914	0.331	0.086	4.44512e-11	2.2443e-36	0.594568	0.408	0.073	4.0624e-32	2.45573e-15	4.48859e-36
Rpl23a	8.46588e-17	0.364249	1	0.936	1.53241e-12	2.35282e-36	0.514232	1	0.924	4.25883e-32	8.46588e-17	4.70563e-36
Izumo1r	1.15386e-30	-1.47562	0.092	0.44	2.08861e-26	3.09116e-36	-1.45419	0.101	0.474	5.59531e-32	1.15386e-30	6.18233e-36
Rack1	7.54738e-30	0.445463	1	0.979	1.36615e-25	6.82844e-36	0.455517	1	0.958	1.23602e-31	7.54738e-30	1.36569e-35
Rpl27a	7.51765e-36	0.449199	1	0.987	1.36077e-31	6.16875e-18	0.300527	1	0.982	1.11661e-13	6.16875e-18	1.50353e-35
Lef1	1.90766e-35	-1.03785	0.041	0.416	3.45305e-31	3.20499e-14	-0.597662	0.098	0.293	5.80136e-10	3.20499e-14	3.81532e-35
Sdf4	4.32953e-07	-1.06265	0.924	0.823	0.00783689	1.92771e-35	-1.48937	0.957	0.891	3.48935e-31	4.32953e-07	3.85543e-35
Cox4i1	4.16032e-35	0.586073	0.995	0.893	7.53059e-31	4.50166e-23	0.386061	1	0.899	8.14845e-19	4.50166e-23	8.32063e-35
Rps5	2.81352e-20	0.343655	1	0.973	5.09275e-16	9.04564e-35	0.436574	1	0.968	1.63735e-30	2.81352e-20	1.80913e-34
Klf2	1.008e-34	-1.99599	0.165	0.547	1.82458e-30	6.45205e-14	-1.51495	0.179	0.369	1.16789e-09	6.45205e-14	2.016e-34
Rpl6	2.14192e-30	0.42501	1	0.976	3.87708e-26	2.78172e-34	0.444965	1	0.958	5.03519e-30	2.14192e-30	5.56344e-34
Rpl26	1.39985e-28	0.430953	1	0.971	2.53388e-24	3.56207e-34	0.425695	0.997	0.956	6.44769e-30	1.39985e-28	7.12413e-34
Podnl1	4.24675e-07	-0.51957	0.087	0.204	0.00768704	3.92728e-34	-1.05141	0.124	0.485	7.10878e-30	4.24675e-07	7.85457e-34
Malat1	2.44044e-20	-0.880528	1	1	4.41744e-16	1.69436e-33	-1.07599	0.997	1	3.06697e-29	2.44044e-20	3.38873e-33
Gimap3	2.47224e-33	-1.07237	0.976	0.962	4.47501e-29	4.12534e-25	-0.872935	0.951	0.952	7.46729e-21	4.12534e-25	4.94449e-33
Styk1	7.26355e-18	0.385035	0.203	0.008	1.31477e-13	3.32716e-33	0.516698	0.303	0.036	6.02249e-29	7.26355e-18	6.65432e-33
Mef2a	6.78714e-15	0.273578	0.705	0.338	1.22854e-10	6.44059e-33	0.556274	0.789	0.363	1.16581e-28	6.78714e-15	1.28812e-32
Rpl39	6.76666e-33	0.491843	1	0.984	1.22483e-28	5.76673e-25	0.383632	1	0.97	1.04384e-20	5.76673e-25	1.35333e-32
Cd96	7.36602e-33	0.62121	0.713	0.228	1.33332e-28	6.20895e-26	0.338753	0.76	0.323	1.12388e-21	6.20895e-26	1.4732e-32
Septin11	2.2137e-18	0.460199	0.813	0.418	4.00701e-14	7.76245e-33	0.546899	0.832	0.402	1.40508e-28	2.2137e-18	1.55249e-32
Rps6	6.84084e-16	0.324625	1	0.965	1.23826e-11	9.24057e-33	0.453219	1	0.943	1.67263e-28	6.84084e-16	1.84811e-32
Ikzf2	6.63886e-28	-2.45226	0.691	0.748	1.2017e-23	1.34653e-32	-2.58662	0.572	0.707	2.43735e-28	6.63886e-28	2.69306e-32
Cd2	2.25184e-16	-1.04606	0.913	0.863	4.07605e-12	1.43111e-32	-0.958912	0.98	0.921	2.59046e-28	2.25184e-16	2.86222e-32
Bspry	7.37402e-18	0.330851	0.436	0.134	1.33477e-13	2.75952e-32	0.334923	0.514	0.142	4.99501e-28	7.37402e-18	5.51905e-32
Klrh1	1.79362e-22	1.46528	0.252	0.011	3.24663e-18	2.81446e-32	1.27792	0.292	0.035	5.09445e-28	1.79362e-22	5.62891e-32
B4galnt1	3.35662e-32	0.781351	0.905	0.547	6.07583e-28	1.43525e-21	0.496475	0.928	0.619	2.59794e-17	1.43525e-21	6.71325e-32
Cd5	0.000363885	-0.770051	0.618	0.552	1	3.39509e-32	-1.15579	0.578	0.731	6.14546e-28	0.000363885	6.79018e-32
Cox8a	8.28392e-32	0.576774	0.995	0.903	1.49947e-27	3.79938e-19	0.36098	1	0.915	6.87727e-15	3.79938e-19	1.65678e-31
Sell	9.95365e-32	-1.08005	0.008	0.332	1.80171e-27	3.65511e-19	-0.888416	0.026	0.245	6.61611e-15	3.65511e-19	1.99073e-31
Tspan32	7.13098e-22	-1.03561	0.192	0.472	1.29078e-17	1.15556e-31	-1.0985	0.254	0.577	2.09168e-27	7.13098e-22	2.31112e-31
Rpl35a	1.61201e-21	0.362924	1	0.992	2.9179e-17	1.4761e-31	0.430615	1	0.961	2.6719e-27	1.61201e-21	2.95221e-31
Rbm3	1.99901e-19	0.498985	1	0.912	3.6184e-15	1.47821e-31	0.621522	0.991	0.914	2.67571e-27	1.99901e-19	2.95642e-31
Eef2	1.65453e-31	0.502283	1	0.976	2.99487e-27	7.59166e-31	0.435471	1	0.965	1.37417e-26	7.59166e-31	3.30907e-31
Gzmk	1.4544e-21	0.476934	0.347	0.056	2.6326e-17	1.79989e-31	0.470906	0.329	0.048	3.25797e-27	1.4544e-21	3.59977e-31
S1pr1	2.09548e-31	-1.02051	0.011	0.335	3.79302e-27	7.3164e-21	-0.771481	0.012	0.24	1.32434e-16	7.3164e-21	4.19095e-31
Ifitm2	2.40005e-31	1.30035	0.648	0.228	4.34432e-27	4.1631e-18	0.473892	0.786	0.476	7.53562e-14	4.1631e-18	4.80009e-31
Rpl31	2.76137e-14	0.384687	0.995	0.874	4.99836e-10	2.83343e-31	0.530303	1	0.873	5.12879e-27	2.76137e-14	5.66686e-31
Adrb1	1.33697e-20	0.322881	0.217	0.003	2.42005e-16	3.20457e-31	0.313985	0.249	0.018	5.8006e-27	1.33697e-20	6.40915e-31
Atp5pb	1.61335e-18	0.439783	0.973	0.756	2.92033e-14	5.98887e-31	0.562075	0.986	0.787	1.08405e-26	1.61335e-18	1.19777e-30
Gapdh	6.04536e-31	0.807856	0.997	0.906	1.09427e-26	6.13345e-17	0.417393	0.997	0.946	1.11022e-12	6.13345e-17	1.20907e-30
Eif3h	6.77572e-31	0.578787	0.997	0.836	1.22647e-26	6.35379e-20	0.38468	0.997	0.864	1.1501e-15	6.35379e-20	1.35514e-30
Rpsa	3.04541e-21	0.415674	1	0.989	5.51249e-17	7.08199e-31	0.448931	1	0.988	1.28191e-26	3.04541e-21	1.4164e-30
Nhp2	6.33302e-12	0.323475	0.631	0.314	1.14634e-07	1.31561e-30	0.512695	0.734	0.313	2.38138e-26	6.33302e-12	2.63121e-30
Dusp1	1.12141e-14	-1.29845	0.729	0.783	2.02987e-10	1.36875e-30	-1.41154	0.694	0.828	2.47757e-26	1.12141e-14	2.73749e-30
Sub1	1.43294e-30	0.668656	0.992	0.794	2.59376e-26	3.086e-29	0.535052	0.991	0.853	5.58598e-25	3.086e-29	2.86588e-30
Txn1	3.95681e-21	0.557699	0.989	0.786	7.16222e-17	1.6567e-30	0.607243	0.997	0.813	2.9988e-26	3.95681e-21	3.3134e-30
Bola2	1.00148e-10	0.327211	0.859	0.539	1.81278e-06	1.79837e-30	0.574342	0.884	0.53	3.25523e-26	1.00148e-10	3.59674e-30
Timp2	1.68295e-24	-0.911458	0.095	0.394	3.04631e-20	2.03241e-30	-0.941868	0.066	0.4	3.67886e-26	1.68295e-24	4.06481e-30
Rps12	3.30654e-25	0.429835	1	0.981	5.98517e-21	2.58931e-30	0.435433	1	0.964	4.6869e-26	3.30654e-25	5.17861e-30
Cd3d	1.19064e-29	0.576875	1	0.882	2.15518e-25	3.48742e-16	0.357029	1	0.905	6.31259e-12	3.48742e-16	2.38129e-29
Rplp0	4.33275e-22	0.410241	1	0.976	7.84271e-18	2.15012e-29	0.452472	1	0.982	3.89192e-25	4.33275e-22	4.30023e-29
Cox5a	2.49259e-24	0.585853	0.962	0.716	4.51184e-20	2.52343e-29	0.562411	0.974	0.792	4.56766e-25	2.49259e-24	5.04686e-29
Tmem273	2.00395e-13	0.29492	0.247	0.051	3.62734e-09	3.77781e-29	0.366615	0.37	0.077	6.83822e-25	2.00395e-13	7.55563e-29
Tcf7	4.78703e-29	-1.14565	0.033	0.354	8.665e-25	4.6606e-19	-0.852227	0.009	0.218	8.43615e-15	4.6606e-19	9.57405e-29
Rcsd1	5.64194e-29	-1.08511	0.301	0.598	1.02125e-24	1.06596e-22	-0.878215	0.367	0.577	1.92949e-18	1.06596e-22	1.12839e-28
Nap1l1	6.6542e-29	0.761286	0.924	0.547	1.20448e-24	9.98271e-22	0.497982	0.928	0.654	1.80697e-17	9.98271e-22	1.33084e-28
Rpl8	2.46644e-11	0.257173	1	0.976	4.4645e-07	1.02525e-28	0.394965	1	0.977	1.85581e-24	2.46644e-11	2.05051e-28
Cox5b	1.0451e-18	0.478278	0.976	0.751	1.89173e-14	1.27104e-28	0.559876	0.977	0.776	2.30071e-24	1.0451e-18	2.54208e-28
Rpl36	1.75294e-23	0.368195	1	0.981	3.17301e-19	1.38988e-28	0.415434	1	0.952	2.51583e-24	1.75294e-23	2.77977e-28
Rpl35	1.53476e-15	0.381485	1	0.901	2.77806e-11	1.76494e-28	0.498746	0.997	0.887	3.19472e-24	1.53476e-15	3.52989e-28
Junb	3.75261e-12	-0.873077	0.94	0.917	6.79259e-08	1.79857e-28	-1.15199	0.925	0.932	3.25559e-24	3.75261e-12	3.59714e-28
Abcb9	1.26026e-26	0.644384	0.602	0.193	2.2812e-22	1.8438e-28	0.536658	0.665	0.281	3.33746e-24	1.26026e-26	3.6876e-28
Rps17	7.77606e-19	0.445909	0.997	0.909	1.40754e-14	2.69257e-28	0.551067	1	0.873	4.87383e-24	7.77606e-19	5.38515e-28
Naca	3.10549e-28	0.469836	1	0.946	5.62124e-24	1.34834e-15	0.322952	1	0.926	2.44062e-11	1.34834e-15	6.21097e-28
Cd3e	4.15974e-28	0.555682	1	0.912	7.52955e-24	2.79911e-18	0.365987	1	0.94	5.06667e-14	2.79911e-18	8.31948e-28
Rps13	8.99875e-28	0.369453	1	0.987	1.62886e-23	1.55853e-15	0.283959	1	0.979	2.8211e-11	1.55853e-15	1.79975e-27
Dgkh	1.32233e-27	0.536132	0.58	0.155	2.39355e-23	9.77641e-22	0.317201	0.618	0.257	1.76963e-17	9.77641e-22	2.64466e-27
Slamf6	4.35045e-24	-1.1384	0.06	0.351	7.87476e-20	1.69714e-27	-1.1325	0.038	0.338	3.07199e-23	4.35045e-24	3.39427e-27
Nfkbia	1.04754e-13	-1.1932	0.713	0.759	1.89615e-09	2.01464e-27	-1.28787	0.595	0.769	3.6467e-23	1.04754e-13	4.02928e-27
Ech1	2.0624e-27	0.568652	0.843	0.41	3.73315e-23	1.07034e-16	0.378707	0.853	0.527	1.93742e-12	1.07034e-16	4.1248e-27
Gem	1.30034e-18	0.290741	0.455	0.137	2.35374e-14	2.32664e-27	0.447318	0.532	0.175	4.21145e-23	1.30034e-18	4.65328e-27
Ly6e	2.5112e-27	-0.84804	0.984	0.962	4.54552e-23	2.43174e-18	-0.613903	0.997	0.98	4.40169e-14	2.43174e-18	5.02239e-27
Havcr2	5.4632e-24	0.444562	0.572	0.177	9.88894e-20	4.73133e-27	0.493795	0.624	0.246	8.56417e-23	5.4632e-24	9.46265e-27
Rps3a1	1.34036e-16	0.322922	1	0.989	2.42619e-12	6.34165e-27	0.379619	1	0.977	1.1479e-22	1.34036e-16	1.26833e-26
Ass1	3.4817e-26	-1.2125	0.13	0.44	6.30222e-22	7.86954e-27	-1.05181	0.121	0.417	1.42447e-22	3.4817e-26	1.57391e-26
Rps28	1.74061e-15	0.328142	1	0.979	3.15068e-11	1.20239e-26	0.410774	1	0.943	2.17645e-22	1.74061e-15	2.40478e-26
Gm10076	1.21799e-13	0.381225	0.962	0.756	2.20469e-09	2.02393e-26	0.534127	0.968	0.695	3.66351e-22	1.21799e-13	4.04785e-26
Gng2	3.66198e-15	0.353268	0.921	0.563	6.62855e-11	2.93947e-26	0.554297	0.934	0.624	5.32074e-22	3.66198e-15	5.87895e-26
Plscr1	3.01818e-26	0.546485	0.631	0.217	5.4632e-22	9.31803e-22	0.323931	0.627	0.272	1.68666e-17	9.31803e-22	6.03635e-26
Ppp3cc	4.58098e-14	0.324774	0.659	0.306	8.29204e-10	5.49618e-26	0.441736	0.772	0.372	9.94864e-22	4.58098e-14	1.09924e-25
Chn2	1.31153e-13	0.29265	0.249	0.051	2.37399e-09	8.27524e-26	0.378136	0.379	0.097	1.4979e-21	1.31153e-13	1.65505e-25
Rpl23	1.53989e-23	0.350294	1	0.995	2.78736e-19	8.80369e-26	0.343224	1	0.991	1.59356e-21	1.53989e-23	1.76074e-25
Hcst	9.08282e-26	0.692161	0.992	0.826	1.64408e-21	3.85228e-19	0.530514	0.988	0.82	6.973e-15	3.85228e-19	1.81656e-25
Plac8	2.8375e-20	0.565199	0.856	0.496	5.13616e-16	9.12453e-26	0.507846	0.879	0.509	1.65163e-21	2.8375e-20	1.82491e-25
Mrpl54	2.05838e-15	0.365905	0.707	0.346	3.72587e-11	1.13737e-25	0.456035	0.85	0.458	2.05875e-21	2.05838e-15	2.27474e-25
F2r	1.05188e-16	0.296767	0.526	0.188	1.90402e-12	3.90614e-25	0.322445	0.694	0.289	7.07051e-21	1.05188e-16	7.81228e-25
Rpl38	4.38373e-16	0.298808	1	0.96	7.93499e-12	6.31098e-25	0.374012	1	0.953	1.14235e-20	4.38373e-16	1.2622e-24
Srgap3	9.00275e-25	0.378415	0.401	0.067	1.62959e-20	9.50789e-22	0.250331	0.431	0.133	1.72102e-17	9.50789e-22	1.80055e-24
Nfkbiz	1.12273e-14	-1.13798	0.314	0.499	2.03225e-10	9.17226e-25	-1.08338	0.249	0.523	1.66027e-20	1.12273e-14	1.83445e-24
Chst12	1.98833e-21	0.331316	0.561	0.172	3.59908e-17	2.44765e-24	0.331108	0.546	0.202	4.4305e-20	1.98833e-21	4.8953e-24
Pgls	3.88488e-24	0.541956	0.9	0.515	7.03202e-20	1.36357e-22	0.473115	0.902	0.565	2.46821e-18	1.36357e-22	7.76975e-24
Atp5e	4.90005e-23	0.431255	1	0.89	8.86958e-19	5.05924e-24	0.427099	0.997	0.872	9.15774e-20	4.90005e-23	1.01185e-23
Sema6d	1.81631e-17	0.400572	0.184	0.003	3.28771e-13	5.47286e-24	0.296383	0.194	0.015	9.90642e-20	1.81631e-17	1.09457e-23
Btf3	6.94877e-24	0.458668	0.995	0.92	1.2578e-19	1.37582e-11	0.282343	0.997	0.899	2.49037e-07	1.37582e-11	1.38975e-23
Atp11b	7.13746e-24	-1.26612	0.642	0.748	1.29195e-19	0.0113155	-0.528206	0.627	0.568	1	0.0113155	1.42749e-23
Rpl13a	1.24545e-23	0.521281	0.997	0.826	2.25439e-19	3.65278e-19	0.379368	0.986	0.838	6.61189e-15	3.65278e-19	2.4909e-23
Ikzf3	8.66279e-18	0.403463	0.802	0.413	1.56805e-13	1.24752e-23	0.358628	0.832	0.431	2.25813e-19	8.66279e-18	2.49504e-23
Dut	1.49085e-23	0.654487	0.74	0.322	2.69858e-19	6.72341e-10	0.281515	0.699	0.444	1.21701e-05	6.72341e-10	2.98169e-23
Arhgap31	2.66534e-23	-1.20996	0.19	0.477	4.82454e-19	1.44136e-12	-0.44484	0.055	0.222	2.609e-08	1.44136e-12	5.33068e-23
Rpl15	3.44224e-21	0.414721	1	0.962	6.2308e-17	3.33016e-23	0.413094	1	0.955	6.02793e-19	3.44224e-21	6.66033e-23
Rps9	1.13741e-21	0.364169	1	0.979	2.05882e-17	5.71834e-23	0.355158	1	0.97	1.03508e-18	1.13741e-21	1.14367e-22
Rpl36a	4.57583e-11	0.258745	0.995	0.922	8.28272e-07	7.68678e-23	0.429293	0.997	0.896	1.39138e-18	4.57583e-11	1.53736e-22
Iigp1	8.30239e-23	-1.35376	0.038	0.303	1.50282e-18	1.36181e-20	-1.40518	0.058	0.304	2.46501e-16	1.36181e-20	1.66048e-22
Odc1	5.65135e-07	-1.2343	0.602	0.603	0.0102295	8.62853e-23	-1.5763	0.705	0.731	1.56185e-18	5.65135e-07	1.72571e-22
Emb	1.36545e-22	-1.95034	0.344	0.576	2.47159e-18	1.42184e-15	-1.80013	0.402	0.539	2.57367e-11	1.42184e-15	2.73089e-22
Npm1	1.12559e-20	0.454045	0.992	0.893	2.03743e-16	2.21192e-22	0.451691	0.991	0.881	4.00379e-18	1.12559e-20	4.42383e-22
Mrps16	6.65098e-19	0.474711	0.824	0.458	1.20389e-14	2.27406e-22	0.419383	0.905	0.535	4.11628e-18	6.65098e-19	4.54813e-22
Cd38	6.48811e-22	0.515681	0.409	0.097	1.17441e-17	2.49184e-22	0.258795	0.471	0.156	4.51048e-18	6.48811e-22	4.98368e-22
Eef1g	4.3756e-10	0.271069	0.995	0.866	7.92027e-06	3.16148e-22	0.416178	0.994	0.826	5.72259e-18	4.3756e-10	6.32295e-22
Rpl18a	3.68988e-22	0.344952	1	0.989	6.67905e-18	3.48024e-20	0.315432	1	0.989	6.29959e-16	3.48024e-20	7.37976e-22
Rps7	4.67139e-22	0.401814	1	0.979	8.45569e-18	3.82977e-22	0.365583	1	0.964	6.93226e-18	4.67139e-22	7.65954e-22
Itgb8	4.19731e-22	-0.990774	0.005	0.239	7.59755e-18	7.66678e-18	-0.810108	0.006	0.199	1.38776e-13	7.66678e-18	8.39462e-22
Atp5c1	6.21721e-22	0.528545	0.976	0.724	1.12538e-17	7.32534e-16	0.375842	0.971	0.742	1.32596e-11	7.32534e-16	1.24344e-21
Eif3f	8.11335e-22	0.454371	0.997	0.893	1.4686e-17	9.1781e-14	0.331237	0.994	0.9	1.66133e-09	9.1781e-14	1.62267e-21
Ncf1	1.11404e-18	0.369958	0.331	0.064	2.01653e-14	1.43244e-21	0.356245	0.315	0.08	2.59286e-17	1.11404e-18	2.86488e-21
Rpl17	6.51356e-21	0.334634	1	0.992	1.17902e-16	2.70288e-21	0.333124	1	0.976	4.89248e-17	6.51356e-21	5.40576e-21
Rps25	7.42408e-14	0.311833	1	0.933	1.34383e-09	3.06636e-21	0.397123	0.997	0.935	5.55042e-17	7.42408e-14	6.13272e-21
Kbtbd11	3.08741e-21	-0.985191	0.184	0.461	5.58853e-17	1.94774e-09	-0.578554	0.234	0.378	3.5256e-05	1.94774e-09	6.17483e-21
Gm19585	5.0179e-17	0.411898	0.748	0.373	9.0829e-13	3.17191e-21	0.435327	0.746	0.384	5.74148e-17	5.0179e-17	6.34383e-21
Rpl18	3.68187e-21	0.356636	1	0.979	6.66455e-17	8.21594e-20	0.311511	1	0.977	1.48717e-15	8.21594e-20	7.36373e-21
Anxa2	9.45819e-16	0.52677	0.883	0.603	1.71203e-11	4.52623e-21	0.516459	0.968	0.71	8.19294e-17	9.45819e-16	9.05247e-21
Ecm1	6.80416e-16	-1.01003	0.079	0.295	1.23162e-11	6.09247e-21	-0.982899	0.029	0.266	1.1028e-16	6.80416e-16	1.21849e-20
H2-K1	8.81045e-07	-0.363528	1	0.997	0.0159478	6.6429e-21	-0.497975	1	1	1.20243e-16	8.81045e-07	1.32858e-20
Gimap6	9.37884e-21	-0.689322	0.935	0.901	1.69766e-16	1.87011e-15	-0.664216	0.974	0.906	3.38508e-11	1.87011e-15	1.87577e-20
Cd86	1.10087e-20	0.435826	0.415	0.099	1.99269e-16	1.92086e-15	0.264614	0.39	0.151	3.47695e-11	1.92086e-15	2.20174e-20
Ms4a4b	1.15202e-20	0.59058	0.995	0.649	2.08527e-16	1.40581e-19	0.459127	0.991	0.76	2.54465e-15	1.40581e-19	2.30404e-20
Reep5	5.14134e-10	0.301616	0.951	0.67	9.30635e-06	1.47377e-20	0.461324	0.98	0.708	2.66767e-16	5.14134e-10	2.94754e-20
Lgals1	5.26064e-17	0.536654	0.986	0.777	9.52228e-13	1.52713e-20	0.560237	0.994	0.867	2.76426e-16	5.26064e-17	3.05426e-20
Smyd3	5.62994e-17	0.316046	0.488	0.169	1.01908e-12	1.64396e-20	0.279765	0.494	0.183	2.97572e-16	5.62994e-17	3.28791e-20
Ndufa13	1.00129e-19	0.485674	0.992	0.796	1.81243e-15	3.19564e-20	0.397742	0.994	0.846	5.78442e-16	1.00129e-19	6.39127e-20
Ddx5	9.63845e-17	-0.486494	0.997	0.984	1.74466e-12	4.41669e-20	-0.478169	0.997	0.986	7.99465e-16	9.63845e-17	8.83338e-20
Resf1	4.54136e-20	-1.15631	0.707	0.802	8.22031e-16	7.04671e-10	-0.914511	0.714	0.695	1.27552e-05	7.04671e-10	9.08271e-20
Tnfaip8	1.04602e-05	-0.472311	0.743	0.702	0.189341	4.95503e-20	-0.763016	0.798	0.781	8.96909e-16	1.04602e-05	9.91005e-20
Atpif1	5.13091e-20	0.470055	0.756	0.351	9.28747e-16	3.19213e-15	0.350828	0.827	0.492	5.77807e-11	3.19213e-15	1.02618e-19
Runx1	5.22607e-20	-0.867358	0.089	0.349	9.45971e-16	8.58936e-18	-0.700612	0.13	0.364	1.55476e-13	8.58936e-18	1.04521e-19
Rps27a	5.53908e-14	0.277644	1	0.984	1.00263e-09	5.91662e-20	0.327516	1	0.976	1.07097e-15	5.53908e-14	1.18332e-19
Rpl10	6.35809e-20	0.43993	0.997	0.925	1.15088e-15	1.01167e-17	0.369566	1	0.914	1.83123e-13	1.01167e-17	1.27162e-19
Lrrc32	6.97466e-20	-0.748659	0	0.204	1.26248e-15	1.5309e-10	-0.523837	0.017	0.144	2.77108e-06	1.5309e-10	1.39493e-19
Fos	9.82293e-20	-1.57195	0.637	0.735	1.77805e-15	7.68793e-19	-1.48263	0.711	0.766	1.39159e-14	7.68793e-19	1.96459e-19
Ripor2	5.22512e-12	-0.780758	0.187	0.375	9.45799e-08	1.04811e-19	-0.863264	0.199	0.443	1.89719e-15	5.22512e-12	2.09623e-19
Samsn1	0.265349	-0.698357	0.816	0.595	1	1.05464e-19	-1.08942	0.731	0.746	1.909e-15	0.265349	2.10928e-19
Ndufb2	8.86537e-11	0.263708	0.607	0.314	1.60472e-06	1.85622e-19	0.345749	0.757	0.396	3.35995e-15	8.86537e-11	3.71244e-19
Sgms1	2.24287e-12	-0.590833	0.062	0.239	4.05982e-08	1.88165e-19	-0.57821	0.04	0.27	3.40598e-15	2.24287e-12	3.76331e-19
Tecpr1	1.47919e-10	-0.836007	0.575	0.633	2.67748e-06	1.97376e-19	-0.996664	0.486	0.628	3.5727e-15	1.47919e-10	3.94752e-19
Atp5l	2.71482e-19	0.445894	0.984	0.847	4.9141e-15	1.10347e-13	0.301378	0.997	0.86	1.99739e-09	1.10347e-13	5.42965e-19
Cox6c	2.50442e-18	0.436331	0.992	0.853	4.53325e-14	2.76354e-19	0.381036	0.997	0.875	5.00229e-15	2.50442e-18	5.52709e-19
Nrip1	1.6046e-11	-1.42377	0.615	0.635	2.90449e-07	3.308e-19	-1.10776	0.604	0.674	5.98782e-15	1.6046e-11	6.61601e-19
Slfn5	3.37218e-13	-0.808009	0.108	0.308	6.10399e-09	5.12192e-19	-0.917229	0.104	0.35	9.27118e-15	3.37218e-13	1.02438e-18
Nrp1	6.5486e-19	0.337449	0.509	0.155	1.18536e-14	0.00894852	-0.278005	0.46	0.304	1	0.00894852	1.30972e-18
Gstp3	1.02842e-18	0.344129	0.691	0.292	1.86154e-14	3.7575e-15	0.289977	0.731	0.397	6.80146e-11	3.7575e-15	2.05683e-18
Klrg1	1.38745e-09	-0.576013	0.016	0.131	2.51143e-05	1.04157e-18	-0.958366	0.017	0.23	1.88535e-14	1.38745e-09	2.08315e-18
Rpl9	2.17417e-15	0.304954	1	0.973	3.93547e-11	1.48423e-18	0.310801	1	0.967	2.68661e-14	2.17417e-15	2.96846e-18
Etfb	3.75685e-16	0.422083	0.656	0.322	6.80028e-12	1.53804e-18	0.401323	0.749	0.408	2.784e-14	3.75685e-16	3.07607e-18
Rpl21	9.6393e-14	0.271918	1	0.976	1.74481e-09	1.57954e-18	0.303822	1	0.955	2.85912e-14	9.6393e-14	3.15907e-18
Tiam1	8.1863e-15	-0.638266	0.03	0.212	1.4818e-10	1.75563e-18	-0.517404	0.012	0.218	3.17787e-14	8.1863e-15	3.51126e-18
Septin6	1.94057e-11	0.26481	0.775	0.418	3.51262e-07	1.87027e-18	0.364865	0.876	0.515	3.38538e-14	1.94057e-11	3.74055e-18
Atp5j2	2.34779e-10	0.309414	0.976	0.818	4.24973e-06	1.90061e-18	0.391748	0.986	0.823	3.4403e-14	2.34779e-10	3.80122e-18
S100a11	2.34478e-18	0.503796	0.986	0.804	4.24429e-14	9.38103e-17	0.390815	0.994	0.863	1.69806e-12	9.38103e-17	4.68957e-18
Rps3	1.80437e-15	0.285351	1	0.979	3.26609e-11	3.63466e-18	0.294375	1	0.968	6.57911e-14	1.80437e-15	7.26933e-18
Gpi1	5.02772e-18	0.490361	0.978	0.767	9.10068e-14	2.62604e-09	0.284722	0.98	0.835	4.7534e-05	2.62604e-09	1.00554e-17
Slc25a4	1.33513e-17	0.460194	0.878	0.507	2.41672e-13	6.67401e-18	0.426981	0.887	0.557	1.20806e-13	1.33513e-17	1.3348e-17
Gzmf	3.82687e-14	3.13234	0.228	0.043	6.92701e-10	6.81281e-18	2.56551	0.205	0.039	1.23319e-13	3.82687e-14	1.36256e-17
Cox17	8.23221e-18	0.473348	0.93	0.59	1.49011e-13	5.63081e-12	0.315192	0.948	0.683	1.01923e-07	5.63081e-12	1.64644e-17
Tomm7	9.18783e-18	0.472497	0.957	0.727	1.66309e-13	1.12669e-11	0.303015	0.983	0.789	2.03943e-07	1.12669e-11	1.83757e-17
Zfp36l2	1.0584e-17	-0.799092	0.967	0.949	1.91581e-13	7.20498e-09	-0.715815	0.939	0.896	0.000130417	7.20498e-09	2.1168e-17
Ndufa10	1.13823e-10	0.264115	0.68	0.357	2.06031e-06	1.47949e-17	0.337661	0.746	0.406	2.67803e-13	1.13823e-10	2.95899e-17
Rgs3	7.35626e-13	0.306416	0.591	0.273	1.33156e-08	1.63183e-17	0.265114	0.63	0.301	2.95378e-13	7.35626e-13	3.26366e-17
Lax1	2.74396e-15	0.336869	0.493	0.182	4.96684e-11	1.65148e-17	0.280349	0.538	0.231	2.98934e-13	2.74396e-15	3.30296e-17
Atp5h	2.03138e-17	0.400743	0.992	0.85	3.677e-13	1.15063e-15	0.331307	0.994	0.87	2.08276e-11	1.15063e-15	4.06276e-17
Trp53inp1	2.05845e-17	-1.23116	0.257	0.48	3.726e-13	4.09783e-15	-0.750664	0.202	0.415	7.41748e-11	4.09783e-15	4.1169e-17
Osgin1	2.43648e-17	0.472218	0.249	0.032	4.41027e-13	4.93227e-17	0.274646	0.22	0.045	8.9279e-13	4.93227e-17	4.87296e-17
Neb	2.57365e-17	-1.34756	0.154	0.386	4.65856e-13	1.32707e-12	-1.07548	0.205	0.381	2.40212e-08	1.32707e-12	5.14729e-17
Serf2	7.17629e-13	0.351063	0.992	0.901	1.29898e-08	3.13686e-17	0.322856	1	0.929	5.67804e-13	7.17629e-13	6.27373e-17
Eif3i	4.52959e-10	0.30269	0.938	0.66	8.19901e-06	3.85403e-17	0.384865	0.922	0.64	6.97618e-13	4.52959e-10	7.70806e-17
Slc25a5	7.98129e-10	0.31417	0.959	0.791	1.44469e-05	4.21013e-17	0.453445	0.962	0.775	7.62075e-13	7.98129e-10	8.42026e-17
Gna13	4.3514e-17	-0.878093	0.499	0.635	7.87647e-13	2.12038e-07	-0.549244	0.558	0.571	0.0038381	2.12038e-07	8.7028e-17
Aprt	4.11227e-09	0.303975	0.843	0.579	7.44361e-05	4.50171e-17	0.439493	0.893	0.636	8.14855e-13	4.11227e-09	9.00342e-17
Lasp1	8.84846e-13	0.265304	0.715	0.365	1.60166e-08	4.87384e-17	0.332028	0.777	0.427	8.82213e-13	8.84846e-13	9.74767e-17
Atp5g2	4.88297e-17	0.421873	0.989	0.842	8.83866e-13	1.99694e-08	0.263523	0.986	0.853	0.000361467	1.99694e-08	9.76593e-17
Rnf166	8.93873e-16	0.360723	0.713	0.335	1.618e-11	5.25643e-17	0.276525	0.717	0.358	9.51467e-13	8.93873e-16	1.05129e-16
Eef1b2	6.04947e-17	0.356591	0.997	0.941	1.09501e-12	2.20467e-11	0.278361	1	0.924	3.99066e-07	2.20467e-11	1.20989e-16
Nfkb1	5.04107e-06	-0.649313	0.721	0.662	0.0912484	6.05712e-17	-0.812979	0.702	0.715	1.0964e-12	5.04107e-06	1.21142e-16
Klf3	7.34664e-17	-0.893839	0.043	0.255	1.32982e-12	7.11599e-17	-0.695105	0.02	0.215	1.28806e-12	7.34664e-17	1.4232e-16
Ccl5	2.44049e-07	0.531361	0.832	0.603	0.00441753	7.44835e-17	0.941325	0.896	0.681	1.34823e-12	2.44049e-07	1.48967e-16
Dcps	8.15719e-17	0.349505	0.531	0.204	1.47653e-12	1.56749e-15	0.279839	0.587	0.298	2.83732e-11	1.56749e-15	1.63144e-16
Tmem64	0.000306339	-0.567217	0.152	0.233	1	8.47434e-17	-0.931739	0.127	0.347	1.53394e-12	0.000306339	1.69487e-16
Igfbp7	9.53217e-17	0.443421	0.257	0.038	1.72542e-12	0.36282	-0.397331	0.176	0.14	1	0.36282	1.90643e-16
Clk1	5.44392e-11	-0.688229	0.818	0.823	9.85403e-07	9.82673e-17	-0.814335	0.829	0.823	1.77874e-12	5.44392e-11	1.96535e-16
Cd84	2.01127e-06	-0.61547	0.398	0.475	0.0364059	1.07371e-16	-0.763056	0.408	0.576	1.94353e-12	2.01127e-06	2.14743e-16
Igtp	1.08629e-16	-1.08618	0.466	0.619	1.96629e-12	1.39851e-12	-0.795858	0.61	0.659	2.53144e-08	1.39851e-12	2.17257e-16
Gzmc	1.88209e-09	1.6028	0.404	0.193	3.40677e-05	1.1317e-16	1.82671	0.431	0.19	2.04848e-12	1.88209e-09	2.26339e-16
Csnk2b	1.38824e-16	0.465052	0.889	0.56	2.51285e-12	2.58718e-16	0.362738	0.931	0.631	4.68305e-12	2.58718e-16	2.77648e-16
Snrpd2	7.44473e-11	0.350689	0.94	0.684	1.34757e-06	1.59672e-16	0.370056	0.971	0.763	2.89022e-12	7.44473e-11	3.19344e-16
Cd74	0.000119723	-0.583372	0.602	0.574	1	1.64962e-16	-0.881131	0.824	0.795	2.98598e-12	0.000119723	3.29924e-16
A630023P12Rik	1.78095e-16	-0.506003	0	0.169	3.22369e-12	5.26808e-10	-0.299417	0.003	0.11	9.53574e-06	5.26808e-10	3.56189e-16
Mrpl58	8.76732e-14	0.332682	0.702	0.351	1.58697e-09	2.00164e-16	0.318176	0.743	0.405	3.62318e-12	8.76732e-14	4.00329e-16
Ndufb10	1.82431e-11	0.322889	0.862	0.563	3.30218e-07	3.04075e-16	0.393247	0.882	0.573	5.50406e-12	1.82431e-11	6.0815e-16
Tmem256	8.82463e-13	0.270665	0.745	0.381	1.59735e-08	3.19563e-16	0.347633	0.777	0.459	5.78441e-12	8.82463e-13	6.39126e-16
Eif3e	5.46042e-16	0.461437	0.981	0.783	9.8839e-12	3.04799e-13	0.343056	0.977	0.775	5.51717e-09	3.04799e-13	1.09208e-15
Mcl1	7.82775e-09	-0.581559	0.886	0.81	0.00014169	6.99107e-16	-0.587477	0.896	0.86	1.26545e-11	7.82775e-09	1.39821e-15
Hspe1	2.62947e-09	0.306038	0.932	0.651	4.7596e-05	7.45616e-16	0.430174	0.931	0.675	1.34964e-11	2.62947e-09	1.49123e-15
Eif3k	9.48346e-16	0.38092	0.97	0.796	1.7166e-11	6.32522e-15	0.356075	0.977	0.799	1.14493e-10	6.32522e-15	1.89669e-15
Hnrnpa1	3.48985e-15	0.476289	0.932	0.718	6.31697e-11	1.0106e-15	0.396779	0.96	0.769	1.82928e-11	3.48985e-15	2.02119e-15
Taf10	2.46898e-08	0.254269	0.881	0.622	0.00044691	1.02876e-15	0.382445	0.936	0.698	1.86215e-11	2.46898e-08	2.05751e-15
Ccr2	1.21701e-15	-1.27559	0.111	0.338	2.20291e-11	6.74783e-15	-1.52164	0.367	0.52	1.22142e-10	6.74783e-15	2.43402e-15
Sec61b	1.49301e-15	0.394182	0.978	0.751	2.7025e-11	4.59333e-12	0.298012	0.977	0.814	8.31439e-08	4.59333e-12	2.98602e-15
Il2ra	1.52917e-15	-1.93043	0.404	0.531	2.76795e-11	1.71301e-13	-1.46158	0.529	0.579	3.10072e-09	1.71301e-13	3.05834e-15
Arhgap5	1.07531e-08	-0.416097	0.051	0.18	0.000194642	1.97507e-15	-0.493497	0.009	0.18	3.57507e-11	1.07531e-08	3.95013e-15
Mif	2.26431e-15	0.614583	0.93	0.721	4.09863e-11	5.06705e-15	0.476633	0.974	0.758	9.17186e-11	5.06705e-15	4.52862e-15
Tsc22d3	2.37622e-15	-0.805127	0.683	0.753	4.3012e-11	1.0031e-05	-0.572065	0.63	0.64	0.181571	1.0031e-05	4.75245e-15
Atp5d	3.19915e-15	0.376084	0.97	0.807	5.79078e-11	2.77305e-10	0.266222	0.983	0.846	5.01949e-06	2.77305e-10	6.3983e-15
Mt2	1.45063e-08	0.258215	0.176	0.043	0.000262579	3.78968e-15	0.397824	0.275	0.085	6.85971e-11	1.45063e-08	7.57937e-15
Ighm	4.23736e-15	-0.880359	0.228	0.453	7.67004e-11	0.000176811	-0.402833	0.217	0.304	1	0.000176811	8.47472e-15
Itm2c	4.63349e-06	-0.567534	0.631	0.603	0.0838708	4.29929e-15	-0.676506	0.61	0.677	7.78215e-11	4.63349e-06	8.59858e-15
Srgn	0.00210061	-0.593886	0.997	0.968	1	4.38227e-15	-0.672952	1	0.974	7.93234e-11	0.00210061	8.76453e-15
Uqcc2	1.86403e-14	0.37759	0.726	0.365	3.37408e-10	5.72397e-15	0.323464	0.772	0.452	1.0361e-10	1.86403e-14	1.14479e-14
Son	2.34142e-10	-0.494548	0.959	0.93	4.2382e-06	6.28798e-15	-0.588094	0.971	0.934	1.13819e-10	2.34142e-10	1.2576e-14
Prrc2c	7.5274e-15	-0.678726	0.954	0.944	1.36253e-10	3.50265e-05	-0.410872	0.954	0.912	0.634015	3.50265e-05	1.50548e-14
Slfn2	1.72662e-05	-0.480105	0.892	0.791	0.312536	7.76145e-15	-0.714287	0.882	0.801	1.4049e-10	1.72662e-05	1.55229e-14
Myl12a	8.03018e-15	0.446417	0.957	0.796	1.45354e-10	3.21821e-11	0.268313	0.986	0.849	5.82529e-07	3.21821e-11	1.60604e-14
Smad7	8.31962e-15	-0.89025	0.791	0.791	1.50593e-10	1.94986e-09	-0.701825	0.749	0.724	3.52945e-05	1.94986e-09	1.66392e-14
Ebi3	2.67209e-08	-0.282071	0.027	0.137	0.000483676	8.40845e-15	-0.364809	0.02	0.193	1.52201e-10	2.67209e-08	1.68169e-14
Peli1	4.29368e-11	-0.775192	0.902	0.815	7.772e-07	8.44644e-15	-0.813204	0.864	0.838	1.52889e-10	4.29368e-11	1.68929e-14
Pfn1	3.11944e-09	0.26157	1	0.954	5.64649e-05	8.74089e-15	0.310569	1	0.965	1.58219e-10	3.11944e-09	1.74818e-14
Bscl2	8.88111e-15	0.297204	0.585	0.252	1.60757e-10	2.33394e-13	0.258474	0.659	0.364	4.22467e-09	2.33394e-13	1.77622e-14
Rbm39	1.03164e-08	-0.376638	0.995	0.989	0.000186737	9.88709e-15	-0.500877	0.991	0.988	1.78966e-10	1.03164e-08	1.97742e-14
Itgb3	4.19635e-10	-0.64362	0.106	0.265	7.59581e-06	9.94531e-15	-0.654965	0.11	0.31	1.8002e-10	4.19635e-10	1.98906e-14
Aebp2	0.000939916	-0.529781	0.664	0.617	1	1.21864e-14	-0.847781	0.662	0.686	2.20586e-10	0.000939916	2.43728e-14
Bcl2l11	1.53396e-14	0.34211	0.718	0.37	2.77662e-10	1.73394e-12	0.311778	0.575	0.304	3.1386e-08	1.73394e-12	3.06791e-14
Trat1	1.7193e-14	-0.565129	0.011	0.174	3.11211e-10	6.98846e-11	-0.452547	0.029	0.168	1.26498e-06	6.98846e-11	3.4386e-14
Cct5	1.70257e-11	0.369981	0.862	0.579	3.08182e-07	1.88901e-14	0.343762	0.899	0.624	3.41929e-10	1.70257e-11	3.77801e-14
Eef1d	1.97652e-14	0.364157	0.989	0.794	3.5777e-10	1.46409e-09	0.272319	0.983	0.807	2.65015e-05	1.46409e-09	3.95304e-14
Fyb	8.96584e-06	-0.48381	0.938	0.839	0.162291	2.21148e-14	-0.579174	0.98	0.894	4.00301e-10	8.96584e-06	4.42297e-14
Ybx1	2.25207e-14	0.440585	0.981	0.802	4.07648e-10	1.25585e-12	0.336888	0.991	0.855	2.27321e-08	1.25585e-12	4.50415e-14
Pgk1	2.50557e-14	0.545804	0.864	0.584	4.53533e-10	1.41012e-07	0.261923	0.936	0.692	0.00255246	1.41012e-07	5.01114e-14
Pdcd4	9.69146e-11	-0.811062	0.837	0.804	1.75425e-06	2.67919e-14	-0.856526	0.775	0.781	4.84961e-10	9.69146e-11	5.35839e-14
Ctsz	7.92111e-13	-0.734124	0.328	0.496	1.4338e-08	2.93378e-14	-0.745465	0.382	0.514	5.31044e-10	7.92111e-13	5.86756e-14
Ctla4	0.0135302	-1.3525	0.778	0.601	1	4.46004e-14	-1.4445	0.815	0.757	8.07311e-10	0.0135302	8.92007e-14
Gbp7	8.93744e-14	-0.956055	0.705	0.713	1.61777e-09	5.67432e-11	-0.731378	0.772	0.725	1.02711e-06	5.67432e-11	1.78749e-13
Il10	2.68031e-13	-0.789868	0.003	0.142	4.85163e-09	1.05071e-13	-1.07971	0.009	0.162	1.90188e-09	2.68031e-13	2.10141e-13
Pou2f2	0.073568	-0.437781	0.192	0.231	1	1.16139e-13	-0.802815	0.142	0.335	2.10223e-09	0.073568	2.32278e-13
Dst	4.08328e-11	-0.628281	0.024	0.164	7.39114e-07	1.5323e-13	-0.408675	0.012	0.166	2.77362e-09	4.08328e-11	3.0646e-13
Foxo1	1.56764e-13	-0.709233	0.195	0.394	2.83758e-09	2.67114e-10	-0.627004	0.306	0.441	4.83503e-06	2.67114e-10	3.13528e-13
Ppia	3.24404e-07	0.285748	1	0.965	0.00587203	2.04649e-13	0.335529	1	0.968	3.70435e-09	3.24404e-07	4.09298e-13
Zc3hav1	9.72285e-09	-0.675005	0.667	0.684	0.000175993	2.41299e-13	-0.690957	0.74	0.725	4.36776e-09	9.72285e-09	4.82599e-13
Zfp36	2.90523e-13	-1.03009	0.398	0.558	5.25875e-09	5.2241e-11	-0.949231	0.431	0.539	9.45615e-07	5.2241e-11	5.81045e-13
Lbh	0.00582963	-0.502299	0.612	0.55	1	3.6222e-13	-0.699704	0.653	0.678	6.55655e-09	0.00582963	7.2444e-13
Cmah	2.41657e-12	-0.470198	0.024	0.18	4.37423e-08	4.15249e-13	-0.431336	0.02	0.177	7.51642e-09	2.41657e-12	8.30498e-13
Nsd3	4.80283e-13	-0.81051	0.862	0.842	8.69361e-09	2.11276e-09	-0.642184	0.879	0.822	3.82431e-05	2.11276e-09	9.60566e-13
Atp2b1	6.62408e-13	-0.935689	0.664	0.67	1.19902e-08	4.17751e-10	-0.708085	0.789	0.734	7.56172e-06	4.17751e-10	1.32482e-12
Pnrc1	0.000905331	-0.339879	0.943	0.882	1	8.2963e-13	-0.54806	0.928	0.884	1.50171e-08	0.000905331	1.65926e-12
Tmem154	8.52439e-13	-0.495581	0.041	0.209	1.543e-08	6.50708e-08	-0.401622	0.124	0.257	0.00117785	6.50708e-08	1.70488e-12
Sema4b	8.53556e-13	-0.481214	0.019	0.172	1.54502e-08	2.10797e-09	-0.397614	0.032	0.156	3.81564e-05	2.10797e-09	1.70711e-12
Rapgef6	8.83683e-13	-0.743451	0.797	0.772	1.59955e-08	3.50142e-05	-0.498562	0.835	0.752	0.633792	3.50142e-05	1.76737e-12
Prdx5	9.24525e-13	0.372983	0.897	0.584	1.67348e-08	1.86087e-12	0.335575	0.922	0.678	3.36836e-08	1.86087e-12	1.84905e-12
Pfkp	9.67149e-13	0.30267	0.786	0.44	1.75064e-08	1.95692e-12	0.31656	0.876	0.582	3.54223e-08	1.95692e-12	1.9343e-12
Cox7b	9.67227e-13	0.383355	0.938	0.681	1.75078e-08	7.01187e-11	0.287245	0.962	0.727	1.26922e-06	7.01187e-11	1.93445e-12
Gadd45b	8.65783e-05	-0.97703	0.263	0.354	1	9.85444e-13	-0.992036	0.254	0.426	1.78375e-08	8.65783e-05	1.97089e-12
Ly6a	0.00195471	-0.862593	0.873	0.713	1	1.00076e-12	-0.672847	0.988	0.908	1.81148e-08	0.00195471	2.00152e-12
Tnfaip3	0.134151	-0.550355	0.789	0.668	1	1.0482e-12	-0.923	0.731	0.745	1.89734e-08	0.134151	2.09639e-12
Arl5a	2.91631e-10	-1.42663	0.45	0.512	5.27881e-06	1.217e-12	-1.33604	0.529	0.583	2.20289e-08	2.91631e-10	2.434e-12
Cxcr3	1.50244e-12	-0.772192	0.301	0.488	2.71957e-08	5.93703e-05	-0.590843	0.405	0.455	1	5.93703e-05	3.00488e-12
Cct4	1.90901e-08	0.268245	0.818	0.525	0.000345549	2.31093e-12	0.289161	0.85	0.55	4.18301e-08	1.90901e-08	4.62186e-12
P2rx4	2.10412e-10	-0.48532	0.049	0.196	3.80867e-06	2.5853e-12	-0.431361	0.035	0.193	4.67965e-08	2.10412e-10	5.17059e-12
H2-T23	0.0137392	-0.344481	0.951	0.85	1	3.14185e-12	-0.495781	0.991	0.932	5.68707e-08	0.0137392	6.28371e-12
Tnrc6b	1.1335e-07	-0.660623	0.767	0.727	0.00205175	3.19496e-12	-0.794389	0.714	0.737	5.78321e-08	1.1335e-07	6.38993e-12
Rap1b	3.74679e-12	-0.588834	0.927	0.866	6.78207e-08	2.78087e-11	-0.491548	0.957	0.881	5.03366e-07	2.78087e-11	7.49359e-12
Atp5g1	1.7076e-11	0.348781	0.916	0.587	3.09092e-07	4.38398e-12	0.316242	0.922	0.64	7.93545e-08	1.7076e-11	8.76797e-12
Sec11c	5.004e-12	0.352535	0.87	0.534	9.05775e-08	4.41686e-09	0.254652	0.867	0.634	7.99497e-05	4.41686e-09	1.0008e-11
P2ry10	5.24511e-12	-0.96576	0.558	0.627	9.49418e-08	2.01483e-10	-0.756387	0.488	0.562	3.64705e-06	2.01483e-10	1.04902e-11
Cd9	2.16263e-06	-0.431344	0.119	0.236	0.0391459	6.39501e-12	-0.609498	0.176	0.344	1.15756e-07	2.16263e-06	1.279e-11
Rnf125	8.90712e-12	-0.816172	0.366	0.501	1.61228e-07	9.20973e-11	-0.672213	0.347	0.474	1.66705e-06	9.20973e-11	1.78142e-11
Tax1bp1	4.65046e-07	-0.548963	0.81	0.743	0.00841781	8.97948e-12	-0.57975	0.838	0.767	1.62538e-07	4.65046e-07	1.7959e-11
Ahr	0.000323002	-0.552106	0.184	0.265	1	1.02918e-11	-0.844187	0.263	0.417	1.86292e-07	0.000323002	2.05836e-11
Socs3	1.48244e-11	-0.768135	0.149	0.33	2.68336e-07	6.87792e-10	-0.628082	0.165	0.316	1.24497e-05	6.87792e-10	2.96487e-11
Dock2	1.31793e-06	-0.482328	0.835	0.769	0.0238559	1.91349e-11	-0.584976	0.882	0.828	3.46361e-07	1.31793e-06	3.82699e-11
Apoe	1.95078e-11	-0.608639	0.957	0.906	3.53111e-07	0.227414	-0.326504	0.22	0.168	1	0.227414	3.90156e-11
Snrpg	4.2773e-08	0.26343	0.984	0.871	0.000774234	2.03963e-11	0.29616	0.988	0.861	3.69193e-07	4.2773e-08	4.07926e-11
Retreg1	2.04075e-11	-0.643728	0.203	0.386	3.69396e-07	2.69638e-05	-0.49508	0.344	0.403	0.488071	2.69638e-05	4.0815e-11
Celf2	0.000751661	-0.461992	0.935	0.836	1	2.06364e-11	-0.528827	0.936	0.888	3.7354e-07	0.000751661	4.12728e-11
Rpl22l1	7.33727e-09	0.257059	0.989	0.869	0.000132812	2.1985e-11	0.285459	0.988	0.84	3.97951e-07	7.33727e-09	4.39701e-11
Camk2d	5.08619e-06	-0.532895	0.236	0.351	0.0920651	2.35327e-11	-0.654974	0.266	0.423	4.25965e-07	5.08619e-06	4.70654e-11
Akap13	0.00310854	-0.403516	0.976	0.92	1	2.75828e-11	-0.514607	0.977	0.959	4.99276e-07	0.00310854	5.51656e-11
Ankrd11	2.86767e-11	-0.648402	0.962	0.922	5.19077e-07	3.66515e-09	-0.520669	0.957	0.915	6.63428e-05	3.66515e-09	5.73534e-11
Cd226	1.61421e-08	0.279862	0.602	0.335	0.000292187	3.14974e-11	0.288174	0.595	0.335	5.70134e-07	1.61421e-08	6.29948e-11
Srrm2	4.28837e-11	-0.548054	0.978	0.957	7.76238e-07	6.04203e-11	-0.478483	0.988	0.956	1.09367e-06	6.04203e-11	8.57674e-11
Ash1l	4.35979e-11	-0.718504	0.593	0.665	7.89165e-07	5.73543e-06	-0.568901	0.581	0.597	0.103817	5.73543e-06	8.71957e-11
Cd81	9.60293e-11	-0.694528	0.089	0.252	1.73823e-06	4.63399e-11	-0.630217	0.061	0.213	8.38799e-07	9.60293e-11	9.26799e-11
Ran	2.30218e-05	0.26562	0.911	0.745	0.416717	4.67571e-11	0.420707	0.945	0.755	8.4635e-07	2.30218e-05	9.35142e-11
Lsm5	9.3626e-10	0.319901	0.764	0.469	1.69472e-05	4.79401e-11	0.282127	0.792	0.506	8.67764e-07	9.3626e-10	9.58802e-11
Psen2	2.17486e-06	-0.63361	0.331	0.418	0.0393672	4.91394e-11	-0.657334	0.35	0.477	8.89472e-07	2.17486e-06	9.82788e-11
Tnfrsf13b	5.54151e-11	-0.524372	0.062	0.223	1.00307e-06	4.08221e-05	-0.352401	0.176	0.275	0.738921	4.08221e-05	1.1083e-10
Ankrd12	0.284429	-0.375568	0.864	0.713	1	6.29073e-11	-0.748577	0.821	0.799	1.13868e-06	0.284429	1.25815e-10
Limd2	0.00051873	-0.303607	0.935	0.796	1	6.58809e-11	-0.459277	0.925	0.852	1.19251e-06	0.00051873	1.31762e-10
Cd28	0.0592891	-0.515073	0.786	0.633	1	6.77508e-11	-0.791563	0.832	0.763	1.22636e-06	0.0592891	1.35502e-10
Nt5e	8.46344e-11	-1.04247	0.401	0.525	1.53197e-06	0.682547	-0.33603	0.306	0.252	1	0.682547	1.69269e-10
Ttc39b	0.13366	-0.368084	0.686	0.547	1	1.08115e-10	-0.622382	0.636	0.662	1.957e-06	0.13366	2.16231e-10
Prelid1	1.13803e-10	0.327344	0.892	0.635	2.05995e-06	1.80593e-08	0.256354	0.954	0.728	0.000326892	1.80593e-08	2.27606e-10
Nr3c1	4.28622e-10	-0.928627	0.499	0.576	7.75848e-06	1.15393e-10	-0.814855	0.5	0.562	2.08873e-06	4.28622e-10	2.30786e-10
Rnaseh2c	1.55948e-10	0.341912	0.653	0.365	2.82281e-06	3.44954e-09	0.250717	0.725	0.489	6.244e-05	3.44954e-09	3.11895e-10
Selenop	1.12551e-07	-0.474907	0.127	0.26	0.00203728	1.68516e-10	-0.534528	0.147	0.311	3.0503e-06	1.12551e-07	3.37031e-10
Micos13	8.41799e-10	0.320371	0.856	0.56	1.52374e-05	1.75559e-10	0.252344	0.887	0.612	3.1778e-06	8.41799e-10	3.51119e-10
Fam53b	4.39232e-07	-0.645455	0.434	0.507	0.00795054	2.07115e-10	-0.642027	0.364	0.48	3.74898e-06	4.39232e-07	4.14229e-10
Sdcbp2	0.313565	-0.513738	0.355	0.314	1	2.15408e-10	-0.755817	0.318	0.447	3.8991e-06	0.313565	4.30816e-10
Sf3b1	2.21794e-10	-0.470009	0.938	0.906	4.01469e-06	2.10461e-06	-0.316752	0.96	0.888	0.0380955	2.10461e-06	4.43587e-10
Stat1	0.00141026	-0.518793	0.799	0.705	1	2.56124e-10	-0.718674	0.855	0.802	4.63609e-06	0.00141026	5.12247e-10
Tkt	3.33737e-10	0.31135	0.821	0.528	6.04097e-06	2.66575e-10	0.264835	0.85	0.594	4.82527e-06	3.33737e-10	5.3315e-10
Ctss	2.68664e-10	-0.701957	0.786	0.729	4.86308e-06	3.10289e-07	-0.534445	0.827	0.757	0.00561654	3.10289e-07	5.37328e-10
Slc15a3	4.15927e-05	-0.332376	0.062	0.147	0.75287	2.92751e-10	-0.380106	0.046	0.187	5.29909e-06	4.15927e-05	5.85503e-10
Ifitm3	3.0474e-10	0.567181	0.621	0.381	5.51609e-06	0.0308002	-0.280388	0.734	0.598	1	0.0308002	6.09479e-10
Psmb3	3.11338e-10	0.331009	0.949	0.718	5.63552e-06	1.674e-09	0.276632	0.974	0.782	3.0301e-05	1.674e-09	6.22675e-10
Rhoh	2.75538e-07	-0.552503	0.843	0.751	0.00498751	3.1139e-10	-0.649645	0.832	0.792	5.63648e-06	2.75538e-07	6.22781e-10
Snrpe	3.21128e-10	0.337603	0.954	0.788	5.81274e-06	5.41406e-10	0.285137	0.971	0.796	9.79998e-06	5.41406e-10	6.42256e-10
Fth1	2.53046e-06	-0.373375	1	0.997	0.0458039	3.3494e-10	-0.32885	1	0.985	6.06275e-06	2.53046e-06	6.69881e-10
Klf13	0.000851346	-0.450446	0.705	0.646	1	3.36449e-10	-0.603232	0.708	0.698	6.09006e-06	0.000851346	6.72898e-10
Sypl	1.14373e-05	-0.429576	0.114	0.217	0.207027	3.48389e-10	-0.480453	0.133	0.285	6.30619e-06	1.14373e-05	6.96778e-10
Wls	0.0141349	-0.408973	0.279	0.319	1	3.76918e-10	0.298971	0.945	0.73	6.8226e-06	0.0141349	7.53837e-10
Lmna	3.80742e-10	-0.38926	0.024	0.153	6.89181e-06	6.85091e-06	-0.315772	0.043	0.128	0.124008	6.85091e-06	7.61484e-10
Lncpint	2.28881e-09	-0.728103	0.309	0.448	4.14298e-05	4.19278e-10	-0.722999	0.309	0.447	7.58935e-06	2.28881e-09	8.38556e-10
Snx2	1.93003e-08	-0.674849	0.39	0.475	0.000349355	4.78924e-10	-0.70852	0.457	0.529	8.669e-06	1.93003e-08	9.57848e-10
Crlf3	2.54547e-09	-0.812008	0.688	0.66	4.60756e-05	4.79208e-10	-0.774219	0.671	0.666	8.67415e-06	2.54547e-09	9.58416e-10
Ppib	7.13678e-09	0.291205	0.981	0.85	0.000129183	5.34411e-10	0.271176	0.988	0.85	9.67337e-06	7.13678e-09	1.06882e-09
Tnfsf8	6.59603e-10	-0.820009	0.033	0.166	1.19395e-05	1.62965e-07	-0.760734	0.055	0.166	0.00294983	1.62965e-07	1.31921e-09
Itm2b	0.00122974	-0.294618	0.992	0.938	1	7.04474e-10	-0.346351	0.994	0.959	1.27517e-05	0.00122974	1.40895e-09
Rab11fip1	8.67563e-05	-0.397701	0.163	0.26	1	7.68287e-10	-0.452637	0.127	0.281	1.39068e-05	8.67563e-05	1.53657e-09
Gm20186	7.68638e-10	-0.969922	0.087	0.239	1.39131e-05	1.40724e-07	-0.435043	0.072	0.189	0.00254725	1.40724e-07	1.53728e-09
Picalm	8.88021e-10	-0.71901	0.572	0.625	1.60741e-05	2.47496e-06	-0.569099	0.714	0.656	0.0447993	2.47496e-06	1.77604e-09
Snx20	0.000313712	-0.592239	0.469	0.461	1	9.42498e-10	-0.625579	0.376	0.479	1.70602e-05	0.000313712	1.885e-09
Znrf1	1.06798e-09	-0.739369	0.436	0.534	1.93314e-05	0.00610272	-0.480856	0.543	0.494	1	0.00610272	2.13595e-09
Tespa1	1.5233e-09	-0.633197	0.222	0.378	2.75732e-05	0.00111023	-0.444339	0.321	0.363	1	0.00111023	3.04659e-09
Clec2d	2.51932e-09	-0.60754	0.848	0.791	4.56022e-05	1.5556e-09	-0.578907	0.905	0.843	2.8158e-05	2.51932e-09	3.11121e-09
Stmn1	0.000918796	0.440682	0.255	0.161	1	1.75544e-09	0.436546	0.399	0.21	3.17752e-05	0.000918796	3.51088e-09
Gimap1	0.0342776	-0.303066	0.957	0.847	1	1.77011e-09	-0.433863	0.96	0.894	3.20407e-05	0.0342776	3.54021e-09
Ncoa3	1.79378e-09	-0.660073	0.293	0.432	3.24691e-05	0.00105881	-0.434501	0.376	0.409	1	0.00105881	3.58755e-09
Arntl	0.0173741	-0.268835	0.098	0.145	1	1.89984e-09	-0.433637	0.075	0.215	3.43889e-05	0.0173741	3.79967e-09
Crem	2.21811e-06	-0.836804	0.491	0.507	0.0401499	1.94121e-09	-0.790517	0.454	0.5	3.51378e-05	2.21811e-06	3.88242e-09
Dgka	2.21153e-09	-0.719745	0.336	0.458	4.00309e-05	1.0407e-07	-0.635521	0.373	0.45	0.00188376	1.0407e-07	4.42306e-09
Cbl	2.44093e-09	-0.642964	0.561	0.601	4.41834e-05	0.00232205	-0.443733	0.581	0.553	1	0.00232205	4.88187e-09
Pclaf	9.19588e-06	0.401427	0.173	0.067	0.166455	3.10119e-09	0.375913	0.263	0.112	5.61347e-05	9.19588e-06	6.20239e-09
Igf1r	1.8535e-08	-0.277753	0.008	0.102	0.000335502	3.42941e-09	-0.367125	0.006	0.107	6.20758e-05	1.8535e-08	6.85882e-09
Itpkb	4.17055e-09	-0.730928	0.721	0.708	7.54912e-05	0.000250276	-0.600538	0.792	0.692	1	0.000250276	8.34111e-09
Sv2c	0.000330097	-0.844057	0.282	0.33	1	5.08018e-09	-0.984535	0.283	0.402	9.19563e-05	0.000330097	1.01604e-08
Ets2	5.63245e-09	-0.503159	0.057	0.19	0.000101953	7.05282e-08	-0.329217	0.049	0.163	0.00127663	7.05282e-08	1.12649e-08
Cd82	0.238069	-0.285662	0.756	0.641	1	5.77145e-09	-0.629561	0.809	0.713	0.000104469	0.238069	1.15429e-08
Atp5k	7.03433e-09	0.297456	0.878	0.63	0.000127328	6.05607e-09	0.2679	0.931	0.722	0.000109621	7.03433e-09	1.21121e-08
Prkca	0.00598254	-0.64189	0.491	0.469	1	6.79693e-09	-0.661666	0.468	0.541	0.000123031	0.00598254	1.35939e-08
Ly9	1.91999e-06	-0.406886	0.122	0.241	0.0347538	9.64287e-09	-0.429263	0.205	0.346	0.000174546	1.91999e-06	1.92857e-08
Atrx	9.73022e-09	-0.564946	0.911	0.853	0.000176127	0.00568445	-0.374498	0.919	0.826	1	0.00568445	1.94604e-08
Chd3	1.11781e-08	-0.717354	0.545	0.592	0.000202334	2.21543e-06	-0.503096	0.688	0.666	0.0401015	2.21543e-06	2.23561e-08
Ppp1r12a	0.000107877	-0.45926	0.813	0.735	1	1.15138e-08	-0.515168	0.835	0.76	0.000208411	0.000107877	2.30275e-08
Fryl	0.00411408	-0.456205	0.577	0.547	1	1.18303e-08	-0.722526	0.543	0.574	0.000214141	0.00411408	2.36607e-08
Rabac1	1.26235e-08	-0.518358	0.859	0.799	0.000228498	4.28572e-05	-0.385741	0.85	0.795	0.775758	4.28572e-05	2.5247e-08
Jund	0.00166078	-0.358422	0.981	0.965	1	1.34697e-08	-0.408088	0.994	0.991	0.000243815	0.00166078	2.69394e-08
Zbtb7b	8.01643e-06	-0.398643	0.108	0.217	0.145105	1.53458e-08	-0.446616	0.145	0.281	0.000277774	8.01643e-06	3.06916e-08
Serinc3	1.54762e-08	-0.681949	0.973	0.879	0.000280135	6.56066e-06	-0.470072	0.96	0.878	0.118755	6.56066e-06	3.09524e-08
Serpina3g	1.65156e-08	0.322112	0.721	0.496	0.000298949	0.713596	-0.376376	0.642	0.536	1	0.713596	3.30312e-08
Tmem65	1.89805e-07	-0.582277	0.152	0.279	0.00343566	1.70305e-08	-0.42142	0.092	0.225	0.000308269	1.89805e-07	3.4061e-08
Cd247	0.210425	-0.281956	0.737	0.598	1	1.84097e-08	-0.552739	0.815	0.731	0.000333235	0.210425	3.68195e-08
Npc2	0.139764	-0.319754	0.94	0.783	1	1.89534e-08	-0.45606	0.931	0.852	0.000343076	0.139764	3.79068e-08
Fam107b	0.00123867	-0.579967	0.759	0.657	1	1.99554e-08	-0.593122	0.801	0.736	0.000361214	0.00123867	3.99109e-08
Itpr2	0.000101582	-0.423287	0.282	0.37	1	2.02158e-08	-0.598878	0.292	0.42	0.000365925	0.000101582	4.04315e-08
Hivep2	0.00580954	-0.529358	0.39	0.408	1	2.02202e-08	-0.643851	0.376	0.462	0.000366006	0.00580954	4.04404e-08
Gpr146	2.08162e-08	-0.28497	0.016	0.118	0.000376794	3.98117e-07	-0.279381	0.04	0.14	0.00720631	3.98117e-07	4.16324e-08
Mier1	2.10576e-08	-0.607909	0.794	0.727	0.000381163	9.70934e-07	-0.53227	0.838	0.764	0.0175749	9.70934e-07	4.21152e-08
Xist	1.29437e-05	-0.528272	0.989	0.925	0.234294	2.73392e-08	-0.606465	0.991	0.967	0.000494868	1.29437e-05	5.46785e-08
Sh3rf1	2.90119e-08	-0.385787	0.041	0.158	0.000525145	7.32551e-08	-0.355598	0.069	0.19	0.00132599	7.32551e-08	5.80239e-08
Ube2c	8.97755e-08	0.453783	0.192	0.062	0.00162503	3.02982e-08	0.339482	0.254	0.115	0.000548428	8.97755e-08	6.05965e-08
Zfp281	3.03678e-08	-0.764287	0.165	0.303	0.000549687	2.7939e-07	-0.452894	0.171	0.293	0.00505725	2.7939e-07	6.07355e-08
Trp53i11	3.55287e-08	-0.612123	0.228	0.365	0.000643106	0.0632278	-0.340833	0.37	0.36	1	0.0632278	7.10575e-08
Ifi27l2a	0.342518	-0.581116	0.875	0.783	1	3.66085e-08	-0.743882	0.925	0.915	0.00066265	0.342518	7.3217e-08
N4bp1	3.70641e-08	-0.808351	0.458	0.531	0.000670897	3.81022e-05	-0.651406	0.451	0.477	0.689688	3.81022e-05	7.41281e-08
Furin	0.301717	-0.472577	0.32	0.308	1	3.86307e-08	-1.01938	0.324	0.418	0.000699255	0.301717	7.72614e-08
Pmepa1	3.91906e-08	-0.764555	0.439	0.528	0.000709389	0.66822	-0.364384	0.679	0.523	1	0.66822	7.83812e-08
Zfp292	3.93177e-08	-0.697827	0.762	0.721	0.000711689	5.1425e-08	-0.614441	0.775	0.737	0.000930845	5.1425e-08	7.86354e-08
Ramp1	3.94349e-08	-0.586877	0.111	0.247	0.00071381	1.70107e-07	-0.513118	0.156	0.284	0.00307911	1.70107e-07	7.88697e-08
Skil	4.09274e-08	-0.741067	0.577	0.611	0.000740826	0.00226221	-0.553077	0.656	0.585	1	0.00226221	8.18547e-08
Arhgap15	4.44618e-08	-0.648372	0.737	0.721	0.000804803	3.98896e-05	-0.506582	0.749	0.684	0.722042	3.98896e-05	8.89236e-08
Atp1b3	4.92657e-08	-0.6635	0.772	0.705	0.000891759	4.06117e-07	-0.536457	0.783	0.736	0.00735113	4.06117e-07	9.85314e-08
Ypel3	0.31106	-0.30708	0.775	0.643	1	6.48916e-08	-0.533825	0.723	0.699	0.0011746	0.31106	1.29783e-07
H2-Q4	0.000425763	-0.422092	0.767	0.702	1	7.15638e-08	-0.569731	0.754	0.739	0.00129538	0.000425763	1.43128e-07
Ier5	7.29274e-08	-0.637586	0.585	0.622	0.00132006	0.00254274	-0.517113	0.691	0.607	1	0.00254274	1.45855e-07
Adk	0.00145378	-0.377743	0.127	0.196	1	7.29703e-08	-0.555584	0.127	0.252	0.00132084	0.00145378	1.45941e-07
mt-Cytb	3.15793e-06	-0.31706	1	0.997	0.0571616	7.62451e-08	-0.363868	1	0.997	0.00138011	3.15793e-06	1.5249e-07
Tap1	0.0309179	-0.286359	0.875	0.743	1	7.62629e-08	-0.470191	0.951	0.829	0.00138043	0.0309179	1.52526e-07
Sptbn1	8.02625e-08	-0.717265	0.463	0.523	0.00145283	0.00149591	-0.440949	0.578	0.544	1	0.00149591	1.60525e-07
Ifi203	0.00479416	-0.516319	0.916	0.812	1	8.87128e-08	-0.642301	0.928	0.837	0.00160579	0.00479416	1.77426e-07
4932438A13Rik	9.36914e-08	-0.768754	0.634	0.638	0.00169591	0.000740765	-0.532101	0.653	0.601	1	0.000740765	1.87383e-07
Rabgap1l	0.658851	-0.305492	0.694	0.558	1	1.04355e-07	-0.621824	0.792	0.71	0.00188894	0.658851	2.08711e-07
Ccdc88c	1.08244e-07	-0.695528	0.64	0.635	0.00195932	0.00397815	-0.434295	0.688	0.648	1	0.00397815	2.16487e-07
Wnk1	1.11091e-07	-0.638534	0.965	0.887	0.00201085	0.000389925	-0.570485	0.977	0.909	1	0.000389925	2.22181e-07
Ccr7	8.7518e-06	-0.52008	0.07	0.174	0.158416	1.27841e-07	-0.486052	0.029	0.128	0.00231406	8.7518e-06	2.55683e-07
Arid5b	0.453785	-0.365332	0.64	0.534	1	1.45127e-07	-0.753043	0.552	0.585	0.00262694	0.453785	2.90253e-07
H2-Q7	0.000169181	-0.370917	0.995	0.968	1	1.47719e-07	-0.404998	0.997	0.977	0.00267387	0.000169181	2.95439e-07
Pak2	1.54478e-07	-0.368148	0.883	0.834	0.00279621	5.46625e-06	-0.389291	0.925	0.822	0.0989447	5.46625e-06	3.08957e-07
Gpr132	1.40682e-05	-0.498949	0.282	0.37	0.254649	1.66935e-07	-0.55766	0.289	0.394	0.00302168	1.40682e-05	3.33869e-07
Kdm2b	0.593792	-0.27713	0.447	0.346	1	1.94895e-07	-0.603507	0.327	0.42	0.00352779	0.593792	3.89789e-07
Fam110a	0.168571	-0.347466	0.252	0.252	1	2.0134e-07	-0.437748	0.173	0.295	0.00364446	0.168571	4.0268e-07
Nin	2.16537e-07	-0.728022	0.306	0.413	0.00391954	0.238915	-0.297298	0.471	0.346	1	0.238915	4.33074e-07
Arl5c	3.37468e-06	-0.376754	0.092	0.204	0.0610852	2.52905e-07	-0.426365	0.095	0.211	0.00457784	3.37468e-06	5.05811e-07
Sat1	0.0028913	-0.42779	0.686	0.614	1	3.36326e-07	-0.560815	0.616	0.615	0.00608784	0.0028913	6.72652e-07
Cdk2ap2	5.35913e-06	-0.502127	0.659	0.619	0.0970056	3.62304e-07	-0.501224	0.714	0.671	0.00655807	5.35913e-06	7.24608e-07
Nr4a1	0.000423467	-1.09149	0.358	0.399	1	4.96282e-07	-0.860897	0.303	0.397	0.0089832	0.000423467	9.92564e-07
Smpdl3a	0.342117	-0.265453	0.493	0.426	1	4.9952e-07	-0.493082	0.509	0.557	0.0090418	0.342117	9.99039e-07
Fus	0.000180476	-0.366339	0.862	0.791	1	5.14422e-07	-0.447755	0.91	0.828	0.00931156	0.000180476	1.02884e-06
Slc38a2	5.5271e-07	-0.554882	0.846	0.815	0.0100046	0.134657	-0.335408	0.829	0.721	1	0.134657	1.10542e-06
Socs2	5.61102e-07	-0.905965	0.225	0.338	0.0101565	5.92169e-06	-0.794163	0.306	0.382	0.107188	5.92169e-06	1.1222e-06
Rnf138	1.22089e-06	-0.700103	0.537	0.566	0.0220994	5.81679e-07	-0.577663	0.549	0.565	0.010529	1.22089e-06	1.16336e-06
Bmyc	6.01924e-07	-0.833916	0.168	0.29	0.0108954	8.81793e-05	-0.503381	0.153	0.236	1	8.81793e-05	1.20385e-06
Rasa3	6.20566e-07	-0.413564	0.119	0.244	0.0112329	0.0137922	-0.30688	0.179	0.222	1	0.0137922	1.24113e-06
Txnip	6.98052e-07	-1.0318	0.667	0.654	0.0126354	0.376391	-0.337569	0.668	0.56	1	0.376391	1.3961e-06
Orai1	0.93513	-0.286059	0.553	0.442	1	8.37569e-07	-0.604314	0.465	0.494	0.0151608	0.93513	1.67514e-06
Il4ra	8.48661e-07	-0.591255	0.222	0.34	0.0153616	0.00246688	-0.477394	0.257	0.304	1	0.00246688	1.69732e-06
Cpd	1.61472e-06	-0.426619	0.081	0.193	0.0292281	9.18125e-07	-0.364907	0.078	0.187	0.016619	1.61472e-06	1.83625e-06
Jmjd1c	0.00922881	-0.493626	0.577	0.52	1	9.20169e-07	-0.597308	0.604	0.615	0.016656	0.00922881	1.84034e-06
Fam129a	4.4621e-05	-0.643868	0.331	0.389	0.807684	9.61462e-07	-0.704185	0.384	0.441	0.0174034	4.4621e-05	1.92292e-06
Gimap9	9.80318e-07	-0.522546	0.694	0.673	0.0177447	0.000117869	-0.439822	0.717	0.644	1	0.000117869	1.96064e-06
Ago2	1.00696e-06	-0.5777	0.558	0.582	0.018227	0.0012144	-0.436419	0.523	0.514	1	0.0012144	2.01392e-06
Eea1	0.428514	-0.523032	0.501	0.424	1	1.20453e-06	-1.08199	0.471	0.491	0.0218032	0.428514	2.40906e-06
Smox	1.41457e-05	-0.376095	0.084	0.182	0.256052	1.33309e-06	-0.293382	0.052	0.151	0.0241302	1.41457e-05	2.66617e-06
Sla	0.312612	-0.331652	0.737	0.609	1	1.46674e-06	-0.549934	0.832	0.728	0.0265495	0.312612	2.93348e-06
Kdm7a	0.0924496	-0.356671	0.369	0.362	1	1.6093e-06	-0.516748	0.251	0.358	0.0291299	0.0924496	3.2186e-06
Rbm25	8.73962e-05	-0.342004	0.921	0.863	1	1.62877e-06	-0.43435	0.931	0.869	0.0294823	8.73962e-05	3.25753e-06
Mxd1	1.64098e-06	-0.985188	0.423	0.496	0.0297034	4.36281e-06	-0.758316	0.387	0.443	0.0789712	4.36281e-06	3.28196e-06
Arhgef1	1.71296e-06	-0.461286	0.913	0.847	0.0310063	1.85329e-05	-0.426086	0.934	0.864	0.335465	1.85329e-05	3.42592e-06
Isg15	0.00402908	-0.562182	0.287	0.338	1	2.08052e-06	-0.591274	0.312	0.418	0.0376594	0.00402908	4.16103e-06
Gbp2	0.000219914	-0.488178	0.184	0.265	1	2.09826e-06	-0.650515	0.251	0.355	0.0379806	0.000219914	4.19651e-06
Rtp4	2.16028e-06	-0.541795	0.293	0.416	0.0391032	0.00013764	-0.452411	0.35	0.421	1	0.00013764	4.32055e-06
Tgif1	0.601992	-0.373116	0.355	0.308	1	2.27995e-06	-0.505839	0.225	0.332	0.0412693	0.601992	4.55989e-06
Irf1	0.184414	-0.356375	0.507	0.448	1	2.28316e-06	-0.598874	0.535	0.533	0.0413274	0.184414	4.56631e-06
Reep3	0.0873964	-0.263764	0.306	0.324	1	2.48716e-06	-0.451129	0.295	0.394	0.04502	0.0873964	4.97431e-06
Ddx24	0.0380262	-0.340432	0.813	0.651	1	2.53828e-06	-0.42636	0.867	0.758	0.0459454	0.0380262	5.07655e-06
H2-Ab1	0.28144	-0.342234	0.442	0.394	1	2.60601e-06	-0.546007	0.737	0.681	0.0471714	0.28144	5.21201e-06
Bcl11b	0.0106149	-0.466262	0.753	0.635	1	2.94151e-06	-0.59358	0.737	0.69	0.0532442	0.0106149	5.88301e-06
Zeb1	2.11582e-05	-0.705142	0.344	0.41	0.382984	2.95473e-06	-0.573784	0.367	0.441	0.0534836	2.11582e-05	5.90945e-06
Zbtb20	8.43785e-06	-0.712787	0.222	0.335	0.152734	3.10699e-06	-0.529593	0.182	0.298	0.0562395	8.43785e-06	6.21396e-06
Lats2	3.21744e-06	-0.404872	0.138	0.255	0.0582388	0.0511929	-0.273751	0.173	0.207	1	0.0511929	6.43486e-06
Cebpb	3.89103e-06	-0.687262	0.602	0.617	0.0704316	0.00300527	-0.528769	0.601	0.551	1	0.00300527	7.78205e-06
Bcl3	3.91134e-06	-0.571828	0.182	0.29	0.0707992	0.000156876	-0.396413	0.179	0.258	1	0.000156876	7.82267e-06
Myb	4.11427e-06	-0.476271	0.054	0.15	0.0744724	0.00515051	-0.324688	0.078	0.13	1	0.00515051	8.22852e-06
Ubald2	4.27891e-06	-0.64222	0.553	0.574	0.0774525	2.42093e-05	-0.5586	0.595	0.562	0.438213	2.42093e-05	8.5578e-06
Samd9l	4.57698e-06	-0.778101	0.588	0.601	0.0828479	0.241198	-0.506415	0.659	0.557	1	0.241198	9.15394e-06
Fkbp5	4.72336e-06	-0.75054	0.409	0.458	0.0854976	0.87177	-0.266397	0.465	0.378	1	0.87177	9.44671e-06
Sdhaf1	6.94784e-05	-0.571428	0.355	0.405	1	4.84788e-06	-0.522307	0.318	0.39	0.0877514	6.94784e-05	9.69573e-06
Clint1	0.0163836	-0.317446	0.713	0.622	1	5.44668e-06	-0.534435	0.676	0.627	0.0985903	0.0163836	1.08933e-05
Bptf	5.69024e-06	-0.467136	0.729	0.708	0.102999	0.1556	-0.269643	0.775	0.662	1	0.1556	1.13805e-05
Arf4	1.79963e-05	-0.407156	0.775	0.708	0.325751	6.01409e-06	-0.388308	0.786	0.718	0.108861	1.79963e-05	1.20282e-05
Traf1	0.0381645	-0.556967	0.84	0.66	1	6.35803e-06	-0.585729	0.832	0.742	0.115087	0.0381645	1.2716e-05
Gpx4	0.00545272	-0.33526	0.87	0.745	1	6.36232e-06	-0.3533	0.896	0.778	0.115164	0.00545272	1.27246e-05
Slamf1	0.10846	-0.326487	0.214	0.239	1	6.83419e-06	-0.519381	0.208	0.313	0.123706	0.10846	1.36683e-05
Rapsn	7.0279e-06	-0.688854	0.103	0.206	0.127212	0.00859892	-0.408222	0.15	0.198	1	0.00859892	1.40558e-05
Tut4	7.06255e-06	-0.546916	0.764	0.702	0.127839	0.00192752	-0.552871	0.728	0.633	1	0.00192752	1.41251e-05
Ifit1	4.21009e-05	-0.594553	0.141	0.247	0.762069	7.46843e-06	-0.535688	0.13	0.242	0.135186	4.21009e-05	1.49368e-05
Irf7	0.000115906	-0.627479	0.388	0.442	1	7.62316e-06	-0.640483	0.474	0.506	0.137987	0.000115906	1.52463e-05
Swap70	8.34453e-06	-0.591949	0.211	0.316	0.151044	2.45483e-05	-0.590305	0.225	0.311	0.444349	2.45483e-05	1.6689e-05
Flna	8.88617e-06	-0.623063	0.48	0.507	0.160849	0.319203	-0.289241	0.679	0.539	1	0.319203	1.77723e-05
Cep85l	2.03421e-05	-0.337605	0.065	0.155	0.368213	9.10396e-06	-0.265881	0.038	0.121	0.164791	2.03421e-05	1.82078e-05
Elf1	0.0116178	-0.382506	0.862	0.727	1	9.30572e-06	-0.435492	0.873	0.784	0.168443	0.0116178	1.86113e-05
Ifih1	0.00478564	-0.356584	0.144	0.206	1	1.0358e-05	-0.408075	0.136	0.239	0.18749	0.00478564	2.07158e-05
Mtmr3	1.04184e-05	-0.629529	0.241	0.338	0.188583	0.00519142	-0.324339	0.263	0.313	1	0.00519142	2.08366e-05
Tent5c	1.08888e-05	-0.521664	0.133	0.239	0.197099	0.00015995	-0.460315	0.208	0.293	1	0.00015995	2.17776e-05
Bod1l	1.08953e-05	-0.539676	0.726	0.689	0.197216	3.76912e-05	-0.498654	0.749	0.686	0.682249	3.76912e-05	2.17905e-05
Ccnb2	1.17633e-05	0.367347	0.125	0.038	0.212927	8.53798e-05	0.295107	0.173	0.089	1	8.53798e-05	2.35264e-05
Ablim1	1.21512e-05	-0.452025	0.873	0.788	0.219949	0.00995703	-0.347691	0.893	0.785	1	0.00995703	2.43022e-05
Parp14	0.0119196	-0.562592	0.607	0.539	1	1.21721e-05	-0.70712	0.642	0.615	0.220326	0.0119196	2.4344e-05
Gna15	0.0957866	-0.378371	0.369	0.357	1	1.27837e-05	-0.452587	0.353	0.426	0.231398	0.0957866	2.55672e-05
Vgll4	0.0306466	-0.624066	0.667	0.587	1	1.27975e-05	-0.638404	0.647	0.615	0.231648	0.0306466	2.55948e-05
Slco3a1	0.000554802	-0.42381	0.165	0.247	1	1.38039e-05	-0.488182	0.272	0.369	0.249865	0.000554802	2.76076e-05
Cmtm6	0.000184974	-0.530545	0.287	0.357	1	1.4213e-05	-0.463804	0.324	0.39	0.257269	0.000184974	2.84258e-05
Jak2	1.51796e-05	-0.509142	0.306	0.391	0.274766	0.000837486	-0.450552	0.361	0.391	1	0.000837486	3.03589e-05
Ccm2	1.62547e-05	-0.537157	0.355	0.416	0.294227	5.83935e-05	-0.45675	0.364	0.417	1	5.83935e-05	3.25092e-05
Pecam1	1.63025e-05	-0.357192	0.111	0.214	0.295092	4.558e-05	-0.337427	0.145	0.239	0.825043	4.558e-05	3.26048e-05
Phlpp1	0.0948131	-0.537784	0.203	0.223	1	1.98603e-05	-0.385297	0.13	0.228	0.359492	0.0948131	3.97203e-05
Arhgef12	0.00086979	-0.40255	0.117	0.19	1	2.01879e-05	-0.332678	0.098	0.192	0.36542	0.00086979	4.03753e-05
Ier2	0.00798504	-0.526968	0.753	0.649	1	2.06494e-05	-0.625778	0.766	0.704	0.373775	0.00798504	4.12984e-05
mt-Co1	0.00011617	-0.265532	1	1	1	2.19469e-05	-0.28728	1	1	0.397261	0.00011617	4.38934e-05
Ahnak	0.0145209	-0.547802	0.935	0.804	1	2.19919e-05	-0.600046	0.98	0.879	0.398074	0.0145209	4.39832e-05
Rnpepl1	0.159032	-0.289847	0.211	0.225	1	2.34026e-05	-0.409254	0.249	0.341	0.423611	0.159032	4.68047e-05
Klf6	0.00208334	-0.653243	0.854	0.78	1	2.42865e-05	-0.557897	0.884	0.828	0.43961	0.00208334	4.85724e-05
Trib1	0.0015558	-0.360235	0.089	0.158	1	2.61981e-05	-0.38187	0.116	0.21	0.474211	0.0015558	5.23954e-05
Ptp4a2	0.00632725	-0.280868	0.908	0.796	1	2.69718e-05	-0.29848	0.902	0.808	0.488216	0.00632725	5.39428e-05
Gimap8	2.70331e-05	-0.541576	0.642	0.617	0.489327	0.00339726	-0.441052	0.671	0.597	1	0.00339726	5.40655e-05
Git2	2.83789e-05	-0.649295	0.707	0.67	0.513687	0.00014176	-0.517344	0.766	0.69	1	0.00014176	5.67571e-05
4930523C07Rik	0.248959	-0.270239	0.764	0.646	1	2.96179e-05	-0.463731	0.769	0.69	0.536113	0.248959	5.92349e-05
Satb1	2.97492e-05	-0.793892	0.436	0.472	0.53849	0.000949654	-0.599348	0.506	0.514	1	0.000949654	5.94975e-05
Ythdc1	3.05336e-05	-0.519496	0.691	0.654	0.552689	0.0400735	-0.33268	0.679	0.594	1	0.0400735	6.10663e-05
Rsrc2	3.16523e-05	-0.44725	0.81	0.756	0.572938	0.0745249	-0.274525	0.879	0.748	1	0.0745249	6.33035e-05
Ski	3.86926e-05	-0.512315	0.374	0.432	0.700376	0.00108275	-0.426318	0.402	0.423	1	0.00108275	7.73838e-05
Grap	0.0262576	-0.435256	0.696	0.582	1	4.46022e-05	-0.442505	0.734	0.651	0.807344	0.0262576	8.92024e-05
Cyld	0.085418	-0.374635	0.664	0.568	1	4.48818e-05	-0.505613	0.714	0.666	0.812406	0.085418	8.97617e-05
Rasgrp2	4.61167e-05	-0.411076	0.133	0.231	0.834758	0.0203292	-0.37268	0.176	0.215	1	0.0203292	9.22313e-05
Cdkn1b	0.000112221	-0.576207	0.637	0.598	1	4.64295e-05	-0.533414	0.546	0.547	0.840421	0.000112221	9.28569e-05
Kdm6b	0.000938908	-0.396697	0.195	0.273	1	4.67336e-05	-0.475174	0.191	0.281	0.845924	0.000938908	9.3465e-05
Tcp11l2	4.74484e-05	-0.55978	0.241	0.319	0.858863	0.0244042	-0.303632	0.214	0.248	1	0.0244042	9.48945e-05
Cited2	0.504645	-0.380055	0.431	0.373	1	4.76044e-05	-0.561099	0.419	0.477	0.861688	0.504645	9.52066e-05
Mknk2	5.42132e-05	-0.435788	0.596	0.582	0.981314	0.0021065	-0.405844	0.65	0.582	1	0.0021065	0.000108424
Il6st	0.000256354	-0.368716	0.098	0.18	1	5.80777e-05	-0.299216	0.066	0.148	1	0.000256354	0.000116152
Smco4	0.0314107	-0.284664	0.255	0.282	1	5.96057e-05	-0.42554	0.277	0.346	1	0.0314107	0.000119208
Zfp831	6.03145e-05	-0.348884	0.062	0.147	1	0.000287727	-0.287907	0.092	0.168	1	0.000287727	0.000120625
Frmd4b	0.0289231	-0.318145	0.106	0.153	1	6.28885e-05	-0.519941	0.142	0.233	1	0.0289231	0.000125773
Ube2d3	6.35598e-05	-0.259977	0.981	0.903	1	0.000249942	-0.255784	0.977	0.905	1	0.000249942	0.000127116
Irgm1	0.0375154	-0.318731	0.347	0.37	1	6.42634e-05	-0.518843	0.341	0.405	1	0.0375154	0.000128523
Asap1	0.00818872	-0.356697	0.16	0.214	1	7.43591e-05	-0.401274	0.156	0.243	1	0.00818872	0.000148713
Malt1	0.871539	-0.366	0.894	0.732	1	7.51369e-05	-0.639342	0.887	0.834	1	0.871539	0.000150268
Ahcyl2	0.138906	-0.421277	0.396	0.365	1	7.81751e-05	-0.447583	0.396	0.444	1	0.138906	0.000156344
Cd2ap	8.02716e-05	-0.471997	0.201	0.292	1	0.00220215	-0.31928	0.165	0.227	1	0.00220215	0.000160537
Tmbim6	8.52014e-05	-0.266697	0.913	0.818	1	0.000130158	-0.263202	0.945	0.866	1	0.000130158	0.000170395
Prpf38b	0.000390108	-0.40701	0.794	0.721	1	9.48816e-05	-0.415443	0.835	0.722	1	0.000390108	0.000189754
Kmt2a	9.65678e-05	-0.493949	0.859	0.777	1	0.00334244	-0.460492	0.809	0.695	1	0.00334244	0.000193126
Crtc3	9.72409e-05	-0.519047	0.374	0.424	1	0.00866583	-0.45906	0.434	0.429	1	0.00866583	0.000194472
Rock1	0.000610162	-0.396095	0.87	0.78	1	0.00010793	-0.325668	0.925	0.841	1	0.000610162	0.000215849
Nfkbid	0.000109548	-0.790332	0.26	0.34	1	0.200229	-0.336628	0.211	0.218	1	0.200229	0.000219085
Eif4a2	0.0201859	-0.350032	0.821	0.686	1	0.000114163	-0.376567	0.795	0.734	1	0.0201859	0.000228313
Crebbp	0.000116373	-0.441921	0.58	0.579	1	0.24301	-0.308776	0.604	0.497	1	0.24301	0.000232732
Msi2	0.000117623	-0.572442	0.472	0.496	1	0.000424319	-0.475722	0.552	0.538	1	0.000424319	0.000235232
Dgat1	0.284311	-0.591729	0.309	0.292	1	0.000117906	-0.672358	0.309	0.366	1	0.284311	0.000235797
Gbp3	0.00012109	-0.575559	0.214	0.3	1	0.00153473	-0.415261	0.277	0.325	1	0.00153473	0.000242165
Pcyt1a	0.000121719	-0.77275	0.192	0.276	1	0.000281863	-0.382906	0.104	0.181	1	0.000281863	0.000243423
Rap1gds1	0.000128057	-0.511808	0.287	0.354	1	0.00597229	-0.404642	0.353	0.379	1	0.00597229	0.000256097
Lcp2	0.165536	-0.260452	0.772	0.619	1	0.000128573	-0.363097	0.792	0.686	1	0.165536	0.00025713
Nsd1	0.000133119	-0.512774	0.756	0.673	1	0.154306	-0.34044	0.728	0.603	1	0.154306	0.000266221
Gm2a	0.00544754	-0.392457	0.371	0.386	1	0.000155031	-0.50607	0.532	0.518	1	0.00544754	0.000310039
Ogt	0.000156382	-0.506012	0.851	0.775	1	0.000866549	-0.457315	0.844	0.725	1	0.000866549	0.00031274
9930111J21Rik2	0.0469037	-0.454339	0.759	0.633	1	0.000156529	-0.512713	0.766	0.701	1	0.0469037	0.000313034
Arhgap45	0.000590918	-0.448127	0.875	0.753	1	0.000161847	-0.399937	0.91	0.81	1	0.000590918	0.000323668
Madd	0.00852661	-0.474385	0.526	0.493	1	0.000163379	-0.547495	0.483	0.488	1	0.00852661	0.00032673
Tgfb1	0.163244	-0.354555	0.767	0.627	1	0.000163826	-0.421203	0.751	0.686	1	0.163244	0.000327626
Arhgef18	0.000167392	-0.509934	0.306	0.378	1	0.0332109	-0.378457	0.327	0.329	1	0.0332109	0.000334756
Tnrc6a	0.00059632	-0.525894	0.642	0.609	1	0.000172388	-0.418032	0.653	0.63	1	0.00059632	0.000344747
Gimap5	0.000173515	-0.468195	0.875	0.761	1	0.00214509	-0.430551	0.873	0.76	1	0.00214509	0.000346999
Arfgef1	0.632862	-0.282355	0.534	0.442	1	0.000174351	-0.485755	0.535	0.526	1	0.632862	0.000348671
Foxp1	0.000207717	-0.540348	0.561	0.558	1	0.0687939	-0.42357	0.558	0.491	1	0.0687939	0.000415391
Lamc1	0.000214353	-0.607943	0.214	0.287	1	0.00346998	-0.524872	0.24	0.281	1	0.00346998	0.000428661
Ftl1	0.000912467	-0.26087	0.984	0.933	1	0.000215114	-0.256927	0.988	0.926	1	0.000912467	0.000430182
Prdx4	0.000220903	-0.361824	0.103	0.182	1	0.000803943	-0.308594	0.156	0.222	1	0.000803943	0.000441757
Klf4	0.0224233	-0.394825	0.087	0.131	1	0.000221145	-0.344261	0.066	0.139	1	0.0224233	0.000442241
Vps54	0.520765	-0.400835	0.591	0.488	1	0.000222425	-0.583089	0.561	0.539	1	0.520765	0.0004448
St8sia4	0.00213914	-0.490333	0.382	0.416	1	0.000225769	-0.590804	0.382	0.412	1	0.00213914	0.000451487
Rsad2	0.000226634	-0.351317	0.068	0.147	1	0.00187372	-0.293423	0.078	0.14	1	0.00187372	0.000453217
Cbx7	0.000232491	-0.447922	0.217	0.295	1	0.0836044	-0.334092	0.214	0.234	1	0.0836044	0.000464927
Cflar	0.000233758	-0.491929	0.542	0.555	1	0.0029087	-0.476462	0.621	0.573	1	0.0029087	0.000467462
Rgcc	0.000240118	-0.401604	0.087	0.169	1	0.00125366	-0.382532	0.139	0.207	1	0.00125366	0.000480178
Wasf2	0.013574	-0.350503	0.642	0.566	1	0.000263692	-0.376147	0.711	0.642	1	0.013574	0.000527314
Gata3	0.00918974	-0.546282	0.42	0.413	1	0.000292024	-0.600384	0.405	0.427	1	0.00918974	0.000583963
Cyth1	0.000302604	-0.449445	0.306	0.373	1	0.0147303	-0.382277	0.361	0.378	1	0.0147303	0.000605117
Susd6	0.644462	-0.260513	0.415	0.357	1	0.000309088	-0.376747	0.292	0.355	1	0.644462	0.000618081
Tnfrsf1b	0.17174	-0.658809	0.721	0.56	1	0.00031163	-0.702195	0.656	0.597	1	0.17174	0.000623163
Cdc42se2	0.000317912	-0.544427	0.656	0.606	1	0.00651301	-0.428167	0.659	0.568	1	0.00651301	0.000635724
Pikfyve	0.00240557	-0.289937	0.098	0.164	1	0.000318699	-0.265091	0.098	0.177	1	0.00240557	0.000637296
Tank	0.000648681	-0.530431	0.374	0.402	1	0.000343535	-0.511335	0.364	0.399	1	0.000648681	0.000686951
Arid4a	0.000352086	-0.552966	0.55	0.539	1	0.00446035	-0.498175	0.564	0.518	1	0.00446035	0.000704048
Oxr1	0.000357517	-0.456586	0.255	0.319	1	0.0159436	-0.357193	0.292	0.314	1	0.0159436	0.000714906
H1f5	0.000357769	0.263871	0.136	0.056	1	0.000960782	0.288853	0.179	0.103	1	0.000960782	0.000715411
Txk	0.000362214	-0.691969	0.518	0.507	1	0.303855	-0.484052	0.526	0.447	1	0.303855	0.000724296
Rbm5	0.189976	-0.252617	0.734	0.617	1	0.000364021	-0.40295	0.72	0.662	1	0.189976	0.00072791
Csrnp1	0.000369865	-0.57082	0.293	0.357	1	0.0310139	-0.299584	0.275	0.302	1	0.0310139	0.000739593
Iqgap1	0.000372371	-0.413481	0.9	0.823	1	0.00474642	-0.333012	0.942	0.86	1	0.00474642	0.000744604
Tob2	0.000376654	-0.538857	0.396	0.442	1	0.173405	-0.417616	0.46	0.408	1	0.173405	0.000753166
Tpm4	0.000391126	-0.473542	0.783	0.727	1	0.115894	-0.257004	0.798	0.693	1	0.115894	0.0007821
Asxl1	0.000392319	-0.471866	0.23	0.303	1	0.811722	-0.29873	0.341	0.296	1	0.811722	0.000784485
Inf2	0.0780966	-0.251689	0.108	0.139	1	0.000411622	-0.256927	0.101	0.177	1	0.0780966	0.000823075
Ddx6	0.0874286	-0.25334	0.748	0.625	1	0.00041878	-0.375552	0.844	0.728	1	0.0874286	0.000837385
Tspan13	0.000423628	-0.579275	0.455	0.461	1	0.04582	-0.325812	0.341	0.347	1	0.04582	0.000847076
Ptprc	0.000432526	-0.342551	0.995	0.984	1	0.00756175	-0.265621	1	0.992	1	0.00756175	0.000864865
Gpr18	0.000433324	-0.376255	0.157	0.241	1	0.162163	-0.259417	0.185	0.201	1	0.162163	0.00086646
Tnik	0.0150613	-0.430849	0.428	0.426	1	0.00050151	-0.473111	0.39	0.431	1	0.0150613	0.00100277
Herc4	0.000509982	-0.616281	0.436	0.456	1	0.0285468	-0.414091	0.462	0.435	1	0.0285468	0.0010197
Irf2bp2	0.0556492	-0.42856	0.385	0.37	1	0.000518394	-0.487214	0.37	0.402	1	0.0556492	0.00103652
Slc43a2	0.0585496	-0.255173	0.149	0.188	1	0.000518643	-0.279054	0.104	0.178	1	0.0585496	0.00103702
Tnfaip8l2	0.532964	-0.265649	0.404	0.346	1	0.000524785	-0.377019	0.416	0.435	1	0.532964	0.00104929
Nktr	0.353041	-0.271735	0.856	0.724	1	0.000529666	-0.480199	0.87	0.767	1	0.353041	0.00105905
Sp3	0.00899799	-0.431328	0.512	0.48	1	0.00054829	-0.480637	0.509	0.512	1	0.00899799	0.00109628
Ubl3	0.000549019	-0.629882	0.775	0.654	1	0.301969	-0.327151	0.853	0.695	1	0.301969	0.00109774
Pik3r1	0.378032	-0.296685	0.58	0.496	1	0.000569002	-0.554068	0.569	0.542	1	0.378032	0.00113768
Crim1	0.00271797	-0.279482	0.1	0.166	1	0.000587941	-0.31887	0.095	0.165	1	0.00271797	0.00117554
Cdkn1a	0.0254016	-0.319324	0.068	0.11	1	0.000591602	-0.333833	0.095	0.168	1	0.0254016	0.00118285
Rasa2	0.000592707	-0.508753	0.371	0.408	1	0.0491102	-0.354368	0.402	0.394	1	0.0491102	0.00118506
Arhgap25	0.000616853	-0.430535	0.276	0.34	1	0.245421	-0.288912	0.329	0.31	1	0.245421	0.00123333
Mif4gd	0.231136	-0.360762	0.488	0.418	1	0.000623173	-0.469594	0.488	0.471	1	0.231136	0.00124596
Cast	0.000634457	-0.483453	0.683	0.614	1	0.00125844	-0.436419	0.72	0.636	1	0.00125844	0.00126851
Elmo1	0.000648091	-0.530765	0.55	0.531	1	0.00110737	-0.449988	0.509	0.488	1	0.00110737	0.00129576
Kdm5b	0.000896841	-0.382033	0.217	0.29	1	0.000648675	-0.420425	0.214	0.282	1	0.000896841	0.00129693
2310001H17Rik	0.0744025	-0.330719	0.287	0.303	1	0.000684836	-0.425791	0.344	0.387	1	0.0744025	0.0013692
Irgm2	0.000694675	-0.386065	0.127	0.209	1	0.0212799	-0.272283	0.165	0.208	1	0.0212799	0.00138887
Tap2	0.243683	-0.28998	0.84	0.657	1	0.000700111	-0.398165	0.858	0.704	1	0.243683	0.00139973
Cux1	0.000755911	-0.430125	0.304	0.354	1	0.00102592	-0.456157	0.315	0.361	1	0.00102592	0.00151125
Coro2a	0.000759913	-0.484754	0.355	0.41	1	0.169957	-0.463102	0.457	0.412	1	0.169957	0.00151925
Mllt3	0.869776	-0.271746	0.472	0.37	1	0.000782549	-0.418799	0.471	0.471	1	0.869776	0.00156449
Plec	0.000834109	-0.571994	0.583	0.544	1	0.0757491	-0.489496	0.607	0.523	1	0.0757491	0.00166752
Tpst2	0.00595666	-0.381031	0.556	0.531	1	0.000854564	-0.414304	0.604	0.556	1	0.00595666	0.0017084
Tapbp	0.000974225	-0.360931	0.81	0.7	1	0.00171183	-0.363603	0.905	0.802	1	0.00171183	0.0019475
Ctsb	0.794217	-0.274068	0.827	0.625	1	0.00103578	-0.393901	0.85	0.74	1	0.794217	0.00207048
Got1	0.00103925	-0.845414	0.385	0.399	1	0.0584441	-0.453341	0.434	0.405	1	0.0584441	0.00207743
H2-Q6	0.00369094	-0.369542	0.881	0.767	1	0.00104493	-0.439412	0.728	0.66	1	0.00369094	0.00208877
Fam104a	0.00106581	-0.406458	0.474	0.469	1	0.0370125	-0.296766	0.54	0.482	1	0.0370125	0.00213049
Mapkapk2	0.00445686	-0.533367	0.564	0.509	1	0.00107155	-0.501789	0.694	0.589	1	0.00445686	0.00214195
C1qb	0.00114453	-0.490785	0.474	0.48	1	0.607017	-0.305714	0.335	0.273	1	0.607017	0.00228776
Cd37	0.0175961	-0.279087	0.881	0.737	1	0.00114728	-0.288526	0.957	0.838	1	0.0175961	0.00229325
Gzma	0.535738	0.406382	0.108	0.118	1	0.00115317	1.94132	0.393	0.272	1	0.535738	0.002305
Slfn8	0.00119588	-0.539943	0.379	0.421	1	0.296959	-0.420804	0.486	0.432	1	0.296959	0.00239032
Lmo4	0.00128005	-0.531372	0.073	0.139	1	0.0479084	-0.377743	0.075	0.109	1	0.0479084	0.00255846
Fnbp1	0.00128622	-0.410742	0.813	0.729	1	0.0552907	-0.354445	0.861	0.737	1	0.0552907	0.00257078
Rrad	0.102272	-0.301836	0.22	0.241	1	0.00141391	-0.32985	0.13	0.193	1	0.102272	0.00282583
Ikbkb	0.00142559	-0.504526	0.539	0.52	1	0.390883	-0.287029	0.569	0.486	1	0.390883	0.00284914
Foxn3	0.13816	-0.400116	0.631	0.534	1	0.00151156	-0.544135	0.668	0.586	1	0.13816	0.00302084
Syt11	0.0891879	-0.409277	0.241	0.257	1	0.00168011	-0.47184	0.231	0.287	1	0.0891879	0.00335739
Slc4a7	0.429223	-0.298568	0.268	0.206	1	0.00168799	-0.459172	0.306	0.349	1	0.429223	0.00337312
Elk4	0.00170675	-0.384312	0.388	0.408	1	0.277063	-0.274406	0.393	0.355	1	0.277063	0.00341059
Tra2b	0.00180462	-0.298761	0.878	0.777	1	0.0205381	-0.280312	0.913	0.829	1	0.0205381	0.00360599
Arap2	0.910997	-0.365601	0.531	0.416	1	0.00185543	-0.530929	0.555	0.524	1	0.910997	0.00370742
Prdm1	0.0808342	-0.393152	0.241	0.26	1	0.00208789	-0.529789	0.306	0.344	1	0.0808342	0.00417143
Aff4	0.073426	-0.516485	0.407	0.389	1	0.00209635	-0.463477	0.358	0.381	1	0.073426	0.0041883
Kctd12	0.00244703	-0.395025	0.138	0.204	1	0.0021228	-0.339433	0.101	0.163	1	0.00244703	0.0042411
Trpc4ap	0.0592915	-0.325399	0.45	0.421	1	0.00217455	-0.393098	0.468	0.462	1	0.0592915	0.00434437
Slc26a2	0.747399	-0.300531	0.214	0.196	1	0.00219457	-0.362672	0.156	0.221	1	0.747399	0.00438433
Erbin	0.0548563	-0.347808	0.515	0.469	1	0.00226394	-0.356017	0.46	0.462	1	0.0548563	0.00452276
Tulp4	0.00234838	-0.473901	0.295	0.346	1	0.114335	-0.397944	0.434	0.399	1	0.114335	0.00469125
Cd27	0.586004	-0.376891	0.783	0.606	1	0.00249092	-0.652727	0.676	0.595	1	0.586004	0.00497563
Epb41l2	0.00856053	-0.465966	0.276	0.319	1	0.00255212	-0.391819	0.231	0.287	1	0.00856053	0.00509772
Kcnn4	0.00268154	-0.46313	0.42	0.437	1	0.205411	-0.299229	0.41	0.376	1	0.205411	0.00535588
Polg	0.0854286	-0.312858	0.173	0.204	1	0.00269528	-0.289796	0.165	0.228	1	0.0854286	0.0053833
Zc3h7a	0.394774	-0.344841	0.585	0.461	1	0.00281149	-0.43879	0.616	0.55	1	0.394774	0.00561508
Klhdc2	0.00288941	-0.5354	0.363	0.381	1	0.27137	-0.284395	0.376	0.292	1	0.27137	0.00577047
Tes	0.0282665	-0.485039	0.74	0.646	1	0.00302519	-0.397719	0.792	0.662	1	0.0282665	0.00604124
Rgs10	0.00309144	-0.395326	0.542	0.531	1	0.00971684	-0.404885	0.639	0.573	1	0.00971684	0.00617333
Trim56	0.0032957	-0.468064	0.371	0.405	1	0.396263	-0.354267	0.408	0.366	1	0.396263	0.00658054
5031425E22Rik	0.00358748	-0.502566	0.461	0.461	1	0.158057	-0.401739	0.546	0.471	1	0.158057	0.00716208
Ddx60	0.00367685	-0.364277	0.1	0.166	1	0.0050266	-0.316873	0.139	0.198	1	0.0050266	0.00734018
Rb1cc1	0.00380161	-0.508704	0.561	0.534	1	0.0988283	-0.43777	0.558	0.477	1	0.0988283	0.00758877
Arid4b	0.0355493	-0.382489	0.68	0.606	1	0.00392902	-0.474331	0.714	0.616	1	0.0355493	0.0078426
Tut7	0.27296	-0.281731	0.713	0.59	1	0.00407114	-0.423849	0.725	0.65	1	0.27296	0.00812571
Fam169b	0.877046	-0.321336	0.474	0.389	1	0.00424876	-0.597538	0.425	0.424	1	0.877046	0.00847947
Wdr26	0.00425463	-0.333547	0.696	0.625	1	0.111623	-0.288939	0.746	0.654	1	0.111623	0.00849116
Cd69	0.00436791	-0.662661	0.648	0.622	1	0.912262	-0.40692	0.766	0.624	1	0.912262	0.00871675
Acin1	0.00448688	-0.290528	0.821	0.735	1	0.11705	-0.255915	0.844	0.699	1	0.11705	0.00895363
Pan3	0.00457072	-0.418893	0.518	0.493	1	0.526453	-0.321894	0.575	0.473	1	0.526453	0.00912054
Ncor1	0.0121995	-0.301191	0.919	0.802	1	0.00458402	-0.3393	0.934	0.832	1	0.0121995	0.00914703
Pik3c2a	0.00473661	-0.466421	0.23	0.282	1	0.989845	-0.308898	0.396	0.323	1	0.989845	0.00945078
Tmem176b	0.00478028	-0.650051	0.06	0.113	1	0.0187293	-0.568361	0.081	0.122	1	0.0187293	0.00953771
Sidt1	0.00487745	-0.330836	0.154	0.214	1	0.0431916	-0.353831	0.188	0.218	1	0.0431916	0.00973111
Socs1	0.0049076	-0.546634	0.688	0.617	1	0.0340573	-0.454979	0.624	0.539	1	0.0340573	0.00979111
Dnajc10	0.354436	-0.278763	0.187	0.188	1	0.00491957	-0.27473	0.217	0.272	1	0.354436	0.00981494
Spin1	0.00502564	-0.362411	0.325	0.357	1	0.0274792	-0.316393	0.28	0.305	1	0.0274792	0.010026
Sytl1	0.00541578	-0.533884	0.192	0.247	1	0.510865	-0.252463	0.266	0.255	1	0.510865	0.0108022
Mafg	0.0204067	-0.359088	0.236	0.271	1	0.00558745	-0.42336	0.249	0.285	1	0.0204067	0.0111437
Gsk3b	0.0113565	-0.389055	0.659	0.576	1	0.00570007	-0.344949	0.682	0.601	1	0.0113565	0.0113677
Nfkb2	0.144658	-0.329066	0.401	0.391	1	0.00589209	-0.372586	0.347	0.36	1	0.144658	0.0117495
S1pr4	0.00589731	-0.429811	0.385	0.402	1	0.0530795	-0.337314	0.436	0.403	1	0.0530795	0.0117598
Zbp1	0.222807	-0.371935	0.531	0.469	1	0.00615433	-0.442332	0.523	0.492	1	0.222807	0.0122708
Ifi47	0.00649229	-0.417665	0.791	0.67	1	0.0105975	-0.39838	0.78	0.683	1	0.0105975	0.0129424
Lrp10	0.00882824	-0.352105	0.715	0.63	1	0.00654993	-0.332358	0.789	0.678	1	0.00882824	0.013057
Phf3	0.00656857	-0.35602	0.729	0.668	1	0.0229346	-0.386133	0.694	0.604	1	0.0229346	0.013094
Abi1	0.00670917	-0.410132	0.612	0.55	1	0.0691537	-0.354264	0.627	0.545	1	0.0691537	0.0133733
Gnaq	0.0341637	-0.407892	0.125	0.166	1	0.00685387	-0.313939	0.147	0.201	1	0.0341637	0.0136608
Nek7	0.0263159	-0.416624	0.48	0.456	1	0.00701069	-0.405839	0.517	0.483	1	0.0263159	0.0139722
Trip12	0.615919	-0.28092	0.678	0.544	1	0.00704705	-0.345196	0.679	0.6	1	0.615919	0.0140444
1600014C10Rik	0.136376	-0.288883	0.249	0.268	1	0.00727895	-0.744632	0.549	0.505	1	0.136376	0.0145049
Dusp5	0.50566	-0.379901	0.678	0.563	1	0.00739069	-0.467067	0.682	0.621	1	0.50566	0.0147268
Stk4	0.00739413	-0.354718	0.71	0.622	1	0.0232413	-0.317558	0.783	0.648	1	0.0232413	0.0147336
M6pr	0.00759859	-0.463227	0.596	0.52	1	0.0586775	-0.30801	0.705	0.582	1	0.0586775	0.0151395
Slfn1	0.0110421	-0.518989	0.472	0.466	1	0.00772761	-0.493649	0.509	0.495	1	0.0110421	0.0153955
Brd2	0.0220442	-0.298559	0.715	0.63	1	0.0078213	-0.329864	0.734	0.659	1	0.0220442	0.0155814
Gpatch8	0.0081284	-0.390794	0.599	0.547	1	0.455772	-0.321256	0.613	0.495	1	0.455772	0.0161907
Nr4a3	0.00817562	-0.291558	0.35	0.217	1	0.516414	-0.252707	0.246	0.205	1	0.516414	0.0162844
H1f0	0.0599885	-0.341919	0.168	0.204	1	0.00832386	-0.438504	0.347	0.373	1	0.0599885	0.0165784
Adgre5	0.0275286	-0.368595	0.734	0.63	1	0.00836081	-0.436891	0.694	0.627	1	0.0275286	0.0166517
Casp8	0.008601	-0.433072	0.626	0.544	1	0.0347999	-0.337028	0.673	0.568	1	0.0347999	0.017128
Fosl2	0.928267	-0.276863	0.572	0.472	1	0.00868266	-0.619148	0.561	0.521	1	0.928267	0.0172899
Dennd1a	0.195979	-0.309863	0.16	0.177	1	0.00879315	-0.320107	0.176	0.227	1	0.195979	0.017509
Trim12a	0.0413709	-0.355026	0.61	0.534	1	0.00906052	-0.443172	0.61	0.557	1	0.0413709	0.0180389
Cdk11b	0.00957411	-0.409573	0.58	0.542	1	0.88216	-0.266688	0.604	0.492	1	0.88216	0.0190566
Aff1	0.00963082	-0.327264	0.141	0.196	1	0.0398759	-0.255063	0.179	0.215	1	0.0398759	0.0191689
Coro7	0.00964227	-0.361834	0.211	0.255	1	0.0208842	-0.310945	0.292	0.32	1	0.0208842	0.0191916
Snx18	0.0100963	-0.434811	0.314	0.34	1	0.456448	-0.329698	0.315	0.282	1	0.456448	0.0200907
Inpp5d	0.0102366	-0.428959	0.588	0.547	1	0.0254789	-0.415179	0.699	0.589	1	0.0254789	0.0203684
Raf1	0.075463	-0.358736	0.36	0.359	1	0.0113601	-0.405493	0.387	0.396	1	0.075463	0.0225911
Zfp638	0.0404941	-0.431297	0.61	0.523	1	0.0113861	-0.395279	0.592	0.538	1	0.0404941	0.0226425
Ranbp2	0.0115485	-0.467547	0.604	0.536	1	0.113689	-0.358031	0.633	0.544	1	0.113689	0.0229637
Cdk12	0.0119777	-0.457999	0.604	0.544	1	0.921735	-0.329808	0.633	0.506	1	0.921735	0.023812
Emsy	0.0119839	-0.43127	0.474	0.458	1	0.0140932	-0.367502	0.442	0.432	1	0.0140932	0.0238242
Xpo6	0.0120966	-0.432134	0.388	0.402	1	0.271701	-0.393014	0.442	0.39	1	0.271701	0.0240468
Phc3	0.109041	-0.447835	0.591	0.496	1	0.0124483	-0.506852	0.564	0.515	1	0.109041	0.0247417
Birc3	0.01308	-0.430118	0.201	0.249	1	0.072761	-0.336555	0.237	0.258	1	0.072761	0.0259889
Fcho2	0.893944	-0.291839	0.491	0.391	1	0.0131823	-0.438383	0.41	0.412	1	0.893944	0.0261908
Rnf19b	0.506278	-0.359913	0.317	0.287	1	0.0134786	-0.347163	0.272	0.308	1	0.506278	0.0267756
Ncoa7	0.0135743	-0.572254	0.304	0.327	1	0.0215256	-0.426687	0.275	0.302	1	0.0215256	0.0269644
Esyt2	0.240922	-0.349134	0.507	0.44	1	0.0136093	-0.405301	0.517	0.477	1	0.240922	0.0270334
Senp6	0.0139999	-0.345408	0.729	0.627	1	0.158584	-0.320498	0.74	0.616	1	0.158584	0.0278037
Kdm5a	0.561448	-0.288487	0.572	0.466	1	0.0148887	-0.428646	0.595	0.532	1	0.561448	0.0295557
Mlec	0.7592	-0.263486	0.474	0.391	1	0.016044	-0.350655	0.598	0.532	1	0.7592	0.0318306
Nisch	0.107576	-0.436468	0.599	0.523	1	0.0161834	-0.408944	0.613	0.553	1	0.107576	0.032105
Celf1	0.0170126	-0.388588	0.561	0.523	1	0.0600489	-0.367537	0.558	0.509	1	0.0600489	0.0337357
Macf1	0.0173235	-0.342848	0.81	0.681	1	0.0620743	-0.361236	0.861	0.761	1	0.0620743	0.0343469
H2-Eb1	0.0369922	-0.406962	0.35	0.357	1	0.0173738	-0.504405	0.645	0.557	1	0.0369922	0.0344458
Stk38	0.0215299	-0.444829	0.507	0.472	1	0.0179132	-0.444085	0.532	0.483	1	0.0215299	0.0355055
Tpp2	0.0229333	-0.470078	0.675	0.576	1	0.0184718	-0.436627	0.746	0.627	1	0.0229333	0.0366025
Pde4b	0.107208	-0.264835	0.23	0.252	1	0.0185145	-0.360411	0.28	0.31	1	0.107208	0.0366863
Pkp3	0.766019	-0.319793	0.618	0.496	1	0.0187568	-0.288007	0.694	0.64	1	0.766019	0.0371618
Xbp1	0.0194329	-0.427979	0.42	0.402	1	0.790543	-0.282529	0.566	0.458	1	0.790543	0.0384882
Ssh1	0.498478	-0.303742	0.252	0.239	1	0.0202373	-0.350206	0.24	0.272	1	0.498478	0.0400651
H2-Q10	0.022293	-0.287722	0.184	0.225	1	0.601795	-0.255668	0.295	0.24	1	0.601795	0.044089
C1qc	0.0228674	-0.343334	0.314	0.354	1	0.184394	-0.252955	0.251	0.189	1	0.184394	0.0452118
Il17ra	0.103382	-0.364859	0.366	0.354	1	0.0239743	-0.375522	0.321	0.334	1	0.103382	0.0473737
Zcchc7	0.256394	-0.309712	0.705	0.579	1	0.0254132	-0.401673	0.737	0.631	1	0.256394	0.0501806
AI504432	0.0967163	-0.365934	0.252	0.271	1	0.0255772	-0.426869	0.298	0.325	1	0.0967163	0.0505002
Icam1	0.0265899	-0.818113	0.428	0.41	1	0.520157	-0.324554	0.396	0.317	1	0.520157	0.0524728
Wapl	0.135468	-0.271617	0.656	0.563	1	0.0267784	-0.318158	0.708	0.6	1	0.135468	0.0528398
Apbb1ip	0.0274259	-0.309808	0.767	0.638	1	0.0531293	-0.286255	0.78	0.659	1	0.0531293	0.0540996
Cd274	0.337359	-0.310822	0.22	0.225	1	0.0275558	-0.43235	0.257	0.293	1	0.337359	0.0543523
Tent5a	0.0283124	-0.8896	0.366	0.378	1	0.936083	-0.539498	0.46	0.372	1	0.936083	0.0558233
Dusp16	0.118719	-0.297887	0.106	0.134	1	0.028737	-0.253792	0.124	0.165	1	0.118719	0.0566482
Parp9	0.162682	-0.370857	0.363	0.351	1	0.029091	-0.395543	0.428	0.409	1	0.162682	0.0573357
Rel	0.0714692	-0.31192	0.341	0.354	1	0.0292764	-0.432602	0.309	0.326	1	0.0714692	0.0576958
Marchf7	0.0295511	-0.421484	0.528	0.477	1	0.125782	-0.325899	0.564	0.491	1	0.125782	0.0582289
Cisd2	0.0313521	-0.356072	0.556	0.496	1	0.0931948	-0.34204	0.535	0.464	1	0.0931948	0.0617213
Ddit4	0.0410118	-0.577046	0.436	0.421	1	0.0318284	-0.518012	0.402	0.396	1	0.0410118	0.0626437
Map4k4	0.0597645	-0.356392	0.547	0.491	1	0.0320225	-0.341021	0.595	0.523	1	0.0597645	0.0630195
Ncoa2	0.0325819	-0.513252	0.472	0.45	1	0.075251	-0.439659	0.488	0.449	1	0.075251	0.0641022
Hbp1	0.0344531	-0.353478	0.276	0.3	1	0.063632	-0.285711	0.257	0.273	1	0.063632	0.0677192
Nfatc2	0.0353224	-0.264401	0.263	0.298	1	0.211097	-0.269482	0.335	0.331	1	0.211097	0.0693971
Rnf157	0.16278	-0.54143	0.309	0.3	1	0.0366997	-0.58314	0.298	0.313	1	0.16278	0.0720525
Trim30a	0.059505	-0.434473	0.631	0.566	1	0.0380266	-0.406445	0.694	0.6	1	0.059505	0.0746071
Dtx3l	0.0468682	-0.401417	0.466	0.44	1	0.0389598	-0.351781	0.46	0.443	1	0.0468682	0.0764017
Syngr2	0.992579	-0.272225	0.577	0.442	1	0.0396432	-0.301049	0.61	0.526	1	0.992579	0.0777148
Gpx1	0.0398534	-0.33764	0.623	0.536	1	0.0653439	-0.313338	0.711	0.574	1	0.0653439	0.0781185
Lyz2	0.042341	-0.43956	0.645	0.571	1	0.106726	-0.367877	0.618	0.53	1	0.106726	0.0828893
Ppp1r15a	0.0426097	-0.474055	0.455	0.44	1	0.145756	-0.412781	0.538	0.476	1	0.145756	0.0834038
Rab14	0.043783	-0.332125	0.707	0.606	1	0.212289	-0.336399	0.737	0.604	1	0.212289	0.0856491
Gbp5	0.0607806	-0.305714	0.201	0.231	1	0.0442703	-0.408524	0.191	0.224	1	0.0607806	0.0865807
Dennd1c	0.834906	-0.253682	0.642	0.496	1	0.044886	-0.388719	0.659	0.588	1	0.834906	0.0877572
Tra2a	0.0470673	-0.337282	0.832	0.716	1	0.195109	-0.348509	0.867	0.722	1	0.195109	0.0919193
Map2k3	0.265164	-0.405332	0.501	0.416	1	0.0485962	-0.383337	0.503	0.453	1	0.265164	0.0948309
Man2a2	0.232659	-0.291285	0.22	0.225	1	0.0501421	-0.302347	0.234	0.258	1	0.232659	0.0977699
Idnk	0.231178	-0.263004	0.64	0.536	1	0.0535137	-0.316761	0.607	0.526	1	0.231178	0.104164
Ube2h	0.0536155	-0.398867	0.558	0.491	1	0.785231	-0.274609	0.624	0.489	1	0.785231	0.104356
Aplp2	0.191777	-0.453983	0.431	0.378	1	0.0538088	-0.428566	0.509	0.462	1	0.191777	0.104722
Nufip2	0.259072	-0.262554	0.602	0.525	1	0.0539628	-0.370198	0.575	0.52	1	0.259072	0.105014
Ppp1r10	0.0547594	-0.374114	0.48	0.456	1	0.378986	-0.324958	0.52	0.452	1	0.378986	0.10652
Ccnl2	0.0556169	-0.341564	0.631	0.539	1	0.0601439	-0.343348	0.633	0.544	1	0.0601439	0.108141
Mkln1	0.056059	-0.367467	0.547	0.507	1	0.255088	-0.400949	0.601	0.502	1	0.255088	0.108975
Itsn2	0.0567967	-0.361483	0.599	0.52	1	0.0621859	-0.331154	0.65	0.566	1	0.0621859	0.110367
Ifrd1	0.0569244	-0.475463	0.369	0.359	1	0.210987	-0.33817	0.324	0.305	1	0.210987	0.110608
Zmym5	0.0573496	-0.38541	0.374	0.373	1	0.71597	-0.325616	0.402	0.341	1	0.71597	0.11141
Stx6	0.267544	-0.331265	0.322	0.3	1	0.0592516	-0.378174	0.387	0.366	1	0.267544	0.114993
Bcl9l	0.472041	-0.253468	0.233	0.223	1	0.0592707	-0.296112	0.237	0.263	1	0.472041	0.115028
Zfp871	0.0605892	-0.41368	0.461	0.424	1	0.298323	-0.289244	0.434	0.39	1	0.298323	0.117507
Gm4070	0.0608201	-0.324524	0.304	0.322	1	0.395714	-0.310556	0.306	0.282	1	0.395714	0.117941
Pafah1b1	0.161325	-0.265904	0.821	0.686	1	0.0609916	-0.268234	0.879	0.719	1	0.161325	0.118263
Heca	0.0615704	-0.388457	0.425	0.402	1	0.615795	-0.272449	0.422	0.367	1	0.615795	0.11935
Kif5b	0.0618394	-0.284049	0.799	0.668	1	0.212182	-0.261147	0.812	0.695	1	0.212182	0.119855
Kcnq1ot1	0.0620614	-0.58049	0.534	0.509	1	0.0682658	-0.400109	0.503	0.508	1	0.0682658	0.120271
Vcpip1	0.0656686	-0.352781	0.298	0.314	1	0.838783	-0.26172	0.324	0.278	1	0.838783	0.127025
Mbnl2	0.0664332	-0.352156	0.455	0.421	1	0.231412	-0.321462	0.367	0.338	1	0.231412	0.128453
Ascc3	0.0669329	-0.394439	0.444	0.418	1	0.636793	-0.310522	0.488	0.415	1	0.636793	0.129386
Kdm3b	0.17175	-0.422964	0.271	0.268	1	0.0672025	-0.302275	0.266	0.284	1	0.17175	0.129889
Fem1c	0.94385	-0.317951	0.279	0.236	1	0.0685872	-0.320467	0.243	0.264	1	0.94385	0.13247
Stat2	0.0685886	-0.369439	0.23	0.257	1	0.165402	-0.390667	0.269	0.272	1	0.165402	0.132473
Klhl24	0.29833	-0.288894	0.534	0.394	1	0.0692222	-0.392107	0.379	0.367	1	0.29833	0.133653
Paxbp1	0.0704977	-0.440139	0.333	0.327	1	0.260236	-0.309153	0.332	0.311	1	0.260236	0.136025
Ankrd17	0.0710942	-0.276652	0.661	0.603	1	0.679761	-0.323075	0.786	0.624	1	0.679761	0.137134
Smchd1	0.321639	-0.366432	0.751	0.606	1	0.0718476	-0.434589	0.777	0.665	1	0.321639	0.138533
Fbxl20	0.0731381	-0.347201	0.211	0.239	1	0.161805	-0.307873	0.211	0.222	1	0.161805	0.140927
Dusp4	0.302679	-0.342368	0.344	0.26	1	0.0732851	-0.381071	0.254	0.264	1	0.302679	0.141199
Setd1b	0.0748931	-0.390358	0.377	0.365	1	0.715977	-0.275114	0.332	0.295	1	0.715977	0.144177
Sacs	0.0762331	-0.383588	0.266	0.284	1	0.639968	-0.290723	0.292	0.266	1	0.639968	0.146655
Stk10	0.481903	-0.279988	0.545	0.448	1	0.0782013	-0.373174	0.564	0.503	1	0.481903	0.150287
Zbtb38	0.485437	-0.441612	0.453	0.386	1	0.0799216	-0.4679	0.529	0.461	1	0.485437	0.153456
Tyrobp	0.0799504	-0.479752	0.336	0.335	1	0.695117	-0.291754	0.35	0.31	1	0.695117	0.153509
Pon2	0.203504	-0.355619	0.396	0.37	1	0.0810394	-0.290772	0.468	0.44	1	0.203504	0.155511
Lrch3	0.0828582	-0.360291	0.29	0.298	1	0.136646	-0.276507	0.28	0.281	1	0.136646	0.158851
Rcor1	0.0969468	-0.332817	0.309	0.311	1	0.0870187	-0.285155	0.292	0.308	1	0.0969468	0.166465
Daxx	0.0934923	-0.37229	0.29	0.3	1	0.718683	-0.301182	0.35	0.305	1	0.718683	0.178244
Prrc2b	0.094502	-0.3613	0.664	0.568	1	0.996797	-0.281006	0.676	0.545	1	0.996797	0.180073
Smc4	0.129711	-0.386918	0.724	0.622	1	0.0956722	-0.328696	0.743	0.637	1	0.129711	0.182191
Stxbp3	0.0976443	-0.364799	0.263	0.279	1	0.126823	-0.305971	0.272	0.278	1	0.126823	0.185754
Ifit3	0.112375	-0.418021	0.16	0.193	1	0.100169	-0.454481	0.165	0.192	1	0.112375	0.190304
Hivep1	0.334845	-0.270415	0.214	0.22	1	0.100434	-0.264368	0.194	0.221	1	0.334845	0.190781
Prkd2	0.103624	-0.255055	0.301	0.314	1	0.323705	-0.285243	0.364	0.329	1	0.323705	0.19651
Herc6	0.103702	-0.455322	0.39	0.381	1	0.399211	-0.327	0.416	0.381	1	0.399211	0.19665
Faah	0.215781	-0.37928	0.317	0.303	1	0.105885	-0.390781	0.364	0.344	1	0.215781	0.200559
Sting1	0.373904	-0.358872	0.455	0.386	1	0.105929	-0.376201	0.512	0.452	1	0.373904	0.200637
Hectd1	0.107119	-0.40271	0.805	0.665	1	0.719729	-0.291698	0.841	0.675	1	0.719729	0.202764
Neat1	0.107636	-0.379652	0.729	0.611	1	0.162666	-0.431244	0.743	0.647	1	0.162666	0.203686
C1qa	0.486881	-0.456603	0.434	0.367	1	0.107665	-0.30708	0.364	0.267	1	0.486881	0.203739
Ift80	0.248043	-0.368819	0.157	0.172	1	0.108956	-0.289922	0.142	0.168	1	0.248043	0.206041
Bzw2	0.111237	-0.349125	0.276	0.29	1	0.541836	-0.297753	0.28	0.26	1	0.541836	0.2101
Sesn3	0.858658	-0.255067	0.39	0.33	1	0.112803	-0.362845	0.422	0.393	1	0.858658	0.212882
Acbd5	0.11574	-0.390194	0.388	0.362	1	0.396028	-0.293283	0.347	0.328	1	0.396028	0.218085
Nup98	0.119166	-0.317598	0.434	0.402	1	0.457193	-0.2942	0.428	0.372	1	0.457193	0.224132
Cdk17	0.125445	-0.367006	0.491	0.456	1	0.139797	-0.312206	0.497	0.446	1	0.139797	0.235154
Rbm6	0.125602	-0.359368	0.458	0.416	1	0.372286	-0.289824	0.451	0.403	1	0.372286	0.235427
H2-Aa	0.359487	-0.380633	0.352	0.33	1	0.128076	-0.503172	0.618	0.53	1	0.359487	0.239748
Map3k1	0.130708	-0.360125	0.455	0.416	1	0.989919	-0.25909	0.428	0.36	1	0.989919	0.244331
Atp1a1	0.366309	-0.256309	0.583	0.485	1	0.136739	-0.25124	0.668	0.541	1	0.366309	0.25478
Tnks2	0.414633	-0.284848	0.528	0.442	1	0.1387	-0.364156	0.575	0.502	1	0.414633	0.258162
Eif4ebp2	0.14383	-0.2765	0.596	0.515	1	0.309846	-0.265387	0.63	0.539	1	0.309846	0.266973
Ino80d	0.151405	-0.39016	0.398	0.375	1	0.766405	-0.310113	0.402	0.347	1	0.766405	0.279886
Chd2	0.154818	-0.39333	0.648	0.55	1	0.207558	-0.292412	0.688	0.595	1	0.207558	0.285667
Hspa1a	0.639637	-0.29977	0.187	0.19	1	0.155843	0.282087	0.121	0.091	1	0.639637	0.287398
Mllt6	0.249321	-0.417892	0.458	0.402	1	0.156874	-0.413463	0.454	0.403	1	0.249321	0.289138
Zdhhc20	0.157371	-0.433674	0.61	0.515	1	0.981394	-0.267827	0.662	0.512	1	0.981394	0.289976
Phip	0.85984	-0.280236	0.71	0.584	1	0.1585	-0.411275	0.645	0.557	1	0.85984	0.291878
Cxcl10	0.159338	-0.644597	0.146	0.169	1	0.786257	-0.37956	0.225	0.195	1	0.786257	0.293288
Bcl2l1	0.164145	-0.325953	0.276	0.287	1	0.437218	-0.263095	0.301	0.284	1	0.437218	0.301347
Lrba	0.272706	-0.355343	0.339	0.314	1	0.164289	-0.466867	0.434	0.391	1	0.272706	0.301587
Agfg1	0.529612	-0.332896	0.615	0.507	1	0.170115	-0.325335	0.624	0.529	1	0.529612	0.311291
Helz2	0.170985	-0.253397	0.22	0.239	1	0.319935	-0.318055	0.303	0.29	1	0.319935	0.312734
Usp25	0.880428	-0.303444	0.65	0.501	1	0.177085	-0.329401	0.645	0.554	1	0.880428	0.322811
Ifi209	0.27426	-0.360326	0.572	0.496	1	0.177316	-0.32285	0.465	0.435	1	0.27426	0.323191
Zup1	0.44267	-0.263721	0.539	0.41	1	0.177337	-0.373798	0.509	0.456	1	0.44267	0.323226
Reps1	0.182992	-0.324078	0.293	0.287	1	0.77364	-0.271512	0.332	0.293	1	0.77364	0.332498
Metrnl	0.186801	-0.516587	0.39	0.354	1	0.337106	-0.296957	0.335	0.314	1	0.337106	0.338707
Zfp260	0.210674	-0.400602	0.285	0.276	1	0.188185	-0.329381	0.269	0.267	1	0.210674	0.340956
Jarid2	0.190647	-0.280977	0.436	0.316	1	0.797678	-0.328781	0.558	0.441	1	0.797678	0.344947
Nudcd3	0.19105	-0.283843	0.534	0.456	1	0.304531	-0.317343	0.581	0.485	1	0.304531	0.3456
Dyrk2	0.194928	-0.280303	0.214	0.231	1	0.516478	-0.262725	0.214	0.205	1	0.516478	0.351859
Tnrc6c	0.196944	-0.289461	0.528	0.483	1	0.407993	-0.282967	0.584	0.509	1	0.407993	0.355101
Setd2	0.197369	-0.366216	0.496	0.434	1	0.81431	-0.30299	0.546	0.432	1	0.81431	0.355783
Iqgap2	0.200147	-0.315593	0.341	0.324	1	0.457398	-0.305189	0.442	0.387	1	0.457398	0.360234
Rab22a	0.400574	-0.291436	0.35	0.314	1	0.205814	-0.310256	0.332	0.32	1	0.400574	0.369269
Man1a	0.227461	-0.383205	0.328	0.314	1	0.209435	-0.363596	0.364	0.341	1	0.227461	0.375006
Pcgf5	0.623158	-0.310353	0.412	0.354	1	0.212506	-0.332881	0.341	0.326	1	0.623158	0.379853
Rsf1	0.215231	-0.357444	0.558	0.472	1	0.37357	-0.287554	0.52	0.461	1	0.37357	0.384138
Jakmip1	0.274763	-0.364177	0.388	0.346	1	0.216148	-0.371923	0.364	0.335	1	0.274763	0.385575
Med15	0.218792	-0.408243	0.439	0.381	1	0.613601	-0.272899	0.509	0.426	1	0.613601	0.389715
Glrx	0.219324	-0.394859	0.721	0.475	1	0.21995	-0.305519	0.858	0.598	1	0.21995	0.390544
Luc7l2	0.523756	-0.26041	0.951	0.866	1	0.22327	-0.250919	0.971	0.897	1	0.523756	0.39669
Atxn7l1	0.292345	-0.327097	0.417	0.37	1	0.223445	-0.356144	0.425	0.384	1	0.292345	0.396962
Nfil3	0.565532	-0.322586	0.314	0.284	1	0.226162	-0.254851	0.405	0.299	1	0.565532	0.401175
Ubr2	0.888636	-0.303324	0.447	0.37	1	0.232711	-0.28775	0.431	0.393	1	0.888636	0.411267
Zfp644	0.24881	-0.25562	0.648	0.448	1	0.795773	-0.290813	0.639	0.5	1	0.795773	0.435714
Gm26532	0.643666	-0.524741	0.374	0.343	1	0.249204	-0.450652	0.41	0.378	1	0.643666	0.436306
Cldnd1	0.360683	-0.342495	0.276	0.263	1	0.251935	-0.252451	0.286	0.284	1	0.360683	0.440399
Ikzf4	0.254195	-0.50392	0.274	0.26	1	0.258715	-0.440637	0.277	0.272	1	0.258715	0.443775
Gpr107	0.265854	-0.349396	0.29	0.282	1	0.316932	-0.305621	0.338	0.316	1	0.316932	0.461029
Dapp1	0.97652	-0.251408	0.29	0.247	1	0.268776	-0.278791	0.289	0.282	1	0.97652	0.465312
Etnk1	0.692588	-0.358793	0.515	0.421	1	0.278329	-0.332058	0.569	0.494	1	0.692588	0.479191
Angel2	0.710157	-0.324399	0.401	0.346	1	0.28234	-0.311202	0.361	0.34	1	0.710157	0.484964
Tsc22d2	0.990664	-0.309538	0.374	0.319	1	0.282762	-0.269774	0.358	0.343	1	0.990664	0.48557
Tmcc1	0.284668	-0.372699	0.263	0.263	1	0.783927	-0.278078	0.292	0.249	1	0.783927	0.488301
Taok1	0.291927	-0.358157	0.412	0.367	1	0.286817	-0.272448	0.46	0.341	1	0.291927	0.49137
Bclaf3	0.287283	-0.379636	0.247	0.244	1	0.875337	-0.263934	0.275	0.243	1	0.875337	0.492035
Prkcd	0.874651	-0.26689	0.266	0.236	1	0.290897	-0.290359	0.301	0.285	1	0.874651	0.497172
Krit1	0.560118	-0.300301	0.702	0.568	1	0.29115	-0.331121	0.725	0.61	1	0.560118	0.497532
Mdm4	0.308151	-0.333882	0.553	0.477	1	0.332949	-0.329205	0.601	0.492	1	0.332949	0.521345
Creb1	0.634416	-0.305662	0.463	0.402	1	0.312663	-0.393788	0.48	0.414	1	0.634416	0.527567
Marf1	0.829476	-0.287284	0.434	0.34	1	0.314177	-0.257946	0.471	0.355	1	0.829476	0.529646
Slc12a6	0.314209	-0.321275	0.287	0.271	1	0.438814	-0.319401	0.309	0.284	1	0.438814	0.529691
Phlda1	0.674126	-0.447307	0.266	0.247	1	0.317283	-0.435961	0.361	0.338	1	0.674126	0.533898
Tnfrsf9	0.984724	-0.710423	0.732	0.536	1	0.318707	-0.691655	0.5	0.427	1	0.984724	0.535839
Chchd10	0.325288	-0.318574	0.39	0.292	1	0.361878	-0.283421	0.428	0.329	1	0.361878	0.544764
Thap3	0.330444	-0.287985	0.428	0.381	1	0.683385	-0.272178	0.416	0.356	1	0.683385	0.551695
Golgb1	0.331266	-0.501635	0.425	0.386	1	0.45659	-0.328986	0.428	0.379	1	0.45659	0.552795
Ddx58	0.345039	-0.287623	0.328	0.311	1	0.621753	-0.274078	0.382	0.347	1	0.621753	0.571026
Serp1	0.345506	-0.274228	0.545	0.45	1	0.349383	-0.264252	0.572	0.477	1	0.349383	0.571638
Gxylt1	0.985186	-0.27953	0.301	0.263	1	0.345721	-0.409057	0.442	0.379	1	0.985186	0.571919
Ep300	0.351636	-0.342313	0.585	0.493	1	0.473016	-0.317504	0.549	0.455	1	0.473016	0.579624
Rprd2	0.355467	-0.292194	0.347	0.327	1	0.798329	-0.270128	0.393	0.341	1	0.798329	0.584577
4833420G17Rik	0.358725	-0.337338	0.444	0.378	1	0.725427	-0.251743	0.474	0.379	1	0.725427	0.588766
Snx9	0.362697	-0.353374	0.287	0.273	1	0.772037	-0.290464	0.361	0.295	1	0.772037	0.593844
Setx	0.89082	-0.330541	0.515	0.413	1	0.362871	-0.285702	0.514	0.45	1	0.89082	0.594067
Cyfip1	0.933869	-0.283017	0.268	0.231	1	0.376858	-0.280883	0.306	0.301	1	0.933869	0.611694
Polr2a	0.37939	-0.333617	0.575	0.475	1	0.401518	-0.306298	0.63	0.526	1	0.401518	0.614843
Gramd3	0.635395	-0.384487	0.371	0.324	1	0.380678	-0.406889	0.306	0.289	1	0.635395	0.61644
Rc3h1	0.93556	-0.314527	0.407	0.335	1	0.38554	-0.332769	0.353	0.325	1	0.93556	0.622439
Stim1	0.548875	-0.306189	0.42	0.359	1	0.393499	-0.315976	0.462	0.4	1	0.548875	0.632157
Kmt5b	0.398121	-0.27213	0.39	0.292	1	0.9118	-0.282874	0.431	0.36	1	0.9118	0.637742
Itgav	0.398378	-0.819841	0.751	0.483	1	0.757826	-0.680526	0.769	0.58	1	0.757826	0.638051
Osbpl8	0.402835	-0.286153	0.341	0.311	1	0.496504	-0.257965	0.335	0.313	1	0.496504	0.643394
Cysltr2	0.406754	-0.314723	0.198	0.196	1	0.774585	-0.260463	0.312	0.255	1	0.774585	0.64806
Mbp	0.407807	-0.253008	0.36	0.33	1	0.697261	-0.271183	0.405	0.347	1	0.697261	0.649307
Trim25	0.410104	-0.335683	0.369	0.338	1	0.613026	-0.264052	0.39	0.35	1	0.613026	0.652023
Huwe1	0.42222	-0.276774	0.675	0.563	1	0.794011	-0.259324	0.702	0.551	1	0.794011	0.66617
Lars2	0.438895	-0.275656	0.604	0.507	1	0.831377	-0.262906	0.671	0.526	1	0.831377	0.685161
Srpk2	0.448446	-0.298915	0.645	0.475	1	0.447171	-0.449525	0.676	0.535	1	0.448446	0.69438
Xrn1	0.846331	-0.263186	0.469	0.381	1	0.464531	-0.342352	0.581	0.473	1	0.846331	0.713273
Apc	0.469142	-0.349669	0.388	0.346	1	0.92156	-0.257976	0.402	0.332	1	0.92156	0.71819
Ppp6r3	0.905808	-0.252895	0.496	0.389	1	0.488215	-0.266456	0.474	0.411	1	0.905808	0.738076
Prdm2	0.507103	-0.337468	0.347	0.311	1	0.81882	-0.291226	0.344	0.301	1	0.81882	0.757052
Galnt6	0.508709	-0.268483	0.314	0.29	1	0.751593	-0.287039	0.367	0.319	1	0.751593	0.758633
Ipcef1	0.5168	-0.373272	0.488	0.408	1	0.7705	-0.352035	0.581	0.476	1	0.7705	0.766517
Xiap	0.930466	-0.256086	0.583	0.453	1	0.523478	-0.305434	0.575	0.477	1	0.930466	0.772926
Ttc14	0.563137	-0.251593	0.751	0.614	1	0.896913	-0.251403	0.728	0.579	1	0.896913	0.809151
Peak1	0.566302	-0.3423	0.585	0.477	1	0.801434	-0.308464	0.506	0.424	1	0.801434	0.811906
Spata13	0.610427	-0.261476	0.453	0.375	1	0.998118	-0.250522	0.52	0.427	1	0.998118	0.848233
Notch1	0.652044	-0.280435	0.488	0.399	1	0.632558	-0.291257	0.54	0.461	1	0.652044	0.864986
Gimap7	0.6692	-0.377452	0.873	0.638	1	0.657097	-0.378188	0.884	0.657	1	0.6692	0.882418
Egr1	0.732458	-0.59234	0.401	0.346	1	0.671725	-0.613229	0.506	0.435	1	0.732458	0.892235
Rap2a	0.946943	-0.354164	0.274	0.239	1	0.716983	-0.285232	0.211	0.193	1	0.946943	0.919901
Fosb	0.897525	-0.532417	0.702	0.576	1	0.719875	-0.569977	0.809	0.662	1	0.897525	0.92153
Zfp646	0.725528	-0.258203	0.274	0.249	1	0.742475	-0.259783	0.309	0.26	1	0.742475	0.924665
Cish	0.940355	-0.344811	0.848	0.633	1	0.729377	-0.264901	0.809	0.65	1	0.940355	0.926763
Vsir	0.731015	-0.261456	0.575	0.475	1	0.796648	-0.298075	0.702	0.53	1	0.796648	0.927647
Akap9	0.774299	-0.322209	0.724	0.542	1	0.749098	-0.290151	0.691	0.553	1	0.774299	0.937048
Ap3b1	0.755467	-0.265075	0.428	0.332	1	0.809821	-0.287566	0.491	0.408	1	0.809821	0.940203
Fbxl3	0.770742	-0.279222	0.339	0.295	1	0.870132	-0.270178	0.318	0.269	1	0.870132	0.947441
Zbtb1	0.80547	-0.264114	0.477	0.394	1	0.798069	-0.280569	0.457	0.388	1	0.80547	0.959224
Smg6	0.938616	-0.292468	0.42	0.351	1	0.801494	-0.335122	0.462	0.384	1	0.938616	0.960595
Pnisr	0.847398	-0.270604	0.789	0.635	1	0.82676	-0.266345	0.766	0.619	1	0.847398	0.969988
Mga	0.847805	-0.298665	0.344	0.303	1	0.831928	-0.253039	0.364	0.322	1	0.847805	0.971752
Agpat4	0.834022	-0.286944	0.393	0.316	1	0.974464	-0.269195	0.382	0.317	1	0.974464	0.972451
Epb41	0.953116	-0.294542	0.439	0.362	1	0.844732	-0.295322	0.457	0.39	1	0.953116	0.975892

## Sheet: 2_Treg
	WT_p_val	WT_avg_log2FC	WT_pct.1	WT_pct.2	WT_p_val_adj	Camkk2KO_p_val	Camkk2KO_avg_log2FC	Camkk2KO_pct.1	Camkk2KO_pct.2	Camkk2KO_p_val_adj	max_pval	minimump_p_val
Ikzf2	1.11711e-83	3.03901	1	0.63	2.02208e-79	8.87496e-124	3.10008	0.986	0.526	1.60646e-119	1.11711e-83	1.77499e-123
Tnfrsf4	3.37552e-83	2.98791	0.939	0.306	6.11003e-79	7.35195e-105	2.43875	0.963	0.38	1.33078e-100	3.37552e-83	1.47039e-104
Foxp3	8.32652e-105	2.58171	0.794	0.027	1.50718e-100	3.79394e-89	1.82659	0.617	0.045	6.86741e-85	3.79394e-89	1.6653e-104
Arl5a	1.29517e-61	2.18289	0.856	0.361	2.34439e-57	4.45472e-90	2.17609	0.878	0.435	8.06348e-86	1.29517e-61	8.90943e-90
Maf	4.21951e-89	3.20621	0.883	0.149	7.63774e-85	1.85607e-89	2.48263	0.932	0.377	3.35967e-85	4.21951e-89	3.71214e-89
Il2ra	1.04682e-75	2.80077	0.9	0.329	1.89485e-71	3.10617e-87	2.13676	0.892	0.425	5.62249e-83	1.04682e-75	6.21235e-87
Icos	3.4171e-55	2.25676	0.917	0.564	6.18528e-51	5.23911e-80	2.00039	0.949	0.672	9.48331e-76	3.4171e-55	1.04782e-79
Klrd1	8.39971e-61	-2.70197	0.061	0.829	1.52043e-56	2.17958e-74	-2.64926	0.071	0.728	3.94525e-70	8.39971e-61	4.35915e-74
Rps29	7.90167e-59	-0.940718	0.983	1	1.43028e-54	1.09407e-73	-0.871733	0.963	0.997	1.98038e-69	7.90167e-59	2.18814e-73
Tnfrsf18	2.28323e-57	1.67776	0.95	0.797	4.13287e-53	4.9602e-71	1.66204	0.932	0.795	8.97845e-67	2.28323e-57	9.92039e-71
Izumo1r	5.13481e-70	1.96362	0.744	0.114	9.29452e-66	4.06952e-67	1.63509	0.712	0.195	7.36623e-63	4.06952e-67	1.02696e-69
Rpl8	1.02584e-59	-0.98761	0.956	0.998	1.85687e-55	1.05133e-67	-0.846574	0.959	0.996	1.90301e-63	1.02584e-59	2.10266e-67
Rps11	2.7789e-63	-1.02372	0.967	0.998	5.03009e-59	2.0157e-66	-0.805721	0.966	0.996	3.64861e-62	2.7789e-63	4.03139e-66
Ms4a4b	8.49879e-54	-1.74274	0.389	0.959	1.53837e-49	7.63099e-66	-1.43271	0.522	0.971	1.38129e-61	8.49879e-54	1.5262e-65
Bcl2	1.17408e-55	-2.12086	0.172	0.879	2.1252e-51	2.27974e-65	-1.72654	0.159	0.798	4.12656e-61	1.17408e-55	4.55949e-65
Klrg1	1.83722e-22	0.885274	0.239	0.021	3.32556e-18	2.39675e-65	1.52279	0.458	0.032	4.33836e-61	1.83722e-22	4.7935e-65
Ctla4	2.51722e-47	2.33095	0.889	0.625	4.55642e-43	2.44231e-64	2.06134	0.902	0.725	4.42083e-60	2.51722e-47	4.88462e-64
Neb	9.9484e-62	1.92918	0.706	0.132	1.80076e-57	7.20328e-64	1.723	0.668	0.177	1.30387e-59	9.9484e-62	1.44066e-63
Cd2	1.20687e-57	1.70781	0.961	0.865	2.18456e-53	2.34164e-63	1.20734	0.963	0.933	4.2386e-59	1.20687e-57	4.68328e-63
Ifngr1	1.52043e-37	1.15285	0.978	0.952	2.75213e-33	4.02708e-62	1.26303	0.983	0.928	7.28942e-58	1.52043e-37	8.05416e-62
Rpl35a	6.0487e-58	-0.897139	0.983	1	1.09488e-53	4.62523e-62	-0.827656	0.929	0.993	8.37213e-58	6.0487e-58	9.25046e-62
Rps18	9.14646e-60	-1.03449	0.933	1	1.6556e-55	2.80058e-61	-0.878551	0.949	0.996	5.06933e-57	9.14646e-60	5.60116e-61
Rpl13	2.90162e-54	-0.852878	0.989	1	5.25223e-50	9.28248e-61	-0.807857	0.969	1	1.68022e-56	2.90162e-54	1.8565e-60
Rps28	1.14209e-60	-1.01882	0.956	1	2.06729e-56	1.02426e-57	-0.85311	0.895	0.99	1.85401e-53	1.02426e-57	2.28417e-60
Rps8	1.11954e-56	-1.04793	0.95	1	2.02648e-52	2.74153e-60	-0.850192	0.973	0.999	4.96244e-56	1.11954e-56	5.48306e-60
Rps3a1	1.06313e-54	-0.937255	0.978	1	1.92437e-50	6.06459e-60	-0.806338	0.953	0.999	1.09775e-55	1.06313e-54	1.21292e-59
Lrrc32	3.85745e-59	1.26879	0.422	0	6.98236e-55	3.15756e-40	0.91114	0.295	0.02	5.7155e-36	3.15756e-40	7.71489e-59
Itgb8	6.96917e-59	1.55413	0.467	0.012	1.26149e-54	5.29357e-52	1.28851	0.383	0.029	9.5819e-48	5.29357e-52	1.39383e-58
Rps7	4.27121e-58	-0.988262	0.956	1	7.73132e-54	8.07628e-41	-0.680606	0.929	0.996	1.46189e-36	8.07628e-41	8.54243e-58
Rps4x	1.88031e-53	-0.919789	0.939	1	3.40355e-49	5.84723e-58	-0.773635	0.898	0.994	1.05841e-53	1.88031e-53	1.16945e-57
Rps27a	6.32707e-58	-0.879429	0.967	1	1.14526e-53	8.69965e-50	-0.697831	0.953	0.997	1.57472e-45	8.69965e-50	1.26541e-57
Klrk1	6.5153e-49	-2.24457	0.044	0.719	1.17933e-44	1.15717e-57	-2.06935	0.051	0.616	2.09459e-53	6.5153e-49	2.31434e-57
Rpl32	2.69829e-57	-0.996558	0.983	1	4.88418e-53	6.84809e-50	-0.760852	0.953	0.997	1.23957e-45	6.84809e-50	5.39658e-57
Rps15	2.1825e-35	-0.643022	0.95	0.998	3.95054e-31	1.37629e-56	-0.718277	0.942	0.997	2.49123e-52	2.1825e-35	2.75258e-56
Rack1	3.35733e-55	-0.858061	0.956	1	6.0771e-51	4.50942e-55	-0.754608	0.925	0.992	8.16251e-51	4.50942e-55	6.71466e-55
Rpl26	1.05281e-54	-0.850984	0.939	1	1.9057e-50	7.65893e-54	-0.714914	0.919	0.992	1.38634e-49	7.65893e-54	2.10562e-54
Rpl23	1.06981e-54	-0.800534	0.989	1	1.93646e-50	2.30122e-49	-0.602916	0.983	0.999	4.16544e-45	2.30122e-49	2.13961e-54
Rpl21	2.68385e-54	-0.84682	0.956	0.998	4.85804e-50	4.02603e-44	-0.645073	0.919	0.992	7.28751e-40	4.02603e-44	5.36771e-54
Pim1	2.93814e-54	1.90833	0.956	0.685	5.31833e-50	1.29802e-51	1.3946	0.936	0.738	2.34954e-47	1.29802e-51	5.87628e-54
Klrc1	5.36802e-43	-1.72392	0.033	0.665	9.71664e-39	5.8437e-54	-1.59262	0.081	0.631	1.05777e-49	5.36802e-43	1.16874e-53
Eef1a1	1.86371e-53	-0.774895	1	1	3.3735e-49	8.2083e-49	-0.590106	0.99	1	1.48578e-44	8.2083e-49	3.72742e-53
Cd4	1.92846e-53	1.16563	0.617	0.069	3.4907e-49	9.69686e-18	0.437522	0.722	0.338	1.75523e-13	9.69686e-18	3.85692e-53
H2-K1	4.13752e-40	0.8394	1	0.998	7.48933e-36	2.23408e-53	0.793054	1	1	4.04391e-49	4.13752e-40	4.46816e-53
Rps24	2.80028e-53	-0.831082	0.961	1	5.06878e-49	9.31147e-53	-0.72634	0.949	0.997	1.68547e-48	9.31147e-53	5.60055e-53
B4galnt1	1.98586e-25	-0.881324	0.417	0.824	3.5946e-21	6.60815e-53	-1.12026	0.397	0.861	1.19614e-48	1.98586e-25	1.32163e-52
Rps6	4.34203e-51	-0.947828	0.928	1	7.8595e-47	1.77481e-52	-0.789799	0.885	0.994	3.21259e-48	4.34203e-51	3.54963e-52
Ccr2	5.66345e-31	1.67657	0.517	0.132	1.02514e-26	3.02921e-52	1.98573	0.753	0.349	5.48318e-48	5.66345e-31	6.05843e-52
Rps25	7.61876e-48	-0.914029	0.883	0.993	1.37907e-43	4.98072e-52	-0.78963	0.881	0.987	9.0156e-48	7.61876e-48	9.96143e-52
Iigp1	2.24869e-30	1.53381	0.444	0.084	4.07036e-26	5.32754e-52	1.73202	0.519	0.095	9.64339e-48	2.24869e-30	1.06551e-51
Rps16	5.7745e-52	-0.801271	0.978	1	1.04524e-47	2.25471e-40	-0.603335	0.976	0.999	4.08124e-36	2.25471e-40	1.1549e-51
Rplp2	1.28056e-36	-0.621851	0.95	0.998	2.31794e-32	6.84019e-52	-0.654987	0.963	0.997	1.23814e-47	1.28056e-36	1.36804e-51
Itgb7	7.38683e-52	1.62714	0.844	0.297	1.33709e-47	7.5085e-50	1.24495	0.861	0.506	1.35911e-45	7.5085e-50	1.47737e-51
Rpl28	5.0519e-46	-1.01842	0.95	1	9.14444e-42	8.65007e-52	-0.84727	0.942	0.999	1.56575e-47	5.0519e-46	1.73001e-51
Cd8a	3.49448e-51	-2.80026	0.067	0.744	6.32536e-47	1.42381e-47	-2.68862	0.037	0.532	2.57723e-43	1.42381e-47	6.98896e-51
Rps5	6.41833e-47	-0.796859	0.95	0.998	1.16178e-42	1.36196e-50	-0.722795	0.936	0.997	2.46528e-46	6.41833e-47	2.72392e-50
Rps9	4.21489e-50	-0.791867	0.956	1	7.62938e-46	3.52483e-45	-0.652138	0.939	0.997	6.38029e-41	3.52483e-45	8.42979e-50
Rpl14	9.79285e-42	-0.794896	0.928	1	1.7726e-37	9.72775e-50	-0.737996	0.902	0.994	1.76082e-45	9.79285e-42	1.94555e-49
Cd8b1	1.21084e-49	-2.85432	0.117	0.744	2.19174e-45	2.42721e-41	-2.60525	0.129	0.553	4.3935e-37	2.42721e-41	2.42168e-49
Rpl10	1.59945e-49	-1.06728	0.861	0.993	2.89516e-45	2.2533e-44	-0.78961	0.844	0.985	4.07871e-40	2.2533e-44	3.1989e-49
Sv2c	9.33979e-39	1.59224	0.622	0.205	1.69059e-34	2.25918e-49	1.55728	0.654	0.24	4.08935e-45	9.33979e-39	4.51837e-49
Evl	1.04839e-30	-0.917858	0.072	0.607	1.89769e-26	2.33193e-49	-0.992732	0.092	0.63	4.22103e-45	1.04839e-30	4.66386e-49
Rpl18	8.61131e-49	-0.768648	0.956	1	1.55873e-44	2.20147e-48	-0.633482	0.959	0.996	3.98488e-44	2.20147e-48	1.72226e-48
Rpl37	1.1059e-43	-0.777375	0.967	1	2.0018e-39	8.70544e-49	-0.717157	0.912	0.996	1.57577e-44	1.1059e-43	1.74109e-48
Rpl7	1.19698e-48	-0.827474	0.928	1	2.16664e-44	6.43796e-44	-0.650304	0.915	0.996	1.16533e-39	6.43796e-44	2.39395e-48
Rpl3	1.67896e-48	-0.886457	0.944	1	3.03908e-44	3.99893e-36	-0.633796	0.912	0.994	7.23845e-32	3.99893e-36	3.35791e-48
Wnk1	1.16115e-39	1.23783	0.95	0.918	2.10179e-35	1.8336e-48	1.2014	0.969	0.917	3.319e-44	1.16115e-39	3.6672e-48
Rpl35	1.90467e-45	-1.0113	0.828	0.989	3.44765e-41	2.56637e-48	-0.873563	0.8	0.976	4.64538e-44	1.90467e-45	5.13274e-48
Rps26	2.85846e-48	-1.06544	0.889	1	5.1741e-44	6.12119e-47	-0.830098	0.881	0.985	1.108e-42	6.12119e-47	5.71692e-48
Rpl10a	1.47871e-40	-0.842363	0.928	0.998	2.67661e-36	3.48372e-48	-0.779439	0.902	0.989	6.30588e-44	1.47871e-40	6.96743e-48
Odc1	6.08074e-31	1.84512	0.783	0.544	1.10068e-26	1.4572e-47	1.66309	0.864	0.663	2.63768e-43	6.08074e-31	2.9144e-47
Rpl6	1.00088e-46	-0.741577	0.956	0.998	1.81169e-42	1.57605e-46	-0.690935	0.919	0.994	2.85281e-42	1.57605e-46	2.00176e-46
Rps3	1.04214e-46	-0.718471	0.961	0.998	1.88637e-42	3.90928e-41	-0.595588	0.936	0.997	7.07619e-37	3.90928e-41	2.08428e-46
Samsn1	2.76334e-31	1.51623	0.828	0.665	5.00193e-27	1.35408e-46	1.43153	0.864	0.69	2.45102e-42	2.76334e-31	2.70816e-46
Il10	1.04948e-32	1.30309	0.272	0.009	1.89966e-28	2.27536e-46	1.69166	0.325	0.02	4.11862e-42	1.04948e-32	4.55071e-46
Rplp0	6.62158e-44	-0.84369	0.95	1	1.19857e-39	5.96336e-46	-0.719461	0.959	1	1.07943e-41	6.62158e-44	1.19267e-45
Tspan32	4.04232e-35	1.22048	0.661	0.228	7.317e-31	6.63006e-46	1.13856	0.756	0.346	1.20011e-41	4.04232e-35	1.32601e-45
Rps20	1.58958e-45	-0.914131	0.978	0.996	2.8773e-41	2.47846e-42	-0.729992	0.932	0.999	4.48627e-38	2.47846e-42	3.17916e-45
Gm36723	8.01056e-32	-1.45344	0.017	0.532	1.44999e-27	1.63504e-45	-1.32088	0.02	0.508	2.95959e-41	8.01056e-32	3.27008e-45
Rpl15	2.52381e-45	-0.886587	0.922	1	4.56835e-41	9.44082e-44	-0.724964	0.905	0.997	1.70888e-39	9.44082e-44	5.04762e-45
Tnfrsf1b	4.90685e-33	1.4952	0.806	0.587	8.88188e-29	3.40685e-45	1.42614	0.803	0.54	6.16673e-41	4.90685e-33	6.81369e-45
Itgb1	5.43045e-18	-0.845567	0.278	0.678	9.82965e-14	1.56522e-44	-1.35816	0.336	0.791	2.8332e-40	5.43045e-18	3.13043e-44
Rps2	1.7958e-44	-0.929403	0.939	1	3.25058e-40	1.14245e-38	-0.719649	0.915	0.994	2.06796e-34	1.14245e-38	3.5916e-44
Itgav	3.84182e-37	1.85283	0.822	0.55	6.95408e-33	4.14881e-44	1.64967	0.824	0.571	7.50976e-40	3.84182e-37	8.29762e-44
Rpl27a	4.52939e-44	-0.685385	0.972	1	8.19865e-40	6.54136e-32	-0.499262	0.969	0.996	1.18405e-27	6.54136e-32	9.05878e-44
Rpl39	7.48724e-44	-0.794374	0.967	1	1.35526e-39	4.37392e-29	-0.535094	0.942	0.996	7.91723e-25	4.37392e-29	1.49745e-43
Rps19	7.85601e-36	-0.785303	0.944	0.998	1.42202e-31	1.29327e-43	-0.759695	0.905	0.997	2.34095e-39	7.85601e-36	2.58655e-43
Rpl34	1.82871e-43	-0.704941	0.944	1	3.31015e-39	2.10186e-35	-0.590119	0.946	0.994	3.80457e-31	2.10186e-35	3.65742e-43
Rpl37a	2.03798e-43	-0.693988	0.956	1	3.68894e-39	2.24632e-40	-0.591527	0.942	0.997	4.06606e-36	2.24632e-40	4.07596e-43
Rps15a	2.8112e-43	-0.865178	0.967	1	5.08855e-39	2.58925e-30	-0.594778	0.959	0.996	4.6868e-26	2.58925e-30	5.62239e-43
Rplp1	2.14627e-32	-0.654986	0.972	1	3.88496e-28	4.32289e-43	-0.674523	0.956	1	7.82486e-39	2.14627e-32	8.64578e-43
Eef1b2	1.15315e-40	-0.874735	0.889	0.995	2.08731e-36	5.51411e-43	-0.721926	0.851	0.992	9.98108e-39	1.15315e-40	1.10282e-42
Rpl9	5.68867e-43	-0.726792	0.95	0.998	1.02971e-38	1.29614e-42	-0.614954	0.936	0.996	2.34614e-38	1.29614e-42	1.13773e-42
Ecm1	4.04425e-30	1.21765	0.467	0.098	7.3205e-26	8.12534e-43	1.23175	0.441	0.079	1.47077e-38	4.04425e-30	1.62507e-42
Nrip1	1.21758e-42	2.02997	0.85	0.553	2.20394e-38	2.13812e-29	1.15365	0.773	0.599	3.87021e-25	2.13812e-29	2.43515e-42
Cd52	1.60076e-32	-0.988392	0.894	0.993	2.89754e-28	1.43634e-42	-1.01004	0.946	0.989	2.59992e-38	1.60076e-32	2.87268e-42
Zfp36l1	1.54195e-42	1.7637	0.889	0.664	2.79109e-38	2.0683e-36	1.49335	0.831	0.684	3.74383e-32	2.0683e-36	3.0839e-42
Cd5	1.21327e-27	1.31462	0.778	0.523	2.19613e-23	1.55789e-42	1.1358	0.847	0.609	2.81994e-38	1.21327e-27	3.11578e-42
Tmsb4x	3.41265e-22	-0.591693	1	1	6.17723e-18	1.92336e-42	-0.748509	1	1	3.48148e-38	3.41265e-22	3.84672e-42
Rpl18a	3.83663e-42	-0.664162	0.978	1	6.94468e-38	6.59393e-33	-0.518909	0.99	0.994	1.19357e-28	6.59393e-33	7.67326e-42
Rpl5	4.39068e-36	-0.751684	0.917	1	7.94758e-32	6.65294e-42	-0.664085	0.888	0.993	1.20425e-37	4.39068e-36	1.33059e-41
Rpl4	1.624e-40	-0.822583	0.933	0.996	2.93961e-36	1.33501e-41	-0.65607	0.915	0.992	2.4165e-37	1.624e-40	2.67002e-41
Sema4a	1.86708e-30	-0.800593	0.028	0.534	3.3796e-26	1.74116e-41	-0.752316	0.064	0.546	3.15167e-37	1.86708e-30	3.48232e-41
Ybx3	1.67043e-19	-0.750648	0.283	0.696	3.02365e-15	1.30978e-40	-1.04819	0.288	0.732	2.37083e-36	1.67043e-19	2.61956e-40
Rpl38	1.34255e-40	-0.690099	0.928	0.996	2.43016e-36	2.50096e-36	-0.609248	0.902	0.997	4.52699e-32	2.50096e-36	2.68511e-40
Rpl36a	1.51801e-40	-0.939514	0.883	0.982	2.74774e-36	8.23554e-34	-0.724129	0.814	0.979	1.49071e-29	8.23554e-34	3.03601e-40
Rpl41	6.96974e-31	-0.622991	0.978	0.998	1.26159e-26	5.85398e-40	-0.636515	0.942	0.994	1.05963e-35	6.96974e-31	1.1708e-39
H2-Q7	2.68665e-22	0.799909	0.989	0.979	4.8631e-18	6.28857e-40	0.819829	0.983	0.985	1.13829e-35	2.68665e-22	1.25771e-39
Klre1	1.2848e-35	-1.63517	0.017	0.569	2.32562e-31	8.42706e-40	-1.37543	0.044	0.489	1.52538e-35	1.2848e-35	1.68541e-39
Rps12	6.80929e-39	-0.790488	0.961	1	1.23255e-34	1.31291e-39	-0.66694	0.932	0.994	2.37649e-35	6.80929e-39	2.62582e-39
Tnfrsf9	1.67563e-39	1.762	0.872	0.557	3.03305e-35	8.31107e-33	1.48538	0.658	0.367	1.50439e-28	8.31107e-33	3.35125e-39
Rpl23a	2.20929e-31	-0.683574	0.889	0.993	3.99903e-27	2.45441e-39	-0.683177	0.868	0.985	4.44272e-35	2.20929e-31	4.90881e-39
Jaml	5.18898e-30	-1.12703	0.172	0.703	9.39256e-26	3.41508e-39	-1.03984	0.159	0.633	6.18164e-35	5.18898e-30	6.83017e-39
Rpl17	5.30769e-39	-0.651348	0.983	1	9.60744e-35	2.75194e-29	-0.532937	0.949	0.999	4.98129e-25	2.75194e-29	1.06154e-38
H2-D1	7.95454e-32	0.690509	1	1	1.43985e-27	5.57202e-39	0.598533	1	1	1.00859e-34	7.95454e-32	1.1144e-38
Rps17	1.17855e-38	-0.962787	0.844	0.988	2.1333e-34	6.29592e-39	-0.806532	0.766	0.979	1.13962e-34	1.17855e-38	1.25918e-38
Rps13	7.948e-39	-0.608099	0.983	0.996	1.43867e-34	1.10557e-19	-0.426872	0.963	0.996	2.00119e-15	1.10557e-19	1.5896e-38
Sdf4	1.17616e-38	1.83623	0.9	0.865	2.12897e-34	9.47996e-39	1.13006	0.902	0.919	1.71597e-34	1.17616e-38	1.89599e-38
Rpl29	1.12498e-38	-0.723997	0.928	0.998	2.03632e-34	1.92676e-33	-0.569754	0.895	0.992	3.48763e-29	1.92676e-33	2.24995e-38
Ly6e	1.76516e-38	1.05722	0.967	0.975	3.19512e-34	8.9574e-34	0.746082	0.976	0.99	1.62138e-29	8.9574e-34	3.53032e-38
Cd27	4.20946e-12	0.908138	0.739	0.68	7.61953e-08	6.52785e-38	1.27048	0.793	0.553	1.18161e-33	4.20946e-12	1.30557e-37
Rpl30	1.11994e-37	-0.637936	0.978	1	2.0272e-33	8.89668e-32	-0.551198	0.939	0.997	1.61039e-27	8.89668e-32	2.23988e-37
Dnajc15	2.6296e-19	-0.717867	0.383	0.785	4.75985e-15	1.36735e-37	-0.948413	0.342	0.748	2.47504e-33	2.6296e-19	2.7347e-37
Thy1	1.1107e-19	-0.813041	0.594	0.883	2.01047e-15	2.25086e-37	-0.939291	0.708	0.889	4.07428e-33	1.1107e-19	4.50172e-37
Klrc2	5.35298e-27	-0.878359	0.022	0.496	9.68943e-23	6.26976e-37	-0.833312	0.037	0.473	1.13489e-32	5.35298e-27	1.25395e-36
Rpl11	9.73178e-37	-0.609284	0.972	0.998	1.76155e-32	9.03957e-26	-0.41771	0.983	0.999	1.63625e-21	9.03957e-26	1.94636e-36
Gimap7	3.9715e-21	1.02041	0.822	0.733	7.18881e-17	9.87228e-37	1.10215	0.841	0.691	1.78698e-32	3.9715e-21	1.97446e-36
Rpl13a	1.57235e-36	-0.935484	0.7	0.979	2.8461e-32	4.21803e-34	-0.688908	0.729	0.955	7.63506e-30	4.21803e-34	3.14469e-36
Rpsa	6.65755e-33	-0.700014	0.978	1	1.20508e-28	2.29007e-36	-0.603015	0.976	0.999	4.14526e-32	6.65755e-33	4.58014e-36
N4bp1	3.22059e-36	1.37701	0.772	0.406	5.82959e-32	1.24069e-28	1.12574	0.661	0.388	2.24578e-24	1.24069e-28	6.44118e-36
Nkg7	6.25774e-36	-1.65228	0.606	0.893	1.13271e-31	1.23819e-17	-0.826148	0.793	0.842	2.24124e-13	1.23819e-17	1.25155e-35
Rpl12	2.85604e-32	-0.729675	0.961	0.996	5.16972e-28	7.62475e-36	-0.66925	0.912	0.992	1.38016e-31	2.85604e-32	1.52495e-35
Eef1g	4.91506e-27	-0.742828	0.8	0.972	8.89675e-23	7.76823e-36	-0.733799	0.715	0.954	1.40613e-31	4.91506e-27	1.55365e-35
Atp8b4	1.40455e-22	-0.602388	0.033	0.447	2.54237e-18	9.09248e-36	-0.697385	0.044	0.468	1.64583e-31	1.40455e-22	1.8185e-35
Ly6c2	3.12736e-33	-2.48122	0.094	0.621	5.66083e-29	1.15324e-35	-2.40634	0.186	0.595	2.08747e-31	3.12736e-33	2.30647e-35
Rapsn	3.34194e-31	1.25809	0.411	0.073	6.04925e-27	2.29302e-35	0.941637	0.4	0.091	4.15059e-31	3.34194e-31	4.58604e-35
Gimap6	3.91976e-12	0.545391	0.922	0.916	7.09516e-08	2.97992e-35	0.813977	0.963	0.916	5.39395e-31	3.91976e-12	5.95984e-35
Ly6a	3.1672e-35	1.64273	0.906	0.756	5.73295e-31	2.49534e-32	0.983333	0.959	0.926	4.51681e-28	2.49534e-32	6.33441e-35
Arhgap31	5.09527e-35	1.31974	0.667	0.228	9.22295e-31	0.00174618	0.25417	0.217	0.143	1	0.00174618	1.01905e-34
Ctsw	5.36826e-35	-1.29106	0.361	0.87	9.71708e-31	2.70935e-34	-1.23936	0.492	0.778	4.9042e-30	2.70935e-34	1.07365e-34
Gimap3	1.06687e-29	1.0874	0.989	0.963	1.93114e-25	9.22848e-35	1.0083	0.969	0.944	1.67045e-30	1.06687e-29	1.8457e-34
Timp2	1.01664e-34	1.15986	0.556	0.146	1.84022e-30	3.10181e-31	1.02494	0.515	0.191	5.61459e-27	3.10181e-31	2.03328e-34
Eef2	1.09098e-34	-0.692603	0.956	0.998	1.97479e-30	4.02598e-30	-0.491477	0.953	0.987	7.28742e-26	4.02598e-30	2.18197e-34
Serinc3	5.50301e-33	1.16842	0.944	0.92	9.961e-29	2.96459e-34	0.891376	0.925	0.898	5.36621e-30	5.50301e-33	5.92918e-34
Ets1	3.11765e-20	0.797254	0.95	0.95	5.64325e-16	4.87255e-34	0.816576	0.976	0.969	8.8198e-30	3.11765e-20	9.7451e-34
Lamc1	7.09489e-34	1.16947	0.55	0.155	1.28425e-29	1.02471e-29	1.00552	0.478	0.18	1.85483e-25	1.02471e-29	1.41898e-33
Ostf1	7.67289e-11	-0.50968	0.606	0.863	1.38887e-06	7.51503e-34	-0.849619	0.563	0.9	1.3603e-29	7.67289e-11	1.50301e-33
Rpl19	2.26997e-33	-0.555179	0.956	1	4.10888e-29	1.13909e-33	-0.531267	0.946	0.999	2.06187e-29	2.26997e-33	2.27818e-33
Ugcg	1.76008e-33	-1.15747	0.289	0.811	3.18592e-29	1.95872e-29	-0.836545	0.4	0.773	3.54548e-25	1.95872e-29	3.52016e-33
Pcyt1a	1.79801e-33	1.43351	0.528	0.141	3.25457e-29	6.10604e-13	0.670823	0.271	0.107	1.10525e-08	6.10604e-13	3.59602e-33
Rps14	1.8476e-33	-0.562697	0.972	1	3.34434e-29	5.18119e-31	-0.526212	0.963	0.999	9.37848e-27	5.18119e-31	3.6952e-33
Runx3	6.75099e-27	-1.01363	0.472	0.863	1.222e-22	2.44731e-33	-0.816837	0.444	0.839	4.42987e-29	6.75099e-27	4.89462e-33
Hif1a	1.78936e-32	1.19699	0.878	0.681	3.23892e-28	7.64513e-23	0.79395	0.875	0.766	1.38384e-18	7.64513e-23	3.57872e-32
Samhd1	2.44341e-32	1.41834	0.889	0.694	4.42281e-28	6.55352e-22	0.654699	0.868	0.781	1.18625e-17	6.55352e-22	4.88682e-32
Dusp1	3.98036e-28	1.50196	0.894	0.712	7.20485e-24	5.91365e-32	1.14476	0.898	0.734	1.07043e-27	3.98036e-28	1.18273e-31
Rpl36	7.27098e-32	-0.583227	0.961	1	1.31612e-27	9.89888e-29	-0.540944	0.919	0.989	1.7918e-24	9.89888e-29	1.4542e-31
Rps21	2.02727e-27	-0.565145	0.983	1	3.66957e-23	1.00433e-31	-0.551056	0.966	1	1.81793e-27	2.02727e-27	2.00865e-31
Pde3b	3.79807e-20	-0.615619	0.056	0.454	6.87488e-16	1.45519e-31	-0.62362	0.044	0.433	2.63405e-27	3.79807e-20	2.91039e-31
Glrx	1.36421e-15	1.09313	0.683	0.569	2.46936e-11	1.7522e-31	1.11689	0.78	0.649	3.17167e-27	1.36421e-15	3.50441e-31
Btg2	5.78777e-14	-0.859036	0.583	0.87	1.04764e-09	1.81397e-31	-1.012	0.563	0.917	3.28347e-27	5.78777e-14	3.62794e-31
Swap70	1.21247e-21	1.04381	0.494	0.19	2.19469e-17	2.14691e-31	1.03077	0.512	0.187	3.88613e-27	1.21247e-21	4.29383e-31
Fau	2.37016e-31	-0.548924	0.978	1	4.29023e-27	1.28934e-15	-0.37461	0.98	1	2.33383e-11	1.28934e-15	4.74033e-31
Sub1	2.32913e-23	-0.773261	0.728	0.945	4.21597e-19	3.06558e-31	-0.713523	0.786	0.948	5.549e-27	2.32913e-23	6.13115e-31
Rps27	1.01057e-30	-0.745206	0.956	1	1.82922e-26	1.10845e-27	-0.633837	0.946	0.996	2.00641e-23	1.10845e-27	2.02113e-30
Tmsb10	3.44398e-25	-0.686327	0.933	1	6.23395e-21	1.58133e-30	-0.678525	0.905	0.997	2.86237e-26	3.44398e-25	3.16266e-30
Rps10	5.31165e-25	-0.58731	0.911	0.995	9.61461e-21	4.65676e-30	-0.578484	0.854	0.986	8.42921e-26	5.31165e-25	9.31352e-30
Rpl31	1.30115e-24	-0.707904	0.8	0.977	2.35522e-20	5.53181e-30	-0.646197	0.78	0.973	1.00131e-25	1.30115e-24	1.10636e-29
Rap1b	6.26794e-30	0.916128	0.911	0.891	1.13456e-25	6.35153e-28	0.731078	0.898	0.91	1.14969e-23	6.35153e-28	1.25359e-29
Ifng	3.05366e-21	-1.67734	0.061	0.468	5.52744e-17	3.20844e-29	-1.41619	0.163	0.568	5.80761e-25	3.05366e-21	6.41689e-29
Themis	8.8431e-17	-0.496672	0.178	0.571	1.60069e-12	3.87456e-29	-0.59412	0.207	0.641	7.01335e-25	8.8431e-17	7.74913e-29
Rpl27	4.3753e-29	-0.566343	0.933	1	7.91973e-25	1.36522e-17	-0.40618	0.946	0.994	2.47118e-13	1.36522e-17	8.7506e-29
Malat1	9.94516e-22	0.993238	1	1	1.80017e-17	5.69804e-29	1.06262	1	0.999	1.0314e-24	9.94516e-22	1.13961e-28
Snx9	1.80375e-17	0.906381	0.489	0.214	3.26496e-13	8.20761e-29	0.916645	0.525	0.231	1.48566e-24	1.80375e-17	1.64152e-28
Ebi3	1.15844e-28	0.548952	0.278	0.02	2.09689e-24	1.39684e-10	0.335895	0.237	0.091	2.52842e-06	1.39684e-10	2.31688e-28
Cd81	1.91668e-23	0.952528	0.4	0.098	3.46937e-19	2.14292e-28	0.81456	0.353	0.081	3.8789e-24	1.91668e-23	4.28584e-28
Ass1	2.7496e-28	1.17771	0.578	0.192	4.97705e-24	1.33763e-13	0.784807	0.447	0.261	2.42124e-09	1.33763e-13	5.4992e-28
Npm1	1.33653e-27	-0.797913	0.839	0.975	2.41925e-23	3.03302e-23	-0.602718	0.786	0.973	5.49007e-19	3.03302e-23	2.67306e-27
Rps23	2.45655e-27	-0.53434	0.956	0.998	4.4466e-23	4.11666e-27	-0.493825	0.969	1	7.45156e-23	4.11666e-27	4.9131e-27
St3gal6	7.67968e-14	-0.465269	0.022	0.295	1.3901e-09	5.79716e-27	-0.591593	0.02	0.345	1.04934e-22	7.67968e-14	1.15943e-26
Efhd2	4.38833e-18	-0.705008	0.378	0.742	7.94333e-14	8.22425e-27	-0.694502	0.403	0.76	1.48867e-22	4.38833e-18	1.64485e-26
Trgc2	6.67254e-18	-1.03891	0.017	0.343	1.2078e-13	8.23861e-27	-1.05359	0.007	0.321	1.49127e-22	6.67254e-18	1.64772e-26
Socs2	5.35078e-26	1.2997	0.544	0.198	9.68544e-22	1.19257e-26	1.16391	0.556	0.273	2.15868e-22	5.35078e-26	2.38515e-26
AA467197	3.01275e-05	-0.328782	0.289	0.486	0.545338	1.44739e-26	-0.820678	0.129	0.496	2.61993e-22	3.01275e-05	2.89479e-26
Dst	1.98498e-26	0.92366	0.294	0.03	3.59301e-22	7.15082e-26	0.590135	0.275	0.046	1.29437e-21	7.15082e-26	3.96996e-26
Rora	3.08871e-26	1.00285	0.622	0.238	5.59087e-22	5.50997e-15	0.709663	0.617	0.388	9.97359e-11	5.50997e-15	6.17742e-26
Gtf2i	5.50941e-14	-0.495024	0.189	0.552	9.97258e-10	5.47916e-26	-0.563161	0.156	0.537	9.91782e-22	5.50941e-14	1.09583e-25
Cxcr6	1.0541e-25	-1.29222	0.261	0.722	1.90803e-21	8.87653e-12	-0.395073	0.508	0.77	1.60674e-07	8.87653e-12	2.10821e-25
Malt1	5.83357e-16	1.05949	0.867	0.795	1.05593e-11	1.34276e-25	1.08811	0.925	0.822	2.43053e-21	5.83357e-16	2.68552e-25
Zyx	1.34761e-25	-0.852529	0.35	0.783	2.43932e-21	1.82015e-21	-0.606912	0.41	0.731	3.29466e-17	1.82015e-21	2.69523e-25
Il18rap	1.1534e-16	-0.690445	0.106	0.468	2.08777e-12	1.37214e-25	-0.701422	0.139	0.508	2.48371e-21	1.1534e-16	2.74428e-25
Tiam1	2.13565e-25	0.79438	0.339	0.052	3.86573e-21	3.38132e-07	0.413082	0.231	0.112	0.00612052	3.38132e-07	4.27129e-25
Eif3h	3.51251e-18	-0.585315	0.756	0.968	6.358e-14	2.22359e-25	-0.559962	0.793	0.958	4.02492e-21	3.51251e-18	4.44718e-25
Cd244a	8.12551e-24	-0.745652	0.022	0.436	1.4708e-19	5.3495e-25	-0.610337	0.034	0.355	9.68313e-21	8.12551e-24	1.0699e-24
Snx2	3.12563e-15	0.938075	0.583	0.384	5.6577e-11	5.76779e-25	0.963401	0.647	0.445	1.04403e-20	3.12563e-15	1.15356e-24
Rpl7a	6.44634e-25	-0.57005	0.922	0.993	1.16685e-20	2.27261e-20	-0.441455	0.912	0.989	4.11365e-16	2.27261e-20	1.28927e-24
Cd3g	6.05716e-18	-0.759176	0.844	0.956	1.09641e-13	7.76402e-25	-0.649716	0.905	0.973	1.40537e-20	6.05716e-18	1.5528e-24
Pde7a	4.34675e-20	-0.556052	0.194	0.637	7.86805e-16	1.29874e-24	-0.495204	0.19	0.585	2.35085e-20	4.34675e-20	2.59748e-24
Ikzf4	1.54406e-18	1.09914	0.472	0.201	2.79491e-14	1.59728e-24	0.972836	0.464	0.195	2.89124e-20	1.54406e-18	3.19457e-24
Cytip	1.85489e-24	1.23482	0.867	0.813	3.35754e-20	1.65942e-18	0.617551	0.885	0.865	3.00372e-14	1.65942e-18	3.70979e-24
Epsti1	1.45311e-08	-0.510965	0.572	0.815	0.000263027	3.41966e-24	-0.691991	0.539	0.868	6.18993e-20	1.45311e-08	6.83933e-24
Srrm2	3.8464e-24	0.852	0.989	0.961	6.96237e-20	5.8609e-16	0.577146	0.963	0.969	1.06088e-11	5.8609e-16	7.6928e-24
Cd226	6.06278e-13	-0.518759	0.217	0.548	1.09742e-08	4.97306e-24	-0.654706	0.166	0.532	9.00173e-20	6.06278e-13	9.94611e-24
Magohb	8.84759e-16	-0.44991	0.061	0.384	1.6015e-11	8.95179e-24	-0.50033	0.085	0.407	1.62036e-19	8.84759e-16	1.79036e-23
Gimap4	8.58687e-06	0.376173	0.911	0.954	0.155431	1.38628e-23	0.677344	0.932	0.931	2.5093e-19	8.58687e-06	2.77255e-23
Rnase4	2.57225e-13	0.453477	0.206	0.039	4.65603e-09	1.39428e-23	0.562327	0.251	0.043	2.52378e-19	2.57225e-13	2.78856e-23
Ctsz	2.87549e-23	0.963073	0.644	0.338	5.20493e-19	4.52752e-20	0.863983	0.593	0.417	8.19526e-16	4.52752e-20	5.75098e-23
Ifitm1	6.44268e-15	-2.6321	0.083	0.384	1.16619e-10	3.27279e-23	-3.35274	0.173	0.468	5.92407e-19	6.44268e-15	6.54558e-23
Ncmap	6.22738e-23	0.576936	0.228	0.016	1.12722e-18	2.91275e-19	0.426336	0.166	0.018	5.27236e-15	2.91275e-19	1.24548e-22
Il7r	8.00864e-23	1.22643	0.867	0.696	1.44964e-18	5.00515e-09	0.650095	0.773	0.739	9.05982e-05	5.00515e-09	1.60173e-22
Nrgn	2.45671e-12	-0.882677	0.044	0.299	4.4469e-08	9.081e-23	-1.04965	0.014	0.292	1.64375e-18	2.45671e-12	1.8162e-22
Rpl24	1.12327e-22	-0.488544	0.967	1	2.03323e-18	5.93491e-18	-0.394165	0.922	0.994	1.07428e-13	5.93491e-18	2.24654e-22
Prdm1	1.77126e-16	0.833281	0.45	0.187	3.20616e-12	2.29256e-22	0.946926	0.512	0.257	4.14976e-18	1.77126e-16	4.58512e-22
Rpl22	4.2827e-16	-0.448551	0.906	0.998	7.75211e-12	2.36103e-22	-0.466775	0.885	0.989	4.2737e-18	4.2827e-16	4.72206e-22
P2ry10	3.02106e-22	1.13718	0.778	0.534	5.46842e-18	1.60827e-10	0.558394	0.624	0.501	2.91113e-06	1.60827e-10	6.04212e-22
Rpl22l1	1.24062e-19	-0.65247	0.8	0.97	2.24565e-15	3.65977e-22	-0.598062	0.749	0.95	6.62456e-18	1.24062e-19	7.31955e-22
Cd74	8.99816e-12	0.858741	0.678	0.559	1.62876e-07	4.45424e-22	0.890266	0.824	0.797	8.06262e-18	8.99816e-12	8.90848e-22
Igtp	5.76886e-22	1.03483	0.739	0.48	1.04422e-17	2.76047e-10	0.676784	0.681	0.626	4.99673e-06	2.76047e-10	1.15377e-21
Sh2d1a	2.43281e-09	-0.388009	0.256	0.53	4.40364e-05	5.86013e-22	-0.641556	0.251	0.604	1.06074e-17	2.43281e-09	1.17203e-21
Tap1	1.27127e-09	0.582403	0.806	0.81	2.30112e-05	6.90052e-22	0.660246	0.861	0.875	1.24906e-17	1.27127e-09	1.3801e-21
Asb2	2.633e-08	0.44401	0.161	0.043	0.000476599	7.23912e-22	0.570404	0.244	0.045	1.31035e-17	2.633e-08	1.44782e-21
Slamf7	2.95454e-14	-0.4392	0.05	0.352	5.34802e-10	7.62009e-22	-0.549617	0.075	0.394	1.37931e-17	2.95454e-14	1.52402e-21
Ptpn6	8.45013e-22	-0.948486	0.333	0.728	1.52956e-17	1.32652e-20	-0.749998	0.414	0.69	2.40112e-16	1.32652e-20	1.69003e-21
Picalm	8.63286e-22	1.04904	0.75	0.55	1.56263e-17	5.59376e-14	0.786316	0.715	0.659	1.01253e-09	5.59376e-14	1.72657e-21
Cd160	8.97585e-22	-0.877848	0.006	0.388	1.62472e-17	1.42729e-20	-0.492091	0.014	0.273	2.58353e-16	1.42729e-20	1.79517e-21
Sdcbp2	1.12693e-20	1.11654	0.556	0.263	2.03985e-16	1.00098e-21	0.938307	0.58	0.33	1.81188e-17	1.12693e-20	2.00197e-21
Nme1	2.23148e-11	-0.511029	0.433	0.758	4.0392e-07	1.09094e-21	-0.652336	0.424	0.763	1.97471e-17	2.23148e-11	2.18188e-21
Lax1	8.61382e-14	-0.467026	0.094	0.415	1.55919e-09	1.4467e-21	-0.436432	0.105	0.432	2.61866e-17	8.61382e-14	2.89339e-21
Cish	1.49777e-21	1.01082	0.844	0.706	2.71111e-17	7.91522e-11	0.631474	0.756	0.683	1.43273e-06	7.91522e-11	2.99553e-21
Trgv2	5.57131e-15	-0.607774	0	0.274	1.00846e-10	1.51525e-21	-0.618537	0.003	0.264	2.74275e-17	5.57131e-15	3.0305e-21
Serpina3g	0.0448403	0.358437	0.656	0.593	1	1.6973e-21	1.05449	0.715	0.513	3.07228e-17	0.0448403	3.39459e-21
Naca	2.07396e-21	-0.550691	0.917	0.991	3.75407e-17	2.43904e-21	-0.483025	0.868	0.986	4.4149e-17	2.43904e-21	4.14792e-21
Gbp7	2.28196e-21	1.08639	0.822	0.673	4.13058e-17	9.13318e-16	0.666918	0.78	0.725	1.6532e-11	9.13318e-16	4.56392e-21
Itga1	2.65628e-21	-0.866914	0.044	0.445	4.80813e-17	3.04316e-20	-0.640781	0.122	0.445	5.50842e-16	3.04316e-20	5.31255e-21
Srgn	4.18003e-20	1.07499	0.95	0.993	7.56627e-16	2.83276e-21	0.776876	0.969	0.989	5.12759e-17	4.18003e-20	5.66553e-21
Eif3f	1.74731e-14	-0.480032	0.833	0.98	3.1628e-10	3.64573e-21	-0.490936	0.824	0.978	6.59914e-17	1.74731e-14	7.29146e-21
Gm10076	1.25103e-15	-0.550846	0.644	0.927	2.26449e-11	4.0888e-21	-0.56618	0.569	0.879	7.40114e-17	1.25103e-15	8.17761e-21
Hcst	4.26576e-21	-0.802814	0.75	0.959	7.72145e-17	9.2306e-16	-0.541637	0.729	0.94	1.67083e-11	9.2306e-16	8.53152e-21
Gzmb	4.64385e-07	1.19803	0.739	0.657	0.00840584	5.04702e-21	0.879889	0.895	0.668	9.1356e-17	4.64385e-07	1.0094e-20
Septin6	4.49585e-16	-0.448531	0.283	0.696	8.13793e-12	5.22275e-21	-0.494578	0.366	0.752	9.45371e-17	4.49585e-16	1.04455e-20
Trp53inp1	6.3928e-21	1.45398	0.594	0.297	1.15716e-16	6.13876e-13	0.749818	0.485	0.283	1.11118e-08	6.13876e-13	1.27856e-20
Atp5h	2.41578e-20	-0.611847	0.767	0.97	4.3728e-16	7.44865e-21	-0.503377	0.766	0.973	1.34828e-16	2.41578e-20	1.48973e-20
Tnfrsf13b	9.49218e-21	0.809571	0.344	0.078	1.71818e-16	8.30219e-10	0.485312	0.353	0.195	1.50278e-05	8.30219e-10	1.89844e-20
Gpd2	8.65536e-10	-0.373453	0.122	0.377	1.56671e-05	1.29961e-20	-0.427683	0.095	0.405	2.35242e-16	8.65536e-10	2.59921e-20
Nt5e	1.37831e-20	1.26414	0.667	0.399	2.49487e-16	0.611605	0.317035	0.237	0.285	1	0.611605	2.75661e-20
Grap2	6.05189e-12	-0.428688	0.294	0.658	1.09545e-07	1.44074e-20	-0.485974	0.271	0.645	2.60789e-16	6.05189e-12	2.88149e-20
Bmyc	1.46242e-20	1.35485	0.444	0.16	2.64712e-16	6.67796e-16	0.74094	0.349	0.149	1.20878e-11	6.67796e-16	2.92484e-20
Nfkbia	1.86289e-20	1.36662	0.839	0.703	3.37202e-16	5.00061e-13	0.789654	0.786	0.677	9.0516e-09	5.00061e-13	3.72578e-20
Fgl2	6.8925e-06	0.608875	0.661	0.603	0.124761	1.95686e-20	0.950808	0.732	0.501	3.54212e-16	6.8925e-06	3.91372e-20
Podnl1	2.02861e-19	0.809905	0.339	0.084	3.67198e-15	2.16006e-20	0.820947	0.542	0.286	3.90993e-16	2.02861e-19	4.32012e-20
Trp53i11	2.30014e-20	0.930416	0.528	0.222	4.16348e-16	3.13287e-11	0.587838	0.464	0.321	5.6708e-07	3.13287e-11	4.60027e-20
Tm6sf1	2.83878e-20	-0.701309	0.106	0.521	5.13847e-16	6.15551e-18	-0.36213	0.186	0.494	1.11421e-13	6.15551e-18	5.67756e-20
Npm3	9.67522e-13	-0.365214	0.356	0.722	1.75131e-08	5.90972e-20	-0.495704	0.336	0.686	1.06972e-15	9.67522e-13	1.18194e-19
Emb	1.20548e-10	-0.88954	0.239	0.532	2.18203e-06	5.9529e-20	-1.28935	0.275	0.582	1.07753e-15	1.20548e-10	1.19058e-19
Vim	7.64985e-20	1.21948	0.928	0.9	1.3847e-15	7.24009e-17	0.865713	0.939	0.886	1.31053e-12	7.24009e-17	1.52997e-19
Hspe1	4.02184e-15	-0.598688	0.55	0.868	7.27994e-11	8.01063e-20	-0.560801	0.573	0.842	1.45e-15	4.02184e-15	1.60213e-19
Sorl1	1.91483e-14	-0.352018	0.222	0.623	3.46604e-10	8.70193e-20	-0.457522	0.193	0.544	1.57514e-15	1.91483e-14	1.74039e-19
Npc2	3.10857e-11	0.743994	0.822	0.874	5.62683e-07	1.01449e-19	0.702167	0.858	0.888	1.83633e-15	3.10857e-11	2.02899e-19
Nr4a2	1.02425e-19	-0.904872	0.133	0.539	1.854e-15	1.72479e-15	-0.407541	0.136	0.419	3.12205e-11	1.72479e-15	2.04851e-19
Serf2	8.11977e-07	-0.296122	0.861	0.973	0.0146976	1.07371e-19	-0.415872	0.892	0.979	1.94352e-15	8.11977e-07	2.14742e-19
Pgls	1.57425e-13	-0.47	0.456	0.786	2.84954e-09	1.2818e-19	-0.491036	0.437	0.781	2.32019e-15	1.57425e-13	2.5636e-19
Peli1	3.19099e-13	0.88136	0.867	0.856	5.776e-09	1.44773e-19	0.917448	0.851	0.846	2.62054e-15	3.19099e-13	2.89547e-19
Prkch	1.22984e-08	0.741231	0.778	0.762	0.000222613	1.53938e-19	0.749164	0.817	0.707	2.78643e-15	1.22984e-08	3.07876e-19
Sh3rf1	1.67467e-19	0.57918	0.272	0.044	3.03132e-15	4.17446e-18	0.581697	0.292	0.09	7.55619e-14	4.17446e-18	3.34934e-19
Capg	1.84881e-19	0.953385	0.828	0.703	3.34652e-15	4.61614e-17	0.582311	0.875	0.799	8.35568e-13	4.61614e-17	3.69761e-19
Ifi27l2a	4.03454e-19	1.40103	0.894	0.808	7.30292e-15	4.71786e-13	0.794179	0.946	0.907	8.5398e-09	4.71786e-13	8.06908e-19
Ccnd2	4.53185e-19	0.94443	0.878	0.706	8.20311e-15	8.28365e-11	0.555611	0.837	0.788	1.49942e-06	8.28365e-11	9.06371e-19
Ctss	6.56009e-19	0.941662	0.811	0.74	1.18744e-14	6.95655e-17	0.69417	0.814	0.767	1.2592e-12	6.95655e-17	1.31202e-18
Itm2c	6.80819e-19	0.884285	0.739	0.578	1.23235e-14	4.39114e-09	0.483381	0.698	0.635	7.94841e-05	4.39114e-09	1.36164e-18
Mier1	6.90752e-19	0.926718	0.817	0.742	1.25033e-14	2.4004e-16	0.777753	0.803	0.784	4.34496e-12	2.4004e-16	1.3815e-18
Hspd1	1.22231e-07	-0.33737	0.378	0.685	0.0022125	7.8717e-19	-0.540176	0.319	0.658	1.42486e-14	1.22231e-07	1.57434e-18
Vps54	9.76713e-09	0.758229	0.622	0.512	0.000176795	8.55866e-19	0.85356	0.675	0.494	1.5492e-14	9.76713e-09	1.71173e-18
Vmp1	5.00915e-07	0.713168	0.689	0.674	0.00906707	9.48683e-19	0.939804	0.746	0.662	1.71721e-14	5.00915e-07	1.89737e-18
Cd96	1.13948e-15	-0.49026	0.178	0.562	2.06258e-11	9.62599e-19	-0.395912	0.224	0.576	1.7424e-14	1.13948e-15	1.9252e-18
Ctsb	1.10492e-18	0.824626	0.806	0.699	2.00002e-14	1.60905e-18	0.706186	0.81	0.764	2.91254e-14	1.60905e-18	2.20985e-18
Tmem154	1.38943e-18	0.645631	0.311	0.066	2.51501e-14	1.32852e-10	0.422563	0.329	0.163	2.40476e-06	1.32852e-10	2.77886e-18
H2-T23	1.67349e-09	0.597778	0.883	0.906	3.02919e-05	1.39395e-18	0.632239	0.936	0.959	2.52319e-14	1.67349e-09	2.7879e-18
Sema4b	1.86631e-18	0.657347	0.261	0.043	3.37821e-14	1.16196e-14	0.551972	0.231	0.065	2.10327e-10	1.16196e-14	3.73263e-18
Id2	9.66334e-05	-0.321177	0.767	0.874	1	1.962e-18	-0.748068	0.807	0.892	3.55142e-14	9.66334e-05	3.924e-18
Plscr1	3.28992e-08	-0.338277	0.233	0.484	0.000595508	2.10911e-18	-0.537348	0.176	0.484	3.8177e-14	3.28992e-08	4.21822e-18
Cox4i1	4.85514e-14	-0.479757	0.833	0.979	8.7883e-10	2.58199e-18	-0.411119	0.831	0.976	4.67366e-14	4.85514e-14	5.16398e-18
Rhoh	7.48053e-14	0.769039	0.833	0.785	1.35405e-09	2.59957e-18	0.784869	0.831	0.795	4.70547e-14	7.48053e-14	5.19913e-18
Sla	7.54889e-17	0.892406	0.767	0.642	1.36642e-12	2.86092e-18	0.729064	0.793	0.752	5.17855e-14	7.54889e-17	5.72184e-18
Cotl1	0.000478595	-0.258241	0.733	0.923	1	3.03872e-18	-0.548165	0.705	0.921	5.5004e-14	0.000478595	6.07745e-18
Tent5c	3.11603e-18	0.808137	0.389	0.121	5.64032e-14	5.20552e-07	0.501591	0.356	0.226	0.00942251	5.20552e-07	6.23206e-18
Fam110a	6.18891e-18	0.797025	0.456	0.187	1.12025e-13	3.79876e-08	0.459259	0.353	0.212	0.000687613	3.79876e-08	1.23778e-17
Rnf166	1.11846e-16	-0.55369	0.217	0.621	2.02452e-12	6.19704e-18	-0.370888	0.241	0.581	1.12173e-13	1.11846e-16	1.23941e-17
Cox5a	7.17302e-09	-0.407401	0.717	0.877	0.000129839	6.36368e-18	-0.512554	0.705	0.916	1.15189e-13	7.17302e-09	1.27274e-17
Frmd4a	5.9806e-12	-0.330034	0.028	0.276	1.08255e-07	6.49633e-18	-0.311325	0.017	0.254	1.1759e-13	5.9806e-12	1.29927e-17
Eif3k	8.09452e-15	-0.517264	0.694	0.943	1.46519e-10	6.57388e-18	-0.485261	0.681	0.934	1.18994e-13	8.09452e-15	1.31478e-17
Psen2	1.56428e-13	0.917727	0.539	0.322	2.8315e-09	6.95459e-18	0.743782	0.569	0.377	1.25885e-13	1.56428e-13	1.39092e-17
Rabgap1l	1.03304e-10	0.776205	0.717	0.596	1.8699e-06	7.39159e-18	0.827049	0.8	0.712	1.33795e-13	1.03304e-10	1.47832e-17
Xist	2.66332e-13	0.881643	0.967	0.954	4.82087e-09	8.81278e-18	0.909764	0.98	0.973	1.5952e-13	2.66332e-13	1.76256e-17
Nhp2	1.31345e-16	-0.625504	0.183	0.564	2.37747e-12	9.40596e-18	-0.460866	0.231	0.551	1.70257e-13	1.31345e-16	1.88119e-17
Ybx1	1.17408e-10	-0.462323	0.733	0.941	2.1252e-06	1.33914e-17	-0.490462	0.763	0.959	2.42397e-13	1.17408e-10	2.67827e-17
Lrba	3.8516e-08	0.710041	0.439	0.29	0.000697178	1.65478e-17	0.93697	0.542	0.349	2.99531e-13	3.8516e-08	3.30955e-17
Atp2b1	1.75127e-17	0.97054	0.772	0.633	3.16997e-13	1.01044e-11	0.72964	0.763	0.749	1.829e-07	1.01044e-11	3.50254e-17
S100a6	7.31926e-17	-1.04529	0.722	0.884	1.32486e-12	1.81349e-17	-0.899778	0.78	0.878	3.2826e-13	7.31926e-17	3.62698e-17
Stat4	0.00011595	-0.262807	0.411	0.63	1	1.97963e-17	-0.500214	0.363	0.7	3.58332e-13	0.00011595	3.95926e-17
Trbc2	2.02892e-17	-0.730551	0.861	0.98	3.67255e-13	7.16716e-16	-0.57245	0.875	0.973	1.29733e-11	7.16716e-16	4.05784e-17
Atp5l	1.21914e-09	-0.363572	0.822	0.945	2.20676e-05	2.24784e-17	-0.42455	0.769	0.964	4.06882e-13	1.21914e-09	4.49569e-17
Ankrd12	1.54748e-11	0.770986	0.839	0.772	2.80109e-07	2.7937e-17	0.840882	0.854	0.787	5.05687e-13	1.54748e-11	5.58739e-17
Mctp2	3.08245e-09	-0.321212	0.017	0.205	5.57954e-05	2.82909e-17	-0.337352	0.01	0.23	5.12094e-13	3.08245e-09	5.65818e-17
Arhgef12	3.02264e-17	0.751463	0.339	0.094	5.47128e-13	1.937e-08	0.472999	0.251	0.122	0.000350617	1.937e-08	6.04528e-17
Plec	3.47374e-17	1.00125	0.711	0.516	6.28781e-13	8.6735e-15	0.867593	0.647	0.512	1.56999e-10	8.6735e-15	6.94747e-17
Slc15a3	2.56699e-16	0.590432	0.261	0.055	4.6465e-12	4.12875e-17	0.547988	0.275	0.083	7.47344e-13	2.56699e-16	8.25749e-17
Son	2.84625e-10	0.582247	0.939	0.947	5.152e-06	4.45505e-17	0.63888	0.942	0.948	8.06409e-13	2.84625e-10	8.91011e-17
Ddit4	3.04978e-09	0.968147	0.544	0.391	5.52041e-05	5.01105e-17	1.00555	0.532	0.342	9.0705e-13	3.04978e-09	1.00221e-16
C1qbp	2.75786e-13	-0.546114	0.222	0.555	4.992e-09	5.05176e-17	-0.468685	0.207	0.512	9.14419e-13	2.75786e-13	1.01035e-16
Snrpg	3.73661e-10	-0.398249	0.839	0.956	6.76363e-06	5.72437e-17	-0.441057	0.766	0.962	1.03617e-12	3.73661e-10	1.14487e-16
Ndufa6	8.48863e-09	-0.392707	0.589	0.877	0.000153653	6.14068e-17	-0.435352	0.597	0.878	1.11152e-12	8.48863e-09	1.22814e-16
Nfkbiz	7.24125e-17	1.21715	0.606	0.343	1.31074e-12	1.79449e-09	0.705894	0.536	0.384	3.24821e-05	1.79449e-09	1.44825e-16
Skil	7.91952e-17	0.919663	0.744	0.546	1.43351e-12	0.00945389	0.480088	0.583	0.62	1	0.00945389	1.5839e-16
Crem	7.94606e-17	0.98969	0.661	0.447	1.43832e-12	2.80808e-12	0.699667	0.573	0.447	5.08291e-08	2.80808e-12	1.58921e-16
Cep85l	8.13395e-17	0.57668	0.272	0.059	1.47233e-12	1.57676e-16	0.489473	0.207	0.045	2.8541e-12	1.57676e-16	1.62679e-16
Padi2	9.00384e-17	-0.556715	0.194	0.601	1.62978e-12	1.58402e-13	-0.375311	0.21	0.484	2.86724e-09	1.58402e-13	1.80077e-16
Adgrg5	8.1182e-13	-0.375274	0.028	0.29	1.46947e-08	9.12967e-17	-0.329107	0.034	0.271	1.65256e-12	8.1182e-13	1.82593e-16
Wdr95	5.93216e-16	-0.504589	0	0.29	1.07378e-11	1.09428e-16	-0.354573	0.014	0.226	1.98076e-12	5.93216e-16	2.18857e-16
Atp5pb	1.70462e-09	-0.379922	0.706	0.915	3.08554e-05	1.25925e-16	-0.467698	0.719	0.912	2.27937e-12	1.70462e-09	2.51851e-16
Bola2	6.25443e-10	-0.384733	0.456	0.776	1.13211e-05	1.26603e-16	-0.498773	0.444	0.738	2.29165e-12	6.25443e-10	2.53206e-16
Ifitm10	2.60982e-09	-0.254258	0	0.173	4.72403e-05	1.72314e-16	-0.357574	0.031	0.258	3.11906e-12	2.60982e-09	3.44629e-16
Sgms1	2.0955e-16	0.78998	0.333	0.093	3.79306e-12	0.00128474	0.290895	0.247	0.168	1	0.00128474	4.19099e-16
Cd7	3.60294e-10	-0.819028	0.028	0.24	6.52168e-06	2.40746e-16	-0.709088	0.041	0.271	4.35775e-12	3.60294e-10	4.81492e-16
Eif3e	3.52035e-16	-0.606407	0.7	0.94	6.37218e-12	6.9518e-14	-0.404322	0.692	0.907	1.25835e-09	6.9518e-14	7.0407e-16
Cox7a2l	4.17164e-16	-0.536978	0.778	0.97	7.55108e-12	2.94091e-09	-0.301602	0.746	0.95	5.32334e-05	2.94091e-09	8.34327e-16
Trac	1.05692e-14	0.698985	0.944	0.916	1.91313e-10	4.95607e-16	0.51141	0.966	0.924	8.97098e-12	1.05692e-14	9.91213e-16
Ctla2a	2.28524e-07	-0.386002	0.6	0.815	0.00413651	6.67119e-16	-0.789503	0.532	0.739	1.20755e-11	2.28524e-07	1.33424e-15
Rnf157	7.07972e-16	1.07249	0.494	0.244	1.2815e-11	1.28588e-06	0.852411	0.376	0.279	0.0232756	1.28588e-06	1.41594e-15
Emg1	1.36748e-07	-0.320441	0.478	0.754	0.00247527	7.85041e-16	-0.423636	0.478	0.794	1.421e-11	1.36748e-07	1.57008e-15
Ets2	9.79159e-16	0.721909	0.289	0.071	1.77238e-11	5.15182e-13	0.412958	0.237	0.077	9.32531e-09	5.15182e-13	1.95832e-15
Ctsd	6.40441e-14	-0.640553	0.739	0.881	1.15926e-09	1.04582e-15	-0.651896	0.763	0.878	1.89303e-11	6.40441e-14	2.09163e-15
Fam129a	1.09171e-15	0.862641	0.55	0.299	1.97611e-11	2.30035e-10	0.688863	0.515	0.383	4.16387e-06	2.30035e-10	2.18342e-15
Ubl3	1.10431e-15	0.999169	0.761	0.699	1.99892e-11	8.73786e-12	0.714709	0.776	0.738	1.58164e-07	8.73786e-12	2.20863e-15
Atp5e	3.72107e-09	-0.326658	0.822	0.984	6.73551e-05	1.25874e-15	-0.407626	0.793	0.965	2.27844e-11	3.72107e-09	2.51747e-15
Arsb	1.35017e-15	-0.505349	0.1	0.44	2.44394e-11	1.43128e-11	-0.250495	0.203	0.452	2.59076e-07	1.43128e-11	2.70033e-15
Rcsd1	1.6071e-15	0.915992	0.628	0.393	2.90902e-11	1.48275e-15	0.670092	0.634	0.452	2.68393e-11	1.6071e-15	2.9655e-15
Skap1	2.30043e-06	-0.265229	0.678	0.902	0.0416401	1.54216e-15	-0.44615	0.708	0.913	2.79147e-11	2.30043e-06	3.08433e-15
Pabpc1	1.63365e-15	-0.469211	0.9	0.984	2.95706e-11	3.72224e-10	-0.26837	0.908	0.976	6.73763e-06	3.72224e-10	3.26729e-15
Mxd1	2.12769e-08	1.12251	0.567	0.425	0.000385133	1.79935e-15	0.919572	0.563	0.366	3.257e-11	2.12769e-08	3.59869e-15
Sypl	1.89322e-15	0.67498	0.344	0.109	3.42692e-11	1.83894e-11	0.535134	0.353	0.184	3.32866e-07	1.83894e-11	3.78645e-15
Gramd3	1.92274e-15	-0.655152	0.1	0.427	3.48035e-11	2.75261e-14	-0.579847	0.125	0.365	4.98249e-10	2.75261e-14	3.84548e-15
Mrpl58	3.98461e-07	-0.277144	0.328	0.589	0.00721253	2.13945e-15	-0.415137	0.305	0.61	3.87263e-11	3.98461e-07	4.27891e-15
Rpl36al	2.35664e-13	-0.495216	0.711	0.934	4.26575e-09	2.68501e-15	-0.389316	0.729	0.95	4.86014e-11	2.35664e-13	5.37002e-15
Bhlhe40	6.95754e-08	-0.438867	0.461	0.714	0.00125938	3.56992e-15	-0.444101	0.434	0.741	6.4619e-11	6.95754e-08	7.13983e-15
Got1	3.59695e-15	1.18131	0.556	0.34	6.51083e-11	0.000107481	0.616114	0.451	0.4	1	0.000107481	7.1939e-15
Pak2	3.80233e-15	0.567234	0.883	0.851	6.8826e-11	3.81529e-10	0.497838	0.834	0.867	6.90605e-06	3.81529e-10	7.60466e-15
Cmtm7	4.10947e-15	0.887556	0.744	0.648	7.43855e-11	1.87536e-14	0.691703	0.753	0.722	3.39459e-10	1.87536e-14	8.21893e-15
Tlr1	4.30165e-15	0.461828	0.206	0.032	7.78643e-11	8.3139e-09	0.311166	0.146	0.043	0.00015049	8.3139e-09	8.60331e-15
Runx1	4.49447e-15	0.76971	0.417	0.157	8.13544e-11	2.72149e-06	0.477575	0.373	0.247	0.0492617	2.72149e-06	8.98894e-15
Ash1l	4.56748e-15	0.813977	0.744	0.593	8.2676e-11	2.50087e-06	0.557203	0.624	0.578	0.0452683	2.50087e-06	9.13496e-15
Ahnak	1.78085e-13	1.00457	0.878	0.867	3.22351e-09	5.85389e-15	0.807479	0.932	0.906	1.05961e-10	1.78085e-13	1.17078e-14
Dusp6	1.77977e-07	-0.269339	0.067	0.254	0.00322157	6.29344e-15	-0.3202	0.078	0.321	1.13918e-10	1.77977e-07	1.25869e-14
Prdx6	7.79029e-15	-0.5152	0.567	0.875	1.41012e-10	1.15481e-08	-0.331094	0.644	0.865	0.000209032	1.15481e-08	1.55806e-14
Tcf7	2.85032e-13	-0.927254	0.006	0.254	5.15937e-09	8.04224e-15	-0.722265	0.01	0.202	1.45573e-10	2.85032e-13	1.60845e-14
Ndfip1	3.28311e-10	0.473992	0.9	0.943	5.94275e-06	8.71196e-15	0.460089	0.912	0.944	1.57695e-10	3.28311e-10	1.74239e-14
Cct4	7.91723e-11	-0.42061	0.428	0.749	1.4331e-06	1.23086e-14	-0.413627	0.447	0.738	2.22798e-10	7.91723e-11	2.46172e-14
Pim2	4.7406e-11	-0.441741	0.022	0.247	8.58096e-07	1.29532e-14	-0.413406	0.058	0.279	2.34466e-10	4.7406e-11	2.59064e-14
Phlpp1	1.31671e-14	0.985365	0.389	0.157	2.38338e-10	3.39647e-12	0.539191	0.315	0.144	6.14796e-08	3.39647e-12	2.63342e-14
Nedd4	1.67266e-14	-0.446536	0.067	0.381	3.02769e-10	3.16954e-14	-0.311633	0.102	0.346	5.73719e-10	3.16954e-14	3.34533e-14
Fth1	1.72094e-14	0.516134	0.994	1	3.11507e-10	1.1767e-07	0.309972	0.966	1	0.00212994	1.1767e-07	3.44188e-14
Bcl2l11	1.95383e-14	-0.45806	0.25	0.637	3.53663e-10	4.82227e-08	-0.25517	0.244	0.46	0.00087288	4.82227e-08	3.90766e-14
Lsp1	1.83161e-05	-0.267423	0.839	0.934	0.331539	1.97205e-14	-0.464893	0.807	0.962	3.56962e-10	1.83161e-05	3.94411e-14
Gadd45b	2.07814e-14	1.08874	0.5	0.247	3.76163e-10	0.000443762	0.444325	0.431	0.341	1	0.000443762	4.15627e-14
Akap13	8.89865e-14	0.735545	0.944	0.948	1.61074e-09	2.4915e-14	0.611789	0.966	0.965	4.50986e-10	8.89865e-14	4.983e-14
Gm26740	2.53251e-14	0.90077	0.478	0.214	4.5841e-10	2.60757e-06	0.429981	0.427	0.285	0.0471996	2.60757e-06	5.06502e-14
Nsa2	5.96446e-12	-0.485548	0.75	0.938	1.07963e-07	3.63892e-14	-0.41985	0.692	0.926	6.58681e-10	5.96446e-12	7.27785e-14
Prrc2c	3.64308e-14	0.726984	0.961	0.945	6.59434e-10	2.15263e-05	0.398245	0.908	0.934	0.389648	2.15263e-05	7.28616e-14
A630023P12Rik	4.08588e-14	0.533134	0.222	0.041	7.39585e-10	3.98803e-13	0.345906	0.166	0.035	7.21874e-09	3.98803e-13	8.17175e-14
Traf1	4.53044e-14	1.01663	0.783	0.738	8.20054e-10	1.39175e-08	0.583202	0.78	0.77	0.000251921	1.39175e-08	9.06087e-14
Eif3i	3.61407e-13	-0.489738	0.561	0.874	6.54182e-09	4.76127e-14	-0.400475	0.546	0.816	8.61837e-10	3.61407e-13	9.52253e-14
Igfbp7	3.21951e-05	-0.283805	0.05	0.178	0.582764	5.00071e-14	-0.748479	0.02	0.208	9.05178e-10	3.21951e-05	1.00014e-13
Dab2ip	5.20552e-14	0.357669	0.133	0.009	9.42251e-10	7.91981e-07	0.365072	0.146	0.056	0.0143356	7.91981e-07	1.0411e-13
Ncoa3	6.06658e-14	0.777673	0.544	0.304	1.09811e-09	2.77565e-06	0.522657	0.461	0.372	0.0502421	2.77565e-06	1.21332e-13
Gbp3	6.78419e-14	0.894946	0.433	0.201	1.22801e-09	7.2336e-06	0.434914	0.383	0.278	0.130935	7.2336e-06	1.35684e-13
Clec2d	1.39313e-05	0.553237	0.761	0.838	0.25217	6.87027e-14	0.64025	0.854	0.868	1.24359e-09	1.39313e-05	1.37405e-13
Prkcq	3.65935e-07	-0.351122	0.356	0.625	0.00662379	7.4279e-14	-0.339797	0.373	0.682	1.34452e-09	3.65935e-07	1.48558e-13
Slc25a5	4.77205e-10	-0.42119	0.722	0.923	8.63788e-06	8.08973e-14	-0.451604	0.681	0.905	1.46432e-09	4.77205e-10	1.61795e-13
Mcl1	2.62219e-07	0.512242	0.822	0.856	0.00474642	1.22742e-13	0.475932	0.864	0.875	2.22175e-09	2.62219e-07	2.45483e-13
Tomm7	1.10188e-09	-0.450389	0.683	0.891	1.99451e-05	1.26159e-13	-0.413285	0.715	0.913	2.2836e-09	1.10188e-09	2.52317e-13
Atp5g1	1.39476e-13	-0.478877	0.478	0.838	2.52466e-09	1.96552e-13	-0.423786	0.529	0.823	3.5578e-09	1.96552e-13	2.78953e-13
Gm2000	1.48675e-13	-0.479341	0.25	0.598	2.69116e-09	1.17746e-11	-0.354677	0.298	0.551	2.13131e-07	1.17746e-11	2.97349e-13
Zbtb38	3.53862e-12	0.926034	0.561	0.374	6.40526e-08	1.55593e-13	0.795607	0.583	0.443	2.81639e-09	3.53862e-12	3.11186e-13
H2-Q4	0.000139223	0.473684	0.733	0.735	1	1.58945e-13	0.734038	0.783	0.728	2.87707e-09	0.000139223	3.17891e-13
Sell	4.09115e-06	0.397108	0.283	0.135	0.0740539	1.66211e-13	0.713211	0.302	0.115	3.00858e-09	4.09115e-06	3.32422e-13
Gm2a	6.32657e-11	0.653792	0.517	0.335	1.14517e-06	1.68799e-13	0.747377	0.597	0.492	3.05543e-09	6.32657e-11	3.37598e-13
Mapkapk2	2.76439e-10	0.880622	0.617	0.511	5.00383e-06	1.75625e-13	0.735702	0.671	0.606	3.17898e-09	2.76439e-10	3.51249e-13
Pkp3	1.8374e-13	0.926586	0.661	0.523	3.32587e-09	7.44261e-09	0.51777	0.702	0.641	0.000134719	7.44261e-09	3.67479e-13
Ighm	8.12847e-10	0.887348	0.483	0.295	1.47133e-05	2.02459e-13	0.598731	0.417	0.215	3.66472e-09	8.12847e-10	4.04919e-13
Cox5b	6.74711e-07	-0.33789	0.706	0.913	0.0122129	2.12312e-13	-0.438015	0.705	0.903	3.84306e-09	6.74711e-07	4.24624e-13
Uqcrh	1.49381e-10	-0.424058	0.811	0.98	2.70395e-06	2.29819e-13	-0.370675	0.81	0.969	4.15996e-09	1.49381e-10	4.59638e-13
Zfp281	2.6323e-13	0.994054	0.406	0.18	4.76472e-09	6.80945e-06	0.421907	0.329	0.219	0.123258	6.80945e-06	5.26459e-13
Ndufb10	4.82504e-12	-0.429893	0.478	0.786	8.73381e-08	3.08712e-13	-0.400372	0.468	0.766	5.588e-09	4.82504e-12	6.17424e-13
Eef1d	4.31893e-09	-0.30867	0.75	0.936	7.81769e-05	3.15801e-13	-0.397218	0.732	0.923	5.71631e-09	4.31893e-09	6.31602e-13
Chn2	5.19799e-08	-0.269966	0.022	0.19	0.000940889	3.52715e-13	-0.321308	0.051	0.252	6.3845e-09	5.19799e-08	7.0543e-13
Ehd3	3.94566e-08	-0.25502	0.033	0.217	0.000714204	3.54637e-13	-0.376298	0.037	0.227	6.41929e-09	3.94566e-08	7.09274e-13
Tgfbr2	8.67045e-09	-0.358707	0.328	0.625	0.000156944	3.54994e-13	-0.305313	0.312	0.603	6.42574e-09	8.67045e-09	7.09987e-13
Dusp2	8.63891e-09	-0.523414	0.417	0.703	0.000156373	4.06863e-13	-0.575902	0.444	0.712	7.36463e-09	8.63891e-09	8.13727e-13
Klrh1	1.02049e-08	-1.16573	0.006	0.171	0.000184719	4.30821e-13	-1.06229	0.007	0.171	7.79829e-09	1.02049e-08	8.61642e-13
Uba52	3.25574e-12	-0.45206	0.794	0.975	5.89322e-08	4.43228e-13	-0.388665	0.79	0.969	8.02288e-09	3.25574e-12	8.86457e-13
Tax1bp1	4.59846e-13	0.789308	0.811	0.765	8.32368e-09	5.30976e-10	0.535462	0.763	0.804	9.61119e-06	5.30976e-10	9.19692e-13
Slc25a4	8.01609e-08	-0.34848	0.478	0.76	0.00145099	4.72476e-13	-0.444888	0.475	0.752	8.55229e-09	8.01609e-08	9.44953e-13
Btf3	5.66487e-13	-0.435523	0.872	0.984	1.0254e-08	1.02053e-08	-0.298855	0.827	0.976	0.000184726	1.02053e-08	1.13297e-12
Ccdc50	2.01976e-09	-0.260893	0.256	0.546	3.65597e-05	6.03061e-13	-0.371159	0.312	0.586	1.0916e-08	2.01976e-09	1.20612e-12
Arhgef1	6.94776e-13	0.670168	0.883	0.879	1.25761e-08	6.08232e-13	0.580878	0.888	0.888	1.10096e-08	6.94776e-13	1.21646e-12
Itpkb	6.29575e-13	0.864026	0.789	0.69	1.13959e-08	2.35655e-09	0.751187	0.746	0.718	4.26559e-05	2.35655e-09	1.25915e-12
Fosb	0.247955	0.25968	0.533	0.673	1	6.34218e-13	-0.499402	0.515	0.794	1.148e-08	0.247955	1.26844e-12
Bod1l	6.80209e-13	0.7999	0.778	0.685	1.23125e-08	3.0427e-05	0.543938	0.692	0.714	0.55076	3.0427e-05	1.36042e-12
Styk1	6.83468e-07	-0.259875	0.006	0.137	0.0123715	7.39887e-13	-0.365404	0.01	0.177	1.33927e-08	6.83468e-07	1.47977e-12
Epcam	0.00703349	0.274357	0.106	0.052	1	8.6852e-13	0.361409	0.149	0.029	1.57211e-08	0.00703349	1.73704e-12
Scp2	1.31793e-08	-0.343569	0.406	0.724	0.000238559	9.08026e-13	-0.370946	0.505	0.783	1.64362e-08	1.31793e-08	1.81605e-12
Rps27rt	1.33462e-08	-0.396504	0.561	0.84	0.00024158	1.06445e-12	-0.371198	0.512	0.808	1.92676e-08	1.33462e-08	2.1289e-12
Cd37	0.000106345	0.369287	0.778	0.819	1	1.09169e-12	0.470301	0.871	0.882	1.97608e-08	0.000106345	2.18339e-12
Sytl1	1.22159e-12	0.958431	0.378	0.169	2.21119e-08	1.43601e-05	0.443242	0.332	0.229	0.259932	1.43601e-05	2.44317e-12
Tnrc6b	1.19582e-11	0.847133	0.794	0.731	2.16455e-07	1.23787e-12	0.718252	0.769	0.712	2.24066e-08	1.19582e-11	2.47573e-12
Pkm	1.26901e-12	0.554282	0.889	0.918	2.29704e-08	7.93952e-12	0.472058	0.895	0.905	1.43713e-07	7.93952e-12	2.53802e-12
Zbtb7b	1.30838e-12	0.552498	0.322	0.112	2.3683e-08	0.000529161	0.30013	0.295	0.209	1	0.000529161	2.61676e-12
Atp5c1	1.00852e-08	-0.400685	0.672	0.906	0.000182551	1.31159e-12	-0.374085	0.664	0.885	2.37411e-08	1.00852e-08	2.62319e-12
Ccr5	0.204441	0.411402	0.394	0.39	1	1.44093e-12	1.00015	0.59	0.45	2.60823e-08	0.204441	2.88186e-12
C1qtnf12	7.14783e-07	0.472229	0.239	0.107	0.0129383	1.4428e-12	0.441793	0.312	0.135	2.61162e-08	7.14783e-07	2.88561e-12
Mif	1.54007e-12	-0.649473	0.644	0.883	2.78769e-08	3.54671e-10	-0.430759	0.681	0.895	6.4199e-06	3.54671e-10	3.08015e-12
Cd53	1.81615e-12	0.700166	0.883	0.888	3.28741e-08	4.13172e-10	0.454198	0.851	0.909	7.47883e-06	4.13172e-10	3.6323e-12
P2rx4	1.92589e-09	0.571329	0.244	0.084	3.48605e-05	2.01237e-12	0.504551	0.254	0.091	3.64258e-08	1.92589e-09	4.02473e-12
Gm11808	5.35653e-12	-0.479766	0.472	0.794	9.69586e-08	2.07244e-12	-0.33077	0.492	0.795	3.75132e-08	5.35653e-12	4.14488e-12
Gzmk	8.74577e-12	-0.614587	0.022	0.258	1.58307e-07	3.4223e-12	-0.456742	0.024	0.195	6.1947e-08	8.74577e-12	6.84459e-12
Eea1	3.67382e-12	0.946848	0.6	0.418	6.64998e-08	1.39548e-06	0.577933	0.546	0.459	0.0252596	1.39548e-06	7.34764e-12
Tpp2	1.3287e-07	0.783146	0.639	0.621	0.00240509	3.68001e-12	0.773436	0.698	0.655	6.66119e-08	1.3287e-07	7.36002e-12
Xcl1	5.47586e-07	-1.13097	0.067	0.231	0.00991185	3.83988e-12	-1.02745	0.058	0.243	6.95057e-08	5.47586e-07	7.67977e-12
Snx18	3.18576e-07	0.710884	0.428	0.295	0.00576654	3.9125e-12	0.646934	0.414	0.244	7.08202e-08	3.18576e-07	7.82501e-12
Lbh	7.74007e-10	0.757912	0.65	0.559	1.40103e-05	4.10142e-12	0.634359	0.715	0.651	7.42398e-08	7.74007e-10	8.20284e-12
Arhgdib	4.84424e-09	-0.407749	0.756	0.972	8.76856e-05	4.12195e-12	-0.392601	0.803	0.973	7.46114e-08	4.84424e-09	8.2439e-12
Gng12	4.2177e-12	0.39291	0.206	0.044	7.63446e-08	3.74852e-11	0.35877	0.227	0.083	6.78519e-07	3.74852e-11	8.4354e-12
Shisa5	4.42142e-12	0.563077	0.956	0.977	8.00322e-08	3.32715e-10	0.414815	0.969	0.994	6.02248e-06	3.32715e-10	8.84285e-12
Samd9l	4.72713e-12	1.00682	0.706	0.559	8.55658e-08	3.03914e-09	0.727129	0.661	0.564	5.50115e-05	3.03914e-09	9.45426e-12
Sdhaf1	6.60967e-12	0.752471	0.528	0.333	1.19642e-07	4.85362e-12	0.666652	0.475	0.32	8.78554e-08	6.60967e-12	9.70724e-12
Coro2a	7.05196e-09	0.731527	0.517	0.34	0.000127647	5.48796e-12	0.890463	0.529	0.386	9.93375e-08	7.05196e-09	1.09759e-11
Snrpe	0.000108647	-0.267402	0.756	0.907	1	5.57251e-12	-0.376502	0.715	0.914	1.00868e-07	0.000108647	1.1145e-11
Cct5	5.50208e-07	-0.360718	0.539	0.778	0.00995932	6.01059e-12	-0.367449	0.536	0.794	1.08798e-07	5.50208e-07	1.20212e-11
Snrpd2	9.83959e-10	-0.411191	0.628	0.87	1.78106e-05	7.30111e-12	-0.37497	0.675	0.9	1.32157e-07	9.83959e-10	1.46022e-11
Cyfip1	7.40206e-12	0.695551	0.406	0.199	1.33985e-07	2.1258e-06	0.570017	0.38	0.271	0.038479	2.1258e-06	1.48041e-11
Zfp292	1.79094e-10	0.819562	0.767	0.733	3.24178e-06	7.6465e-12	0.722069	0.776	0.739	1.38409e-07	1.79094e-10	1.5293e-11
Snrpd3	2.56483e-07	-0.326597	0.378	0.639	0.00464259	7.64975e-12	-0.366923	0.417	0.687	1.38468e-07	2.56483e-07	1.52995e-11
Git2	4.52148e-05	0.701457	0.706	0.683	0.818433	8.09072e-12	0.695615	0.753	0.701	1.4645e-07	4.52148e-05	1.61814e-11
Castor2	8.61727e-12	0.49338	0.178	0.034	1.55981e-07	3.72948e-10	0.313588	0.166	0.049	6.75073e-06	3.72948e-10	1.72345e-11
Tomm20	1.26565e-05	-0.29375	0.656	0.856	0.229095	8.64025e-12	-0.370817	0.661	0.885	1.56397e-07	1.26565e-05	1.72805e-11
Cystm1	2.33324e-11	0.359346	0.128	0.014	4.22341e-07	9.24978e-12	0.368153	0.153	0.035	1.6743e-07	2.33324e-11	1.84996e-11
Actn1	4.25326e-11	-0.371556	0.061	0.311	7.69882e-07	1.03224e-11	-0.276526	0.075	0.279	1.86845e-07	4.25326e-11	2.06447e-11
Aopep	1.46002e-11	0.773143	0.739	0.671	2.64278e-07	5.50383e-09	0.652142	0.712	0.665	9.96248e-05	5.50383e-09	2.92004e-11
Angptl2	1.88244e-11	0.510212	0.133	0.016	3.4074e-07	8.63938e-08	0.46675	0.176	0.069	0.00156381	8.63938e-08	3.76487e-11
Crlf2	1.90526e-11	0.78406	0.7	0.614	3.44872e-07	1.29111e-10	0.572067	0.597	0.511	2.33703e-06	1.29111e-10	3.81053e-11
Qrfp	2.39221e-09	-0.291024	0.022	0.217	4.33013e-05	2.18592e-11	-0.256632	0.034	0.203	3.95674e-07	2.39221e-09	4.37185e-11
Nr3c1	2.18789e-11	0.932071	0.656	0.5	3.9603e-07	7.73755e-06	0.407728	0.59	0.52	0.140057	7.73755e-06	4.37578e-11
Cd3d	1.34898e-07	-0.320161	0.844	0.972	0.0024418	2.22054e-11	-0.327555	0.861	0.969	4.0194e-07	1.34898e-07	4.44108e-11
Arfgef1	0.0427938	0.451125	0.483	0.489	1	2.22671e-11	0.671802	0.61	0.495	4.03056e-07	0.0427938	4.45341e-11
Apoe	2.33976e-11	0.639539	0.928	0.932	4.23519e-07	0.407643	0.407857	0.19	0.184	1	0.407643	4.67951e-11
S100a4	1.02674e-09	-0.741671	0.633	0.811	1.8585e-05	2.43819e-11	-0.755785	0.81	0.851	4.41336e-07	1.02674e-09	4.87637e-11
Sf3b1	2.78693e-11	0.53645	0.917	0.923	5.04463e-07	3.61512e-05	0.278904	0.858	0.935	0.654372	3.61512e-05	5.57387e-11
Vgll4	2.9697e-11	1.08383	0.706	0.601	5.37546e-07	2.39823e-06	0.64313	0.637	0.621	0.0434104	2.39823e-06	5.93941e-11
Csnk2b	1.7221e-05	-0.293315	0.544	0.781	0.311717	3.20618e-11	-0.352757	0.553	0.809	5.8035e-07	1.7221e-05	6.41236e-11
Serbp1	3.95265e-07	-0.293499	0.861	0.968	0.00715469	3.60396e-11	-0.341094	0.864	0.968	6.52353e-07	3.95265e-07	7.20792e-11
Cebpb	3.78393e-11	0.833694	0.717	0.575	6.8493e-07	6.8477e-08	0.594884	0.62	0.547	0.0012395	6.8477e-08	7.56787e-11
Lgals3	1.83314e-07	-0.609702	0.378	0.609	0.00331816	4.09747e-11	-0.697195	0.397	0.62	7.41683e-07	1.83314e-07	8.19494e-11
Tmem65	4.1694e-11	0.578631	0.372	0.165	7.54703e-07	7.33566e-05	0.411973	0.244	0.153	1	7.33566e-05	8.3388e-11
Fbl	4.79307e-11	-0.458401	0.328	0.651	8.67593e-07	3.27206e-10	-0.371704	0.353	0.603	5.92275e-06	3.27206e-10	9.58614e-11
Prmt1	5.05873e-07	-0.294556	0.306	0.569	0.00915682	5.24008e-11	-0.340286	0.325	0.595	9.48507e-07	5.05873e-07	1.04802e-10
Ms4a6b	2.18579e-05	-0.326878	0.711	0.932	0.395651	5.45255e-11	-0.381919	0.783	0.959	9.86965e-07	2.18579e-05	1.09051e-10
Ccr8	6.75983e-11	0.434746	0.2	0.048	1.2236e-06	3.18534e-06	0.341459	0.142	0.058	0.0576579	3.18534e-06	1.35197e-10
Septin11	2.26724e-06	-0.295243	0.428	0.674	0.0410392	6.90126e-11	-0.322317	0.366	0.626	1.2492e-06	2.26724e-06	1.38025e-10
Dmac1	1.76086e-09	-0.325922	0.167	0.443	3.18734e-05	7.42288e-11	-0.267353	0.241	0.481	1.34362e-06	1.76086e-09	1.48458e-10
Nfkb1	7.56191e-11	0.744109	0.761	0.669	1.36878e-06	0.00681107	0.377352	0.678	0.724	1	0.00681107	1.51238e-10
Pglyrp1	0.00392252	0.507985	0.661	0.705	1	1.09307e-10	0.815281	0.695	0.67	1.97857e-06	0.00392252	2.18615e-10
Serpina3f	0.113883	0.519635	0.267	0.237	1	1.11536e-10	0.700876	0.342	0.181	2.01891e-06	0.113883	2.23071e-10
Cpd	1.1669e-10	0.5763	0.272	0.094	2.1122e-06	1.63878e-09	0.456577	0.251	0.108	2.96636e-05	1.63878e-09	2.3338e-10
Ehd1	0.0533077	0.399956	0.472	0.495	1	1.26356e-10	0.642582	0.62	0.53	2.28717e-06	0.0533077	2.52712e-10
Smad7	1.42112e-10	0.751213	0.828	0.779	2.57237e-06	1.26969e-10	0.74898	0.763	0.719	2.29826e-06	1.42112e-10	2.53937e-10
Ar	2.58047e-08	-0.320541	0.044	0.233	0.000467091	1.38425e-10	-0.352041	0.017	0.161	2.50562e-06	2.58047e-08	2.76849e-10
Ccdc88c	1.40122e-10	0.882602	0.689	0.621	2.53636e-06	5.89498e-10	0.685694	0.708	0.642	1.06705e-05	5.89498e-10	2.80245e-10
Zfp831	1.50455e-10	0.532835	0.228	0.066	2.72338e-06	3.74868e-05	0.332903	0.207	0.115	0.678548	3.74868e-05	3.0091e-10
Msi2	2.99192e-09	0.74182	0.589	0.45	5.41567e-05	1.57585e-10	0.639738	0.62	0.511	2.85245e-06	2.99192e-09	3.1517e-10
Rnaseh2c	1.59893e-10	-0.446518	0.278	0.582	2.89423e-06	1.09825e-09	-0.262907	0.376	0.651	1.98794e-05	1.09825e-09	3.19786e-10
Psmb1	7.96854e-05	-0.261344	0.711	0.906	1	1.60089e-10	-0.346183	0.746	0.94	2.89777e-06	7.96854e-05	3.20178e-10
Gimap1	8.57568e-08	0.543279	0.878	0.909	0.00155228	1.61415e-10	0.470732	0.898	0.924	2.92177e-06	8.57568e-08	3.2283e-10
Mif4gd	1.70822e-10	0.699064	0.578	0.413	3.09204e-06	0.000262708	0.45329	0.498	0.468	1	0.000262708	3.41643e-10
Nop10	3.66879e-07	-0.324217	0.478	0.731	0.00664088	1.77401e-10	-0.334544	0.468	0.722	3.21114e-06	3.66879e-07	3.54803e-10
Uqcr10	2.06877e-07	-0.358365	0.55	0.81	0.00374468	1.80467e-10	-0.314506	0.576	0.85	3.26663e-06	2.06877e-07	3.60934e-10
Tsc22d4	1.99973e-10	0.579609	0.811	0.811	3.61972e-06	4.63085e-06	0.410366	0.783	0.844	0.083823	4.63085e-06	3.99947e-10
Pstpip1	1.21947e-07	-0.352974	0.389	0.658	0.00220737	2.43129e-10	-0.316589	0.437	0.701	4.40088e-06	1.21947e-07	4.86259e-10
Myb	2.87582e-10	0.499599	0.222	0.064	5.20553e-06	1.17865e-07	0.294694	0.19	0.08	0.00213347	1.17865e-07	5.75165e-10
Napsa	5.82737e-08	-0.258302	0.05	0.242	0.00105481	2.89106e-10	-0.268253	0.153	0.372	5.23311e-06	5.82737e-08	5.78212e-10
Bcl3	2.9853e-10	0.728589	0.383	0.189	5.40369e-06	3.24148e-09	0.519851	0.336	0.188	5.86741e-05	3.24148e-09	5.9706e-10
Gnaq	3.05262e-10	0.680436	0.278	0.103	5.52554e-06	6.09108e-09	0.523908	0.278	0.143	0.000110255	6.09108e-09	6.10523e-10
Klrb1c	1.02022e-07	-0.490642	0.011	0.164	0.0018467	3.80022e-10	-0.431007	0.02	0.163	6.87878e-06	1.02022e-07	7.60044e-10
Klhl6	1.01223e-07	-0.34778	0.206	0.452	0.00183224	4.70178e-10	-0.370287	0.207	0.424	8.5107e-06	1.01223e-07	9.40356e-10
Asxl1	5.01747e-10	0.687838	0.411	0.221	9.08213e-06	0.000124682	0.556023	0.363	0.29	1	0.000124682	1.00349e-09
Itih5	0.0125035	0.452046	0.328	0.269	1	5.20514e-10	0.733617	0.393	0.241	9.42182e-06	0.0125035	1.04103e-09
Metrnl	1.65247e-07	0.800331	0.472	0.34	0.00299113	5.38373e-10	0.579805	0.434	0.275	9.7451e-06	1.65247e-07	1.07675e-09
Zc3h12d	4.72664e-07	0.471285	0.25	0.11	0.00855569	5.39386e-10	0.552683	0.258	0.116	9.76343e-06	4.72664e-07	1.07877e-09
Rnf125	5.73982e-10	0.741064	0.567	0.391	1.03896e-05	1.34081e-08	0.569572	0.515	0.396	0.000242699	1.34081e-08	1.14796e-09
Zc3hav1	5.87797e-10	0.715987	0.722	0.66	1.06397e-05	1.4557e-06	0.379976	0.712	0.738	0.0263497	1.4557e-06	1.17559e-09
Fnbp1	6.01271e-10	0.635079	0.811	0.758	1.08836e-05	2.06779e-05	0.473403	0.763	0.787	0.374291	2.06779e-05	1.20254e-09
Cast	6.17964e-10	0.725842	0.711	0.628	1.11858e-05	4.47305e-07	0.517778	0.658	0.668	0.00809667	4.47305e-07	1.23593e-09
Swi5	2.45633e-07	-0.343198	0.456	0.73	0.00444621	6.73046e-10	-0.306753	0.485	0.749	1.21828e-05	2.45633e-07	1.34609e-09
Ccl5	6.94532e-10	-1.54375	0.583	0.76	1.25717e-05	0.949573	-0.620994	0.783	0.743	1	0.949573	1.38906e-09
Retreg1	6.98513e-10	0.657206	0.444	0.247	1.26438e-05	0.00155372	0.369255	0.42	0.367	1	0.00155372	1.39703e-09
Atp11b	7.15895e-10	0.913494	0.744	0.68	1.29584e-05	0.00300908	0.5782	0.566	0.597	1	0.00300908	1.43179e-09
H2-Q6	0.000402953	0.414903	0.8	0.831	1	8.15063e-10	0.621767	0.722	0.668	1.47534e-05	0.000402953	1.63013e-09
Prkca	8.18247e-10	0.850462	0.594	0.443	1.48111e-05	0.0209065	0.407302	0.519	0.515	1	0.0209065	1.63649e-09
Foxo1	8.54523e-10	0.671043	0.444	0.247	1.54677e-05	0.00165298	0.40083	0.434	0.379	1	0.00165298	1.70905e-09
Sat1	8.85312e-10	0.71492	0.7	0.633	1.6025e-05	1.45447e-05	0.52662	0.627	0.61	0.263273	1.45447e-05	1.77062e-09
Resf1	9.01104e-10	1.03139	0.811	0.737	1.63109e-05	5.57979e-07	0.781229	0.695	0.704	0.0101	5.57979e-07	1.80221e-09
Mtmr3	9.10269e-10	0.862712	0.428	0.246	1.64768e-05	0.00070701	0.360709	0.346	0.275	1	0.00070701	1.82054e-09
Snx20	1.03294e-09	0.783959	0.556	0.436	1.86973e-05	3.35963e-09	0.620599	0.525	0.41	6.08126e-05	3.35963e-09	2.06588e-09
Eif4a1	1.1647e-05	-0.288205	0.694	0.911	0.210822	1.07949e-09	-0.369776	0.685	0.898	1.95399e-05	1.1647e-05	2.15899e-09
Prdx4	1.08276e-09	0.566069	0.267	0.103	1.9599e-05	6.3757e-07	0.417475	0.278	0.167	0.0115407	6.3757e-07	2.16552e-09
Plxnd1	1.26413e-07	0.390256	0.183	0.06	0.0022882	1.10372e-09	0.328014	0.203	0.073	1.99784e-05	1.26413e-07	2.20743e-09
Lncpint	5.06726e-06	0.633748	0.472	0.349	0.0917224	1.14135e-09	0.660699	0.505	0.356	2.06596e-05	5.06726e-06	2.2827e-09
Itm2b	6.02538e-09	0.407687	0.922	0.979	0.000109065	1.3257e-09	0.313477	0.936	0.986	2.39964e-05	6.02538e-09	2.65139e-09
Tap2	5.18043e-06	0.552088	0.717	0.758	0.0937709	1.46045e-09	0.59086	0.725	0.77	2.64357e-05	5.18043e-06	2.92091e-09
Il4ra	1.50993e-09	0.731766	0.422	0.237	2.73313e-05	0.000289422	0.451124	0.342	0.265	1	0.000289422	3.01987e-09
Iqgap1	1.22023e-05	0.549171	0.839	0.868	0.220874	1.54893e-09	0.522962	0.878	0.892	2.80372e-05	1.22023e-05	3.09786e-09
Adam9	7.82198e-09	0.544202	0.244	0.091	0.000141586	1.73229e-09	0.405074	0.18	0.063	3.13561e-05	7.82198e-09	3.46457e-09
Map2k3	1.74861e-09	0.76233	0.544	0.431	3.16516e-05	0.00572996	0.403445	0.471	0.47	1	0.00572996	3.49722e-09
Peak1	6.56237e-05	0.614153	0.556	0.523	1	2.01098e-09	0.615927	0.536	0.418	3.64007e-05	6.56237e-05	4.02195e-09
Nap1l1	2.39689e-09	-0.494544	0.539	0.797	4.3386e-05	1.70912e-08	-0.268385	0.576	0.819	0.000309368	1.70912e-08	4.79377e-09
Tulp4	2.57717e-09	0.744132	0.456	0.278	4.66494e-05	0.021558	0.520752	0.414	0.41	1	0.021558	5.15434e-09
Gimap5	8.4654e-05	0.527426	0.761	0.836	1	2.90912e-09	0.644223	0.776	0.808	5.2658e-05	8.4654e-05	5.81824e-09
Trmt112	6.51129e-07	-0.327487	0.55	0.776	0.0117861	2.93265e-09	-0.293243	0.529	0.763	5.30839e-05	6.51129e-07	5.8653e-09
Cysltr2	7.48473e-05	0.574924	0.278	0.171	1	3.20324e-09	0.59852	0.373	0.234	5.79819e-05	7.48473e-05	6.40649e-09
Clec2i	5.54217e-08	-0.375388	0.128	0.352	0.00100319	3.32663e-09	-0.26437	0.095	0.266	6.02153e-05	5.54217e-08	6.65325e-09
Dut	6.69337e-09	-0.479069	0.311	0.6	0.000121157	3.62586e-09	-0.451245	0.373	0.597	6.56317e-05	6.69337e-09	7.25173e-09
Eif3g	1.83031e-06	-0.289149	0.394	0.648	0.0331304	3.77697e-09	-0.299089	0.424	0.686	6.8367e-05	1.83031e-06	7.55395e-09
Pik3c2a	3.7913e-09	0.717835	0.394	0.212	6.86263e-05	1.03735e-08	0.612969	0.441	0.31	0.000187771	1.03735e-08	7.5826e-09
Tank	3.86665e-09	0.726068	0.506	0.351	6.99903e-05	9.88257e-09	0.688426	0.464	0.355	0.000178884	9.88257e-09	7.73331e-09
Ankrd11	3.88019e-09	0.70692	0.928	0.947	7.02353e-05	8.84657e-06	0.483413	0.902	0.941	0.160132	8.84657e-06	7.76038e-09
Rbm39	3.90305e-09	0.436637	0.983	0.995	7.06491e-05	4.44704e-05	0.316373	0.98	0.993	0.804958	4.44704e-05	7.8061e-09
Tnfsf8	2.27677e-05	-0.583938	0.017	0.126	0.412118	3.92062e-09	-0.370376	0.031	0.168	7.09671e-05	2.27677e-05	7.84124e-09
Rap2a	3.4836e-07	0.77893	0.367	0.221	0.00630567	4.73689e-09	0.582314	0.295	0.16	8.57424e-05	3.4836e-07	9.47378e-09
Kmt2a	5.47286e-09	0.660705	0.833	0.813	9.90643e-05	0.0111497	0.494173	0.675	0.759	1	0.0111497	1.09457e-08
Clk1	5.74109e-09	0.693186	0.833	0.817	0.000103919	1.20092e-06	0.617075	0.82	0.827	0.0217379	1.20092e-06	1.14822e-08
Tpt1	3.20309e-07	-0.302165	0.972	1	0.00579791	6.41415e-09	-0.314288	0.986	0.999	0.000116102	3.20309e-07	1.28283e-08
Trbc1	0.000226729	-0.479248	0.472	0.628	1	6.69144e-09	-0.860285	0.42	0.603	0.000121122	0.000226729	1.33829e-08
Stat1	1.74186e-06	0.676308	0.744	0.754	0.0315294	7.18368e-09	0.612221	0.81	0.825	0.000130032	1.74186e-06	1.43674e-08
Tapbp	0.000558383	0.429561	0.706	0.77	1	7.68468e-09	0.472827	0.793	0.856	0.0001391	0.000558383	1.53694e-08
Itgb3	0.000123749	0.431703	0.272	0.158	1	7.774e-09	0.505411	0.349	0.196	0.000140717	0.000123749	1.5548e-08
Pmepa1	7.87425e-09	0.80508	0.594	0.448	0.000142532	0.000241085	0.429374	0.593	0.569	1	0.000241085	1.57485e-08
Raph1	8.33202e-09	0.789875	0.506	0.34	0.000150818	0.00440358	0.56852	0.427	0.4	1	0.00440358	1.6664e-08
Tgfb1	8.8173e-09	0.765353	0.706	0.694	0.000159602	4.57865e-05	0.352096	0.702	0.711	0.828782	4.57865e-05	1.76346e-08
Ranbp1	6.82784e-07	-0.31042	0.367	0.633	0.0123591	8.93047e-09	-0.317586	0.434	0.686	0.00016165	6.82784e-07	1.78609e-08
Cct2	2.16962e-07	-0.312373	0.589	0.845	0.00392724	1.14126e-08	-0.267367	0.569	0.812	0.000206579	2.16962e-07	2.28252e-08
Grap	6.10054e-08	0.674999	0.672	0.628	0.00110426	1.1454e-08	0.571798	0.681	0.679	0.00020733	6.10054e-08	2.29081e-08
Rab11a	1.17763e-08	0.663556	0.578	0.445	0.000213163	0.00825611	0.505803	0.512	0.544	1	0.00825611	2.35526e-08
Lsm5	7.06185e-06	-0.282621	0.422	0.678	0.127827	1.20279e-08	-0.257807	0.414	0.683	0.000217716	7.06185e-06	2.40557e-08
Wls	1.25628e-08	0.71499	0.428	0.258	0.000227399	0.00112558	0.302365	0.82	0.797	1	0.00112558	2.51255e-08
Inpp5d	3.51952e-08	0.641538	0.65	0.541	0.000637068	1.49302e-08	0.638809	0.647	0.619	0.000270252	3.51952e-08	2.98605e-08
Gpr183	1.15826e-06	-0.296572	0.267	0.495	0.0209657	1.5859e-08	-0.334624	0.275	0.504	0.000287063	1.15826e-06	3.1718e-08
Aebp2	0.00088847	0.523302	0.617	0.648	1	1.62061e-08	0.598896	0.695	0.67	0.000293346	0.00088847	3.24122e-08
AI504432	1.69904e-08	0.659028	0.394	0.219	0.000307544	0.000845975	0.505971	0.363	0.296	1	0.000845975	3.39809e-08
Csrnp1	1.94338e-08	0.747039	0.45	0.285	0.000351771	0.00881559	0.308789	0.325	0.279	1	0.00881559	3.88676e-08
Foxn3	0.00279946	0.503763	0.583	0.582	1	1.9723e-08	0.670512	0.651	0.599	0.000357006	0.00279946	3.9446e-08
Rap1gds1	2.14185e-08	0.711402	0.433	0.285	0.000387697	0.000459326	0.494357	0.414	0.352	1	0.000459326	4.28371e-08
Sgk1	2.15275e-08	0.671219	0.272	0.116	0.000389669	0.0177305	0.307995	0.251	0.198	1	0.0177305	4.30549e-08
Glipr1	6.24854e-06	0.638345	0.539	0.468	0.113105	2.16911e-08	0.587201	0.583	0.526	0.00039263	6.24854e-06	4.33822e-08
Atp5o.1	3.54836e-06	-0.288853	0.494	0.783	0.0642289	2.171e-08	-0.293594	0.583	0.819	0.000392973	3.54836e-06	4.342e-08
Eif3m	2.41564e-07	-0.313917	0.667	0.907	0.00437255	2.57799e-08	-0.260037	0.634	0.87	0.000466643	2.41564e-07	5.15599e-08
Inf2	2.60033e-08	0.467247	0.233	0.089	0.000470686	0.000808	0.255105	0.203	0.129	1	0.000808	5.20066e-08
Klf6	2.60846e-07	0.647636	0.844	0.808	0.00472158	2.86255e-08	0.633087	0.854	0.844	0.00051815	2.60846e-07	5.7251e-08
Ppia	1.8905e-07	-0.350576	0.933	0.998	0.00342199	3.01649e-08	-0.28421	0.936	0.997	0.000546015	1.8905e-07	6.03298e-08
Ubald2	3.04077e-08	0.88212	0.606	0.55	0.00055041	0.00216008	0.435699	0.559	0.579	1	0.00216008	6.08154e-08
Med15	3.19174e-08	0.729812	0.506	0.379	0.000577738	0.00328699	0.423704	0.468	0.449	1	0.00328699	6.38349e-08
Tes	3.44922e-08	0.813744	0.711	0.687	0.000624344	0.02689	0.356627	0.647	0.731	1	0.02689	6.89845e-08
Tgfbr1	3.57583e-08	0.445604	0.261	0.107	0.000647261	0.000139652	0.296661	0.22	0.135	1	0.000139652	7.15166e-08
Cd6	0.000293367	0.467768	0.656	0.607	1	3.90046e-08	0.598074	0.746	0.696	0.000706023	0.000293367	7.80093e-08
Dusp16	4.01112e-08	0.60003	0.228	0.085	0.000726052	1.43866e-06	0.465877	0.224	0.121	0.0260412	1.43866e-06	8.02224e-08
Ptprc	4.69026e-07	0.483761	1	0.986	0.00848984	4.14471e-08	0.428632	0.993	0.996	0.000750234	4.69026e-07	8.28942e-08
Pfdn5	4.4575e-08	-0.386807	0.85	0.979	0.000806851	1.05984e-07	-0.277784	0.834	0.98	0.00191841	1.05984e-07	8.91499e-08
Trib1	7.47479e-08	0.545714	0.233	0.089	0.00135301	4.70474e-08	0.517311	0.271	0.139	0.000851605	7.47479e-08	9.40948e-08
Gtpbp2	0.0470621	0.317015	0.55	0.555	1	4.78068e-08	0.620824	0.6	0.546	0.00086535	0.0470621	9.56135e-08
Chd3	4.97523e-08	0.733098	0.628	0.55	0.000900566	0.00677679	0.301427	0.651	0.683	1	0.00677679	9.95046e-08
Mknk2	4.796e-06	0.538167	0.606	0.584	0.0868125	5.37788e-08	0.563819	0.627	0.596	0.00097345	4.796e-06	1.07558e-07
Plaat3	5.7282e-08	0.507155	0.761	0.769	0.00103686	0.010917	0.26718	0.739	0.819	1	0.010917	1.14564e-07
Cox7a2	5.5744e-06	-0.320781	0.644	0.872	0.100902	6.17106e-08	-0.29622	0.647	0.867	0.00111702	5.5744e-06	1.23421e-07
Cyb5a	6.18337e-08	0.614963	0.667	0.614	0.00111925	0.000208292	0.435551	0.624	0.672	1	0.000208292	1.23667e-07
Rapgef6	3.02562e-07	0.651754	0.772	0.788	0.00547667	7.24552e-08	0.581016	0.776	0.783	0.00131151	3.02562e-07	1.4491e-07
Cbl	7.46271e-08	0.679574	0.639	0.562	0.00135083	1.85285e-06	0.617515	0.593	0.55	0.0335384	1.85285e-06	1.49254e-07
Sdc4	8.25626e-08	0.326736	0.122	0.025	0.00149447	1.63562e-07	0.283212	0.129	0.041	0.00296063	1.63562e-07	1.65125e-07
Arl5c	6.64872e-06	0.437754	0.244	0.117	0.120348	8.54424e-08	0.449998	0.264	0.133	0.00154659	6.64872e-06	1.70885e-07
Frmd4b	9.18058e-08	0.591651	0.239	0.094	0.00166178	3.5562e-06	0.561741	0.285	0.167	0.0643707	3.5562e-06	1.83612e-07
Ndrg1	0.00013058	0.410109	0.25	0.144	1	9.42712e-08	0.525081	0.312	0.182	0.0017064	0.00013058	1.88542e-07
Cdc42se2	9.89222e-08	0.781879	0.672	0.617	0.00179059	3.10819e-05	0.510267	0.61	0.595	0.562614	3.10819e-05	1.97844e-07
Rock1	9.95115e-08	0.524513	0.806	0.831	0.00180126	0.000240076	0.307187	0.824	0.889	1	0.000240076	1.99023e-07
Fam53b	1.13699e-07	0.791381	0.572	0.438	0.00205807	0.000218448	0.448318	0.481	0.424	1	0.000218448	2.27399e-07
Gimap9	0.000317693	0.44932	0.678	0.685	1	1.14673e-07	0.467222	0.688	0.661	0.0020757	0.000317693	2.29346e-07
Pik3ca	1.21739e-07	0.653349	0.439	0.288	0.00220359	0.00161505	0.399214	0.369	0.323	1	0.00161505	2.43477e-07
Klf3	1.32263e-07	-0.629223	0.028	0.189	0.00239409	9.3918e-07	-0.45729	0.064	0.182	0.0170001	9.3918e-07	2.64526e-07
Lrp10	1.51712e-07	0.556928	0.683	0.669	0.00274614	5.2759e-05	0.460102	0.678	0.732	0.954992	5.2759e-05	3.03424e-07
Eif5a	0.000511661	-0.294779	0.806	0.936	1	1.54686e-07	-0.315067	0.763	0.945	0.00279998	0.000511661	3.09373e-07
Gpr107	1.55604e-07	0.692609	0.4	0.249	0.00281659	0.000892895	0.443771	0.363	0.307	1	0.000892895	3.11208e-07
Mdfic	3.00332e-07	0.639361	0.689	0.633	0.00543631	1.64533e-07	0.670742	0.637	0.604	0.00297822	3.00332e-07	3.29066e-07
Fkbp5	1.66052e-07	0.907072	0.522	0.406	0.00300571	0.2893	0.389908	0.383	0.418	1	0.2893	3.32104e-07
Znrf1	1.68079e-07	0.666494	0.578	0.456	0.0030424	3.57619e-07	0.542625	0.563	0.489	0.00647325	3.57619e-07	3.36158e-07
Ppp1r14b	1.74136e-07	-0.348339	0.328	0.612	0.00315204	2.87493e-07	-0.283748	0.39	0.607	0.00520391	2.87493e-07	3.48272e-07
Ski	1.8711e-07	0.595129	0.506	0.37	0.00338688	0.0140749	0.338367	0.434	0.408	1	0.0140749	3.74221e-07
Mxi1	1.97524e-07	0.588691	0.406	0.256	0.00357538	0.000513289	0.332607	0.312	0.234	1	0.000513289	3.95048e-07
Fyb	0.00010949	0.394474	0.839	0.904	1	2.11461e-07	0.286586	0.912	0.928	0.00382766	0.00010949	4.22922e-07
D130040H23Rik	2.13135e-07	0.403613	0.161	0.048	0.00385796	2.59375e-05	0.393498	0.2	0.111	0.469494	2.59375e-05	4.2627e-07
Phlda1	2.16536e-07	0.960161	0.372	0.219	0.00391951	0.000663204	0.761285	0.383	0.331	1	0.000663204	4.33072e-07
Spock2	0.00052829	0.3739	0.15	0.071	1	2.38064e-07	0.346074	0.136	0.045	0.00430919	0.00052829	4.76127e-07
Smox	0.000360269	0.377097	0.206	0.11	1	2.46011e-07	0.291188	0.197	0.084	0.00445305	0.000360269	4.92023e-07
Mmd	2.784e-07	0.584565	0.4	0.258	0.00503932	0.000883031	0.350936	0.315	0.247	1	0.000883031	5.568e-07
Cflar	3.18332e-07	0.570698	0.628	0.523	0.00576212	0.000542753	0.445269	0.59	0.589	1	0.000542753	6.36663e-07
Hivep3	3.53743e-07	0.464878	0.283	0.135	0.00640309	1.96712e-05	0.384874	0.258	0.158	0.356069	1.96712e-05	7.07485e-07
Myo1c	3.65572e-07	0.521172	0.233	0.1	0.00661722	0.000223241	0.360291	0.224	0.143	1	0.000223241	7.31144e-07
M6pr	3.8136e-07	0.622204	0.589	0.548	0.006903	6.94637e-06	0.441322	0.624	0.624	0.125736	6.94637e-06	7.6272e-07
Epb41l2	3.90099e-07	0.622294	0.411	0.262	0.00706118	7.27634e-06	0.45635	0.342	0.237	0.131709	7.27634e-06	7.80198e-07
Itga4	2.86084e-06	-0.340056	0.522	0.779	0.0517841	4.2153e-07	-0.307214	0.556	0.766	0.00763011	2.86084e-06	8.43059e-07
Agpat4	3.58679e-06	0.647685	0.439	0.327	0.0649245	4.50203e-07	0.519755	0.417	0.307	0.00814912	3.58679e-06	9.00405e-07
Atrx	4.51694e-07	0.556902	0.867	0.886	0.00817611	3.06228e-05	0.46012	0.82	0.874	0.554304	3.06228e-05	9.03387e-07
Morrbid	9.47374e-05	0.391599	0.217	0.114	1	4.6914e-07	0.403213	0.292	0.168	0.0084919	9.47374e-05	9.38279e-07
Dock2	4.96703e-07	0.556718	0.778	0.81	0.00899082	8.75739e-05	0.335202	0.8	0.865	1	8.75739e-05	9.93405e-07
Phc3	0.00218849	0.523909	0.544	0.543	1	5.23636e-07	0.616742	0.576	0.513	0.00947834	0.00218849	1.04727e-06
Grn	0.000584047	0.509703	0.372	0.295	1	5.29347e-07	0.51076	0.431	0.325	0.00958171	0.000584047	1.05869e-06
Dusp4	6.36729e-07	0.761192	0.417	0.265	0.0115254	6.18837e-07	0.578275	0.342	0.227	0.0112016	6.36729e-07	1.23767e-06
Gimap8	6.37927e-07	0.661319	0.661	0.619	0.0115471	2.39867e-05	0.482095	0.641	0.614	0.434184	2.39867e-05	1.27585e-06
Dusp5	2.46517e-06	0.683735	0.678	0.601	0.044622	6.58126e-07	0.558925	0.675	0.628	0.0119127	2.46517e-06	1.31625e-06
Aplp2	0.000364946	0.526527	0.456	0.388	1	6.60007e-07	0.649561	0.525	0.459	0.0119468	0.000364946	1.32001e-06
Arid5b	7.63083e-07	0.678546	0.656	0.564	0.0138126	3.39726e-05	0.618656	0.597	0.564	0.614938	3.39726e-05	1.52617e-06
Entpd1	0.00466012	0.433931	0.428	0.386	1	8.65003e-07	0.55992	0.542	0.463	0.0156574	0.00466012	1.73e-06
Ifitm2	1.01756e-05	-0.704307	0.3	0.48	0.184189	1.00745e-06	-0.874594	0.505	0.614	0.0182359	1.01756e-05	2.0149e-06
Rac1	1.01708e-06	0.379938	0.833	0.858	0.0184101	0.000100412	0.251384	0.803	0.885	1	0.000100412	2.03415e-06
H2-T22	0.00766335	0.295921	0.733	0.82	1	1.0374e-06	0.425176	0.797	0.872	0.0187779	0.00766335	2.07479e-06
Ran	0.000103175	-0.310776	0.683	0.874	1	1.0437e-06	-0.29911	0.698	0.871	0.018892	0.000103175	2.0874e-06
Oxr1	1.0796e-06	0.557535	0.394	0.253	0.0195419	1.95532e-06	0.479347	0.383	0.275	0.0353933	1.95532e-06	2.1592e-06
Bclaf3	1.12731e-06	0.696816	0.35	0.212	0.0204054	9.50737e-06	0.531438	0.322	0.226	0.172093	9.50737e-06	2.25461e-06
Nfil3	1.17369e-06	0.624056	0.406	0.265	0.0212449	0.000335036	0.575127	0.373	0.32	1	0.000335036	2.34737e-06
Sema4d	0.00194843	0.400601	0.667	0.699	1	1.21224e-06	0.542797	0.668	0.684	0.0219428	0.00194843	2.42448e-06
H2-Ab1	0.72208	0.403579	0.378	0.431	1	1.35669e-06	0.403613	0.708	0.697	0.0245574	0.72208	2.71337e-06
Nr4a1	1.37424e-06	1.18512	0.467	0.351	0.0248751	0.00970814	0.687308	0.38	0.359	1	0.00970814	2.74848e-06
Gzmc	7.26867e-05	-1.25862	0.172	0.338	1	1.41683e-06	-1.19978	0.166	0.317	0.0256461	7.26867e-05	2.83367e-06
Kdm2b	1.44068e-06	0.661361	0.489	0.367	0.0260778	0.0595258	0.298943	0.4	0.383	1	0.0595258	2.88137e-06
Rab11fip1	8.93794e-06	0.499466	0.311	0.18	0.161786	1.48509e-06	0.453873	0.312	0.194	0.0268816	8.93794e-06	2.97017e-06
Gna15	1.55609e-06	0.581997	0.456	0.333	0.0281667	6.75446e-05	0.410745	0.451	0.38	1	6.75446e-05	3.11217e-06
Zc3h7a	0.0670678	0.418796	0.483	0.536	1	1.59657e-06	0.544911	0.597	0.562	0.0288995	0.0670678	3.19314e-06
Cxcr3	3.72879e-06	0.466815	0.511	0.358	0.0674948	1.61557e-06	0.494576	0.519	0.404	0.0292434	3.72879e-06	3.23113e-06
Fam107b	0.000292189	0.550088	0.678	0.717	1	1.66415e-06	0.510762	0.736	0.767	0.0301228	0.000292189	3.3283e-06
Fmnl3	1.72641e-06	0.353519	0.222	0.096	0.0312497	0.000790457	0.315274	0.2	0.128	1	0.000790457	3.45281e-06
Vps13c	0.051584	0.478386	0.194	0.151	1	1.78743e-06	0.472309	0.356	0.236	0.0323543	0.051584	3.57486e-06
Nsd3	1.98612e-06	0.623175	0.861	0.849	0.0359507	5.4344e-06	0.457101	0.807	0.856	0.0983681	5.4344e-06	3.97223e-06
Ergic1	2.15371e-06	0.496627	0.322	0.189	0.0389842	0.222829	0.259466	0.237	0.224	1	0.222829	4.30741e-06
Coro7	2.58279e-05	0.45543	0.322	0.205	0.46751	2.17445e-06	0.467067	0.386	0.279	0.0393597	2.58279e-05	4.3489e-06
Nktr	2.19958e-06	0.592236	0.8	0.786	0.0398146	3.94573e-06	0.615228	0.797	0.805	0.0714216	3.94573e-06	4.39916e-06
Ube2e3	2.20071e-06	0.526462	0.322	0.19	0.0398351	0.00102902	0.338211	0.271	0.199	1	0.00102902	4.40142e-06
Lats2	2.25159e-06	0.334327	0.311	0.16	0.0407561	0.0356807	0.263712	0.227	0.182	1	0.0356807	4.50318e-06
Tecpr1	0.0858535	0.417339	0.572	0.614	1	2.33483e-06	0.532688	0.62	0.562	0.0422627	0.0858535	4.66965e-06
Cenpa	0.012089	0.385252	0.489	0.422	1	2.47685e-06	0.527262	0.505	0.394	0.0448335	0.012089	4.9537e-06
Fkbp1a	2.86592e-06	0.59493	0.767	0.813	0.051876	0.0401756	0.263302	0.749	0.82	1	0.0401756	5.73183e-06
H1f0	7.26083e-06	0.453008	0.289	0.153	0.131428	3.36584e-06	0.475144	0.437	0.334	0.0609251	7.26083e-06	6.73168e-06
Ncoa2	3.50736e-06	0.703835	0.55	0.432	0.0634868	0.0362434	0.509568	0.447	0.468	1	0.0362434	7.01472e-06
Cd200r1	0.130856	0.286594	0.256	0.224	1	3.54207e-06	0.469386	0.305	0.192	0.064115	0.130856	7.08412e-06
Alcam	3.09304e-05	0.52417	0.283	0.167	0.559872	3.54588e-06	0.579702	0.342	0.233	0.064184	3.09304e-05	7.09175e-06
Tigit	0.00977102	0.368796	0.183	0.117	1	3.72584e-06	0.3629	0.207	0.108	0.0674415	0.00977102	7.45167e-06
Cyld	3.74776e-06	0.568276	0.644	0.607	0.0678382	0.251866	0.382375	0.607	0.714	1	0.251866	7.4955e-06
Gm45716	0.00213378	0.530122	0.333	0.263	1	4.48065e-06	0.436371	0.363	0.269	0.0811042	0.00213378	8.96128e-06
Slfn8	4.5073e-06	0.659166	0.494	0.37	0.0815867	0.000578858	0.566612	0.481	0.438	1	0.000578858	9.01459e-06
Klhl2	4.61679e-06	0.449086	0.244	0.119	0.0835684	0.000402402	0.33721	0.183	0.111	1	0.000402402	9.23355e-06
Hbs1l	4.85565e-06	0.467526	0.322	0.192	0.0878922	1.4724e-05	0.451331	0.322	0.226	0.266518	1.4724e-05	9.71128e-06
Golgb1	4.93594e-06	0.892294	0.483	0.381	0.0893454	0.0290498	0.45278	0.407	0.391	1	0.0290498	9.87185e-06
Arl6ip1	6.73062e-06	0.456701	0.839	0.893	0.121831	5.3976e-06	0.37298	0.868	0.917	0.097702	6.73062e-06	1.07952e-05
Tdrd3	0.00156768	0.287637	0.194	0.112	1	5.6565e-06	0.330405	0.2	0.101	0.102388	0.00156768	1.1313e-05
Ube2l6	5.72282e-06	0.387198	0.233	0.11	0.103589	7.27361e-05	0.366075	0.264	0.173	1	7.27361e-05	1.14456e-05
Bmt2	5.74804e-06	0.459337	0.317	0.183	0.104045	0.411602	0.296089	0.21	0.209	1	0.411602	1.1496e-05
Mkln1	7.95849e-05	0.497366	0.572	0.512	1	6.69979e-06	0.638321	0.573	0.52	0.121273	7.95849e-05	1.33995e-05
Chchd10	6.9375e-06	0.808744	0.417	0.317	0.125576	0.0002299	0.586862	0.4	0.348	1	0.0002299	1.3875e-05
4932438A13Rik	6.94719e-06	0.758294	0.65	0.632	0.125751	0.00503939	0.473825	0.597	0.628	1	0.00503939	1.38943e-05
Ptprcap	7.05803e-06	0.377711	0.861	0.932	0.127757	1.51074e-05	0.281319	0.888	0.94	0.273459	1.51074e-05	1.4116e-05
Rb1cc1	7.11098e-06	0.738948	0.589	0.534	0.128716	0.631264	0.265664	0.464	0.522	1	0.631264	1.42219e-05
Atxn7l1	7.16563e-06	0.512173	0.472	0.368	0.129705	1.72782e-05	0.568458	0.451	0.376	0.312753	1.72782e-05	1.43312e-05
Leprotl1	0.000158884	0.411092	0.733	0.822	1	7.38795e-06	0.419799	0.773	0.854	0.133729	0.000158884	1.47758e-05
Fryl	4.37648e-05	0.511936	0.617	0.544	0.792186	9.64282e-06	0.553865	0.586	0.554	0.174545	4.37648e-05	1.92855e-05
Cers4	0.0569068	0.444755	0.433	0.434	1	9.96883e-06	0.531125	0.529	0.471	0.180446	0.0569068	1.99376e-05
AI987944	1.05151e-05	0.459939	0.278	0.153	0.190334	0.000973985	0.262132	0.21	0.136	1	0.000973985	2.10302e-05
Cd47	0.00817846	0.280605	0.85	0.925	1	1.05596e-05	0.277037	0.908	0.952	0.191139	0.00817846	2.11191e-05
Il3ra	0.0035836	0.359146	0.322	0.254	1	1.06938e-05	0.361277	0.353	0.248	0.193569	0.0035836	2.13875e-05
Xpo6	1.14774e-05	0.599399	0.478	0.368	0.207753	0.941966	0.299923	0.359	0.428	1	0.941966	2.29547e-05
Pigx	0.0366936	0.434203	0.439	0.461	1	1.17898e-05	0.420297	0.553	0.529	0.213408	0.0366936	2.35795e-05
Rrad	1.2065e-05	0.535928	0.328	0.199	0.218388	9.68541e-05	0.316096	0.237	0.144	1	9.68541e-05	2.41298e-05
Ssh2	1.22296e-05	0.541486	0.667	0.564	0.221367	0.000579234	0.368189	0.576	0.529	1	0.000579234	2.4459e-05
Smc4	1.25175e-05	0.638412	0.689	0.667	0.226579	0.00223209	0.389366	0.647	0.684	1	0.00223209	2.50348e-05
Ranbp2	0.00264717	0.606088	0.55	0.577	1	1.3406e-05	0.530192	0.597	0.565	0.242662	0.00264717	2.68119e-05
Slc17a5	0.0370151	0.26117	0.111	0.068	1	1.39649e-05	0.30094	0.173	0.086	0.252778	0.0370151	2.79296e-05
Hbegf	1.4945e-05	0.282748	0.133	0.044	0.270519	0.000582077	0.33408	0.122	0.062	1	0.000582077	2.98897e-05
Syt11	1.50543e-05	0.562568	0.344	0.219	0.272497	0.0299867	0.464335	0.295	0.257	1	0.0299867	3.01083e-05
Ccrl2	0.304903	0.316657	0.217	0.206	1	1.52447e-05	0.456007	0.285	0.184	0.275945	0.304903	3.04893e-05
Mbd2	1.53495e-05	0.364111	0.794	0.815	0.277842	0.00932095	0.256786	0.739	0.839	1	0.00932095	3.06988e-05
H2-Aa	0.0186864	0.459296	0.378	0.329	1	1.66044e-05	0.481264	0.59	0.548	0.300556	0.0186864	3.32084e-05
Igkc	0.207749	0.487679	0.183	0.158	1	1.72894e-05	0.432567	0.183	0.094	0.312956	0.207749	3.45786e-05
Osbpl3	0.0235055	0.424032	0.506	0.493	1	1.75597e-05	0.601263	0.539	0.502	0.317847	0.0235055	3.5119e-05
Smco4	1.83637e-05	0.404813	0.361	0.238	0.332401	0.0106612	0.314359	0.353	0.31	1	0.0106612	3.6727e-05
Trpc4ap	0.00534813	0.408558	0.461	0.427	1	1.86764e-05	0.475845	0.498	0.45	0.338061	0.00534813	3.73524e-05
Galc	1.95128e-05	0.421972	0.206	0.096	0.353201	2.85707e-05	0.408281	0.176	0.091	0.517158	2.85707e-05	3.90252e-05
Nfat5	2.04396e-05	0.780452	0.65	0.612	0.369977	0.00197568	0.72632	0.566	0.595	1	0.00197568	4.08788e-05
Tent5a	2.1158e-05	1.23195	0.444	0.349	0.38298	0.000615183	0.702155	0.434	0.388	1	0.000615183	4.23155e-05
Cyth4	0.000134309	0.504968	0.722	0.728	1	2.13852e-05	0.435594	0.661	0.682	0.387093	0.000134309	4.27699e-05
Mtdh	2.16662e-05	0.525846	0.75	0.73	0.392179	0.00262413	0.325807	0.705	0.778	1	0.00262413	4.33319e-05
Rbm25	0.000593319	0.375742	0.867	0.9	1	2.33222e-05	0.451584	0.858	0.903	0.422156	0.000593319	4.6644e-05
Ptpn7	0.00834417	0.394836	0.556	0.577	1	2.74052e-05	0.479504	0.624	0.637	0.496062	0.00834417	5.48097e-05
Nfkb2	2.91828e-05	0.532402	0.483	0.368	0.528238	0.137477	0.253162	0.356	0.355	1	0.137477	5.83648e-05
Wdr26	2.95097e-05	0.474973	0.661	0.66	0.534155	0.0120252	0.309815	0.654	0.698	1	0.0120252	5.90185e-05
Gzmf	2.98069e-05	-2.57831	0.044	0.164	0.539535	0.000232607	-1.74051	0.044	0.118	1	0.000232607	5.96129e-05
Reps1	0.0461614	0.337064	0.317	0.281	1	3.08206e-05	0.450717	0.369	0.281	0.557884	0.0461614	6.16402e-05
Rinl	0.001003	0.472249	0.761	0.81	1	3.41986e-05	0.440363	0.8	0.858	0.619029	0.001003	6.8396e-05
Isg20	5.31344e-05	0.677699	0.567	0.537	0.961787	3.47613e-05	0.611633	0.614	0.588	0.629214	5.31344e-05	6.95213e-05
Mafg	3.47732e-05	0.49885	0.339	0.226	0.629429	0.00259615	0.469123	0.312	0.257	1	0.00259615	6.95451e-05
Abi1	0.000198968	0.515622	0.583	0.58	1	3.48081e-05	0.507626	0.586	0.568	0.630062	0.000198968	6.9615e-05
Cdkn1b	3.49174e-05	0.591092	0.628	0.614	0.63204	0.14911	0.306506	0.522	0.557	1	0.14911	6.98336e-05
Ogt	3.7244e-05	0.563368	0.794	0.819	0.674153	0.0161139	0.433091	0.708	0.79	1	0.0161139	7.44866e-05
Parp14	0.00660702	0.524513	0.578	0.571	1	3.98683e-05	0.63056	0.624	0.624	0.721656	0.00660702	7.97349e-05
Lmo4	0.0112924	-0.307421	0.056	0.123	1	4.08295e-05	-0.291592	0.037	0.122	0.739056	0.0112924	8.16574e-05
Acsbg1	0.00452918	0.32289	0.256	0.18	1	4.24505e-05	0.322351	0.288	0.194	0.768397	0.00452918	8.48992e-05
Prrc2b	4.29681e-05	0.607816	0.639	0.609	0.777766	0.00898909	0.470532	0.583	0.593	1	0.00898909	8.59344e-05
Fam49b	0.0285462	0.265485	0.739	0.829	1	4.3389e-05	0.335751	0.783	0.844	0.785385	0.0285462	8.67762e-05
Gpx1	4.40883e-05	0.483321	0.567	0.584	0.798042	0.0563772	0.296894	0.563	0.645	1	0.0563772	8.81746e-05
Stx11	4.74924e-05	0.522813	0.294	0.181	0.859661	0.00775136	0.302835	0.302	0.248	1	0.00775136	9.49826e-05
Nsd1	9.42866e-05	0.517179	0.694	0.721	1	4.81354e-05	0.476353	0.664	0.638	0.8713	9.42866e-05	9.62686e-05
Ago2	4.98124e-05	0.55571	0.606	0.559	0.901653	0.0965146	0.314011	0.498	0.525	1	0.0965146	9.96222e-05
Tnik	0.0116607	0.448646	0.456	0.418	1	5.04219e-05	0.601395	0.471	0.394	0.912687	0.0116607	0.000100841
Pnrc1	0.00908434	0.276993	0.878	0.923	1	5.93598e-05	0.299468	0.858	0.916	1	0.00908434	0.000118716
Slc26a2	5.94803e-05	0.549355	0.289	0.178	1	0.00019164	0.506216	0.254	0.175	1	0.00019164	0.000118957
Atl3	5.9481e-05	0.610936	0.444	0.345	1	0.392894	0.269626	0.39	0.414	1	0.392894	0.000118959
Slc16a3	6.31644e-05	0.552284	0.222	0.117	1	0.00884785	0.353163	0.288	0.229	1	0.00884785	0.000126325
Uhrf2	6.37038e-05	0.504561	0.694	0.623	1	0.102799	0.268386	0.583	0.633	1	0.102799	0.000127404
Cd28	0.000157283	0.54969	0.728	0.703	1	6.47592e-05	0.537013	0.773	0.792	1	0.000157283	0.000129514
Tnrc6a	7.24205e-05	0.576033	0.65	0.617	1	6.56335e-05	0.471091	0.647	0.634	1	7.24205e-05	0.000131263
Zfp646	7.52926e-05	0.506715	0.344	0.235	1	0.723646	0.299555	0.268	0.281	1	0.723646	0.000150579
Fabp5	0.00010426	0.644034	0.311	0.206	1	7.70586e-05	0.511134	0.403	0.334	1	0.00010426	0.000154111
Fem1c	0.00125924	0.600086	0.317	0.238	1	7.79139e-05	0.509501	0.319	0.231	1	0.00125924	0.000155822
Sbno1	8.03023e-05	0.506521	0.667	0.674	1	0.210781	0.327315	0.603	0.691	1	0.210781	0.000160598
Ifi203	8.12351e-05	0.525099	0.839	0.872	1	0.00066804	0.378188	0.827	0.885	1	0.00066804	0.000162464
Ncoa7	9.05492e-05	0.790443	0.389	0.292	1	0.000884742	0.52502	0.342	0.272	1	0.000884742	0.00018109
Slc22a15	9.54703e-05	0.431219	0.256	0.146	1	0.0699621	0.305044	0.454	0.454	1	0.0699621	0.000190931
Xiap	0.000100594	0.514862	0.544	0.509	1	0.0752904	0.418795	0.488	0.52	1	0.0752904	0.000201178
Capza2	0.00813102	0.342296	0.656	0.776	1	0.000100708	0.330367	0.715	0.812	1	0.00813102	0.000201405
Arhgap45	0.00051074	0.480535	0.772	0.827	1	0.000102905	0.445366	0.807	0.86	1	0.00051074	0.000205799
Atp2b4	0.000103176	0.573108	0.6	0.58	1	0.0123439	0.477553	0.573	0.572	1	0.0123439	0.000206341
Srpk2	0.999833	0.392351	0.472	0.587	1	0.000104174	0.63861	0.586	0.582	1	0.999833	0.000208337
Icam1	0.000105336	1.13275	0.467	0.404	1	0.368817	0.355729	0.339	0.346	1	0.368817	0.000210662
Slc9a3r1	0.000111008	0.484072	0.589	0.56	1	0.0113034	0.252519	0.59	0.656	1	0.0113034	0.000222004
Ipcef1	0.375667	0.414527	0.411	0.459	1	0.00011257	0.476277	0.556	0.494	1	0.375667	0.000225127
Rgs16	0.000529537	-0.260667	0.311	0.47	1	0.00011553	-0.358794	0.329	0.467	1	0.000529537	0.000231048
Bcl11b	0.000122279	0.563633	0.689	0.696	1	0.0819316	0.332437	0.641	0.734	1	0.0819316	0.000244543
Ypel3	0.00171635	0.404858	0.694	0.714	1	0.000137971	0.422567	0.692	0.714	1	0.00171635	0.000275922
Dnajc1	0.000625774	0.560734	0.594	0.596	1	0.000140266	0.473888	0.647	0.659	1	0.000625774	0.000280512
Tnfaip3	0.000141159	0.621971	0.733	0.726	1	0.000553798	0.500226	0.722	0.748	1	0.000553798	0.000282299
Rilpl2	0.00175106	0.725878	0.544	0.577	1	0.000144931	0.512027	0.59	0.589	1	0.00175106	0.00028984
Agfg1	0.000147785	0.608047	0.583	0.553	1	0.0235955	0.448563	0.529	0.575	1	0.0235955	0.000295548
Dennd1c	0.0919389	0.415079	0.539	0.578	1	0.000150273	0.543133	0.617	0.61	1	0.0919389	0.000300523
Cux1	0.151732	0.32002	0.339	0.326	1	0.00015587	0.417765	0.403	0.321	1	0.151732	0.000311715
Cd84	0.00576932	0.4737	0.472	0.425	1	0.000156945	0.48226	0.553	0.504	1	0.00576932	0.000313865
Cmtm6	0.000174387	0.464324	0.4	0.297	1	0.000389451	0.37626	0.414	0.348	1	0.000389451	0.000348744
Ahcyl2	0.0239064	0.466193	0.4	0.374	1	0.000182918	0.405914	0.471	0.41	1	0.0239064	0.000365802
Zfp36	0.000825955	0.784765	0.511	0.468	1	0.000189383	0.421599	0.536	0.488	1	0.000825955	0.000378731
Itpr2	0.00967126	0.389323	0.378	0.31	1	0.00019805	0.436509	0.437	0.351	1	0.00967126	0.000396062
Syngr2	0.00117594	0.445796	0.528	0.504	1	0.000220863	0.428557	0.542	0.56	1	0.00117594	0.000441677
Acin1	0.0002211	0.384155	0.756	0.785	1	0.0628015	0.269374	0.681	0.777	1	0.0628015	0.000442152
Mllt6	0.000221415	0.639339	0.478	0.415	1	0.0654556	0.446033	0.41	0.425	1	0.0654556	0.000442781
Tut7	0.00025402	0.458669	0.65	0.651	1	0.0091326	0.410395	0.641	0.69	1	0.0091326	0.000507975
Fam169b	0.000725481	0.408033	0.494	0.411	1	0.000285134	0.632156	0.461	0.41	1	0.000725481	0.000570186
Zfp445	0.000300585	0.462531	0.433	0.347	1	0.0909232	0.354607	0.369	0.355	1	0.0909232	0.000601079
Eva1b	0.0083272	0.310077	0.606	0.607	1	0.000315295	0.414744	0.59	0.583	1	0.0083272	0.000630491
Btg1	0.00325021	0.309199	0.994	0.998	1	0.000319692	0.309209	0.986	0.996	1	0.00325021	0.000639281
Ankrd17	0.000322243	0.393209	0.667	0.621	1	0.0123701	0.400812	0.641	0.696	1	0.0123701	0.000644383
Twsg1	0.000768796	0.581044	0.328	0.238	1	0.000332995	0.52967	0.369	0.309	1	0.000768796	0.00066588
Mt1	0.270251	0.466714	0.333	0.32	1	0.000333092	0.467497	0.386	0.293	1	0.270251	0.000666074
1700017B05Rik	0.0697472	0.421753	0.483	0.509	1	0.000341453	0.517309	0.498	0.454	1	0.0697472	0.000682789
Tob2	0.000359364	0.571244	0.478	0.4	1	0.0256478	0.534149	0.42	0.428	1	0.0256478	0.000718598
Wasf2	0.000359959	0.406316	0.617	0.6	1	0.0539046	0.287408	0.614	0.687	1	0.0539046	0.000719788
Parp9	0.000364913	0.563845	0.422	0.336	1	0.0307774	0.329656	0.42	0.414	1	0.0307774	0.000729694
Klf2	0.171804	-0.413717	0.322	0.368	1	0.000367873	-0.540707	0.224	0.337	1	0.171804	0.000735611
Reep3	0.000374394	0.452079	0.389	0.292	1	0.0967303	0.263427	0.38	0.352	1	0.0967303	0.000748647
Hacd3	0.000377842	0.49102	0.317	0.226	1	0.0169881	0.293727	0.288	0.245	1	0.0169881	0.000755541
Dnajb14	0.000378849	0.306616	0.194	0.1	1	0.490145	0.254994	0.166	0.161	1	0.490145	0.000757555
Gm26532	0.00552904	0.879545	0.406	0.343	1	0.000387616	0.683096	0.427	0.373	1	0.00552904	0.000775081
Skap2	0.0633279	0.291201	0.267	0.222	1	0.000402444	0.371501	0.322	0.24	1	0.0633279	0.000804726
Snw1	0.0015237	0.411826	0.622	0.637	1	0.000416196	0.374535	0.647	0.676	1	0.0015237	0.000832218
Mapk6	0.00132379	0.290776	0.267	0.176	1	0.000444548	0.425688	0.312	0.234	1	0.00132379	0.000888899
Sp3	0.000452636	0.549171	0.522	0.488	1	0.00182655	0.494906	0.522	0.506	1	0.00182655	0.000905067
Il12rb1	0.107981	0.285722	0.222	0.181	1	0.000474252	0.36106	0.325	0.251	1	0.107981	0.000948279
Ino80d	0.000486348	0.589513	0.439	0.37	1	0.00171607	0.452648	0.403	0.351	1	0.00171607	0.000972459
Fcer1g	0.000493879	-0.764811	0.378	0.495	1	0.00104615	-0.723716	0.369	0.484	1	0.00104615	0.000987514
Arntl	0.000501458	0.340703	0.189	0.1	1	0.00434161	0.322942	0.21	0.149	1	0.00434161	0.00100266
Snrnp70	0.00357955	0.328743	0.8	0.893	1	0.000509693	0.361604	0.8	0.884	1	0.00357955	0.00101913
Irf1	0.294457	0.260636	0.45	0.486	1	0.000521896	0.356618	0.542	0.53	1	0.294457	0.00104352
Tnk2	0.000529623	0.388849	0.272	0.176	1	0.0379706	0.38866	0.271	0.234	1	0.0379706	0.00105897
Arhgap4	0.000532571	0.505418	0.372	0.286	1	0.181811	0.294615	0.342	0.352	1	0.181811	0.00106486
Dgat1	0.000553771	0.378127	0.372	0.278	1	0.00450479	0.321113	0.383	0.331	1	0.00450479	0.00110724
Fam126a	0.000587391	0.352313	0.256	0.162	1	0.0729018	0.414326	0.247	0.216	1	0.0729018	0.00117444
Plin2	0.00509615	0.293602	0.256	0.185	1	0.000588406	0.274482	0.268	0.188	1	0.00509615	0.00117647
Ssh1	0.00059148	0.475675	0.317	0.222	1	0.00984704	0.407696	0.292	0.248	1	0.00984704	0.00118261
Cbx7	0.0005973	0.485751	0.322	0.235	1	0.121539	0.28018	0.244	0.22	1	0.121539	0.00119424
Zfp260	0.034632	0.444548	0.311	0.27	1	0.000604485	0.405241	0.319	0.247	1	0.034632	0.0012086
Vcpip1	0.000631546	0.534395	0.378	0.283	1	0.333771	0.297489	0.295	0.293	1	0.333771	0.00126269
Sting1	0.000637883	0.596058	0.461	0.407	1	0.0059435	0.452246	0.481	0.468	1	0.0059435	0.00127536
Sptbn1	0.0768005	0.413435	0.467	0.502	1	0.000649975	0.418005	0.566	0.551	1	0.0768005	0.00129953
Trpv2	0.000660974	0.398049	0.494	0.431	1	0.0163054	0.290859	0.434	0.425	1	0.0163054	0.00132151
Rab14	0.000671041	0.507209	0.633	0.664	1	0.00154403	0.439406	0.62	0.662	1	0.00154403	0.00134163
Ep300	0.000676285	0.57671	0.556	0.534	1	0.0630049	0.392103	0.481	0.489	1	0.0630049	0.00135211
Casp6	0.033159	0.25764	0.2	0.149	1	0.00069396	0.308102	0.224	0.15	1	0.033159	0.00138744
Sav1	0.00583824	0.29009	0.244	0.171	1	0.000712582	0.316949	0.258	0.181	1	0.00583824	0.00142466
Sacs	0.000746384	0.523661	0.344	0.253	1	0.0036964	0.339652	0.319	0.257	1	0.0036964	0.00149221
Tpm4	0.00617109	0.392878	0.706	0.77	1	0.000748956	0.294367	0.725	0.731	1	0.00617109	0.00149735
Rnf216	0.000763026	0.448178	0.278	0.189	1	0.105529	0.252833	0.231	0.202	1	0.105529	0.00152547
Galnt6	0.0115443	0.391928	0.344	0.288	1	0.000766476	0.427194	0.383	0.316	1	0.0115443	0.00153236
Gpatch8	0.000772472	0.535193	0.583	0.569	1	0.769313	0.309676	0.454	0.569	1	0.769313	0.00154435
Slc38a2	0.005081	0.388713	0.811	0.836	1	0.000866538	0.502771	0.742	0.764	1	0.005081	0.00173232
Arrdc1	0.000886351	0.603042	0.439	0.372	1	0.151556	0.292396	0.393	0.417	1	0.151556	0.00177192
Smg6	0.0451426	0.408362	0.411	0.377	1	0.00088805	0.549911	0.434	0.401	1	0.0451426	0.00177531
Cblb	0.000920288	0.556581	0.706	0.712	1	0.242261	0.268096	0.668	0.742	1	0.242261	0.00183973
Abcb1a	0.229614	0.298122	0.211	0.185	1	0.000940359	0.400402	0.268	0.194	1	0.229614	0.00187983
Herc4	0.000940677	0.674969	0.483	0.434	1	0.00324538	0.444391	0.464	0.436	1	0.00324538	0.00188047
Lmbrd1	0.000954352	0.389601	0.311	0.221	1	0.0177105	0.265038	0.288	0.24	1	0.0177105	0.00190779
S1pr1	0.00110148	-0.309435	0.094	0.199	1	0.0009579	-0.325337	0.105	0.185	1	0.00110148	0.00191488
D16Ertd472e	0.852521	0.27037	0.594	0.715	1	0.000966184	0.324779	0.685	0.731	1	0.852521	0.00193143
Dennd1a	0.00181287	0.411705	0.233	0.148	1	0.000974858	0.386957	0.261	0.188	1	0.00181287	0.00194877
Rhof	0.0140072	0.356537	0.528	0.543	1	0.000976111	0.433361	0.563	0.564	1	0.0140072	0.00195127
Cdk12	0.0010296	0.52264	0.578	0.573	1	0.00656129	0.506901	0.539	0.554	1	0.00656129	0.00205814
Aftph	0.00104449	0.402429	0.472	0.411	1	0.130325	0.330888	0.42	0.438	1	0.130325	0.00208789
Mcu	0.00652865	0.315537	0.194	0.125	1	0.00106559	0.330308	0.214	0.144	1	0.00652865	0.00213004
Nfatc2	0.00106886	0.358756	0.35	0.258	1	0.00156605	0.418821	0.373	0.316	1	0.00156605	0.00213657
Nrd1	0.00111622	0.45991	0.561	0.543	1	0.11564	0.316149	0.508	0.543	1	0.11564	0.0022312
Oga	0.0011273	0.426352	0.494	0.44	1	0.0944371	0.295675	0.475	0.496	1	0.0944371	0.00225333
Casp7	0.00648594	0.279971	0.2	0.128	1	0.00115561	0.383115	0.298	0.226	1	0.00648594	0.00230989
Plk3	0.00328044	0.315806	0.272	0.189	1	0.00115901	0.514265	0.319	0.251	1	0.00328044	0.00231667
Tbc1d10c	0.0147337	0.283077	0.706	0.774	1	0.00117321	0.315132	0.732	0.811	1	0.0147337	0.00234504
Luc7l2	0.00121406	0.466196	0.883	0.916	1	0.00302501	0.394636	0.881	0.94	1	0.00302501	0.00242664
Ttc39b	0.152833	0.254883	0.561	0.633	1	0.00122867	0.39122	0.654	0.652	1	0.152833	0.00245583
H1f4	0.00129464	0.752541	0.483	0.429	1	0.00716557	0.564482	0.475	0.463	1	0.00716557	0.0025876
Arid4a	0.00137075	0.449029	0.556	0.541	1	0.123765	0.344278	0.505	0.546	1	0.123765	0.00273962
Ptpn22	0.273061	0.281341	0.894	0.936	1	0.00141131	0.412249	0.851	0.928	1	0.273061	0.00282063
Zeb1	0.00346974	0.461385	0.417	0.365	1	0.00147625	0.321819	0.458	0.398	1	0.00346974	0.00295033
Gxylt1	0.00625838	0.453023	0.339	0.263	1	0.00148119	0.498541	0.42	0.393	1	0.00625838	0.00296018
Ap3b1	0.00154419	0.530943	0.417	0.368	1	0.138895	0.311359	0.424	0.442	1	0.138895	0.003086
Klc1	0.0725245	0.523537	0.322	0.311	1	0.00155484	0.435894	0.332	0.278	1	0.0725245	0.00310727
Pou2f2	0.00159886	0.554781	0.283	0.189	1	0.0625395	0.409364	0.295	0.258	1	0.0625395	0.00319516
Ift80	0.00161342	0.526311	0.228	0.144	1	0.015244	0.380849	0.193	0.144	1	0.015244	0.00322423
Il27ra	0.301869	0.347094	0.383	0.409	1	0.00163302	0.44005	0.559	0.539	1	0.301869	0.00326338
Hivep1	0.0016795	0.437953	0.283	0.196	1	0.143354	0.284237	0.227	0.205	1	0.143354	0.00335618
Map3k5	0.00170626	0.326086	0.206	0.125	1	0.00405285	0.313194	0.203	0.142	1	0.00405285	0.00340961
Setx	0.0101106	0.480114	0.478	0.459	1	0.00175652	0.380347	0.488	0.466	1	0.0101106	0.00350994
Lrrfip1	0.00179584	0.373458	0.739	0.804	1	0.0082398	0.284818	0.773	0.83	1	0.0082398	0.00358845
C1qc	0.00184185	0.368826	0.411	0.31	1	0.163774	0.401747	0.22	0.206	1	0.163774	0.00368032
Trim59	0.0863465	0.406607	0.322	0.297	1	0.00187178	0.440116	0.42	0.39	1	0.0863465	0.00374006
Lrrc8c	0.210619	0.495307	0.489	0.546	1	0.00190579	0.482097	0.546	0.567	1	0.210619	0.00380796
Lztfl1	0.00191475	0.362434	0.267	0.178	1	0.0079091	0.341197	0.224	0.168	1	0.0079091	0.00382583
Itsn2	0.00192951	0.443099	0.567	0.557	1	0.360734	0.276071	0.542	0.617	1	0.360734	0.00385529
Man1a	0.00195339	0.598009	0.372	0.304	1	0.237168	0.381378	0.342	0.352	1	0.237168	0.00390297
Auh	0.00196639	0.429426	0.417	0.359	1	0.0555906	0.345096	0.414	0.417	1	0.0555906	0.00392892
Pan3	0.00196988	0.468629	0.517	0.502	1	0.304365	0.327584	0.475	0.522	1	0.304365	0.00393588
Crtc3	0.00199637	0.51587	0.45	0.383	1	0.173157	0.388176	0.42	0.435	1	0.173157	0.00398876
Rbms1	0.00202277	0.45115	0.644	0.667	1	0.0038347	0.329633	0.644	0.718	1	0.0038347	0.00404145
Gbp5	0.00205196	0.379937	0.278	0.196	1	0.00203447	0.27634	0.264	0.191	1	0.00205196	0.0040648
Sipa1l1	0.441963	0.300554	0.461	0.512	1	0.0020443	0.502694	0.549	0.547	1	0.441963	0.00408443
Gzma	0.55509	-0.670393	0.1	0.117	1	0.00209062	-1.71695	0.234	0.346	1	0.55509	0.00417687
Med13	0.0634091	0.379931	0.383	0.372	1	0.00214971	0.447116	0.417	0.367	1	0.0634091	0.00429479
C1qa	0.00224244	0.554272	0.439	0.388	1	0.0247062	0.44457	0.322	0.292	1	0.0247062	0.00447985
Runx2	0.00296863	0.549721	0.528	0.5	1	0.00224303	0.424443	0.549	0.547	1	0.00296863	0.00448103
Brd2	0.00224836	0.330476	0.656	0.678	1	0.112207	0.339223	0.641	0.703	1	0.112207	0.00449167
Slc12a6	0.00454941	0.423778	0.328	0.263	1	0.00229745	0.438654	0.332	0.276	1	0.00454941	0.00458963
Pkn1	0.00229878	0.419018	0.606	0.619	1	0.0403939	0.296636	0.597	0.669	1	0.0403939	0.00459228
B9d2	0.0077103	0.285456	0.283	0.224	1	0.00230428	0.331013	0.312	0.251	1	0.0077103	0.00460325
H2-Eb1	0.315561	0.378015	0.35	0.354	1	0.00238038	0.471948	0.576	0.592	1	0.315561	0.0047551
Serinc1	0.00246166	0.538573	0.528	0.509	1	0.00273347	0.347801	0.519	0.504	1	0.00273347	0.00491726
Spin1	0.00246529	0.417656	0.389	0.326	1	0.0165725	0.32309	0.329	0.283	1	0.0165725	0.0049245
Trim30a	0.00248071	0.572994	0.617	0.593	1	0.0485186	0.283519	0.603	0.644	1	0.0485186	0.00495526
H2-M3	0.00260229	0.388031	0.5	0.466	1	0.36139	0.255344	0.475	0.512	1	0.36139	0.00519781
Ccm2	0.0156243	0.287385	0.417	0.375	1	0.00280469	0.256716	0.437	0.383	1	0.0156243	0.00560152
Lmbr1l	0.0231856	0.298884	0.244	0.183	1	0.00289405	0.297713	0.224	0.154	1	0.0231856	0.00577972
Hectd1	0.0574817	0.400138	0.683	0.751	1	0.00297576	0.393239	0.692	0.749	1	0.0574817	0.00594266
Prdm2	0.00298292	0.488018	0.378	0.313	1	0.9939	0.302342	0.288	0.327	1	0.9939	0.00595694
Stat2	0.00312246	0.42195	0.306	0.224	1	0.0192196	0.343872	0.305	0.257	1	0.0192196	0.00623517
Setd1b	0.00312722	0.429884	0.417	0.356	1	0.0748131	0.371722	0.315	0.304	1	0.0748131	0.00624466
Ccnl1	0.0195087	0.429011	0.6	0.649	1	0.00333767	0.40127	0.668	0.714	1	0.0195087	0.0066642
Xbp1	0.0034125	0.393749	0.439	0.402	1	0.245834	0.252248	0.481	0.501	1	0.245834	0.00681335
Rbl2	0.395753	0.29182	0.433	0.473	1	0.00350608	0.292517	0.583	0.582	1	0.395753	0.00699987
Ddx24	0.0412908	0.368761	0.65	0.758	1	0.0036018	0.315893	0.742	0.818	1	0.0412908	0.00719064
Ppp4r3a	0.00381366	0.51847	0.528	0.493	1	0.683769	0.26261	0.458	0.568	1	0.683769	0.00761277
L1cam	0.00668954	0.327072	0.139	0.078	1	0.0038546	0.264604	0.166	0.107	1	0.00668954	0.00769433
Vsir	0.00392727	0.459246	0.533	0.521	1	0.32587	0.319809	0.512	0.621	1	0.32587	0.00783912
Cdk17	0.0176385	0.444376	0.483	0.47	1	0.00410628	0.453595	0.464	0.463	1	0.0176385	0.0081957
Ubash3b	0.065396	0.481569	0.506	0.527	1	0.00427132	0.440274	0.566	0.551	1	0.065396	0.00852439
Bcl2l1	0.00445538	0.510388	0.333	0.265	1	0.0205358	0.382127	0.315	0.279	1	0.0205358	0.00889092
Kctd12	0.0208603	0.327236	0.217	0.157	1	0.00476693	0.350928	0.183	0.125	1	0.0208603	0.00951114
Camk2d	0.0129211	0.39793	0.344	0.278	1	0.00481214	0.423798	0.41	0.352	1	0.0129211	0.00960113
Dusp14	0.00483381	0.337201	0.178	0.109	1	0.0405273	0.265496	0.153	0.116	1	0.0405273	0.00964426
Kdm5b	0.00485288	0.291907	0.317	0.233	1	0.00932728	0.395673	0.295	0.244	1	0.00932728	0.00968221
Jmjd1c	0.0388844	0.450456	0.528	0.555	1	0.00506272	0.43266	0.607	0.613	1	0.0388844	0.0100998
Stxbp3	0.00547168	0.524468	0.328	0.253	1	0.0731225	0.326878	0.295	0.268	1	0.0731225	0.0109134
Mki67	0.00553136	0.621161	0.272	0.196	1	0.0742433	1.01951	0.319	0.286	1	0.0742433	0.0110321
Hnrnpll	0.00561848	0.393069	0.389	0.327	1	0.565732	0.274703	0.369	0.403	1	0.565732	0.0112054
Irf2	0.18552	0.314165	0.611	0.69	1	0.00562228	0.357463	0.631	0.661	1	0.18552	0.0112129
Adap1	0.020281	0.27142	0.272	0.21	1	0.00564108	0.271627	0.285	0.233	1	0.020281	0.0112503
Ctso	0.107799	0.357453	0.289	0.262	1	0.00564869	0.370533	0.278	0.23	1	0.107799	0.0112655
Nol10	0.00565874	0.319897	0.272	0.201	1	0.196413	0.343503	0.271	0.265	1	0.196413	0.0112855
Spen	0.0057351	0.494947	0.428	0.377	1	0.127526	0.324142	0.356	0.353	1	0.127526	0.0114373
Mvp	0.00577273	0.377354	0.306	0.233	1	0.0263247	0.410746	0.353	0.335	1	0.0263247	0.0115121
Irf7	0.0057944	0.544366	0.45	0.404	1	0.267731	0.265036	0.481	0.501	1	0.267731	0.0115552
Rasgrp1	0.0059041	0.423324	0.494	0.456	1	0.427632	0.268068	0.481	0.53	1	0.427632	0.0117733
Cd101	0.41582	0.278874	0.161	0.153	1	0.00630113	0.346807	0.224	0.171	1	0.41582	0.0125626
Cdipt	0.00664675	0.381152	0.4	0.358	1	0.421633	0.253745	0.431	0.473	1	0.421633	0.0132493
Tet3	0.00666542	0.488684	0.483	0.459	1	0.43206	0.292793	0.431	0.478	1	0.43206	0.0132864
Irak2	0.186596	0.261651	0.239	0.212	1	0.00678282	0.290657	0.247	0.189	1	0.186596	0.0135196
Il6st	0.00931876	0.326505	0.189	0.123	1	0.00679741	0.306726	0.159	0.104	1	0.00931876	0.0135486
Fbxl20	0.00684731	0.481092	0.278	0.208	1	0.200558	0.301257	0.231	0.213	1	0.200558	0.0136477
Arl4a	0.00690898	0.396404	0.339	0.274	1	0.0189213	0.397788	0.312	0.275	1	0.0189213	0.0137702
Socs1	0.00705161	0.574719	0.611	0.665	1	0.147211	0.444997	0.525	0.586	1	0.147211	0.0140535
Birc2	0.00743517	0.470426	0.539	0.537	1	0.0984244	0.397759	0.468	0.491	1	0.0984244	0.0148151
Apaf1	0.0297581	0.36296	0.256	0.203	1	0.00743904	0.342595	0.319	0.269	1	0.0297581	0.0148227
Zbtb1	0.00764264	0.435585	0.461	0.427	1	0.269915	0.357068	0.397	0.418	1	0.269915	0.0152269
Nampt	0.0268945	0.317258	0.322	0.274	1	0.00765532	0.441407	0.322	0.285	1	0.0268945	0.015252
Nisch	0.298823	0.500803	0.494	0.582	1	0.00765745	0.421	0.569	0.575	1	0.298823	0.0152563
Gpr65	0.00776817	0.482986	0.544	0.534	1	0.0107055	0.463666	0.468	0.461	1	0.0107055	0.015476
Helz2	0.00795405	0.31519	0.289	0.21	1	0.0617189	0.265884	0.319	0.285	1	0.0617189	0.0158448
Notch1	0.00806789	0.366435	0.467	0.436	1	0.00914251	0.444541	0.492	0.487	1	0.00914251	0.0160707
Lyz2	0.0204507	0.508038	0.583	0.616	1	0.00811406	0.441861	0.546	0.567	1	0.0204507	0.0161623
Trip12	0.22203	0.339345	0.544	0.632	1	0.00812126	0.379897	0.607	0.635	1	0.22203	0.0161766
Rasa2	0.901405	0.305134	0.35	0.402	1	0.00821065	0.36796	0.42	0.387	1	0.901405	0.0163539
Nin	0.00841845	0.533823	0.394	0.349	1	0.14141	0.45137	0.376	0.394	1	0.14141	0.016766
Nipbl	0.00859329	0.361641	0.694	0.721	1	0.0909178	0.250193	0.668	0.745	1	0.0909178	0.0171127
Polg	0.00887503	0.281966	0.244	0.171	1	0.0159712	0.263378	0.247	0.189	1	0.0159712	0.0176713
Gpat4	0.108201	0.323949	0.25	0.217	1	0.00910957	0.329481	0.271	0.224	1	0.108201	0.0181362
Ifih1	0.0092465	0.259982	0.233	0.157	1	0.0748386	0.281006	0.227	0.194	1	0.0748386	0.0184075
Glmp	0.00931953	0.379428	0.478	0.479	1	0.0317389	0.273228	0.546	0.579	1	0.0317389	0.0185522
Ccnl2	0.0162967	0.342984	0.567	0.591	1	0.00945247	0.348628	0.556	0.582	1	0.0162967	0.0188156
Raf1	0.00992254	0.357398	0.4	0.347	1	0.157636	0.339963	0.393	0.393	1	0.157636	0.0197466
C1qb	0.0241892	0.479822	0.478	0.477	1	0.010737	0.416721	0.322	0.283	1	0.0241892	0.0213588
Rnf138	0.0297096	0.4955	0.539	0.555	1	0.0107676	0.344477	0.549	0.564	1	0.0297096	0.0214193
Arf6	0.064456	0.276371	0.622	0.665	1	0.0112997	0.338534	0.651	0.71	1	0.064456	0.0224718
Angel2	0.012006	0.494692	0.406	0.363	1	0.819133	0.266492	0.329	0.355	1	0.819133	0.0238679
Cdkn1a	0.0122762	0.287151	0.133	0.075	1	0.0128002	0.281947	0.18	0.128	1	0.0128002	0.0244017
4930503L19Rik	0.0446846	0.387687	0.233	0.19	1	0.0126753	0.406567	0.302	0.257	1	0.0446846	0.0251899
H2-Q10	0.0127518	0.34212	0.256	0.189	1	0.472612	0.323563	0.254	0.261	1	0.472612	0.025341
Heca	0.0127602	0.463693	0.428	0.409	1	0.0855185	0.351241	0.386	0.386	1	0.0855185	0.0253575
Fam3c	0.0127968	0.491124	0.444	0.429	1	0.0615687	0.255463	0.403	0.398	1	0.0615687	0.0254298
Cog5	0.0132328	0.294713	0.3	0.24	1	0.638349	0.274968	0.254	0.268	1	0.638349	0.0262906
Amn1	0.391953	0.396926	0.222	0.29	1	0.0134316	0.489898	0.319	0.278	1	0.391953	0.0266828
Arid4b	0.0384795	0.41203	0.6	0.657	1	0.0135243	0.469654	0.614	0.665	1	0.0384795	0.0268657
Mfsd14a	0.0139005	0.444819	0.411	0.39	1	0.0979267	0.442494	0.383	0.396	1	0.0979267	0.0276078
Akap9	0.0139233	0.532461	0.6	0.642	1	0.0835248	0.431956	0.566	0.614	1	0.0835248	0.0276526
Traf3	0.0141048	0.383857	0.256	0.194	1	0.0433482	0.340352	0.224	0.184	1	0.0433482	0.0280106
Pitpnm2	0.134438	0.286367	0.194	0.29	1	0.0146164	0.49517	0.325	0.286	1	0.134438	0.0290191
Zbtb20	0.0153319	0.416091	0.333	0.262	1	0.239621	0.375127	0.271	0.252	1	0.239621	0.0304287
Erbin	0.0160474	0.402037	0.494	0.491	1	0.0347016	0.315071	0.458	0.463	1	0.0347016	0.0318372
Ifi214	0.855166	0.395817	0.261	0.29	1	0.0164134	0.41203	0.403	0.373	1	0.855166	0.0325573
Rab35	0.016954	0.34536	0.4	0.363	1	0.627578	0.256847	0.363	0.414	1	0.627578	0.0336205
Sec24a	0.0170388	0.508334	0.333	0.295	1	0.24166	0.361385	0.275	0.266	1	0.24166	0.0337873
Lmnb1	0.0170744	0.44252	0.389	0.352	1	0.206527	0.337656	0.393	0.417	1	0.206527	0.0338572
Dcaf5	0.0170825	0.360662	0.333	0.278	1	0.27724	0.267771	0.275	0.261	1	0.27724	0.0338731
Il2rb	0.0179582	0.31138	0.906	0.936	1	0.126367	0.261239	0.885	0.912	1	0.126367	0.0355939
Arhgef18	0.495625	0.306246	0.339	0.343	1	0.02003	0.258425	0.356	0.317	1	0.495625	0.0396589
Nfkbie	0.0204782	0.417188	0.278	0.231	1	0.0846893	0.301513	0.241	0.213	1	0.0846893	0.040537
Tra2b	0.0224179	0.351572	0.761	0.849	1	0.0204852	0.300828	0.81	0.878	1	0.0224179	0.0405507
Tyk2	0.0261607	0.375591	0.317	0.267	1	0.0205466	0.316388	0.305	0.261	1	0.0261607	0.0406711
9930111J21Rik2	0.0211809	0.506465	0.644	0.712	1	0.296672	0.259281	0.661	0.749	1	0.296672	0.0419132
Ciapin1	0.297798	0.300033	0.467	0.518	1	0.0215104	0.403168	0.532	0.554	1	0.297798	0.0425581
Fam117b	0.021643	0.421787	0.389	0.354	1	0.209511	0.332402	0.332	0.338	1	0.209511	0.0428175
Mdm4	0.0697948	0.431597	0.506	0.518	1	0.0217968	0.371031	0.525	0.532	1	0.0697948	0.0431185
Xrn1	0.971126	0.285344	0.378	0.44	1	0.0220202	0.446364	0.498	0.515	1	0.971126	0.0435555
Mga	0.0224943	0.443745	0.361	0.311	1	0.43189	0.286716	0.329	0.339	1	0.43189	0.0444827
Iqgap2	0.148846	0.321352	0.344	0.329	1	0.0229058	0.383008	0.42	0.4	1	0.148846	0.0452869
Atf7ip	0.2681	0.341901	0.55	0.609	1	0.0232191	0.427493	0.6	0.647	1	0.2681	0.045899
Acbd5	0.0237966	0.509447	0.394	0.368	1	0.062701	0.403907	0.353	0.327	1	0.062701	0.0470269
AC149090.1	0.31865	0.351852	0.622	0.658	1	0.0244719	0.463224	0.668	0.698	1	0.31865	0.048345
Creb1	0.0253723	0.369178	0.461	0.423	1	0.747461	0.256817	0.397	0.453	1	0.747461	0.0501008
Tm2d3	0.0280824	0.265403	0.278	0.226	1	0.0258479	0.291095	0.322	0.289	1	0.0280824	0.0510277
Gsk3b	0.0379638	0.34027	0.583	0.628	1	0.0266768	0.357058	0.59	0.645	1	0.0379638	0.0526419
Ppp6r3	0.392213	0.255208	0.344	0.473	1	0.0269789	0.3513	0.441	0.429	1	0.392213	0.0532299
Krit1	0.0274496	0.441719	0.6	0.646	1	0.103464	0.350225	0.603	0.669	1	0.103464	0.0541457
Cd274	0.250217	0.293393	0.239	0.217	1	0.0284064	0.388375	0.312	0.268	1	0.250217	0.0560058
Aff4	0.864862	0.306256	0.356	0.411	1	0.0289489	0.324022	0.39	0.366	1	0.864862	0.0570597
Kif5b	0.0406825	0.288907	0.672	0.753	1	0.030365	0.305396	0.688	0.755	1	0.0406825	0.0598079
Zfp407	0.0305279	0.405852	0.267	0.222	1	0.24988	0.316337	0.278	0.268	1	0.24988	0.0601239
Itpk1	0.339381	0.260746	0.267	0.263	1	0.0307674	0.299074	0.325	0.29	1	0.339381	0.0605883
Cltc	0.032997	0.396776	0.506	0.528	1	0.0309931	0.348117	0.519	0.553	1	0.032997	0.0610256
Ddx17	0.0316076	0.389841	0.55	0.577	1	0.42294	0.291195	0.522	0.595	1	0.42294	0.0622162
Adam19	0.0329481	0.592624	0.55	0.575	1	0.304511	0.383979	0.498	0.546	1	0.304511	0.0648106
Exoc2	0.172393	0.340489	0.283	0.267	1	0.0330559	0.351066	0.356	0.338	1	0.172393	0.0650191
Tmcc1	0.0330647	0.52478	0.3	0.251	1	0.657419	0.279035	0.254	0.268	1	0.657419	0.0650362
Madd	0.34013	0.315185	0.472	0.521	1	0.033524	0.337686	0.478	0.489	1	0.34013	0.0659241
Psd4	0.0337297	0.420018	0.439	0.45	1	0.946353	0.278741	0.386	0.473	1	0.946353	0.0663217
Naa20	0.518363	0.271247	0.422	0.48	1	0.0338829	0.345683	0.485	0.508	1	0.518363	0.0666177
Birc3	0.0342363	0.389329	0.267	0.212	1	0.053404	0.321436	0.275	0.241	1	0.053404	0.0673005
Neat1	0.232867	0.253668	0.606	0.69	1	0.0344391	0.37089	0.658	0.689	1	0.232867	0.0676921
Rab8b	0.515343	0.259126	0.561	0.657	1	0.0352805	0.377288	0.607	0.676	1	0.515343	0.0693164
Klhl24	0.654802	0.417311	0.417	0.479	1	0.0356502	0.437227	0.376	0.369	1	0.654802	0.0700295
Ncbp3	0.0357754	0.422062	0.356	0.322	1	0.120131	0.365924	0.349	0.342	1	0.120131	0.0702708
Col4a3bp	0.0370903	0.343972	0.361	0.342	1	0.0359153	0.360227	0.373	0.36	1	0.0370903	0.0705407
Lamp2	0.138781	0.361257	0.383	0.379	1	0.0359666	0.376045	0.41	0.403	1	0.138781	0.0706396
Prpf38b	0.0414678	0.380942	0.689	0.779	1	0.0362663	0.31631	0.688	0.791	1	0.0414678	0.0712173
Setd2	0.0368102	0.42302	0.456	0.468	1	0.0648893	0.349289	0.464	0.474	1	0.0648893	0.0722655
Prkcd	0.0371396	0.439219	0.283	0.24	1	0.223925	0.288119	0.295	0.289	1	0.223925	0.0728998
Cirbp	0.594964	0.265285	0.45	0.504	1	0.03785	0.317318	0.556	0.592	1	0.594964	0.0742673
Dennd4a	0.662862	0.280218	0.717	0.804	1	0.0385607	0.437706	0.702	0.724	1	0.662862	0.0756345
Rrbp1	0.0390779	0.39858	0.656	0.708	1	0.0851265	0.367101	0.661	0.736	1	0.0851265	0.0766287
Rnpep	0.0478989	0.342936	0.356	0.333	1	0.0394867	0.328712	0.356	0.338	1	0.0478989	0.0774142
Bcap29	0.0400619	0.265746	0.417	0.395	1	0.118285	0.295514	0.386	0.398	1	0.118285	0.0785189
Mindy2	0.0405833	0.405952	0.478	0.48	1	0.38199	0.271289	0.369	0.4	1	0.38199	0.0795196
Kdm5a	0.0417869	0.358142	0.522	0.518	1	0.52087	0.310128	0.495	0.578	1	0.52087	0.0818277
Tgif1	0.075712	0.455319	0.344	0.327	1	0.0435896	0.258035	0.322	0.285	1	0.075712	0.0852792
Rprd2	0.151068	0.352514	0.344	0.335	1	0.0438669	0.268388	0.38	0.351	1	0.151068	0.0858095
Rnpepl1	0.0487096	0.304574	0.256	0.206	1	0.0448074	0.327546	0.332	0.3	1	0.0487096	0.087607
Rbm26	0.0461686	0.46027	0.439	0.436	1	0.273069	0.263396	0.363	0.459	1	0.273069	0.0902056
Spag9	0.0463081	0.390477	0.539	0.562	1	0.560554	0.281013	0.427	0.533	1	0.560554	0.0904718
AI467606	0.0487287	0.342626	0.333	0.306	1	0.121808	0.285939	0.427	0.44	1	0.121808	0.0950829
Phf3	0.0496105	0.33291	0.667	0.708	1	0.441216	0.280147	0.563	0.665	1	0.441216	0.0967597
Mfsd10	0.477185	0.260857	0.333	0.349	1	0.0498393	0.275172	0.369	0.355	1	0.477185	0.0971947
Map4k2	0.0511491	0.43275	0.317	0.288	1	0.9603	0.273636	0.349	0.401	1	0.9603	0.0996819
Mbnl2	0.0791386	0.404035	0.433	0.44	1	0.054669	0.349457	0.356	0.345	1	0.0791386	0.106349
Sik2	0.0553413	0.308466	0.256	0.212	1	0.702316	0.267748	0.203	0.234	1	0.702316	0.10762
Hdac7	0.0654801	0.429002	0.406	0.406	1	0.0553464	0.42241	0.437	0.45	1	0.0654801	0.10763
Elk3	0.0556073	0.384473	0.5	0.528	1	0.131139	0.295505	0.498	0.543	1	0.131139	0.108122
Stk10	0.139698	0.353153	0.461	0.507	1	0.0564037	0.331659	0.512	0.529	1	0.139698	0.109626
Taok1	0.0566459	0.405611	0.4	0.386	1	0.206718	0.31259	0.369	0.387	1	0.206718	0.110083
P4ha1	0.0727374	0.35616	0.289	0.253	1	0.0580461	0.35436	0.305	0.278	1	0.0727374	0.112723
Rbpj	0.716871	0.254825	0.639	0.712	1	0.0584593	0.344061	0.715	0.76	1	0.716871	0.113501
Zzef1	0.736053	0.281559	0.25	0.308	1	0.0598367	0.423776	0.336	0.328	1	0.736053	0.116093
Rbbp6	0.0626844	0.28714	0.633	0.644	1	0.452031	0.272234	0.58	0.661	1	0.452031	0.121439
Srd5a3	0.233431	0.252931	0.239	0.221	1	0.0643363	0.327235	0.261	0.237	1	0.233431	0.124533
Ttc19	0.0646475	0.429968	0.306	0.281	1	0.461267	0.273331	0.251	0.262	1	0.461267	0.125116
Pacs1	0.0663429	0.262388	0.283	0.238	1	0.646477	0.259314	0.285	0.307	1	0.646477	0.128284
Huwe1	0.437979	0.361466	0.561	0.637	1	0.0664683	0.395026	0.573	0.616	1	0.437979	0.128519
Kat6b	0.0673375	0.290959	0.244	0.203	1	0.0818525	0.254355	0.237	0.209	1	0.0818525	0.130141
Ttc14	0.067594	0.38594	0.628	0.699	1	0.219698	0.326907	0.58	0.651	1	0.219698	0.130619
Glg1	0.0706715	0.412961	0.383	0.372	1	0.251755	0.314934	0.41	0.431	1	0.251755	0.136349
Rnf6	0.0709468	0.347213	0.367	0.349	1	0.936405	0.296798	0.339	0.388	1	0.936405	0.13686
Leng8	0.0721919	0.408671	0.378	0.359	1	0.281819	0.330572	0.342	0.36	1	0.281819	0.139172
Dmtf1	0.134717	0.306779	0.367	0.356	1	0.0773274	0.305088	0.407	0.401	1	0.134717	0.148675
Fosl2	0.427116	0.259744	0.478	0.536	1	0.0776418	0.451825	0.505	0.547	1	0.427116	0.149255
Asxl2	0.992693	0.265316	0.45	0.525	1	0.0777224	0.3597	0.532	0.565	1	0.992693	0.149404
Apc	0.0791613	0.494575	0.378	0.363	1	0.698342	0.268496	0.332	0.366	1	0.698342	0.152056
Traf4	0.0822112	0.3636	0.283	0.249	1	0.625353	0.286201	0.186	0.192	1	0.625353	0.157664
Zfp871	0.0838837	0.446439	0.444	0.441	1	0.700091	0.261572	0.376	0.417	1	0.700091	0.160731
Bzw1	0.104167	0.33993	0.667	0.767	1	0.0883891	0.319936	0.668	0.783	1	0.104167	0.168966
Kcnq1ot1	0.424655	0.466043	0.444	0.546	1	0.0896969	0.37357	0.502	0.508	1	0.424655	0.171348
Jarid2	0.0901146	0.535447	0.372	0.377	1	0.148026	0.367528	0.454	0.492	1	0.148026	0.172108
Zfp746	0.127101	0.272168	0.272	0.244	1	0.0914303	0.289871	0.264	0.245	1	0.127101	0.174501
Cited2	0.0933953	0.329117	0.411	0.399	1	0.144291	0.319738	0.458	0.457	1	0.144291	0.178068
Ttpal	0.0948169	0.286052	0.206	0.169	1	0.278575	0.305807	0.207	0.201	1	0.278575	0.180643
Rara	0.0949785	0.314156	0.311	0.283	1	0.227111	0.29104	0.271	0.265	1	0.227111	0.180936
Sdcbp	0.415961	0.276798	0.556	0.676	1	0.0970376	0.268745	0.61	0.705	1	0.415961	0.184659
4833420G17Rik	0.0986769	0.403728	0.4	0.415	1	0.524411	0.279996	0.383	0.424	1	0.524411	0.187617
Bcr	0.177855	0.256165	0.194	0.169	1	0.100355	0.262724	0.197	0.165	1	0.177855	0.19064
Ppp1r16b	0.102664	0.324259	0.567	0.616	1	0.261589	0.266256	0.563	0.661	1	0.261589	0.194789
Slmap	0.104513	0.250477	0.289	0.26	1	0.170591	0.273409	0.264	0.245	1	0.170591	0.198102
R3hdm1	0.143264	0.335983	0.533	0.594	1	0.104602	0.382716	0.553	0.597	1	0.143264	0.198263
St8sia4	0.105886	0.36743	0.411	0.395	1	0.3281	0.322494	0.393	0.405	1	0.3281	0.20056
Emsy	0.109784	0.336879	0.456	0.47	1	0.139158	0.369735	0.424	0.44	1	0.139158	0.207516
Pnisr	0.280375	0.440556	0.65	0.731	1	0.110476	0.362284	0.614	0.693	1	0.280375	0.208747
Trim8	0.113083	0.287605	0.378	0.383	1	0.927361	0.262069	0.386	0.454	1	0.927361	0.213378
Zup1	0.503904	0.423409	0.433	0.488	1	0.115599	0.425776	0.461	0.48	1	0.503904	0.217835
Marchf7	0.121583	0.36799	0.478	0.511	1	0.137583	0.322216	0.481	0.53	1	0.137583	0.228384
Zfp1	0.596089	0.31645	0.217	0.224	1	0.122114	0.266182	0.21	0.184	1	0.596089	0.229316
Phip	0.123746	0.470859	0.606	0.66	1	0.387787	0.412818	0.532	0.61	1	0.387787	0.232179
Lsm14a	0.12395	0.28605	0.539	0.577	1	0.344321	0.278654	0.471	0.534	1	0.344321	0.232537
Setd5	0.142598	0.328747	0.517	0.559	1	0.126697	0.366274	0.556	0.627	1	0.142598	0.237341
Brd8	0.12763	0.371764	0.372	0.367	1	0.157144	0.325829	0.383	0.396	1	0.157144	0.23897
Cep192	0.131373	0.293747	0.367	0.349	1	0.128923	0.30953	0.407	0.405	1	0.131373	0.241225
Pds5a	0.133848	0.340593	0.478	0.509	1	0.795169	0.268744	0.468	0.571	1	0.795169	0.249781
Fam133b	0.626543	0.252323	0.522	0.578	1	0.134925	0.401697	0.485	0.525	1	0.626543	0.251645
Sbno2	0.135277	0.293969	0.272	0.253	1	0.906383	0.265722	0.247	0.279	1	0.906383	0.252254
Zfp638	0.25734	0.31128	0.517	0.582	1	0.142561	0.337859	0.519	0.572	1	0.25734	0.264799
Zmiz1	0.493851	0.350317	0.45	0.509	1	0.143608	0.265905	0.546	0.589	1	0.493851	0.266594
Rasa1	0.711385	0.28546	0.422	0.488	1	0.144736	0.36482	0.471	0.512	1	0.711385	0.268524
Usp25	0.331715	0.297718	0.539	0.587	1	0.145683	0.350451	0.536	0.606	1	0.331715	0.270143
Slc39a10	0.152625	0.284426	0.2	0.167	1	0.223262	0.271064	0.159	0.142	1	0.223262	0.281956
Arglu1	0.155584	0.372198	0.672	0.746	1	0.582632	0.276078	0.668	0.755	1	0.582632	0.286961
Ppp1r10	0.157486	0.335418	0.456	0.472	1	0.745694	0.285692	0.427	0.495	1	0.745694	0.290169
Kdm2a	0.160335	0.274565	0.506	0.546	1	0.245745	0.311539	0.508	0.564	1	0.245745	0.294962
Rsbn1l	0.353477	0.255361	0.644	0.762	1	0.16046	0.26066	0.627	0.746	1	0.353477	0.295172
Bbx	0.473588	0.295932	0.389	0.416	1	0.161516	0.318355	0.353	0.358	1	0.473588	0.296945
Arih1	0.163535	0.31457	0.456	0.475	1	0.43094	0.253265	0.444	0.478	1	0.43094	0.300326
Zcchc7	0.336251	0.275982	0.572	0.664	1	0.168408	0.413546	0.614	0.69	1	0.336251	0.308454
Zfp644	0.839098	0.356183	0.461	0.575	1	0.172351	0.426937	0.505	0.565	1	0.839098	0.314997
Wwp2	0.172505	0.307138	0.328	0.324	1	0.420928	0.280339	0.353	0.374	1	0.420928	0.315252
Mxd4	0.175215	0.366925	0.511	0.571	1	0.414427	0.282539	0.471	0.512	1	0.414427	0.31973
Esyt2	0.182372	0.316268	0.444	0.482	1	0.485272	0.27136	0.451	0.508	1	0.485272	0.331484
Rexo5	0.185888	0.277712	0.222	0.196	1	0.25308	0.331299	0.244	0.238	1	0.25308	0.337222
Ifrd1	0.19165	0.456858	0.361	0.365	1	0.618262	0.277536	0.295	0.318	1	0.618262	0.34657
Dicer1	0.19244	0.349839	0.356	0.367	1	0.458213	0.284559	0.38	0.417	1	0.458213	0.347847
Relch	0.192845	0.326516	0.339	0.34	1	0.696638	0.288681	0.342	0.383	1	0.696638	0.3485
Kdm3b	0.286911	0.482992	0.272	0.269	1	0.194186	0.295228	0.285	0.275	1	0.286911	0.350664
Nckap1l	0.197804	0.308689	0.372	0.383	1	0.439891	0.26839	0.4	0.438	1	0.439891	0.356482
Nedd9	0.394984	0.312799	0.556	0.61	1	0.206162	0.379444	0.603	0.673	1	0.394984	0.369821
Zdhhc20	0.373525	0.38063	0.494	0.584	1	0.211385	0.335057	0.522	0.581	1	0.373525	0.378086
Brd1	0.322633	0.297922	0.522	0.569	1	0.214182	0.312116	0.495	0.555	1	0.322633	0.382489
Cpsf7	0.215234	0.362972	0.311	0.304	1	0.861823	0.256752	0.295	0.327	1	0.861823	0.384142
Pcm1	0.569346	0.3023	0.394	0.448	1	0.222987	0.272236	0.41	0.421	1	0.569346	0.396251
Ctnna1	0.282579	0.283742	0.278	0.274	1	0.223772	0.260087	0.295	0.296	1	0.282579	0.397471
Hmgcr	0.241399	0.265129	0.322	0.327	1	0.22996	0.325781	0.322	0.334	1	0.241399	0.407038
Slc1a5	0.523933	0.283659	0.489	0.56	1	0.235311	0.303283	0.529	0.589	1	0.523933	0.41525
Celf1	0.240185	0.378621	0.506	0.553	1	0.247936	0.349094	0.498	0.537	1	0.247936	0.422681
Rc3h1	0.308662	0.424507	0.356	0.375	1	0.251698	0.380278	0.325	0.338	1	0.308662	0.440044
Osbpl8	0.260702	0.277654	0.328	0.326	1	0.37453	0.278329	0.315	0.323	1	0.37453	0.453438
Atp2a2	0.613495	0.307379	0.322	0.367	1	0.262569	0.308877	0.39	0.41	1	0.613495	0.456196
Rab22a	0.356996	0.268292	0.317	0.336	1	0.287559	0.333181	0.319	0.327	1	0.356996	0.492428
Pik3r1	0.527127	0.262944	0.483	0.555	1	0.297278	0.280053	0.512	0.568	1	0.527127	0.506182
Csnk1d	0.344638	0.292102	0.433	0.475	1	0.306348	0.254927	0.41	0.445	1	0.344638	0.518847
Tsix	0.311265	0.414113	0.222	0.212	1	0.607506	0.310648	0.254	0.269	1	0.607506	0.525644
Kmt5b	0.973967	0.350838	0.3	0.354	1	0.314306	0.329548	0.366	0.391	1	0.973967	0.529823
Mbtd1	0.321483	0.336747	0.244	0.231	1	0.953169	0.259351	0.217	0.24	1	0.953169	0.539615
mt-Nd6	0.340295	0.264453	0.167	0.221	1	0.437923	0.268057	0.275	0.283	1	0.437923	0.564789
Rab5a	0.344505	0.274352	0.528	0.591	1	0.484133	0.265443	0.508	0.607	1	0.484133	0.570326
N4bp2l2	0.345469	0.266603	0.572	0.657	1	0.635789	0.296016	0.536	0.623	1	0.635789	0.571589
Psme4	0.733687	0.269983	0.233	0.253	1	0.349556	0.289985	0.254	0.25	1	0.733687	0.576923
Tm9sf2	0.359399	0.318185	0.367	0.393	1	0.782554	0.26197	0.403	0.482	1	0.782554	0.58963
Kdm6a	0.800533	0.319676	0.311	0.383	1	0.377013	0.303271	0.38	0.403	1	0.800533	0.611888
Tnks2	0.378418	0.271014	0.45	0.496	1	0.54697	0.292724	0.485	0.544	1	0.54697	0.613636
Smad4	0.382023	0.280055	0.344	0.358	1	0.797178	0.284208	0.285	0.324	1	0.797178	0.618104
Dpp8	0.382158	0.3407	0.333	0.368	1	0.394988	0.319349	0.356	0.383	1	0.394988	0.618271
H1f2	0.401607	0.30724	0.317	0.416	1	0.849732	0.393907	0.363	0.433	1	0.849732	0.641926
Fbxl3	0.779023	0.276303	0.294	0.324	1	0.401703	0.286525	0.278	0.289	1	0.779023	0.642041
Marf1	0.602443	0.312924	0.356	0.397	1	0.408146	0.276501	0.336	0.419	1	0.602443	0.649709
Slc35b3	0.424114	0.255162	0.25	0.247	1	0.936853	0.267394	0.264	0.303	1	0.936853	0.668356
Klf13	0.743434	0.270462	0.578	0.706	1	0.428932	0.281747	0.627	0.732	1	0.743434	0.673881
Pcf11	0.559651	0.362698	0.339	0.374	1	0.437196	0.288007	0.369	0.38	1	0.559651	0.683251
Nlrc5	0.805703	0.307216	0.444	0.521	1	0.445923	0.276968	0.471	0.523	1	0.805703	0.692998
Ddx50	0.629548	0.327635	0.539	0.633	1	0.531274	0.265842	0.566	0.649	1	0.629548	0.780296
Chd2	0.902171	0.292492	0.506	0.628	1	0.561752	0.267875	0.58	0.647	1	0.902171	0.807938
Man2a1	0.574395	0.257129	0.311	0.383	1	0.794673	0.338147	0.386	0.453	1	0.794673	0.81886
Nup153	0.735334	0.260702	0.322	0.351	1	0.642018	0.264564	0.359	0.383	1	0.735334	0.871849
Ifnar1	0.664693	0.578508	0.456	0.536	1	0.980844	0.290532	0.461	0.536	1	0.980844	0.887569
Fyco1	0.932328	0.273549	0.239	0.262	1	0.700585	0.286317	0.271	0.286	1	0.932328	0.910351
Rif1	0.839562	0.295457	0.439	0.523	1	0.710841	0.315368	0.434	0.492	1	0.839562	0.916387
H4c9	0.895872	0.260623	0.211	0.23	1	0.741373	0.276824	0.166	0.192	1	0.895872	0.933112
Tet2	0.998868	0.302453	0.3	0.354	1	0.91719	0.257342	0.288	0.325	1	0.998868	0.993143

## Sheet: 3_Stem-Like_TIL
	WT_p_val	WT_avg_log2FC	WT_pct.1	WT_pct.2	WT_p_val_adj	Camkk2KO_p_val	Camkk2KO_avg_log2FC	Camkk2KO_pct.1	Camkk2KO_pct.2	Camkk2KO_p_val_adj	max_pval	minimump_p_val
Tcf7	7.7754e-90	1.78163	0.732	0.037	1.40743e-85	5.92519e-75	1.64764	0.587	0.055	1.07252e-70	5.92519e-75	1.55508e-89
S1pr1	1.5153e-67	1.40777	0.619	0.044	2.74284e-63	2.51092e-58	1.37242	0.558	0.08	4.54502e-54	2.51092e-58	3.0306e-67
Klf2	1.47283e-56	2.19523	0.81	0.225	2.66596e-52	5.20315e-63	2.23323	0.773	0.207	9.41823e-59	1.47283e-56	1.04063e-62
Klf3	4.61751e-56	1.49803	0.524	0.04	8.35816e-52	1.69639e-61	1.40506	0.541	0.067	3.07063e-57	4.61751e-56	3.39277e-61
Emb	2.87697e-59	1.94141	0.917	0.328	5.20761e-55	1.10528e-55	1.91167	0.878	0.413	2.00067e-51	1.10528e-55	5.75395e-59
Lag3	1.48493e-44	-1.76004	0.083	0.746	2.68787e-40	2.95842e-52	-2.15575	0.087	0.772	5.35503e-48	1.48493e-44	5.91683e-52
Capg	3.74233e-42	-1.58389	0.31	0.857	6.77399e-38	5.7329e-52	-1.65077	0.366	0.915	1.03771e-47	3.74233e-42	1.14658e-51
Rbpj	4.09894e-40	-1.44091	0.268	0.819	7.41949e-36	3.92939e-49	-1.66182	0.273	0.844	7.11259e-45	4.09894e-40	7.85878e-49
Gramd3	3.37972e-22	1.03676	0.595	0.275	6.11763e-18	1.23184e-38	1.33926	0.634	0.225	2.22976e-34	3.37972e-22	2.46368e-38
S100a4	3.38705e-30	-1.44637	0.464	0.857	6.1309e-26	2.37467e-37	-1.62188	0.541	0.901	4.29839e-33	3.38705e-30	4.74934e-37
Itgav	1.09219e-35	-1.55915	0.155	0.751	1.97698e-31	1.26253e-36	-1.47412	0.157	0.745	2.2853e-32	1.09219e-35	2.52506e-36
Rps29	2.09215e-34	0.687051	1	0.995	3.787e-30	1.80775e-36	0.680952	1	0.984	3.27221e-32	2.09215e-34	3.6155e-36
Tnfrsf9	2.10987e-36	-1.72696	0.196	0.761	3.81908e-32	4.99806e-20	-1.10591	0.116	0.522	9.04699e-16	4.99806e-20	4.21975e-36
Cxcr4	2.16763e-27	1.03312	0.679	0.242	3.92363e-23	1.91738e-35	1.11295	0.64	0.206	3.47066e-31	2.16763e-27	3.83477e-35
Lgals1	1.32618e-31	-1.26764	0.649	0.949	2.40051e-27	5.31532e-35	-1.2736	0.686	0.957	9.62125e-31	1.32618e-31	1.06306e-34
Fxyd5	1.37825e-32	-0.816953	0.935	0.972	2.49477e-28	7.47249e-35	-0.78913	0.971	0.976	1.3526e-30	1.37825e-32	1.4945e-34
Nsg2	1.77029e-34	0.641474	0.304	0.014	3.2044e-30	3.40584e-15	0.372654	0.169	0.026	6.16491e-11	3.40584e-15	3.54058e-34
Pdcd1	2.1886e-34	-1.34564	0.185	0.758	3.96159e-30	9.39951e-28	-1.06127	0.215	0.713	1.7014e-23	9.39951e-28	4.37721e-34
Cd7	3.18138e-34	1.55644	0.494	0.099	5.75862e-30	7.8398e-12	1.19399	0.36	0.171	1.41908e-07	7.8398e-12	6.36277e-34
Atp1b1	5.79826e-34	0.800543	0.274	0.007	1.04954e-29	4.01947e-27	0.37225	0.157	0.004	7.27564e-23	4.01947e-27	1.15965e-33
Cd3g	2.44828e-33	-1.1323	0.875	0.944	4.43162e-29	7.01237e-26	-0.869115	0.93	0.958	1.26931e-21	7.01237e-26	4.89655e-33
Slamf6	1.97067e-24	1.1026	0.476	0.127	3.56712e-20	7.04225e-33	1.27752	0.564	0.167	1.27472e-28	1.97067e-24	1.40845e-32
Cxcr6	4.95549e-32	-1.74636	0.244	0.718	8.96992e-28	1.77543e-32	-1.63146	0.32	0.77	3.21371e-28	4.95549e-32	3.55086e-32
Klra7	1.9421e-32	1.36937	0.268	0.009	3.5154e-28	7.18301e-18	0.997734	0.169	0.02	1.3002e-13	7.18301e-18	3.8842e-32
Lef1	2.21005e-32	1.09814	0.554	0.134	4.00042e-28	2.89006e-18	0.78911	0.448	0.181	5.2313e-14	2.89006e-18	4.42011e-32
Ndfip1	2.61282e-31	-0.910376	0.845	0.958	4.72947e-27	4.95298e-22	-0.745695	0.831	0.956	8.96539e-18	4.95298e-22	5.22565e-31
Irf8	3.15263e-31	-1.3922	0.143	0.65	5.70658e-27	1.23249e-22	-1.00972	0.221	0.64	2.23093e-18	1.23249e-22	6.30527e-31
Rps27	1.34412e-29	0.667959	1	0.986	2.433e-25	3.2367e-31	0.712225	0.994	0.978	5.85874e-27	1.34412e-29	6.47339e-31
Gapdh	3.76077e-26	-0.968603	0.917	0.962	6.80737e-22	1.34192e-30	-1.06251	0.953	0.965	2.429e-26	3.76077e-26	2.68383e-30
Casp3	1.97851e-30	-1.15591	0.155	0.676	3.58129e-26	3.3664e-26	-0.958243	0.18	0.669	6.09352e-22	3.3664e-26	3.95701e-30
Ms4a4b	3.70748e-11	0.554257	0.958	0.78	6.71091e-07	1.1046e-29	0.914402	0.988	0.809	1.99944e-25	3.70748e-11	2.20921e-29
Rplp1	1.11453e-26	0.551439	1	0.991	2.01741e-22	1.53616e-29	0.622933	1	0.984	2.78061e-25	1.11453e-26	3.07233e-29
Samsn1	2.04759e-29	-1.32821	0.315	0.819	3.70634e-25	1.4768e-12	-0.829381	0.477	0.795	2.67316e-08	1.4768e-12	4.09518e-29
1700025G04Rik	2.35277e-29	0.827678	0.327	0.037	4.25875e-25	3.80845e-24	0.647265	0.273	0.045	6.89368e-20	3.80845e-24	4.70554e-29
Ripor2	4.4208e-18	0.919634	0.518	0.213	8.0021e-14	2.46281e-29	0.91796	0.674	0.294	4.45793e-25	4.4208e-18	4.92562e-29
Il2ra	2.51204e-25	-1.86951	0.101	0.575	4.54705e-21	4.7275e-29	-1.33741	0.128	0.651	8.55725e-25	2.51204e-25	9.455e-29
Ctla4	6.34064e-29	-1.6637	0.304	0.801	1.14772e-24	1.43216e-19	-1.24199	0.465	0.841	2.59235e-15	1.43216e-19	1.26813e-28
Treml2	3.57018e-28	0.648055	0.28	0.021	6.46238e-24	2.07751e-13	0.35527	0.163	0.029	3.7605e-09	2.07751e-13	7.14035e-28
Glrx	9.45317e-20	-0.857105	0.256	0.697	1.71112e-15	3.6508e-28	-1.12178	0.285	0.77	6.60831e-24	9.45317e-20	7.30159e-28
Ssh2	4.37085e-26	0.989738	0.827	0.519	7.91168e-22	6.43431e-28	0.980867	0.82	0.486	1.16467e-23	4.37085e-26	1.28686e-27
Rgs16	1.78091e-27	-1.63751	0.06	0.54	3.22362e-23	9.97595e-26	-1.31898	0.052	0.504	1.80575e-21	9.97595e-26	3.56181e-27
Entpd1	1.58668e-23	-0.790931	0.048	0.498	2.87204e-19	2.78439e-27	-0.909434	0.081	0.569	5.04002e-23	1.58668e-23	5.56877e-27
Fgl2	3.18297e-21	-0.941285	0.256	0.723	5.7615e-17	1.12345e-26	-1.36834	0.163	0.652	2.03356e-22	3.18297e-21	2.2469e-26
Cd8a	1.38003e-26	-1.82701	0.274	0.669	2.498e-22	5.71116e-13	-1.73039	0.18	0.429	1.03378e-08	5.71116e-13	2.76007e-26
Gzmb	4.66536e-16	-1.3861	0.417	0.753	8.44476e-12	3.65903e-26	-2.01133	0.419	0.799	6.62321e-22	4.66536e-16	7.31806e-26
AW112010	4.83203e-26	-0.952318	0.905	0.958	8.74645e-22	8.26037e-24	-0.884766	0.948	0.97	1.49521e-19	8.26037e-24	9.66405e-26
Gm36723	5.42374e-26	-1.33411	0.042	0.514	9.81752e-22	6.95194e-20	-1.07133	0.052	0.429	1.25837e-15	6.95194e-20	1.08475e-25
Cdk6	6.7984e-14	-0.691179	0.435	0.767	1.23058e-09	6.14184e-26	-1.14566	0.238	0.708	1.11173e-21	6.7984e-14	1.22837e-25
Havcr2	1.26424e-25	-0.978658	0.018	0.477	2.2884e-21	1.33e-22	-0.946274	0.041	0.445	2.40743e-18	1.33e-22	2.52848e-25
Mdfic	1.59549e-25	-0.934465	0.268	0.758	2.88799e-21	1.98413e-14	-0.728884	0.32	0.675	3.59148e-10	1.98413e-14	3.19097e-25
Tpi1	1.46873e-09	-0.652566	0.458	0.7	2.65855e-05	2.42026e-25	-1.24661	0.39	0.78	4.38091e-21	1.46873e-09	4.84051e-25
Rflnb	8.79323e-14	0.346193	0.137	0.01	1.59166e-09	3.48589e-25	0.676055	0.209	0.019	6.30981e-21	8.79323e-14	6.97178e-25
Ehd1	1.39121e-16	-0.639168	0.185	0.578	2.51823e-12	3.6894e-25	-0.872447	0.157	0.639	6.67819e-21	1.39121e-16	7.3788e-25
Cst7	8.343e-25	-1.02874	0.31	0.713	1.51017e-20	3.40914e-22	-0.802296	0.285	0.712	6.17089e-18	3.40914e-22	1.6686e-24
Cd3e	9.07553e-25	-0.69444	0.911	0.969	1.64276e-20	5.41803e-16	-0.510061	0.936	0.965	9.80718e-12	5.41803e-16	1.81511e-24
Sell	9.18779e-25	0.96225	0.435	0.094	1.66308e-20	2.8834e-15	0.668524	0.372	0.128	5.21925e-11	2.8834e-15	1.83756e-24
Rbpms	1.54981e-24	0.49639	0.238	0.016	2.80531e-20	4.89797e-19	0.375396	0.14	0.01	8.86581e-15	4.89797e-19	3.09961e-24
Sh3bp5	2.06586e-24	0.587742	0.304	0.04	3.73942e-20	2.45234e-16	0.438143	0.227	0.048	4.43899e-12	2.45234e-16	4.13172e-24
Eva1b	2.24314e-24	-0.86047	0.232	0.716	4.06031e-20	7.63818e-11	-0.507686	0.314	0.641	1.38259e-06	7.63818e-11	4.48629e-24
Aldoa	3.22146e-21	-0.858832	0.756	0.929	5.83116e-17	3.26356e-24	-0.973454	0.814	0.932	5.90738e-20	3.22146e-21	6.52713e-24
Pkm	1.77977e-19	-0.748328	0.81	0.941	3.22157e-15	3.53313e-24	-0.86287	0.785	0.926	6.39532e-20	1.77977e-19	7.06626e-24
Gm26740	1.18224e-11	0.53707	0.488	0.216	2.13997e-07	3.73381e-24	0.921225	0.628	0.264	6.75857e-20	1.18224e-11	7.46762e-24
Rps16	4.39867e-24	0.509358	1	0.993	7.96203e-20	1.04809e-17	0.492961	1	0.99	1.89715e-13	1.04809e-17	8.79734e-24
Ccl4	2.34844e-19	-2.70304	0.238	0.61	4.25091e-15	4.48952e-24	-2.9511	0.151	0.58	8.12648e-20	2.34844e-19	8.97904e-24
Cd8b1	4.99862e-24	-1.56178	0.268	0.686	9.04801e-20	1.05506e-10	-1.13913	0.215	0.472	1.90976e-06	1.05506e-10	9.99725e-24
AA467197	1.03459e-23	-1.04671	0.083	0.542	1.87271e-19	2.37539e-20	-0.936957	0.07	0.455	4.29969e-16	2.37539e-20	2.06917e-23
Pglyrp1	1.66946e-23	-1.07	0.405	0.779	3.02188e-19	8.30284e-12	-0.757342	0.442	0.726	1.5029e-07	8.30284e-12	3.33891e-23
Vim	9.03777e-17	-0.946472	0.75	0.953	1.63593e-12	1.77716e-23	-1.07683	0.669	0.95	3.21684e-19	9.03777e-17	3.55432e-23
Ifitm2	1.42548e-18	-1.35147	0.143	0.523	2.58026e-14	2.70128e-23	-1.23566	0.227	0.656	4.88958e-19	1.42548e-18	5.40256e-23
Tnfrsf1b	4.45108e-23	-1.13739	0.304	0.739	8.05689e-19	4.9795e-20	-1.00237	0.267	0.689	9.0134e-16	4.9795e-20	8.90215e-23
Cish	7.60703e-23	-0.920369	0.405	0.838	1.37695e-18	1.24279e-20	-0.842828	0.349	0.778	2.24958e-16	1.24279e-20	1.52141e-22
Pdlim1	3.28991e-18	0.616364	0.357	0.099	5.95507e-14	1.27679e-22	0.58601	0.314	0.071	2.31112e-18	3.28991e-18	2.55359e-22
1700017B05Rik	1.50085e-22	-0.841837	0.161	0.603	2.71668e-18	1.46414e-18	-0.74961	0.14	0.535	2.65024e-14	1.46414e-18	3.00169e-22
S100a11	2.11901e-22	-0.807638	0.774	0.93	3.83563e-18	2.9563e-20	-0.759108	0.855	0.919	5.3512e-16	2.9563e-20	4.23803e-22
Plek	2.57001e-22	-0.895965	0.125	0.566	4.65197e-18	4.95315e-21	-0.838545	0.122	0.528	8.9657e-17	4.95315e-21	5.14001e-22
Sh2d2a	3.66325e-22	-0.983198	0.619	0.852	6.63085e-18	5.69385e-08	-0.37599	0.605	0.841	0.00103064	5.69385e-08	7.3265e-22
Ctsb	1.50081e-15	-0.696701	0.452	0.805	2.71662e-11	4.94749e-22	-0.86367	0.512	0.833	8.95545e-18	1.50081e-15	9.89498e-22
Tespa1	5.63631e-22	0.842994	0.565	0.223	1.02023e-17	1.06513e-16	0.743097	0.57	0.303	1.92799e-12	1.06513e-16	1.12726e-21
Trac	5.84772e-22	-0.871072	0.798	0.96	1.0585e-17	7.69338e-20	-0.71794	0.837	0.957	1.39258e-15	7.69338e-20	1.16954e-21
Tpt1	6.02098e-22	0.420252	1	0.991	1.08986e-17	8.43675e-13	0.331249	1	0.994	1.52714e-08	8.43675e-13	1.2042e-21
Klra1	1.16909e-20	0.768919	0.155	0.002	2.11617e-16	6.81551e-22	0.714781	0.116	0.001	1.23368e-17	1.16909e-20	1.3631e-21
Ctsd	6.9447e-22	-0.896243	0.69	0.892	1.25706e-17	9.45357e-20	-0.889618	0.686	0.877	1.71119e-15	9.45357e-20	1.38894e-21
Pgk1	9.86899e-22	-0.992915	0.464	0.8	1.78639e-17	7.7714e-22	-1.09703	0.564	0.819	1.4067e-17	9.86899e-22	1.55428e-21
Ptms	1.84029e-21	-0.90616	0.31	0.728	3.33111e-17	9.57843e-22	-0.952897	0.32	0.745	1.73379e-17	1.84029e-21	1.91569e-21
Sv2c	7.00128e-15	-0.914557	0.06	0.378	1.2673e-10	1.60156e-21	-1.18124	0.035	0.428	2.89899e-17	7.00128e-15	3.20313e-21
Litaf	2.81301e-21	-0.798088	0.238	0.679	5.09182e-17	3.81725e-14	-0.495092	0.233	0.597	6.9096e-10	3.81725e-14	5.62601e-21
Cmtm7	1.37638e-19	-0.944039	0.393	0.753	2.49138e-15	3.47548e-21	-0.90397	0.43	0.793	6.29097e-17	1.37638e-19	6.95097e-21
Kbtbd11	7.80264e-21	0.972211	0.589	0.246	1.41236e-16	4.91756e-17	0.768039	0.547	0.283	8.90127e-13	4.91756e-17	1.56053e-20
Klrc1	9.63091e-21	-1.11755	0.185	0.608	1.74329e-16	1.22727e-15	-0.894219	0.169	0.532	2.22148e-11	1.22727e-15	1.92618e-20
Prf1	9.56724e-19	-1.2358	0.161	0.551	1.73177e-14	1.22779e-20	-1.4601	0.157	0.542	2.22242e-16	9.56724e-19	2.45558e-20
Ly6a	1.49318e-20	-1.18214	0.482	0.883	2.70281e-16	3.95921e-15	-0.83404	0.744	0.975	7.16656e-11	3.95921e-15	2.98636e-20
Zfp36l2	8.57849e-12	0.520106	0.97	0.955	1.55279e-07	1.57722e-20	0.955369	0.959	0.901	2.85492e-16	8.57849e-12	3.15444e-20
Rps24	1.6836e-20	0.465077	1	0.988	3.04748e-16	4.56729e-19	0.50274	1	0.98	8.26725e-15	4.56729e-19	3.3672e-20
Id2	1.69614e-20	-0.948167	0.637	0.909	3.07018e-16	6.00212e-13	-0.753045	0.686	0.904	1.08644e-08	6.00212e-13	3.39228e-20
Hip1	5.77141e-16	-0.612909	0.101	0.47	1.04468e-11	1.86736e-20	-0.718785	0.081	0.478	3.3801e-16	5.77141e-16	3.73471e-20
S100a6	3.78916e-20	-1.12542	0.655	0.901	6.85876e-16	3.49237e-20	-1.19531	0.692	0.882	6.32153e-16	3.78916e-20	6.98473e-20
Osbpl3	4.09716e-20	-0.745631	0.155	0.596	7.41627e-16	1.05257e-19	-0.732043	0.157	0.586	1.90526e-15	1.05257e-19	8.19432e-20
Plac8	4.15207e-20	-1.33296	0.417	0.751	7.51566e-16	1.93791e-19	-1.45084	0.355	0.694	3.5078e-15	1.93791e-19	8.30414e-20
Txn1	1.74977e-17	-0.719608	0.786	0.916	3.16725e-13	4.89031e-20	-0.761334	0.733	0.906	8.85195e-16	1.74977e-17	9.78062e-20
Rps21	4.10062e-12	0.33135	1	0.995	7.42253e-08	5.93039e-20	0.491996	1	0.988	1.07346e-15	4.10062e-12	1.18608e-19
Odc1	3.10836e-08	-0.835338	0.429	0.653	0.000562644	5.97644e-20	-1.3039	0.395	0.789	1.0818e-15	3.10836e-08	1.19529e-19
Tox	7.88694e-20	-0.990531	0.238	0.636	1.42761e-15	2.94384e-06	-0.418469	0.273	0.49	0.0532864	2.94384e-06	1.57739e-19
Rpl8	1.0901e-19	0.466903	0.994	0.986	1.97319e-15	8.45468e-12	0.379524	0.994	0.983	1.53038e-07	8.45468e-12	2.1802e-19
Bhlhe40	4.85374e-18	-0.891896	0.375	0.733	8.78575e-14	1.15652e-19	-1.12174	0.331	0.717	2.09342e-15	4.85374e-18	2.31304e-19
Camk2n1	7.63922e-14	-0.636082	0.089	0.408	1.38277e-09	2.40319e-19	-0.729533	0.035	0.403	4.35001e-15	7.63922e-14	4.80637e-19
Cd200	3.78737e-08	-0.341906	0.042	0.237	0.000685552	2.83716e-19	-1.00084	0.099	0.493	5.13554e-15	3.78737e-08	5.67431e-19
Bcl2a1b	2.9834e-19	-0.900029	0.315	0.747	5.40025e-15	3.90965e-14	-0.648337	0.384	0.728	7.07686e-10	3.90965e-14	5.96679e-19
Nkg7	3.21122e-19	-1.21745	0.75	0.845	5.81263e-15	3.34115e-19	-1.14432	0.663	0.861	6.04782e-15	3.34115e-19	6.42245e-19
Gng2	3.43266e-19	-0.720843	0.435	0.831	6.21346e-15	1.88609e-13	-0.592583	0.483	0.781	3.41401e-09	1.88609e-13	6.86532e-19
Atxn1	3.65456e-19	-0.786132	0.256	0.69	6.61512e-15	4.66202e-12	-0.547689	0.36	0.705	8.43872e-08	4.66202e-12	7.30912e-19
Runx2	1.0658e-18	-0.760407	0.179	0.603	1.92921e-14	8.60031e-15	-0.558147	0.244	0.61	1.55674e-10	8.60031e-15	2.1316e-18
Rpl12	1.14565e-18	0.55136	0.988	0.988	2.07374e-14	3.03054e-13	0.459767	0.988	0.964	5.48557e-09	3.03054e-13	2.2913e-18
Txk	1.75922e-18	1.00891	0.702	0.456	3.18437e-14	8.03767e-15	0.964791	0.64	0.44	1.4549e-10	8.03767e-15	3.51844e-18
Nedd9	1.78419e-18	-0.794776	0.28	0.69	3.22956e-14	1.14564e-12	-0.652491	0.372	0.711	2.07372e-08	1.14564e-12	3.56838e-18
Arl5a	1.94027e-18	-1.16665	0.173	0.571	3.51209e-14	5.5906e-18	-1.27349	0.256	0.628	1.01196e-13	5.5906e-18	3.88055e-18
Adk	8.84583e-07	0.558173	0.268	0.131	0.0160118	2.24273e-18	1.11086	0.419	0.166	4.05956e-14	8.84583e-07	4.48545e-18
H2-D1	3.63896e-18	-0.529718	1	1	6.58689e-14	3.84011e-08	-0.319014	1	1	0.000695099	3.84011e-08	7.27793e-18
Ciapin1	4.37836e-15	-0.652306	0.232	0.585	7.92527e-11	3.85475e-18	-0.685081	0.209	0.617	6.97749e-14	4.37836e-15	7.70951e-18
Rps19	4.74779e-18	0.513444	1	0.981	8.59397e-14	7.46971e-08	0.385319	1	0.964	0.00135209	7.46971e-08	9.49557e-18
Neb	4.44944e-13	-0.884301	0.048	0.336	8.05394e-09	8.44736e-18	-1.12168	0.035	0.379	1.52906e-13	4.44944e-13	1.68947e-17
Ubash3b	1.07856e-17	-0.871561	0.232	0.606	1.95231e-13	2.24831e-15	-0.715895	0.25	0.618	4.06967e-11	2.24831e-15	2.15713e-17
Stat4	0.0184724	0.396508	0.607	0.568	1	1.07857e-17	0.810356	0.756	0.569	1.95232e-13	0.0184724	2.15714e-17
Aopep	1.24088e-17	-0.713787	0.381	0.777	2.24612e-13	7.84624e-11	-0.602137	0.419	0.732	1.42025e-06	7.84624e-11	2.48176e-17
Ifitm3	7.26251e-13	-1.03251	0.262	0.57	1.31459e-08	1.53607e-17	-1.24734	0.355	0.705	2.78043e-13	7.26251e-13	3.07213e-17
Tdrp	8.29611e-15	0.419394	0.155	0.014	1.50168e-10	1.85648e-17	0.372737	0.116	0.006	3.36041e-13	8.29611e-15	3.71295e-17
Adam8	1.415e-13	-0.517588	0.042	0.333	2.56128e-09	2.13746e-17	-0.673436	0.052	0.401	3.86901e-13	1.415e-13	4.27491e-17
Slfn5	3.28309e-06	0.615411	0.327	0.174	0.0594273	5.50785e-17	1.04619	0.494	0.219	9.96976e-13	3.28309e-06	1.10157e-16
Wnk1	3.25763e-11	-0.666322	0.815	0.958	5.89663e-07	7.10907e-17	-0.765263	0.814	0.957	1.28681e-12	3.25763e-11	1.42181e-16
Anxa2	1.30604e-12	-0.638376	0.53	0.805	2.36407e-08	8.15468e-17	-0.748939	0.552	0.849	1.47608e-12	1.30604e-12	1.63094e-16
Cd52	9.93253e-17	-0.670107	0.982	0.965	1.79789e-12	6.49636e-11	-0.59482	0.965	0.978	1.17591e-06	6.49636e-11	1.98651e-16
Bcl2	1.04802e-16	1.1181	0.839	0.669	1.89703e-12	0.00102189	0.429267	0.686	0.596	1	0.00102189	2.09605e-16
Tmem163	3.91384e-14	-0.52983	0.095	0.411	7.08445e-10	1.38492e-16	-0.515049	0.023	0.346	2.50685e-12	3.91384e-14	2.76985e-16
Sidt1	2.73403e-12	0.585891	0.351	0.136	4.94887e-08	1.53996e-16	0.691443	0.413	0.165	2.78748e-12	2.73403e-12	3.07991e-16
Mt1	1.75451e-08	-0.739361	0.143	0.376	0.000317584	1.82104e-16	-1.2801	0.052	0.376	3.29626e-12	1.75451e-08	3.64208e-16
Il6ra	2.3632e-16	0.596316	0.22	0.033	4.27763e-12	6.01251e-10	0.439692	0.163	0.041	1.08832e-05	6.01251e-10	4.7264e-16
Pdcd4	2.76013e-16	0.861564	0.893	0.8	4.9961e-12	9.4918e-13	0.568209	0.872	0.76	1.71811e-08	9.4918e-13	5.52025e-16
Klrb1c	2.88108e-16	0.848815	0.304	0.075	5.21504e-12	1.00303e-07	0.649635	0.233	0.098	0.00181559	1.00303e-07	5.76216e-16
Tut4	2.67833e-06	0.413262	0.768	0.723	0.0484805	2.91908e-16	0.947763	0.785	0.641	5.28383e-12	2.67833e-06	5.83817e-16
Plp2	1.37897e-08	-0.401854	0.256	0.537	0.000249607	3.04445e-16	-0.614263	0.215	0.59	5.51076e-12	1.37897e-08	6.0889e-16
Cmah	3.54537e-16	0.643454	0.268	0.054	6.41747e-12	9.95663e-16	0.661345	0.297	0.087	1.80225e-11	9.95663e-16	7.09073e-16
Serpina3g	4.51952e-16	-0.943384	0.339	0.686	8.18078e-12	8.49592e-14	-0.974663	0.297	0.629	1.53785e-09	8.49592e-14	9.03904e-16
Tnfrsf4	6.18795e-14	-1.50137	0.202	0.535	1.12008e-09	4.8459e-16	-1.64072	0.279	0.606	8.77156e-12	6.18795e-14	9.69179e-16
Itih5	1.89468e-13	-0.596687	0.054	0.35	3.42956e-09	5.26827e-16	-0.730201	0.029	0.339	9.53609e-12	1.89468e-13	1.05365e-15
Csf1	1.31661e-10	-0.408771	0.018	0.246	2.38319e-06	5.86728e-16	-0.845201	0.012	0.316	1.06204e-11	1.31661e-10	1.17346e-15
Arl4c	6.12896e-16	1.00107	0.679	0.455	1.1094e-11	2.42502e-09	0.76061	0.616	0.523	4.38954e-05	2.42502e-09	1.22579e-15
Trat1	1.21351e-12	0.623154	0.232	0.052	2.19657e-08	7.50487e-16	0.771886	0.291	0.085	1.35846e-11	1.21351e-12	1.50097e-15
Pde2a	7.62527e-16	0.269073	0.149	0.009	1.38025e-11	3.8613e-12	0.269607	0.116	0.014	6.98935e-08	3.8613e-12	1.52505e-15
Lcp1	8.47059e-07	-0.301726	0.875	0.949	0.0153326	1.08652e-15	-0.597513	0.831	0.962	1.9667e-11	8.47059e-07	2.17303e-15
Impa2	1.11896e-15	-0.547683	0.095	0.439	2.02543e-11	1.09111e-11	-0.415436	0.157	0.462	1.97501e-07	1.09111e-11	2.23792e-15
Hif1a	1.40073e-15	-0.681624	0.452	0.81	2.53545e-11	4.88957e-08	-0.592757	0.61	0.836	0.000885061	4.88957e-08	2.80145e-15
Lat2	2.47319e-08	-0.331189	0.149	0.401	0.000447671	1.59038e-15	-0.578294	0.116	0.459	2.87874e-11	2.47319e-08	3.18075e-15
Dtx1	2.27027e-12	0.406681	0.119	0.009	4.10942e-08	1.74393e-15	0.388998	0.151	0.019	3.15668e-11	2.27027e-12	3.48786e-15
Rasgrp2	2.11945e-13	0.599996	0.363	0.129	3.83642e-09	1.97882e-15	0.81765	0.395	0.161	3.58186e-11	2.11945e-13	3.95764e-15
Reep5	5.76082e-14	-0.543863	0.595	0.873	1.04277e-09	2.17537e-15	-0.568372	0.564	0.85	3.93763e-11	5.76082e-14	4.35074e-15
Nr4a2	2.49722e-15	-0.980647	0.167	0.521	4.52022e-11	3.92713e-08	-0.557097	0.151	0.374	0.000710849	3.92713e-08	4.99444e-15
Rps14	8.1824e-11	0.278054	1	0.991	1.4811e-06	2.54823e-15	0.367686	1	0.986	4.61255e-11	8.1824e-11	5.09646e-15
Twsg1	1.84133e-10	-0.515609	0.065	0.317	3.333e-06	3.38544e-15	-0.581052	0.058	0.382	6.12798e-11	1.84133e-10	6.77087e-15
Ccr5	3.75501e-15	-0.751363	0.119	0.47	6.79695e-11	3.38653e-15	-0.891446	0.203	0.55	6.12995e-11	3.75501e-15	6.77306e-15
Klhl6	4.25247e-10	0.811248	0.53	0.352	7.69739e-06	3.68233e-15	0.847862	0.541	0.323	6.66538e-11	4.25247e-10	7.36466e-15
Ifitm1	4.46493e-15	-2.72439	0.071	0.382	8.08198e-11	4.72666e-13	-3.09608	0.163	0.427	8.55572e-09	4.72666e-13	8.92987e-15
Foxp1	6.85361e-10	0.672779	0.673	0.526	1.24057e-05	4.80344e-15	0.795421	0.669	0.482	8.69471e-11	6.85361e-10	9.60689e-15
Rpl5	5.54946e-15	0.427991	1	0.974	1.00451e-10	0.000103039	0.262746	0.994	0.956	1	0.000103039	1.10989e-14
D16Ertd472e	5.07205e-11	-0.52128	0.476	0.747	9.18092e-07	5.63132e-15	-0.681525	0.436	0.775	1.01932e-10	5.07205e-11	1.12626e-14
Rps28	5.65072e-15	0.403802	1	0.986	1.02284e-10	9.27544e-15	0.442151	0.983	0.958	1.67895e-10	9.27544e-15	1.13014e-14
Crlf2	6.03466e-15	-0.744042	0.387	0.707	1.09233e-10	3.36069e-13	-0.51995	0.25	0.594	6.08319e-09	3.36069e-13	1.20693e-14
Zap70	2.25636e-07	-0.44771	0.619	0.807	0.00408423	6.5656e-15	-0.699684	0.564	0.829	1.18844e-10	2.25636e-07	1.31312e-14
Trgc4	4.94338e-14	0.522725	0.19	0.028	8.94801e-10	6.6635e-15	0.716566	0.227	0.051	1.20616e-10	4.94338e-14	1.3327e-14
Nucb1	5.52834e-13	-0.518699	0.417	0.753	1.00069e-08	1.18917e-14	-0.633563	0.512	0.827	2.15251e-10	5.52834e-13	2.37834e-14
Sh3bgrl3	1.23803e-14	-0.540916	0.929	0.972	2.24096e-10	2.83835e-09	-0.373656	0.948	0.964	5.13769e-05	2.83835e-09	2.47606e-14
Bzw2	6.10187e-07	0.632731	0.399	0.249	0.011045	1.43796e-14	0.707933	0.459	0.227	2.60284e-10	6.10187e-07	2.87591e-14
Rpl21	1.61212e-14	0.376382	1	0.984	2.9181e-10	8.22103e-09	0.328845	0.983	0.968	0.000148809	8.22103e-09	3.22424e-14
Dkkl1	9.10807e-07	-0.251269	0.036	0.195	0.0164865	1.73946e-14	-0.465095	0.035	0.331	3.1486e-10	9.10807e-07	3.47893e-14
Bcl2a1d	1.87928e-14	-0.64455	0.125	0.467	3.40169e-10	7.99405e-14	-0.506478	0.157	0.517	1.447e-09	7.99405e-14	3.75856e-14
Rps27a	1.9152e-14	0.361495	1	0.99	3.4667e-10	1.69069e-08	0.29944	1	0.981	0.000306032	1.69069e-08	3.83039e-14
Ech1	3.33657e-14	-0.507723	0.363	0.702	6.03952e-10	5.81066e-12	-0.486245	0.36	0.696	1.05179e-07	5.81066e-12	6.67313e-14
Scml4	3.32854e-08	0.413888	0.25	0.094	0.000602499	3.46126e-14	0.485773	0.285	0.089	6.26523e-10	3.32854e-08	6.92252e-14
Elk3	1.71273e-10	-0.507973	0.28	0.592	3.10021e-06	3.49898e-14	-0.590475	0.233	0.591	6.3335e-10	1.71273e-10	6.99796e-14
Cox7c	4.41949e-14	-0.454136	0.905	0.943	7.99972e-10	1.96211e-13	-0.376699	0.936	0.946	3.55161e-09	1.96211e-13	8.83899e-14
Ikzf4	5.03212e-14	-0.70984	0.036	0.334	9.10864e-10	8.48902e-13	-0.595202	0.047	0.321	1.5366e-08	8.48902e-13	1.00642e-13
Ldha	6.47951e-06	-0.524568	0.839	0.901	0.117286	5.25578e-14	-0.576659	0.86	0.939	9.51349e-10	6.47951e-06	1.05116e-13
Crlf3	1.07693e-05	0.555256	0.685	0.671	0.194936	5.72486e-14	0.911265	0.756	0.65	1.03626e-09	1.07693e-05	1.14497e-13
Ptpn6	5.26336e-11	-0.704247	0.435	0.69	9.52721e-07	6.07718e-14	-0.761956	0.349	0.663	1.10003e-09	5.26336e-11	1.21544e-13
Sdcbp2	6.88676e-14	-0.641144	0.077	0.409	1.24657e-09	2.94745e-12	-0.602124	0.145	0.456	5.33517e-08	2.94745e-12	1.37735e-13
Rpl19	6.97693e-11	0.251595	1	0.986	1.26289e-06	9.23564e-14	0.326313	0.994	0.981	1.67174e-09	6.97693e-11	1.84713e-13
Lgals3	1.60923e-09	-0.671306	0.339	0.615	2.91287e-05	1.26786e-13	-0.753339	0.267	0.614	2.29496e-09	1.60923e-09	2.53573e-13
Sla	1.32015e-13	-0.765116	0.435	0.742	2.38961e-09	6.41676e-08	-0.479018	0.558	0.806	0.0011615	6.41676e-08	2.6403e-13
Rps4x	1.36375e-13	0.40802	1	0.981	2.46853e-09	3.71021e-10	0.333026	0.988	0.962	6.71585e-06	3.71021e-10	2.72751e-13
Sdf4	1.8587e-13	-1.25671	0.732	0.915	3.36443e-09	1.38137e-13	-1.14427	0.82	0.933	2.50042e-09	1.8587e-13	2.76274e-13
Ifi27l2a	1.52941e-13	-1.11157	0.679	0.873	2.76839e-09	0.000720375	-0.531025	0.901	0.922	1	0.000720375	3.05882e-13
Adam19	2.0752e-12	-0.552547	0.274	0.655	3.75631e-08	1.65225e-13	-0.624758	0.244	0.591	2.99074e-09	2.0752e-12	3.3045e-13
Rps20	1.85177e-13	0.447793	0.988	0.993	3.35188e-09	3.83653e-07	0.325001	1	0.975	0.00694451	3.83653e-07	3.70353e-13
Lamc1	1.94318e-13	-0.632948	0.03	0.315	3.51734e-09	6.74574e-11	-0.53681	0.058	0.31	1.22105e-06	6.74574e-11	3.88635e-13
Thy1	2.26814e-11	-0.616456	0.679	0.852	4.10555e-07	1.99227e-13	-0.643309	0.651	0.874	3.60621e-09	2.26814e-11	3.98454e-13
Ccnd2	2.02841e-13	0.687194	0.863	0.714	3.67163e-09	1.78775e-05	0.510125	0.82	0.799	0.3236	1.78775e-05	4.05683e-13
Bach2	2.37523e-13	0.45716	0.268	0.071	4.2994e-09	0.000237921	0.381134	0.151	0.072	1	0.000237921	4.75046e-13
Fam241a	2.4313e-13	0.571954	0.292	0.084	4.4009e-09	0.000476485	0.273746	0.209	0.12	1	0.000476485	4.8626e-13
Arl6ip1	2.50301e-13	-0.658477	0.768	0.913	4.53071e-09	3.3462e-06	-0.46941	0.785	0.927	0.0605695	3.3462e-06	5.00603e-13
Gstp3	2.67109e-13	-0.545509	0.226	0.568	4.83495e-09	4.63092e-09	-0.407456	0.279	0.56	8.38243e-05	4.63092e-09	5.34219e-13
Atp1b3	7.15671e-08	0.578226	0.762	0.732	0.00129544	2.71072e-13	0.820302	0.82	0.738	4.90668e-09	7.15671e-08	5.42145e-13
Ifit1	1.28097e-05	0.635146	0.304	0.162	0.231869	2.84442e-13	1.0721	0.39	0.165	5.14869e-09	1.28097e-05	5.68885e-13
Pgam1	2.07434e-07	-0.458263	0.482	0.702	0.00375476	3.40091e-13	-0.729309	0.459	0.733	6.15598e-09	2.07434e-07	6.80181e-13
Serpinb6a	1.98517e-11	-0.503503	0.143	0.43	3.59335e-07	3.5479e-13	-0.594261	0.174	0.483	6.42205e-09	1.98517e-11	7.0958e-13
Tmsb10	3.56009e-13	0.447837	1	0.979	6.44412e-09	2.74004e-06	0.323746	1	0.964	0.0495974	2.74004e-06	7.12018e-13
Snx9	1.84559e-11	-0.606508	0.071	0.341	3.34071e-07	3.7808e-13	-0.594917	0.076	0.367	6.84363e-09	1.84559e-11	7.5616e-13
Nfat5	3.80422e-13	-0.770915	0.369	0.695	6.88601e-09	6.97076e-11	-0.608674	0.32	0.641	1.26178e-06	6.97076e-11	7.60843e-13
Prkch	1.09482e-11	-0.660763	0.56	0.826	1.98174e-07	3.91981e-13	-0.607426	0.471	0.794	7.09525e-09	1.09482e-11	7.83963e-13
H2-K1	4.42662e-13	-0.498994	0.994	1	8.01263e-09	3.5449e-08	-0.401107	1	1	0.000641663	3.5449e-08	8.85325e-13
Plaat3	5.53153e-13	-0.566722	0.554	0.829	1.00126e-08	0.000282642	-0.251024	0.64	0.828	1	0.000282642	1.10631e-12
Ccr7	2.62262e-10	0.535304	0.262	0.082	4.7472e-06	5.71543e-13	0.546722	0.238	0.065	1.03455e-08	2.62262e-10	1.14309e-12
Pik3ip1	2.2411e-11	0.57502	0.31	0.108	4.05662e-07	8.07382e-13	0.59249	0.302	0.11	1.46144e-08	2.2411e-11	1.61476e-12
Socs3	8.78045e-13	0.890977	0.423	0.186	1.58935e-08	1.66256e-11	0.689473	0.436	0.228	3.0094e-07	1.66256e-11	1.75609e-12
Raph1	1.06112e-10	-0.508921	0.155	0.446	1.92073e-06	8.80918e-13	-0.619776	0.145	0.462	1.59455e-08	1.06112e-10	1.76184e-12
Pkp3	1.02441e-12	-0.73816	0.31	0.629	1.85428e-08	1.22104e-10	-0.590283	0.43	0.706	2.21021e-06	1.22104e-10	2.04881e-12
Nrip1	1.2049e-12	-1.09598	0.387	0.695	2.18098e-08	1.80524e-09	-0.58493	0.378	0.706	3.26767e-05	1.80524e-09	2.40979e-12
Ifng	1.21841e-11	-1.35965	0.143	0.436	2.20545e-07	1.47251e-12	-1.1747	0.198	0.501	2.66538e-08	1.21841e-11	2.94501e-12
Rilpl2	3.80597e-12	-0.702376	0.321	0.641	6.88919e-08	1.52955e-12	-0.609797	0.314	0.646	2.76863e-08	3.80597e-12	3.05909e-12
Clic1	1.54007e-12	-0.460995	0.899	0.963	2.78768e-08	4.60589e-10	-0.393847	0.913	0.95	8.33712e-06	4.60589e-10	3.08014e-12
Icos	1.623e-12	-1.1221	0.393	0.725	2.93779e-08	1.17748e-10	-1.04186	0.547	0.795	2.13135e-06	1.17748e-10	3.24599e-12
Plscr1	1.78744e-12	-0.555987	0.179	0.495	3.23544e-08	5.53329e-12	-0.412729	0.14	0.446	1.00158e-07	5.53329e-12	3.57488e-12
Cdc14a	7.22613e-11	-0.469956	0.119	0.399	1.308e-06	1.85163e-12	-0.453543	0.128	0.441	3.35163e-08	7.22613e-11	3.70326e-12
Trim12a	7.99796e-08	0.488158	0.679	0.54	0.00144771	1.85935e-12	0.737886	0.721	0.545	3.36561e-08	7.99796e-08	3.7187e-12
Ubl5	1.89415e-12	-0.520355	0.768	0.911	3.42861e-08	1.82885e-10	-0.402992	0.878	0.907	3.3104e-06	1.82885e-10	3.78831e-12
Sec61g	1.90145e-12	-0.519378	0.72	0.89	3.44181e-08	8.33525e-11	-0.406107	0.797	0.895	1.50876e-06	8.33525e-11	3.8029e-12
Dusp4	1.31926e-10	-0.503742	0.089	0.364	2.38799e-06	2.23197e-12	-0.525151	0.041	0.306	4.04008e-08	1.31926e-10	4.46394e-12
Ndufa13	2.99013e-09	-0.413438	0.786	0.925	5.41244e-05	2.2561e-12	-0.438186	0.831	0.91	4.08378e-08	2.99013e-09	4.51221e-12
Ms4a6b	6.74454e-05	0.41706	0.893	0.875	1	2.5098e-12	0.614274	0.936	0.902	4.54299e-08	6.74454e-05	5.0196e-12
Inpp4b	2.60977e-12	-0.52665	0.506	0.836	4.72394e-08	5.10294e-05	-0.258869	0.605	0.817	0.923682	5.10294e-05	5.21953e-12
Hilpda	2.79838e-12	-0.774982	0.149	0.453	5.06535e-08	1.41254e-07	-0.409918	0.174	0.403	0.00255685	1.41254e-07	5.59676e-12
Cox17	2.98282e-12	-0.574644	0.577	0.812	5.3992e-08	3.06534e-08	-0.420325	0.634	0.803	0.000554857	3.06534e-08	5.96564e-12
Atp2b4	3.71999e-06	-0.352154	0.387	0.643	0.0673355	3.03161e-12	-0.60452	0.302	0.628	5.48752e-08	3.71999e-06	6.06322e-12
Cox6c	2.3745e-11	-0.427619	0.899	0.929	4.29809e-07	3.65389e-12	-0.418221	0.895	0.921	6.6139e-08	2.3745e-11	7.30778e-12
Adap1	8.65843e-10	-0.35736	0.048	0.277	1.56726e-05	3.81013e-12	-0.348517	0.035	0.292	6.89672e-08	8.65843e-10	7.62026e-12
Ifit3	9.13767e-06	0.721253	0.28	0.146	0.165401	4.51078e-12	1.107	0.349	0.148	8.16497e-08	9.13767e-06	9.02157e-12
Rps3a1	6.33641e-12	0.366631	1	0.993	1.14695e-07	4.39849e-10	0.370702	1	0.982	7.96171e-06	4.39849e-10	1.26728e-11
Btg2	1.02904e-07	0.809446	0.833	0.791	0.00186266	7.12202e-12	0.650829	0.913	0.793	1.28916e-07	1.02904e-07	1.4244e-11
Rps15	4.69714e-09	0.315572	1	0.983	8.50229e-05	7.26478e-12	0.344817	1	0.977	1.315e-07	4.69714e-09	1.45296e-11
Matk	6.58856e-11	-0.397777	0.077	0.357	1.19259e-06	7.40499e-12	-0.443525	0.099	0.392	1.34038e-07	6.58856e-11	1.481e-11
Ptpn7	4.45278e-06	-0.332178	0.381	0.627	0.0805997	8.06017e-12	-0.569324	0.366	0.688	1.45897e-07	4.45278e-06	1.61203e-11
Ehd3	5.377e-05	0.386266	0.262	0.146	0.973291	8.21275e-12	0.647711	0.331	0.139	1.48659e-07	5.377e-05	1.64255e-11
Rps3	3.64141e-09	0.264234	1	0.986	6.59131e-05	9.59011e-12	0.321439	1	0.975	1.73591e-07	3.64141e-09	1.91802e-11
Rasa3	1.37034e-09	0.514823	0.327	0.139	2.48045e-05	9.9184e-12	0.495059	0.378	0.172	1.79533e-07	1.37034e-09	1.98368e-11
Prelid1	1.02585e-11	-0.522141	0.601	0.81	1.8569e-07	7.82891e-09	-0.430429	0.657	0.836	0.000141711	7.82891e-09	2.05171e-11
Rac2	1.05479e-11	-0.407219	0.97	0.958	1.90928e-07	8.46372e-09	-0.292674	0.971	0.974	0.000153202	8.46372e-09	2.10958e-11
Gpi1	3.48955e-11	-0.450754	0.792	0.895	6.31643e-07	1.10974e-11	-0.511013	0.797	0.903	2.00874e-07	3.48955e-11	2.21948e-11
Dut	6.47542e-09	-0.547731	0.321	0.591	0.000117212	1.15355e-11	-0.702982	0.279	0.584	2.08805e-07	6.47542e-09	2.30711e-11
Rplp2	1.31749e-11	0.316283	1	0.983	2.38478e-07	4.38411e-11	0.380247	0.994	0.986	7.93567e-07	4.38411e-11	2.63497e-11
Cd9	1.42326e-11	0.546108	0.339	0.131	2.57624e-07	2.22472e-05	0.452474	0.395	0.264	0.402697	2.22472e-05	2.84651e-11
Vmp1	1.52265e-11	-0.642396	0.44	0.747	2.75614e-07	2.52983e-10	-0.578629	0.419	0.742	4.57925e-06	2.52983e-10	3.04529e-11
Fkbp1a	1.55332e-11	-0.54707	0.631	0.852	2.81166e-07	3.58494e-07	-0.428716	0.663	0.828	0.0064891	3.58494e-07	3.10663e-11
Srgn	1.57818e-11	-0.652812	0.982	0.983	2.85666e-07	4.96893e-09	-0.490314	0.971	0.986	8.99427e-05	4.96893e-09	3.15635e-11
Ier2	1.58031e-08	0.665352	0.774	0.679	0.000286052	1.81063e-11	0.684663	0.808	0.708	3.27742e-07	1.58031e-08	3.62126e-11
Isg20	1.90276e-11	-0.615465	0.286	0.62	3.44419e-07	1.09393e-10	-0.546052	0.32	0.652	1.98012e-06	1.09393e-10	3.80553e-11
Fam110a	2.06965e-11	-0.444529	0.048	0.312	3.74628e-07	1.61902e-08	-0.363281	0.076	0.289	0.000293059	1.61902e-08	4.1393e-11
Rabgap1l	1.54627e-08	-0.498559	0.393	0.693	0.00027989	2.08061e-11	-0.659013	0.483	0.791	3.76612e-07	1.54627e-08	4.16123e-11
Arsb	2.08258e-11	-0.363469	0.125	0.425	3.76968e-07	3.56899e-09	-0.386559	0.163	0.423	6.46023e-05	3.56899e-09	4.16516e-11
Bsg	1.13497e-10	-0.531001	0.458	0.723	2.0544e-06	2.09715e-11	-0.480199	0.576	0.786	3.79605e-07	1.13497e-10	4.1943e-11
Slc16a3	6.82464e-06	-0.336308	0.036	0.174	0.123533	2.39968e-11	-0.488296	0.041	0.288	4.34366e-07	6.82464e-06	4.79936e-11
Sema4d	1.07011e-07	-0.41159	0.482	0.753	0.00193701	2.46935e-11	-0.537743	0.424	0.732	4.46977e-07	1.07011e-07	4.9387e-11
Asap1	1.06422e-07	0.443092	0.315	0.15	0.00192635	2.51349e-11	0.652192	0.378	0.179	4.54967e-07	1.06422e-07	5.02698e-11
Gimap7	2.51894e-11	-0.595724	0.518	0.824	4.55954e-07	8.69252e-05	-0.356523	0.57	0.769	1	8.69252e-05	5.03788e-11
Clta	2.9369e-11	-0.428177	0.833	0.925	5.31609e-07	6.29858e-08	-0.346745	0.651	0.839	0.00114011	6.29858e-08	5.87381e-11
2900026A02Rik	1.938e-07	-0.361382	0.083	0.277	0.00350798	3.16213e-11	-0.414565	0.017	0.243	5.72377e-07	1.938e-07	6.32426e-11
Irf7	0.0623594	0.276168	0.44	0.408	1	3.47213e-11	0.671798	0.634	0.467	6.2849e-07	0.0623594	6.94426e-11
Gm45716	1.91582e-08	-0.391148	0.101	0.333	0.000346783	4.22552e-11	-0.434262	0.081	0.341	7.64861e-07	1.91582e-08	8.45103e-11
Rpl14	4.22816e-11	0.373508	1	0.977	7.65339e-07	1.60927e-07	0.318487	0.988	0.963	0.00291295	1.60927e-07	8.45632e-11
Tmem256	1.24983e-06	-0.306651	0.357	0.622	0.0226232	4.39634e-11	-0.462532	0.314	0.621	7.95781e-07	1.24983e-06	8.79267e-11
Ccl3	5.66875e-09	-1.44183	0.149	0.387	0.00010261	5.07734e-11	-1.83268	0.11	0.366	9.19049e-07	5.66875e-09	1.01547e-10
Eea1	5.11577e-11	-0.680042	0.226	0.531	9.26005e-07	1.34607e-09	-0.870988	0.256	0.531	2.43652e-05	1.34607e-09	1.02315e-10
Il17ra	5.27356e-11	0.656272	0.518	0.314	9.54567e-07	8.82283e-08	0.575777	0.448	0.305	0.00159702	8.82283e-08	1.05471e-10
Pcyt1a	5.43399e-11	-0.747902	0.048	0.289	9.83606e-07	0.00360916	-0.262027	0.081	0.17	1	0.00360916	1.0868e-10
Ddit4	0.00668942	-0.307804	0.321	0.46	1	6.98392e-11	-0.702917	0.174	0.444	1.26416e-06	0.00668942	1.39678e-10
Arhgap15	2.1222e-06	0.418634	0.774	0.716	0.0384139	7.2257e-11	0.57059	0.779	0.691	1.30792e-06	2.1222e-06	1.44514e-10
Phlda1	3.7844e-06	-0.511373	0.113	0.298	0.0685015	7.93346e-11	-0.62354	0.116	0.394	1.43604e-06	3.7844e-06	1.58669e-10
Cyfip1	8.44608e-11	-0.429915	0.054	0.307	1.52882e-06	5.83956e-07	-0.362824	0.134	0.337	0.0105702	5.83956e-07	1.68922e-10
Rap1a	8.65804e-11	-0.499812	0.696	0.864	1.56719e-06	3.00113e-09	-0.416938	0.674	0.849	5.43235e-05	3.00113e-09	1.73161e-10
Itgb1	5.45667e-05	0.805901	0.643	0.563	0.987711	8.82319e-11	1.02075	0.733	0.642	1.59709e-06	5.45667e-05	1.76464e-10
Rps25	9.70037e-11	0.360621	0.982	0.962	1.75586e-06	3.71364e-09	0.326878	0.988	0.95	6.72206e-05	3.71364e-09	1.94007e-10
Bspry	1.35842e-09	-0.34807	0.095	0.34	2.45887e-05	9.87944e-11	-0.331453	0.064	0.312	1.78828e-06	1.35842e-09	1.97589e-10
Fam162a	8.98021e-06	-0.280852	0.256	0.462	0.162551	1.01793e-10	-0.537138	0.25	0.55	1.84256e-06	8.98021e-06	2.03587e-10
Serinc3	1.05234e-10	-0.64292	0.81	0.96	1.90484e-06	2.23143e-10	-0.532709	0.75	0.938	4.03912e-06	2.23143e-10	2.10467e-10
Ywhah	1.05639e-10	-0.499852	0.482	0.794	1.91217e-06	1.05916e-07	-0.406859	0.5	0.756	0.00191719	1.05916e-07	2.11278e-10
Myl12a	1.05709e-10	-0.489221	0.81	0.895	1.91344e-06	6.07391e-06	-0.260844	0.849	0.906	0.109944	6.07391e-06	2.11418e-10
Nap1l1	1.29724e-10	-0.594497	0.554	0.787	2.34814e-06	2.99874e-05	-0.376553	0.64	0.77	0.542803	2.99874e-05	2.59449e-10
Plec	2.79925e-06	-0.446816	0.369	0.62	0.0506692	1.45645e-10	-0.544944	0.279	0.608	2.63633e-06	2.79925e-06	2.91291e-10
F2r	2.27169e-08	-0.303199	0.155	0.415	0.000411199	1.49937e-10	-0.475466	0.192	0.476	2.714e-06	2.27169e-08	2.99873e-10
Elf1	0.116172	0.250419	0.732	0.812	1	1.71255e-10	0.481132	0.843	0.809	3.09988e-06	0.116172	3.4251e-10
Satb1	1.92935e-10	1.01898	0.577	0.418	3.49232e-06	2.81971e-05	0.656709	0.558	0.501	0.510395	2.81971e-05	3.85871e-10
Srgap3	1.94555e-10	-0.385399	0.048	0.287	3.52164e-06	2.01019e-10	-0.433633	0.047	0.274	3.63865e-06	2.01019e-10	3.8911e-10
Malt1	2.1688e-10	-0.777096	0.637	0.864	3.92574e-06	0.000104271	-0.474662	0.727	0.878	1	0.000104271	4.3376e-10
Rapsn	2.17729e-08	-0.594769	0.018	0.195	0.000394112	2.77015e-10	-0.517246	0.012	0.217	5.01425e-06	2.17729e-08	5.54031e-10
Unc119	1.4993e-07	-0.369715	0.304	0.554	0.00271389	2.86314e-10	-0.373547	0.279	0.591	5.18256e-06	1.4993e-07	5.72627e-10
Atp11b	2.90615e-10	0.616042	0.78	0.671	5.26042e-06	4.40793e-05	0.396004	0.645	0.577	0.797879	4.40793e-05	5.81229e-10
Chchd10	2.58426e-06	-0.455061	0.185	0.387	0.0467777	3.1965e-10	-0.566332	0.145	0.408	5.78599e-06	2.58426e-06	6.39301e-10
Eid1	7.5696e-07	-0.315171	0.244	0.477	0.0137017	3.20267e-10	-0.415797	0.267	0.574	5.79716e-06	7.5696e-07	6.40534e-10
Vamp8	1.85854e-09	-0.461481	0.56	0.798	3.36415e-05	3.20573e-10	-0.509487	0.605	0.818	5.80269e-06	1.85854e-09	6.41146e-10
Erp29	2.40064e-07	-0.361279	0.452	0.704	0.00434541	3.25923e-10	-0.497699	0.471	0.75	5.89954e-06	2.40064e-07	6.51847e-10
Ppib	6.19321e-08	-0.342329	0.875	0.927	0.00112103	3.2614e-10	-0.387225	0.808	0.916	5.90347e-06	6.19321e-08	6.52281e-10
mt-Nd4	3.51453e-06	0.280559	1	0.995	0.0636164	3.42316e-10	0.347628	0.994	0.995	6.19627e-06	3.51453e-06	6.84633e-10
Elob	3.7377e-10	-0.41398	0.845	0.929	6.76561e-06	2.13752e-08	-0.332115	0.884	0.908	0.000386913	2.13752e-08	7.4754e-10
Mrpl54	6.95529e-08	-0.383603	0.315	0.587	0.00125898	3.8403e-10	-0.432326	0.349	0.642	6.95133e-06	6.95529e-08	7.6806e-10
Anxa11	3.35567e-06	-0.293015	0.298	0.547	0.0607409	3.85961e-10	-0.415583	0.302	0.61	6.98628e-06	3.35567e-06	7.71922e-10
Frmd4a	3.99461e-10	-0.358796	0.042	0.267	7.23065e-06	1.50439e-07	-0.274212	0.041	0.214	0.0027231	1.50439e-07	7.98923e-10
1110008P14Rik	4.10957e-10	-0.381435	0.208	0.498	7.43874e-06	1.53726e-07	-0.347971	0.291	0.549	0.00278259	1.53726e-07	8.21915e-10
Ostc	4.25179e-10	-0.440319	0.381	0.662	7.69617e-06	0.000226132	-0.252594	0.494	0.685	1	0.000226132	8.50359e-10
Pld3	6.93027e-09	-0.433831	0.452	0.737	0.000125445	4.3079e-10	-0.486893	0.459	0.75	7.79773e-06	6.93027e-09	8.6158e-10
Rpl35a	2.1698e-08	0.281376	1	0.995	0.000392756	4.41347e-10	0.340927	0.994	0.97	7.98883e-06	2.1698e-08	8.82695e-10
Ncf4	6.34842e-07	-0.390394	0.387	0.629	0.0114913	4.46335e-10	-0.474702	0.453	0.744	8.07911e-06	6.34842e-07	8.92669e-10
Ar	0.0197181	0.300649	0.238	0.172	1	4.50589e-10	0.557176	0.25	0.092	8.15611e-06	0.0197181	9.01178e-10
Cox5a	4.60788e-10	-0.470995	0.696	0.88	8.34072e-06	4.11955e-09	-0.426441	0.773	0.871	7.45679e-05	4.11955e-09	9.21576e-10
Cox8a	4.02112e-09	-0.36387	0.917	0.958	7.27862e-05	4.88538e-10	-0.347018	0.919	0.95	8.84303e-06	4.02112e-09	9.77076e-10
Fabp5	0.000159357	-0.308488	0.119	0.265	1	5.31523e-10	-0.551386	0.145	0.397	9.62109e-06	0.000159357	1.06305e-09
mt-Nd2	3.03116e-06	0.303942	0.988	0.986	0.0548671	5.38686e-10	0.38095	0.988	0.994	9.75075e-06	3.03116e-06	1.07737e-09
Evl	8.39102e-06	0.473441	0.56	0.453	0.151886	5.79514e-10	0.64152	0.593	0.447	1.04898e-05	8.39102e-06	1.15903e-09
Ier5l	5.85046e-10	-0.741491	0.101	0.348	1.05899e-05	3.29094e-05	-0.288281	0.058	0.189	0.595693	3.29094e-05	1.17009e-09
Prdm1	5.89005e-10	-0.481551	0.065	0.305	1.06616e-05	6.50499e-10	-0.552997	0.116	0.376	1.17747e-05	6.50499e-10	1.17801e-09
Arhgap5	5.15242e-07	0.383351	0.22	0.085	0.00932639	5.91203e-10	0.520548	0.256	0.093	1.07014e-05	5.15242e-07	1.18241e-09
Saraf	5.34028e-05	0.478167	0.804	0.817	0.966645	6.50771e-10	0.525537	0.826	0.778	1.17796e-05	5.34028e-05	1.30154e-09
Socs2	3.54097e-08	-0.487817	0.107	0.333	0.000640951	6.53958e-10	-0.540101	0.134	0.402	1.18373e-05	3.54097e-08	1.30792e-09
Lamtor4	1.31194e-05	-0.332971	0.47	0.678	0.237475	7.23278e-10	-0.444209	0.448	0.743	1.30921e-05	1.31194e-05	1.44656e-09
Rnh1	5.76891e-09	-0.42673	0.381	0.667	0.000104423	7.89075e-10	-0.441028	0.401	0.711	1.4283e-05	5.76891e-09	1.57815e-09
Itga1	8.61869e-10	-0.460979	0.137	0.409	1.56007e-05	1.38451e-07	-0.465348	0.169	0.388	0.0025061	1.38451e-07	1.72374e-09
Stk4	1.52682e-05	0.371623	0.72	0.65	0.276369	8.82252e-10	0.5615	0.738	0.685	1.59696e-05	1.52682e-05	1.7645e-09
Cenpa	9.05308e-10	-0.680687	0.22	0.502	1.6387e-05	0.00421823	-0.306168	0.308	0.451	1	0.00421823	1.81062e-09
Dgka	1.01478e-05	0.36593	0.5	0.368	0.183685	9.37579e-10	0.779558	0.547	0.398	1.69711e-05	1.01478e-05	1.87516e-09
Gramd4	1.00104e-09	0.467237	0.339	0.145	1.81198e-05	3.46239e-05	0.294499	0.209	0.104	0.626727	3.46239e-05	2.00207e-09
Etfb	9.05956e-08	-0.342094	0.298	0.544	0.00163987	1.04319e-09	-0.403533	0.285	0.574	1.88827e-05	9.05956e-08	2.08637e-09
Wls	0.00238601	-0.292093	0.202	0.328	1	1.05026e-09	-0.55719	0.57	0.852	1.90107e-05	0.00238601	2.10052e-09
AB124611	0.000490488	0.385875	0.363	0.272	1	1.11804e-09	0.515401	0.401	0.227	2.02377e-05	0.000490488	2.23609e-09
Septin7	1.31473e-09	-0.456001	0.661	0.88	2.37979e-05	1.31753e-09	-0.407895	0.692	0.872	2.38486e-05	1.31753e-09	2.62945e-09
Rpl13	1.32424e-09	0.306836	1	0.997	2.397e-05	0.000109161	0.25477	1	0.989	1	0.000109161	2.64847e-09
Prkcq	0.00733957	0.368846	0.56	0.559	1	1.51917e-09	0.549805	0.68	0.573	2.74985e-05	0.00733957	3.03835e-09
Septin11	1.52514e-09	-0.443039	0.375	0.685	2.76066e-05	1.57121e-05	-0.317595	0.372	0.586	0.284405	1.57121e-05	3.05028e-09
Stk38	3.633e-09	0.589203	0.613	0.453	6.57609e-05	2.00864e-09	0.702829	0.593	0.481	3.63584e-05	3.633e-09	4.01728e-09
Ybx3	2.183e-09	-0.608952	0.435	0.643	3.95144e-05	9.07968e-05	-0.265964	0.459	0.632	1	9.07968e-05	4.36599e-09
Csnk2b	2.18818e-09	-0.428738	0.548	0.775	3.96083e-05	2.2601e-08	-0.374678	0.535	0.775	0.0004091	2.2601e-08	4.37636e-09
Arl14ep	2.22839e-09	-0.365186	0.113	0.368	4.03361e-05	1.35983e-06	-0.326832	0.14	0.331	0.0246144	1.35983e-06	4.45678e-09
Ntan1	1.64789e-07	-0.358196	0.256	0.5	0.00298284	2.37458e-09	-0.390347	0.297	0.597	4.29822e-05	1.64789e-07	4.74915e-09
Irf4	2.79757e-09	-0.427176	0.018	0.218	5.06387e-05	1.19307e-07	-0.32207	0.076	0.274	0.00215958	1.19307e-07	5.59513e-09
Fyb	0.00498551	0.314232	0.881	0.89	1	2.94998e-09	0.576068	0.907	0.927	5.33976e-05	0.00498551	5.89996e-09
Junb	0.0336555	0.316303	0.905	0.936	1	2.98375e-09	0.656766	0.948	0.926	5.40089e-05	0.0336555	5.9675e-09
Mylip	3.01707e-09	0.47014	0.315	0.129	5.4612e-05	2.57723e-08	0.33463	0.25	0.102	0.000466505	2.57723e-08	6.03414e-09
Ptprcap	2.12575e-08	-0.415087	0.815	0.944	0.000384783	3.0508e-09	-0.41077	0.843	0.941	5.52225e-05	2.12575e-08	6.10159e-09
St8sia4	0.0711002	0.2544	0.423	0.392	1	3.17708e-09	0.526391	0.547	0.372	5.75083e-05	0.0711002	6.35416e-09
N4bp1	3.3658e-09	-0.687317	0.298	0.552	6.09243e-05	4.91729e-08	-0.516663	0.25	0.513	0.000890078	4.91729e-08	6.73159e-09
Slfn2	1.9191e-06	0.405628	0.869	0.833	0.0347376	4.07308e-09	0.525651	0.878	0.818	7.37268e-05	1.9191e-06	8.14616e-09
Zbtb38	2.21363e-08	-0.513106	0.22	0.477	0.000400689	4.23795e-09	-0.476126	0.244	0.533	7.67111e-05	2.21363e-08	8.47589e-09
Fam92a	2.64638e-06	-0.265932	0.155	0.341	0.0479021	4.33383e-09	-0.314951	0.122	0.368	7.84467e-05	2.64638e-06	8.66767e-09
Hnrnpa1	7.24441e-06	-0.341369	0.78	0.838	0.131131	4.33798e-09	-0.433402	0.733	0.855	7.85218e-05	7.24441e-06	8.67596e-09
Igfbp7	4.82194e-09	-0.477637	0.006	0.188	8.72819e-05	2.14236e-07	-0.645982	0.023	0.179	0.00387788	2.14236e-07	9.64387e-09
Atp5d	5.11988e-09	-0.348281	0.845	0.901	9.2675e-05	1.9514e-08	-0.340883	0.826	0.907	0.000353223	1.9514e-08	1.02398e-08
Eif4a2	6.47315e-05	0.310433	0.768	0.749	1	5.54803e-09	0.428448	0.826	0.74	0.000100425	6.47315e-05	1.10961e-08
Ppp1r12a	0.00147409	0.284873	0.798	0.767	1	5.93744e-09	0.424474	0.808	0.781	0.000107474	0.00147409	1.18749e-08
Dnajc1	6.5818e-09	-0.53245	0.387	0.657	0.000119137	9.97185e-09	-0.479192	0.43	0.702	0.0001805	9.97185e-09	1.31636e-08
Gldc	6.74659e-09	-0.319761	0.012	0.2	0.00012212	5.82862e-08	-0.261763	0	0.151	0.00105504	5.82862e-08	1.34932e-08
Apbb1ip	8.44764e-05	0.379322	0.702	0.702	1	6.93061e-09	0.491874	0.767	0.687	0.000125451	8.44764e-05	1.38612e-08
Rnf157	8.1336e-09	-0.585517	0.119	0.359	0.000147226	0.00177007	-0.378022	0.198	0.33	1	0.00177007	1.62672e-08
Mapkapk2	0.000221058	-0.393837	0.387	0.58	1	8.27398e-09	-0.53755	0.384	0.675	0.000149767	0.000221058	1.6548e-08
Nrp1	9.27016e-09	-0.347069	0.125	0.392	0.000167799	8.09014e-05	-0.250829	0.203	0.389	1	8.09014e-05	1.85403e-08
Gimap6	9.47587e-09	0.421039	0.929	0.915	0.000171523	8.0795e-06	0.344873	0.907	0.934	0.146247	8.0795e-06	1.89517e-08
Nrgn	1.08545e-08	-0.695583	0.071	0.286	0.000196477	3.1512e-08	-0.719791	0.052	0.243	0.000570399	3.1512e-08	2.17089e-08
Gpr18	1.13922e-08	0.516235	0.339	0.159	0.00020621	8.436e-05	0.41879	0.285	0.177	1	8.436e-05	2.27843e-08
Lrrc8c	1.32921e-08	-0.500602	0.31	0.598	0.000240601	8.39057e-07	-0.386095	0.355	0.603	0.0151878	8.39057e-07	2.65843e-08
Atxn10	1.3804e-08	-0.314733	0.226	0.505	0.000249867	1.83953e-07	-0.360059	0.273	0.536	0.00332973	1.83953e-07	2.76081e-08
Rnf138	1.49647e-06	0.483238	0.637	0.526	0.0270877	1.47802e-08	0.594229	0.64	0.543	0.000267537	1.49647e-06	2.95605e-08
Pdcd1lg2	2.54826e-08	-0.366322	0.125	0.355	0.000461261	1.64868e-08	-0.287187	0.105	0.334	0.000298428	2.54826e-08	3.29736e-08
Alcam	1.05649e-06	-0.322508	0.06	0.235	0.0191235	1.79765e-08	-0.478796	0.087	0.301	0.000325393	1.05649e-06	3.5953e-08
Hmgn1	1.84408e-08	0.408684	0.363	0.174	0.000333797	2.74098e-06	0.483478	0.326	0.196	0.0496146	2.74098e-06	3.68817e-08
Cdc25b	0.029477	0.254596	0.19	0.134	1	2.03148e-08	0.407497	0.308	0.151	0.000367718	0.029477	4.06295e-08
Epsti1	4.01901e-06	0.567525	0.744	0.76	0.0727481	2.13811e-08	0.568866	0.82	0.762	0.00038702	4.01901e-06	4.27622e-08
Chsy1	5.1316e-06	-0.277268	0.238	0.455	0.0928871	2.15786e-08	-0.439133	0.227	0.471	0.000390593	5.1316e-06	4.31571e-08
Tcp11l2	0.0133959	0.288286	0.327	0.267	1	2.17971e-08	0.44329	0.378	0.207	0.00039455	0.0133959	4.35942e-08
Endod1	3.92298e-08	-0.319479	0.083	0.305	0.000710098	2.18786e-08	-0.292656	0.116	0.355	0.000396024	3.92298e-08	4.37571e-08
Rps7	2.19034e-08	0.295415	1	0.986	0.000396473	2.04521e-06	0.282875	0.988	0.974	0.0370204	2.04521e-06	4.38068e-08
Eif4enif1	7.75372e-06	-0.267289	0.173	0.38	0.14035	2.34298e-08	-0.341606	0.145	0.389	0.000424102	7.75372e-06	4.68595e-08
Dapk2	2.45216e-08	-0.284555	0.083	0.303	0.000443866	3.16095e-07	-0.262133	0.064	0.244	0.00572164	3.16095e-07	4.90432e-08
Mrps6	9.14592e-08	-0.391667	0.179	0.425	0.0016555	2.6968e-08	-0.348522	0.174	0.419	0.000488148	9.14592e-08	5.39361e-08
Hnrnpll	9.45786e-05	-0.255697	0.202	0.383	1	2.92695e-08	-0.337088	0.174	0.438	0.000529806	9.45786e-05	5.85389e-08
Mt2	5.54182e-06	-0.30739	0.012	0.138	0.100313	2.98899e-08	-0.479779	0.012	0.178	0.000541036	5.54182e-06	5.97797e-08
Vps37b	0.000903993	0.442591	0.792	0.746	1	3.09e-08	0.66288	0.756	0.665	0.000559321	0.000903993	6.18e-08
Il3ra	1.11939e-07	-0.272594	0.101	0.321	0.00202622	3.11088e-08	-0.313256	0.099	0.316	0.000563101	1.11939e-07	6.22176e-08
Rhof	3.33069e-08	-0.385072	0.327	0.601	0.000602888	3.49188e-07	-0.325646	0.331	0.611	0.00632066	3.49188e-07	6.66137e-08
Arf5	3.47602e-08	-0.338748	0.827	0.93	0.000629194	1.15904e-05	-0.262018	0.843	0.922	0.209798	1.15904e-05	6.95204e-08
Acot9	3.56209e-08	-0.303613	0.167	0.408	0.000644773	1.05651e-07	-0.282928	0.174	0.42	0.0019124	1.05651e-07	7.12417e-08
Ndrg1	1.86058e-06	-0.322603	0.048	0.206	0.0336784	3.71341e-08	-0.403828	0.058	0.254	0.000672164	1.86058e-06	7.42682e-08
Ndufb7	7.72341e-07	-0.326271	0.685	0.845	0.0139802	3.96842e-08	-0.396539	0.715	0.852	0.000718325	7.72341e-07	7.93685e-08
Sik1	4.12363e-08	-0.365122	0.226	0.507	0.000746418	1.19732e-06	-0.286141	0.169	0.385	0.0216727	1.19732e-06	8.24726e-08
Mif	0.0398551	-0.292715	0.81	0.829	1	4.51202e-08	-0.56951	0.75	0.849	0.000816721	0.0398551	9.02404e-08
Clec2i	4.60624e-08	0.511287	0.44	0.256	0.000833776	0.000767214	0.306161	0.291	0.201	1	0.000767214	9.21249e-08
Dennd4a	4.79181e-08	-0.504001	0.589	0.84	0.000867366	4.61949e-06	-0.454232	0.529	0.756	0.0836174	4.61949e-06	9.58362e-08
Cd6	5.44509e-08	-0.397346	0.411	0.679	0.000985615	8.92654e-07	-0.336969	0.483	0.757	0.0161579	8.92654e-07	1.08902e-07
Ikzf2	6.8641e-08	-1.19385	0.518	0.779	0.00124247	1.51846e-07	-1.09394	0.465	0.701	0.00274856	1.51846e-07	1.37282e-07
Calr	0.00268455	-0.317031	0.72	0.834	1	7.1562e-08	-0.478564	0.75	0.876	0.00129534	0.00268455	1.43124e-07
Uqcc2	1.03672e-05	-0.319092	0.357	0.599	0.187656	7.22261e-08	-0.366062	0.355	0.604	0.00130736	1.03672e-05	1.44452e-07
Gpr65	1.99219e-06	-0.383045	0.363	0.587	0.0360606	8.00192e-08	-0.416434	0.244	0.508	0.00144843	1.99219e-06	1.60038e-07
C1qtnf6	8.5223e-08	-0.324942	0.071	0.275	0.00154262	6.66412e-07	-0.286568	0.087	0.267	0.0120627	6.66412e-07	1.70446e-07
Edf1	8.79592e-08	-0.312938	0.685	0.817	0.00159215	9.47865e-06	-0.27065	0.698	0.829	0.171573	9.47865e-06	1.75918e-07
Pigx	0.000120818	-0.290632	0.31	0.498	1	8.829e-08	-0.303763	0.297	0.585	0.00159814	0.000120818	1.7658e-07
Actg1	9.35433e-08	-0.315141	0.976	0.99	0.00169323	4.03325e-07	-0.285138	1	0.995	0.00730059	4.03325e-07	1.87087e-07
Rpl35	9.6808e-08	0.329856	0.976	0.943	0.00175232	9.1935e-05	0.267071	0.971	0.915	1	9.1935e-05	1.93616e-07
Cd200r1	1.01723e-07	-0.389421	0.077	0.277	0.00184129	4.75352e-05	-0.308741	0.105	0.25	0.860434	4.75352e-05	2.03447e-07
Calm3	1.03513e-07	-0.396373	0.446	0.718	0.00187369	0.000326783	-0.250862	0.599	0.749	1	0.000326783	2.07026e-07
Cd96	3.67555e-07	-0.350104	0.274	0.526	0.00665311	1.03663e-07	-0.336115	0.25	0.519	0.0018764	3.67555e-07	2.07325e-07
Hspa4l	1.04834e-07	-0.388623	0.095	0.312	0.00189759	8.33234e-05	-0.279739	0.128	0.278	1	8.33234e-05	2.09667e-07
Psmb8	2.73802e-07	-0.293808	0.917	0.962	0.00495608	1.10177e-07	-0.299482	0.924	0.959	0.00199432	2.73802e-07	2.20355e-07
Tecr	3.07396e-05	-0.30649	0.482	0.709	0.556418	1.1403e-07	-0.377018	0.465	0.721	0.00206406	3.07396e-05	2.2806e-07
Cd2	1.22625e-07	-0.790049	0.815	0.909	0.00221964	1.45672e-06	-0.528856	0.907	0.949	0.026368	1.45672e-06	2.45251e-07
Mki67	2.39032e-06	-0.742379	0.083	0.253	0.0432671	1.24233e-07	-0.906411	0.122	0.331	0.00224875	2.39032e-06	2.48466e-07
Cyb5a	3.17985e-05	-0.302869	0.458	0.676	0.575585	1.24607e-07	-0.432755	0.442	0.702	0.00225551	3.17985e-05	2.49214e-07
Pfdn1	6.38595e-07	-0.307394	0.286	0.549	0.0115592	1.3279e-07	-0.318137	0.331	0.61	0.00240363	6.38595e-07	2.6558e-07
Serpina3f	1.35795e-05	-0.402303	0.113	0.282	0.245803	1.39624e-07	-0.540097	0.076	0.26	0.00252733	1.35795e-05	2.79247e-07
Nsd3	0.0014463	0.322214	0.821	0.861	1	1.54123e-07	0.491897	0.849	0.84	0.00278979	0.0014463	3.08247e-07
Krtcap2	1.70329e-07	-0.374268	0.679	0.833	0.00308312	1.54073e-06	-0.373939	0.762	0.855	0.0278888	1.54073e-06	3.40657e-07
Degs1	6.11385e-06	-0.253136	0.315	0.568	0.110667	1.7309e-07	-0.253202	0.256	0.52	0.0031331	6.11385e-06	3.4618e-07
Ahnak	2.29682e-05	-0.464724	0.726	0.911	0.415747	1.75984e-07	-0.517233	0.744	0.949	0.00318549	2.29682e-05	3.51969e-07
Chst12	3.16793e-07	-0.29334	0.173	0.422	0.00573428	1.90586e-07	-0.274754	0.14	0.358	0.0034498	3.16793e-07	3.81172e-07
Glmp	1.91126e-07	-0.329529	0.274	0.538	0.00345958	2.91859e-07	-0.272359	0.331	0.618	0.00528294	2.91859e-07	3.82253e-07
Slfn1	1.92518e-07	0.711723	0.577	0.437	0.00348477	3.56083e-05	0.714605	0.552	0.489	0.644545	3.56083e-05	3.85036e-07
Rap2a	1.71154e-05	-0.382236	0.125	0.294	0.309806	2.03138e-07	-0.38232	0.052	0.23	0.00367701	1.71154e-05	4.06276e-07
Ptprs	2.03337e-07	-0.360816	0.06	0.246	0.0036806	7.18623e-06	-0.292533	0.07	0.222	0.130078	7.18623e-06	4.06674e-07
Cltc	0.0019588	-0.254794	0.399	0.559	1	2.09624e-07	-0.307266	0.308	0.591	0.0037944	0.0019588	4.19247e-07
Pik3ap1	4.78868e-07	-0.332131	0.077	0.261	0.00866798	2.12015e-07	-0.363316	0.116	0.325	0.00383768	4.78868e-07	4.2403e-07
Slc37a2	2.14738e-07	-0.250126	0.018	0.179	0.00388697	2.05803e-06	-0.270593	0.029	0.172	0.0372524	2.05803e-06	4.29476e-07
Tsc22d3	4.36866e-06	0.489118	0.78	0.7	0.0790771	2.33826e-07	0.547259	0.733	0.617	0.00423248	4.36866e-06	4.67651e-07
Grina	1.00212e-05	-0.301123	0.315	0.54	0.181393	2.36205e-07	-0.372285	0.32	0.58	0.00427555	1.00212e-05	4.7241e-07
Rps27l	0.000127337	-0.313538	0.506	0.704	1	2.38671e-07	-0.413222	0.506	0.725	0.00432018	0.000127337	4.77341e-07
Grn	3.02995e-05	-0.284791	0.173	0.355	0.548451	2.4047e-07	-0.348387	0.169	0.395	0.00435275	3.02995e-05	4.8094e-07
Foxp3	2.43813e-07	-0.874401	0.065	0.256	0.00441326	0.000468305	-0.326598	0.105	0.234	1	0.000468305	4.87626e-07
Aprt	2.11541e-06	-0.369798	0.565	0.753	0.038291	2.66593e-07	-0.429305	0.564	0.757	0.0048256	2.11541e-06	5.33186e-07
Klrh1	7.88325e-07	-1.0245	0.018	0.164	0.0142695	2.67389e-07	-0.947161	0.006	0.147	0.00484002	7.88325e-07	5.34779e-07
Mef2a	2.77802e-07	-0.38957	0.321	0.578	0.0050285	4.92319e-05	-0.315359	0.349	0.542	0.891146	4.92319e-05	5.55605e-07
Hs3st3b1	7.0631e-05	0.331899	0.161	0.068	1	2.80726e-07	0.313855	0.14	0.042	0.00508141	7.0631e-05	5.61451e-07
Arhgef18	0.000132326	0.357958	0.429	0.317	1	2.87125e-07	0.543203	0.453	0.303	0.00519725	0.000132326	5.7425e-07
Jak1	2.91175e-07	0.41448	0.893	0.861	0.00527056	8.53345e-05	0.349457	0.849	0.88	1	8.53345e-05	5.8235e-07
Cmip	2.66999e-06	-0.313434	0.274	0.526	0.0483295	2.94033e-07	-0.276283	0.244	0.517	0.00532229	2.66999e-06	5.88066e-07
Ttc39c	2.99631e-07	-0.356221	0.107	0.319	0.00542362	2.26474e-06	-0.285557	0.145	0.348	0.0409941	2.26474e-06	5.99261e-07
Dhrs7	1.54267e-06	-0.276868	0.226	0.463	0.0279239	3.04834e-07	-0.325743	0.244	0.501	0.0055178	1.54267e-06	6.09667e-07
Thada	5.93145e-06	0.358381	0.226	0.101	0.107365	3.05562e-07	0.490414	0.244	0.112	0.00553098	5.93145e-06	6.11125e-07
Septin9	3.81235e-07	-0.373553	0.476	0.726	0.00690074	3.08786e-07	-0.322486	0.5	0.782	0.00558934	3.81235e-07	6.17572e-07
H2-Q7	3.16829e-07	-0.438246	0.94	0.993	0.00573493	0.000250891	-0.291967	0.965	0.988	1	0.000250891	6.33659e-07
Dennd2d	3.40133e-07	0.576483	0.286	0.143	0.00615675	0.000507938	0.347211	0.273	0.182	1	0.000507938	6.80266e-07
Ly6c2	3.44315e-07	1.19513	0.583	0.467	0.00623245	0.0133843	0.498376	0.523	0.465	1	0.0133843	6.8863e-07
Cd69	1.39463e-06	0.518968	0.75	0.601	0.0252442	3.56889e-07	0.728338	0.75	0.657	0.00646004	1.39463e-06	7.13777e-07
Agpat4	1.36797e-05	-0.316758	0.202	0.399	0.247617	3.57179e-07	-0.342474	0.157	0.377	0.0064653	1.36797e-05	7.14359e-07
Rps6ka1	3.60515e-07	-0.368379	0.28	0.537	0.00652567	8.36282e-07	-0.304426	0.314	0.591	0.0151375	8.36282e-07	7.21029e-07
Ubl3	6.65645e-05	-0.369272	0.542	0.765	1	3.65622e-07	-0.471424	0.535	0.793	0.00661812	6.65645e-05	7.31244e-07
Igf2r	9.45021e-06	-0.295971	0.214	0.415	0.171058	3.67065e-07	-0.28187	0.18	0.415	0.00664425	9.45021e-06	7.34131e-07
Mmd	3.79687e-07	-0.364189	0.131	0.34	0.00687272	4.82249e-07	-0.256912	0.105	0.3	0.00872918	4.82249e-07	7.59374e-07
Rps27rt	0.167152	0.256368	0.708	0.791	1	3.8531e-07	0.521176	0.75	0.715	0.00697449	0.167152	7.7062e-07
Txnip	4.05328e-07	0.77135	0.72	0.643	0.00733685	2.09381e-05	0.636297	0.651	0.586	0.379	2.09381e-05	8.10656e-07
Tgfb1	1.01479e-06	-0.501053	0.524	0.747	0.0183687	4.31391e-07	-0.345977	0.512	0.749	0.00780862	1.01479e-06	8.62783e-07
Baz1a	1.91413e-05	-0.389858	0.512	0.716	0.346476	4.49856e-07	-0.56793	0.471	0.708	0.00814285	1.91413e-05	8.99712e-07
Podnl1	0.00219141	-0.260335	0.071	0.167	1	4.65484e-07	-0.566883	0.198	0.395	0.00842573	0.00219141	9.30968e-07
Anp32b	0.00111824	-0.263764	0.792	0.878	1	5.06054e-07	-0.40376	0.767	0.871	0.00916008	0.00111824	1.01211e-06
Rabac1	0.000167022	0.319115	0.827	0.829	1	5.14419e-07	0.338959	0.855	0.805	0.00931149	0.000167022	1.02884e-06
Icam2	5.2418e-07	0.302526	0.238	0.098	0.00948818	5.70775e-06	0.311603	0.227	0.111	0.103316	5.70775e-06	1.04836e-06
Maf	0.00117824	-1.30942	0.25	0.35	1	5.32114e-07	-1.61037	0.442	0.56	0.00963179	0.00117824	1.06423e-06
Smchd1	5.513e-05	0.500335	0.702	0.671	0.997909	5.97462e-07	0.642523	0.738	0.696	0.0108147	5.513e-05	1.19492e-06
Ramp3	6.02019e-07	0.546464	0.125	0.03	0.0108971	0.0107097	0.763678	0.145	0.09	1	0.0107097	1.20404e-06
Ifi208	7.32302e-06	0.470575	0.405	0.263	0.132554	6.50221e-07	0.536727	0.366	0.213	0.0117696	7.32302e-06	1.30044e-06
Ifit1bl1	8.81273e-06	0.345569	0.208	0.087	0.159519	6.54367e-07	0.353866	0.262	0.123	0.0118447	8.81273e-06	1.30873e-06
Lrrc32	6.87821e-07	-0.528102	0	0.132	0.0124503	0.00208394	-0.270081	0.035	0.114	1	0.00208394	1.37564e-06
Top2a	7.8194e-07	-0.614073	0.101	0.286	0.0141539	0.000164877	-0.592244	0.186	0.34	1	0.000164877	1.56388e-06
Klf13	0.00115773	0.304968	0.708	0.666	1	8.41586e-07	0.357027	0.756	0.69	0.0152335	0.00115773	1.68317e-06
Map2k3	8.6902e-07	-0.408603	0.28	0.51	0.0157301	9.02208e-07	-0.307097	0.267	0.512	0.0163309	9.02208e-07	1.73804e-06
Hspa5	9.3193e-07	-0.385981	0.708	0.89	0.0168689	0.000539687	-0.264063	0.791	0.909	1	0.000539687	1.86386e-06
Nfil3	1.03864e-05	-0.355048	0.155	0.341	0.188005	9.60761e-07	-0.351479	0.157	0.372	0.0173907	1.03864e-05	1.92152e-06
Rwdd1	9.74674e-07	-0.345631	0.56	0.768	0.0176426	0.00014388	-0.266937	0.576	0.75	1	0.00014388	1.94935e-06
Ifi27	1.02454e-06	-0.376406	0.393	0.624	0.0185451	3.48463e-05	-0.311704	0.465	0.672	0.630753	3.48463e-05	2.04907e-06
Cyth4	1.07793e-06	-0.314613	0.53	0.784	0.0195116	6.03256e-05	-0.308861	0.488	0.714	1	6.03256e-05	2.15586e-06
Fam133b	1.08865e-06	-0.354648	0.369	0.622	0.0197056	5.12192e-06	-0.335202	0.32	0.553	0.0927118	5.12192e-06	2.1773e-06
Dusp16	0.000160236	-0.277747	0.036	0.145	1	1.14078e-06	-0.314317	0.029	0.176	0.0206493	0.000160236	2.28156e-06
Pik3ca	2.38754e-05	-0.339293	0.185	0.366	0.432169	1.28889e-06	-0.314027	0.163	0.372	0.0233302	2.38754e-05	2.57778e-06
Ly9	6.24386e-06	0.357199	0.292	0.15	0.11302	1.3472e-06	0.359928	0.424	0.272	0.0243856	6.24386e-06	2.69439e-06
4930503L19Rik	1.47452e-06	-0.282524	0.065	0.24	0.0266904	3.71981e-05	-0.265611	0.128	0.299	0.673323	3.71981e-05	2.94905e-06
Sesn3	1.47567e-06	0.526198	0.47	0.328	0.026711	3.61075e-06	0.521903	0.494	0.384	0.0653581	3.61075e-06	2.95133e-06
Ptk2b	1.63927e-06	-0.338164	0.393	0.662	0.0296724	2.63011e-05	-0.27288	0.39	0.632	0.476076	2.63011e-05	3.27853e-06
Fam129a	1.66812e-06	-0.363938	0.185	0.411	0.0301946	2.53008e-06	-0.26452	0.221	0.463	0.045797	2.53008e-06	3.33623e-06
Ccr2	0.00304325	-0.506396	0.143	0.249	1	1.78667e-06	-1.03828	0.308	0.5	0.0323406	0.00304325	3.57334e-06
Epb41	0.000665965	0.459737	0.464	0.382	1	1.85276e-06	0.454657	0.506	0.394	0.0335368	0.000665965	3.70552e-06
Map4k4	2.93913e-05	0.431694	0.595	0.497	0.532012	1.86187e-06	0.459236	0.61	0.535	0.0337017	2.93913e-05	3.72374e-06
Slc25a4	8.31016e-05	-0.270254	0.542	0.735	1	2.02439e-06	-0.277802	0.459	0.714	0.0366435	8.31016e-05	4.04877e-06
Arhgef3	0.00737175	0.260242	0.304	0.233	1	2.08341e-06	0.423503	0.355	0.215	0.0377118	0.00737175	4.16681e-06
Resf1	2.09825e-06	0.287807	0.804	0.74	0.0379804	0.00909056	0.300745	0.686	0.705	1	0.00909056	4.19649e-06
Itgb8	2.11311e-06	-0.691884	0.018	0.153	0.0382494	3.02384e-06	-0.609967	0.023	0.156	0.0547345	3.02384e-06	4.22622e-06
Pik3r5	2.29145e-06	0.388229	0.286	0.148	0.0414775	0.000424421	0.30639	0.215	0.128	1	0.000424421	4.58289e-06
Il7r	3.08344e-06	0.548786	0.78	0.725	0.0558134	2.65513e-06	0.621705	0.762	0.746	0.0480604	3.08344e-06	5.31024e-06
Utrn	0.00352547	0.30263	0.643	0.618	1	2.72409e-06	0.580093	0.657	0.618	0.0493088	0.00352547	5.44818e-06
Fos	0.00108916	0.389964	0.702	0.681	1	2.87182e-06	0.614045	0.773	0.742	0.0519829	0.00108916	5.74364e-06
Ddt	2.96295e-06	-0.2778	0.262	0.49	0.0536324	8.68594e-06	-0.261118	0.285	0.514	0.157224	8.68594e-06	5.92589e-06
Ndufb8	7.07432e-06	-0.297045	0.476	0.692	0.128052	3.5045e-06	-0.303782	0.506	0.733	0.063435	7.07432e-06	7.009e-06
Galnt10	3.38346e-05	0.298298	0.161	0.063	0.612439	3.53122e-06	0.279227	0.134	0.045	0.0639185	3.38346e-05	7.06242e-06
Tnfrsf18	3.8093e-06	-0.607725	0.708	0.871	0.0689521	0.000261709	-0.473484	0.715	0.86	1	0.000261709	7.61859e-06
Anapc13	5.69777e-06	-0.295646	0.226	0.443	0.103135	4.26844e-06	-0.26261	0.291	0.532	0.0772631	5.69777e-06	8.53687e-06
Itgb2	4.46493e-06	-0.332647	0.589	0.77	0.0808197	4.82658e-05	-0.268804	0.663	0.852	0.873659	4.82658e-05	8.92984e-06
Pecam1	4.84229e-06	0.343848	0.268	0.132	0.0876503	0.000413689	0.342368	0.285	0.19	1	0.000413689	9.68456e-06
Itm2c	5.14646e-06	-0.399606	0.44	0.669	0.0931561	0.00229821	-0.283067	0.506	0.684	1	0.00229821	1.02929e-05
Mbp	5.41286e-06	0.456983	0.452	0.314	0.0979782	0.000527834	0.453654	0.424	0.355	1	0.000527834	1.08257e-05
Cxcr3	6.01706e-06	0.551469	0.506	0.362	0.108915	0.00497473	0.3182	0.5	0.425	1	0.00497473	1.20341e-05
Spag9	7.0478e-06	-0.287459	0.369	0.611	0.127572	2.69956e-05	-0.338499	0.32	0.539	0.488647	2.69956e-05	1.40956e-05
Bclaf3	3.51673e-05	-0.297665	0.119	0.282	0.636562	7.56878e-06	-0.288552	0.11	0.283	0.137003	3.51673e-05	1.51375e-05
Ddx58	0.00910531	0.281239	0.375	0.303	1	7.6803e-06	0.51203	0.465	0.337	0.139021	0.00910531	1.53605e-05
Styk1	8.55171e-06	-0.257953	0.012	0.132	0.154794	8.13425e-06	-0.276724	0.023	0.15	0.147238	8.55171e-06	1.62684e-05
Sec11a	8.22936e-06	0.53173	0.708	0.695	0.14896	0.00163878	0.290305	0.709	0.697	1	0.00163878	1.64587e-05
Il1r2	1.07385e-05	-0.294264	0	0.106	0.194378	1.28833e-05	-0.312908	0	0.102	0.2332	1.28833e-05	2.1477e-05
Rpl22l1	0.0051368	0.250902	0.946	0.923	1	1.2073e-05	0.361374	0.93	0.883	0.218534	0.0051368	2.41459e-05
Zfp36	1.32993e-05	0.332197	0.601	0.443	0.240731	9.32763e-05	0.529192	0.581	0.486	1	9.32763e-05	2.65985e-05
Sptbn1	1.38232e-05	0.453259	0.589	0.465	0.250214	0.00375468	0.263003	0.558	0.555	1	0.00375468	2.76463e-05
Cd244a	2.53397e-05	-0.304349	0.196	0.376	0.458675	1.40903e-05	-0.310249	0.122	0.289	0.255049	2.53397e-05	2.81805e-05
Gtf2i	0.124811	0.2631	0.464	0.463	1	1.48019e-05	0.571131	0.488	0.413	0.267929	0.124811	2.96035e-05
Itga4	0.745679	0.279967	0.649	0.737	1	1.51843e-05	0.692659	0.715	0.702	0.274852	0.745679	3.03685e-05
Tmem243	1.59324e-05	0.474633	0.47	0.355	0.288393	0.0162419	0.313448	0.39	0.364	1	0.0162419	3.18646e-05
Ifi47	0.000116426	0.471352	0.744	0.726	1	1.59398e-05	0.562984	0.721	0.715	0.288526	0.000116426	3.18793e-05
Klhdc2	1.67838e-05	0.558308	0.452	0.348	0.303803	0.611136	0.331865	0.302	0.324	1	0.611136	3.35673e-05
Tbc1d4	0.00557013	0.352586	0.137	0.073	1	1.72106e-05	0.46878	0.279	0.15	0.311529	0.00557013	3.44209e-05
Npc2	1.81208e-05	-0.392106	0.762	0.89	0.328004	0.000716788	-0.355722	0.814	0.892	1	0.000716788	3.62412e-05
Gnaq	1.90537e-05	-0.256463	0.042	0.176	0.34489	9.87021e-05	-0.250542	0.076	0.205	1	9.87021e-05	3.8107e-05
Fas	0.000414435	0.272736	0.161	0.075	1	2.16503e-05	0.309363	0.203	0.097	0.391892	0.000414435	4.33001e-05
Higd1a	2.43284e-05	-0.324668	0.47	0.688	0.440369	0.000100202	-0.275747	0.541	0.727	1	0.000100202	4.86563e-05
Gna13	0.000221946	0.381039	0.631	0.549	1	2.50729e-05	0.444671	0.622	0.555	0.453845	0.000221946	5.01453e-05
Xrn2	0.00525223	0.333847	0.655	0.659	1	2.5115e-05	0.46668	0.698	0.682	0.454607	0.00525223	5.02294e-05
Cd47	2.69641e-05	-0.292104	0.827	0.93	0.488077	0.000141649	-0.258593	0.872	0.953	1	0.000141649	5.39275e-05
Xcl1	3.25059e-05	0.646529	0.292	0.162	0.58839	0.00301532	0.785619	0.256	0.175	1	0.00301532	6.50108e-05
1810037I17Rik	3.84269e-05	-0.329986	0.589	0.76	0.695566	3.30655e-05	-0.328125	0.628	0.783	0.598519	3.84269e-05	6.61299e-05
Gzmf	3.41276e-05	-2.61593	0.042	0.162	0.617743	0.000930012	-1.61712	0.029	0.11	1	0.000930012	6.8254e-05
Dnaja1	0.00208387	0.38536	0.881	0.887	1	4.25583e-05	0.308335	0.86	0.842	0.770348	0.00208387	8.51148e-05
Slco3a1	0.000263346	0.300365	0.292	0.181	1	4.28735e-05	0.45263	0.43	0.316	0.776054	0.000263346	8.57452e-05
Cd27	4.31641e-05	-0.414976	0.536	0.74	0.781313	0.0379491	-0.331702	0.523	0.644	1	0.0379491	8.63263e-05
Slc3a2	4.39784e-05	-0.363904	0.595	0.779	0.796053	0.000224252	-0.274675	0.558	0.736	1	0.000224252	8.79549e-05
Swap70	6.17743e-05	-0.44019	0.149	0.298	1	4.80829e-05	-0.392263	0.145	0.31	0.870349	6.17743e-05	9.61635e-05
Kif1b	0.603077	0.323865	0.238	0.242	1	4.97365e-05	0.42875	0.477	0.388	0.900281	0.603077	9.94706e-05
Ube2c	0.000224535	-0.380154	0.042	0.152	1	5.24528e-05	-0.564759	0.058	0.184	0.949448	0.000224535	0.000104903
Bmyc	5.27452e-05	-0.608793	0.119	0.261	0.954741	0.000498853	-0.29555	0.105	0.228	1	0.000498853	0.000105488
Pclaf	0.000304479	-0.481742	0.042	0.143	1	5.3642e-05	-0.355869	0.058	0.185	0.970974	0.000304479	0.000107281
Rtp4	5.5572e-05	0.466647	0.458	0.324	1	0.0111777	0.311465	0.442	0.388	1	0.0111777	0.000111141
Ctsz	0.00470796	-0.27785	0.315	0.441	1	5.59662e-05	-0.368186	0.314	0.5	1	0.00470796	0.000111929
Ms4a4c	0.000340831	0.381455	0.232	0.129	1	5.9967e-05	0.446327	0.308	0.195	1	0.000340831	0.00011993
Ywhaq	7.12005e-05	0.343455	0.69	0.653	1	0.00197128	0.286434	0.709	0.696	1	0.00197128	0.000142396
Tle4	0.00215902	0.307811	0.464	0.378	1	7.93075e-05	0.366206	0.494	0.396	1	0.00215902	0.000158609
Gbp2	0.000253712	0.476338	0.304	0.202	1	8.36369e-05	0.69	0.401	0.303	1	0.000253712	0.000167267
Lrba	0.000152912	-0.300779	0.196	0.364	1	8.36475e-05	-0.386147	0.256	0.437	1	0.000152912	0.000167288
Pag1	0.000131143	0.264419	0.387	0.265	1	9.59651e-05	0.290742	0.407	0.298	1	0.000131143	0.000191921
Izumo1r	9.79831e-05	-0.673895	0.155	0.3	1	0.000101695	-0.561349	0.221	0.372	1	0.000101695	0.000195957
Nck2	0.00478025	0.307143	0.125	0.064	1	0.000108506	0.267897	0.174	0.084	1	0.00478025	0.000217
Crim1	0.00152103	0.255006	0.202	0.113	1	0.000138271	0.278899	0.227	0.123	1	0.00152103	0.000276522
Cd81	0.00285774	-0.292751	0.095	0.193	1	0.000139207	-0.429252	0.064	0.181	1	0.00285774	0.000278394
Rgs2	0.00015994	-0.37041	0.47	0.643	1	0.427472	0.366581	0.523	0.578	1	0.427472	0.000319855
Irf2bp2	0.00685408	0.375789	0.423	0.364	1	0.000174213	0.511157	0.448	0.379	1	0.00685408	0.000348395
Ugcg	0.00379736	-0.267841	0.589	0.713	1	0.000177743	-0.325589	0.512	0.695	1	0.00379736	0.000355455
Golm1	0.000184845	0.339118	0.298	0.188	1	0.000450563	0.302419	0.297	0.201	1	0.000450563	0.000369656
Rgs1	0.000204546	-0.452367	0.708	0.855	1	0.00825728	-0.256443	0.773	0.874	1	0.00825728	0.000409049
Gpr132	0.0721044	0.254155	0.351	0.319	1	0.000212203	0.421793	0.43	0.343	1	0.0721044	0.00042436
Rapgef6	0.000575499	0.296712	0.774	0.787	1	0.000216818	0.276392	0.773	0.782	1	0.000575499	0.00043359
Trib2	0.000223294	0.514149	0.238	0.136	1	0.00244351	0.432594	0.233	0.157	1	0.00244351	0.000446537
Klrd1	0.000225846	-0.629721	0.625	0.648	1	0.00347751	-0.569374	0.488	0.545	1	0.00347751	0.000451641
Isg15	0.045203	0.593282	0.345	0.303	1	0.000270475	0.769985	0.448	0.368	1	0.045203	0.000540876
Lig1	0.00236916	-0.266515	0.155	0.272	1	0.000270857	-0.301079	0.169	0.31	1	0.00236916	0.00054164
Fcer1g	0.000310692	0.669248	0.518	0.451	1	0.177655	0.467881	0.442	0.452	1	0.177655	0.000621287
Pja1	0.000320051	0.379756	0.28	0.176	1	0.15267	0.257951	0.215	0.189	1	0.15267	0.000639999
Stmn1	0.0210054	-0.467805	0.149	0.225	1	0.000447957	-0.607256	0.169	0.297	1	0.0210054	0.000895714
Dyrk2	0.00046162	0.303835	0.31	0.197	1	0.0162953	0.280153	0.256	0.199	1	0.0162953	0.000923026
Elk4	0.00561	0.254953	0.446	0.383	1	0.000491995	0.300651	0.448	0.352	1	0.00561	0.000983747
Ccm2	0.00918661	0.400271	0.423	0.375	1	0.000500133	0.470667	0.453	0.388	1	0.00918661	0.00100002
Hmgb1	0.000541526	-0.291411	0.946	0.956	1	0.00336006	-0.25001	0.948	0.956	1	0.00336006	0.00108276
Rap1b	0.00111879	-0.27041	0.815	0.92	1	0.000543375	-0.261286	0.826	0.923	1	0.00111879	0.00108646
Limd2	0.0029556	0.278363	0.833	0.875	1	0.000551078	0.312956	0.878	0.877	1	0.0029556	0.00110185
Bcl9l	0.00112587	0.346949	0.298	0.207	1	0.000554066	0.314837	0.331	0.238	1	0.00112587	0.00110783
Madd	0.0452184	0.293316	0.512	0.509	1	0.000633734	0.372296	0.535	0.476	1	0.0452184	0.00126707
Ifnar2	0.0358846	0.260827	0.31	0.247	1	0.000638104	0.341775	0.384	0.299	1	0.0358846	0.0012758
Tmem71	0.000690942	0.44055	0.44	0.355	1	0.00322743	0.326967	0.407	0.337	1	0.00322743	0.00138141
Cdk11b	0.000740344	0.352846	0.601	0.549	1	0.0123717	0.357921	0.529	0.531	1	0.0123717	0.00148014
Birc5	0.00764607	-0.280687	0.036	0.101	1	0.000746655	-0.410059	0.058	0.157	1	0.00764607	0.00149275
Ubac2	0.0097129	0.264982	0.506	0.469	1	0.000980456	0.261938	0.535	0.486	1	0.0097129	0.00195995
Dusp1	0.0024687	-0.332527	0.655	0.786	1	0.00117691	-0.502595	0.663	0.806	1	0.0024687	0.00235244
Picalm	0.0145046	-0.294162	0.506	0.625	1	0.00159854	-0.272359	0.506	0.711	1	0.0145046	0.00319453
Commd8	0.0057793	0.318298	0.375	0.308	1	0.00172055	0.365537	0.448	0.407	1	0.0057793	0.00343813
Arid5a	0.240956	0.259116	0.595	0.643	1	0.00203288	0.401988	0.587	0.571	1	0.240956	0.00406163
Mcmbp	0.00385509	0.301963	0.405	0.333	1	0.00216316	0.329426	0.424	0.368	1	0.00385509	0.00432165
Hist1h2ap	0.00219727	-0.502166	0.143	0.251	1	0.0332284	-0.53155	0.11	0.176	1	0.0332284	0.00438971
Idnk	0.00725359	0.359518	0.595	0.585	1	0.00219937	0.365764	0.552	0.554	1	0.00725359	0.0043939
Ier5	0.00227778	0.283363	0.655	0.589	1	0.00652395	0.355789	0.634	0.636	1	0.00652395	0.00455037
Chd2	0.0142681	0.297336	0.619	0.592	1	0.00342235	0.279893	0.628	0.627	1	0.0142681	0.00683299
H1f4	0.00566933	-0.309129	0.345	0.47	1	0.0037077	-0.277388	0.343	0.492	1	0.00566933	0.00740165
Gm26532	0.0112464	-0.380807	0.268	0.385	1	0.00381875	-0.258832	0.267	0.414	1	0.0112464	0.00762292
Tbc1d1	0.057918	0.311978	0.387	0.368	1	0.00411313	0.346884	0.436	0.402	1	0.057918	0.00820934
Mier1	0.00411974	-0.314471	0.625	0.8	1	0.00668227	-0.267908	0.68	0.812	1	0.00668227	0.0082225
H2ac8	0.00442844	-0.339577	0.095	0.192	1	0.0313063	-0.261734	0.087	0.151	1	0.0313063	0.00883726
Grap2	0.0045183	0.470511	0.589	0.564	1	0.00593218	0.479964	0.541	0.535	1	0.00593218	0.00901619
Jun	0.00516355	-0.316939	0.631	0.725	1	0.00578868	-0.409811	0.564	0.715	1	0.00578868	0.0103004
Parp8	0.00679867	0.25727	0.208	0.136	1	0.00538441	0.337972	0.215	0.148	1	0.00679867	0.0107398
Oas3	0.00581342	0.342799	0.232	0.153	1	0.0101314	0.500117	0.267	0.207	1	0.0101314	0.0115931
Cd74	0.00656629	-0.294367	0.464	0.624	1	0.133219	-0.320585	0.703	0.825	1	0.133219	0.0130895
Clip1	0.00675218	0.324364	0.399	0.347	1	0.211743	0.285692	0.366	0.37	1	0.211743	0.0134588
Dpp4	0.0235562	0.256831	0.315	0.254	1	0.00697461	0.464261	0.297	0.242	1	0.0235562	0.0139006
Ccnd3	0.00706066	0.274019	0.732	0.726	1	0.127322	0.31044	0.68	0.775	1	0.127322	0.0140715
Ikzf1	0.0142551	0.295673	0.685	0.711	1	0.00766971	0.285996	0.68	0.705	1	0.0142551	0.0152806
Cldnd1	0.0104218	0.320442	0.321	0.254	1	0.00777536	0.303574	0.331	0.275	1	0.0104218	0.0154903
Ppp1r15a	0.433081	0.29845	0.429	0.453	1	0.0112267	0.466648	0.523	0.492	1	0.433081	0.0223274
Trim56	0.011309	0.273472	0.44	0.373	1	0.0645469	0.388996	0.39	0.378	1	0.0645469	0.0224901
Acp5	0.0492217	0.308418	0.506	0.51	1	0.0116219	0.394289	0.512	0.517	1	0.0492217	0.0231088
Gm12840	0.912905	0.327442	0.167	0.176	1	0.0120555	0.390657	0.279	0.217	1	0.912905	0.0239656
Smpdl3a	0.0451299	0.321979	0.464	0.458	1	0.0124238	0.268911	0.547	0.539	1	0.0451299	0.0246932
Daxx	0.158217	0.326001	0.315	0.289	1	0.0148142	0.370765	0.355	0.313	1	0.158217	0.0294089
Zeb1	0.0151316	0.46813	0.423	0.364	1	0.0872252	0.391517	0.413	0.416	1	0.0872252	0.0300342
Ccl5	0.0154832	0.613747	0.685	0.726	1	0.246427	0.687314	0.692	0.768	1	0.246427	0.0307267
Tyrobp	0.0179243	0.566239	0.369	0.326	1	0.299382	0.494725	0.314	0.325	1	0.299382	0.0355273
Tgfbr2	0.0683572	0.270954	0.548	0.554	1	0.0208916	0.360682	0.529	0.516	1	0.0683572	0.0413467
Gzmc	0.0229501	-1.14661	0.226	0.319	1	0.180706	-0.95182	0.227	0.282	1	0.180706	0.0453735
Nsmce1	0.0266505	0.310651	0.31	0.261	1	0.0747404	0.376254	0.343	0.341	1	0.0747404	0.0525907
Fam189b	0.0278204	0.260007	0.446	0.416	1	0.274914	0.279128	0.355	0.377	1	0.274914	0.0548668
Arid4a	0.108152	0.324084	0.536	0.547	1	0.0298747	0.34315	0.523	0.536	1	0.108152	0.0588569
Cd160	0.0409367	0.377222	0.327	0.286	1	0.122466	0.318724	0.221	0.193	1	0.122466	0.0801976
Herc6	0.282236	0.350049	0.387	0.385	1	0.0434044	0.447506	0.407	0.39	1	0.282236	0.0849249
Dusp10	0.119448	0.31494	0.22	0.192	1	0.0562459	0.323444	0.227	0.188	1	0.119448	0.109328
Etnk1	0.0856638	0.308339	0.464	0.469	1	0.435328	0.265471	0.471	0.53	1	0.435328	0.163989
Egr1	0.980822	0.330457	0.345	0.382	1	0.092386	0.715266	0.459	0.459	1	0.980822	0.176237
Zfp36l1	0.110537	-0.512087	0.649	0.739	1	0.687266	-0.382236	0.703	0.732	1	0.687266	0.208856
Gbp4	0.980247	0.27302	0.458	0.535	1	0.485533	0.396076	0.517	0.614	1	0.980247	0.735323
Gm8369	0.615749	0.427479	0.548	0.681	1	0.700967	0.259476	0.616	0.749	1	0.700967	0.852351

## Sheet: 4_Effector_CD4
	WT_p_val	WT_avg_log2FC	WT_pct.1	WT_pct.2	WT_p_val_adj	Camkk2KO_p_val	Camkk2KO_avg_log2FC	Camkk2KO_pct.1	Camkk2KO_pct.2	Camkk2KO_p_val_adj	max_pval	minimump_p_val
Cd4	1.21389e-06	2.0525	0.778	0.195	0.0219727	6.59815e-64	1.55424	0.963	0.351	1.19433e-59	1.21389e-06	1.31963e-63
Cd40lg	8.80339e-14	1.4364	0.444	0.025	1.5935e-09	1.16908e-60	0.720168	0.518	0.046	2.11615e-56	8.80339e-14	2.33816e-60
Tnfsf11	3.71057e-05	1.89945	0.556	0.132	0.67165	4.79433e-54	1.20645	0.598	0.104	8.67821e-50	3.71057e-05	9.58865e-54
Tbc1d4	7.6005e-05	1.69172	0.444	0.083	1	2.3655e-51	1.16038	0.573	0.094	4.2818e-47	7.6005e-05	4.73101e-51
Igfbp7	0.00356052	1.22892	0.444	0.143	1	9.30863e-48	1.66885	0.506	0.084	1.68496e-43	0.00356052	1.86173e-47
Gzmb	0.000773923	-3.29801	0.111	0.683	1	3.69679e-41	-3.35992	0.372	0.805	6.69156e-37	0.000773923	7.39358e-41
Cd200	3.5238e-05	1.583	0.667	0.187	0.637843	6.7798e-40	1.49593	0.787	0.355	1.22721e-35	3.5238e-05	1.35596e-39
St6gal1	0.00891665	0.344831	0.222	0.042	1	3.6278e-39	0.629482	0.402	0.052	6.56668e-35	0.00891665	7.2556e-39
Gpm6b	0.000101561	0.96632	0.444	0.086	1	2.02733e-31	0.621705	0.299	0.034	3.66967e-27	0.000101561	4.05466e-31
Bhlhe40	0.00303012	1.67156	0.889	0.649	1	2.19431e-31	1.24456	0.933	0.596	3.97191e-27	0.00303012	4.38861e-31
Tnfsf8	0.000150527	3.6012	0.444	0.095	1	4.50104e-31	1.41133	0.396	0.076	8.14734e-27	0.000150527	9.00209e-31
Nrp1	0.0654393	0.953505	0.556	0.329	1	1.36446e-30	1.18355	0.695	0.291	2.4698e-26	0.0654393	2.72892e-30
Cd82	1.77162e-05	1.9488	1	0.694	0.320681	2.56208e-30	1.02909	0.933	0.71	4.63761e-26	1.77162e-05	5.12415e-30
Ramp3	7.72116e-05	1.0954	0.333	0.048	1	3.63633e-27	0.429657	0.335	0.053	6.58212e-23	7.72116e-05	7.27266e-27
Nrgn	0.977403	0.518328	0.222	0.237	1	7.8963e-26	1.56608	0.488	0.156	1.42931e-21	0.977403	1.57926e-25
Bcl2a1d	0.0497777	0.862726	0.556	0.387	1	3.38239e-25	0.876797	0.756	0.397	6.12246e-21	0.0497777	6.76477e-25
Fgl2	0.0291549	-1.09213	0.222	0.622	1	1.22534e-24	-1.46871	0.213	0.637	2.21799e-20	0.0291549	2.45068e-24
Cd8a	0.00915713	-2.38738	0.222	0.584	1	8.65146e-24	-2.67291	0.037	0.455	1.566e-19	0.00915713	1.73029e-23
Ifng	0.0384558	4.87242	0.556	0.367	1	1.85782e-23	1.94967	0.726	0.396	3.36284e-19	0.0384558	3.71564e-23
Cd8b1	0.00964053	-2.12808	0.222	0.596	1	5.59457e-23	-2.57134	0.098	0.493	1.01267e-18	0.00964053	1.11891e-22
Pou2f2	0.412513	0.301059	0.333	0.21	1	6.70664e-23	0.722787	0.579	0.209	1.21397e-18	0.412513	1.34133e-22
Ccn4	0.000351156	0.852165	0.333	0.057	1	1.01927e-22	0.533352	0.341	0.072	1.84498e-18	0.000351156	2.03854e-22
Ccl5	0.0265431	-2.29202	0.444	0.72	1	1.31074e-22	-2.41922	0.537	0.797	2.37257e-18	0.0265431	2.62148e-22
Marcksl1	1.78824e-05	1.27181	0.444	0.078	0.323689	2.93217e-22	0.619298	0.293	0.056	5.30751e-18	1.78824e-05	5.86433e-22
Hif1a	6.4586e-05	1.64619	1	0.726	1	9.75002e-22	0.882981	0.963	0.765	1.76485e-17	6.4586e-05	1.95e-21
Il1r2	0.0932535	1.01763	0.222	0.08	1	1.16928e-21	0.599305	0.274	0.047	2.11652e-17	0.0932535	2.33857e-21
Cd9	3.64331e-09	1.39497	0.889	0.169	6.59476e-05	1.74663e-21	0.657178	0.573	0.231	3.16157e-17	3.64331e-09	3.49325e-21
Ndfip1	3.34549e-05	1.11084	1	0.932	0.605566	2.19191e-21	0.568508	0.994	0.923	3.96758e-17	3.34549e-05	4.38383e-21
Ccl1	0.000725003	0.324308	0.333	0.06	1	2.54836e-21	2.39488	0.195	0.021	4.61279e-17	0.000725003	5.09673e-21
Spry1	0.000297396	1.00819	0.556	0.146	1	3.35371e-21	0.759591	0.5	0.175	6.07056e-17	0.000297396	6.70743e-21
Sdf4	0.0737938	1.02871	0.889	0.873	1	3.39794e-21	0.935731	0.976	0.902	6.15061e-17	0.0737938	6.79587e-21
Ostf1	0.000101067	1.08902	1	0.798	1	1.74964e-20	0.810651	0.921	0.778	3.16702e-16	0.000101067	3.49927e-20
Ptger2	0.879204	0.293111	0.111	0.106	1	5.71005e-20	0.371467	0.341	0.085	1.03358e-15	0.879204	1.14201e-19
Gldc	0.00830745	0.657925	0.444	0.154	1	2.42593e-19	0.557822	0.329	0.085	4.39118e-15	0.00830745	4.85187e-19
Podnl1	0.441806	0.524826	0.222	0.145	1	4.15068e-19	0.549658	0.695	0.296	7.51315e-15	0.441806	8.30136e-19
Mpzl3	2.65333e-06	0.817356	0.444	0.061	0.0480279	1.14787e-18	0.355167	0.305	0.071	2.07776e-14	2.65333e-06	2.29574e-18
Ly6c2	0.0214472	-2.18226	0.111	0.498	1	2.69915e-18	-2.62376	0.213	0.526	4.88574e-14	0.0214472	5.39831e-18
Gm12840	0.00143943	0.854393	0.556	0.169	1	6.74437e-18	0.651733	0.488	0.177	1.2208e-13	0.00143943	1.34887e-17
Orai1	0.0795407	0.78789	0.667	0.495	1	9.42158e-18	0.696537	0.744	0.434	1.7054e-13	0.0795407	1.88432e-17
Furin	0.0226231	2.1116	0.556	0.311	1	9.48196e-18	1.25533	0.665	0.332	1.71633e-13	0.0226231	1.89639e-17
Trps1	0.0153883	0.818075	0.667	0.333	1	1.43342e-17	0.72346	0.61	0.307	2.59464e-13	0.0153883	2.86685e-17
Ifitm3	0.483389	0.674135	0.556	0.499	1	1.58787e-17	1.51437	0.829	0.609	2.8742e-13	0.483389	3.17574e-17
Itpr1	0.440511	0.856861	0.333	0.296	1	5.21994e-17	0.52764	0.622	0.293	9.44862e-13	0.440511	1.04399e-16
Lta	0.000660007	0.676011	0.333	0.063	1	5.41095e-17	0.57205	0.268	0.06	9.79436e-13	0.000660007	1.08219e-16
Eea1	0.000836084	1.7968	0.778	0.458	1	8.60183e-17	1.16888	0.713	0.44	1.55702e-12	0.000836084	1.72037e-16
Plekho1	0.0189688	0.297397	0.333	0.1	1	1.77601e-16	0.326313	0.323	0.089	3.21476e-12	0.0189688	3.55202e-16
Ikzf2	0.0343291	-1.9413	0.444	0.723	1	2.05096e-16	-2.2982	0.463	0.699	3.71244e-12	0.0343291	4.10192e-16
Arap2	0.00176101	1.24572	0.778	0.469	1	2.37764e-16	0.785337	0.774	0.488	4.30376e-12	0.00176101	4.75527e-16
Mir155hg	9.61415e-06	1.04852	0.556	0.108	0.174026	3.10428e-16	0.388648	0.28	0.069	5.61906e-12	9.61415e-06	6.20856e-16
Ifngr1	0.00837498	-1.04292	0.556	0.963	1	3.32698e-16	-0.888774	0.854	0.962	6.02216e-12	0.00837498	6.65395e-16
Chst2	0.0189732	1.14941	0.444	0.186	1	5.88315e-16	0.578265	0.451	0.169	1.06491e-11	0.0189732	1.17663e-15
Sema4c	0.24298	0.730694	0.222	0.112	1	8.6235e-16	0.418476	0.262	0.065	1.56094e-11	0.24298	1.7247e-15
Ptprs	0.00588612	0.349896	0.556	0.199	1	9.46463e-16	0.599381	0.409	0.155	1.71319e-11	0.00588612	1.89293e-15
Ptpn11	0.034164	0.933083	0.556	0.347	1	1.21158e-15	0.708795	0.598	0.323	2.19308e-11	0.034164	2.42316e-15
Trbc2	0.352647	0.36847	1	0.951	1	1.40744e-15	0.685805	0.982	0.937	2.54761e-11	0.352647	2.81488e-15
Prkca	0.000527675	1.45463	0.889	0.475	1	2.57109e-15	0.548218	0.78	0.464	4.65393e-11	0.000527675	5.14218e-15
Nmrk1	0.00818243	0.490589	0.444	0.15	1	2.58873e-15	0.754831	0.36	0.118	4.68587e-11	0.00818243	5.17747e-15
Slfn2	0.00534875	0.80833	0.889	0.84	1	3.8476e-15	0.581513	0.927	0.809	6.96455e-11	0.00534875	7.6952e-15
Mrps6	0.00332568	0.796264	0.778	0.364	1	4.02457e-15	0.525871	0.616	0.331	7.28487e-11	0.00332568	8.04914e-15
Gimap7	0.00649747	-1.16589	0.222	0.761	1	4.03876e-15	-0.876841	0.53	0.775	7.31056e-11	0.00649747	8.07752e-15
Ccr5	0.366731	-0.383585	0.222	0.393	1	4.53671e-15	-0.98003	0.226	0.543	8.21189e-11	0.366731	9.07341e-15
Nfkb1	0.000437691	1.44619	0.889	0.689	1	6.45754e-15	0.553566	0.902	0.673	1.16888e-10	0.000437691	1.29151e-14
Selplg	0.00540012	-0.913145	0.778	0.954	1	8.32803e-15	-0.573112	0.909	0.942	1.50746e-10	0.00540012	1.66561e-14
Rbpj	0.0025183	1.12297	0.889	0.692	1	1.12062e-14	0.583405	0.921	0.713	2.02843e-10	0.0025183	2.24124e-14
Dut	0.864804	0.56045	0.444	0.531	1	1.97203e-14	0.764488	0.78	0.483	3.56956e-10	0.864804	3.94405e-14
Zap70	0.000386192	1.08102	1	0.761	1	2.76316e-14	0.587276	0.915	0.758	5.00159e-10	0.000386192	5.52631e-14
Dusp2	0.0798559	1.03888	0.667	0.633	1	3.2352e-14	1.08173	0.86	0.59	5.85603e-10	0.0798559	6.47039e-14
Il18rap	0.0267635	1.17421	0.667	0.377	1	4.20137e-14	0.715014	0.634	0.354	7.60491e-10	0.0267635	8.40275e-14
Cd244a	0.0371039	-0.629804	0	0.34	1	5.30076e-14	-0.593703	0.024	0.307	9.5949e-10	0.0371039	1.06015e-13
Serpinb6b	0.647886	1.45575	0.444	0.417	1	5.75487e-14	0.828218	0.598	0.326	1.04169e-09	0.647886	1.15097e-13
Gadd45b	0.0499918	1.03723	0.556	0.306	1	5.75863e-14	0.697601	0.604	0.321	1.04237e-09	0.0499918	1.15173e-13
Fkbp1a	0.176734	0.258606	0.778	0.802	1	1.36176e-13	0.499114	0.89	0.782	2.46492e-09	0.176734	2.72352e-13
Sema7a	0.022087	0.259026	0.222	0.052	1	1.89779e-13	0.523945	0.25	0.07	3.43519e-09	0.022087	3.79558e-13
Ifi214	0.320038	-0.256293	0.111	0.285	1	1.94134e-13	-0.682547	0.116	0.434	3.51402e-09	0.320038	3.88268e-13
Cmtm7	0.0154461	-1.05494	0.333	0.675	1	2.65225e-13	-0.78327	0.604	0.756	4.80084e-09	0.0154461	5.30451e-13
Gimap6	0.0603638	-0.631895	0.667	0.921	1	2.70877e-13	-0.66974	0.878	0.94	4.90315e-09	0.0603638	5.41755e-13
Tspan31	0.00627882	0.542728	0.667	0.263	1	2.83745e-13	0.426348	0.537	0.274	5.13606e-09	0.00627882	5.67489e-13
Cd27	0.00339994	-1.3395	0.222	0.7	1	2.86994e-13	-0.827311	0.409	0.665	5.19488e-09	0.00339994	5.73988e-13
Tnf	0.109421	0.947626	0.333	0.166	1	6.88995e-13	0.593193	0.421	0.175	1.24715e-08	0.109421	1.37799e-12
Csf2	8.34148e-09	3.22999	0.333	0.023	0.000150989	1.34159e-12	1.06259	0.146	0.024	2.42842e-08	8.34148e-09	2.68319e-12
Sh2d1a	0.0172568	1.25838	0.667	0.461	1	1.39249e-12	0.56998	0.72	0.459	2.52054e-08	0.0172568	2.78498e-12
Itgb2	0.677659	0.580875	0.889	0.727	1	1.94616e-12	0.472356	0.939	0.796	3.52275e-08	0.677659	3.89233e-12
Rgcc	9.79115e-10	1.61799	0.778	0.12	1.7723e-05	2.33742e-12	0.625287	0.372	0.147	4.23096e-08	9.79115e-10	4.67483e-12
Ucp2	0.328032	-0.362486	0.667	0.829	1	3.56673e-12	0.5256	0.951	0.871	6.45615e-08	0.328032	7.13347e-12
Klrk1	0.0333825	-1.39935	0.222	0.559	1	4.48825e-12	-1.0773	0.232	0.493	8.12417e-08	0.0333825	8.97649e-12
Plscr1	0.000162608	1.17018	0.889	0.417	1	5.33414e-12	0.560543	0.616	0.351	9.65532e-08	0.000162608	1.06683e-11
Abcd3	0.00477916	0.406868	0.333	0.079	1	6.92938e-12	0.259828	0.232	0.065	1.25429e-07	0.00477916	1.38588e-11
Junb	0.176086	0.338185	1	0.928	1	1.00812e-11	0.684267	0.988	0.918	1.8248e-07	0.176086	2.01625e-11
Rilpl2	0.00298504	1.12015	0.889	0.565	1	1.10586e-11	0.558487	0.787	0.551	2.00172e-07	0.00298504	2.21172e-11
Lat2	0.115901	-0.467567	0.111	0.347	1	1.11667e-11	-0.559437	0.171	0.445	2.02129e-07	0.115901	2.23335e-11
Itm2c	0.487106	0.470964	0.667	0.617	1	1.12935e-11	0.456373	0.866	0.613	2.04423e-07	0.487106	2.25869e-11
Gimap4	0.132234	-0.514738	1	0.943	1	1.16668e-11	-0.565425	0.927	0.932	2.11181e-07	0.132234	2.33336e-11
St13	0.00472717	1.14941	0.778	0.633	1	1.20426e-11	0.441011	0.829	0.584	2.17983e-07	0.00472717	2.40852e-11
Btla	7.83774e-09	0.511562	0.444	0.041	0.000141871	1.85814e-11	0.279842	0.226	0.063	3.36342e-07	7.83774e-09	3.71628e-11
Stk26	0.00308113	1.06114	0.667	0.288	1	2.77809e-11	0.363124	0.591	0.315	5.02861e-07	0.00308113	5.55617e-11
Phactr2	0.0261519	0.485694	0.444	0.175	1	3.59842e-11	0.415966	0.366	0.154	6.5135e-07	0.0261519	7.19684e-11
Foxp3	0.120429	-1.40086	0	0.216	1	3.76818e-11	-1.18156	0.018	0.25	6.82078e-07	0.120429	7.53636e-11
Stx6	0.00334092	0.894168	0.667	0.307	1	4.17064e-11	0.350559	0.579	0.333	7.54927e-07	0.00334092	8.34128e-11
Bcl2a1b	0.00373385	1.47351	0.778	0.648	1	5.19488e-11	0.573143	0.835	0.637	9.40325e-07	0.00373385	1.03898e-10
Casp1	0.0140149	0.697551	0.556	0.233	1	5.2086e-11	0.305522	0.445	0.198	9.42809e-07	0.0140149	1.04172e-10
Il18r1	0.00977008	0.881808	0.889	0.585	1	5.44027e-11	0.699077	0.732	0.485	9.84743e-07	0.00977008	1.08805e-10
Atp6v0e	0.326311	-0.294381	0.667	0.782	1	6.97491e-11	0.391324	0.939	0.773	1.26253e-06	0.326311	1.39498e-10
Hivep2	0.000119035	0.992223	1	0.392	1	1.18644e-10	0.39458	0.671	0.386	2.14757e-06	0.000119035	2.37287e-10
Arhgap31	0.191416	0.261701	0.556	0.332	1	2.13525e-10	0.268685	0.341	0.13	3.86501e-06	0.191416	4.2705e-10
Saraf	0.0444273	-0.691205	0.667	0.816	1	2.30369e-10	-0.542317	0.701	0.802	4.16991e-06	0.0444273	4.60739e-10
Adgrg5	0.106736	-0.353672	0	0.229	1	2.48619e-10	-0.377265	0.018	0.237	4.50025e-06	0.106736	4.97237e-10
Rgs16	0.0568556	1.25026	0.667	0.428	1	3.09924e-10	0.761838	0.64	0.385	5.60993e-06	0.0568556	6.19848e-10
Rab10	0.00901236	0.822528	0.889	0.629	1	3.32148e-10	0.434343	0.811	0.633	6.01222e-06	0.00901236	6.64297e-10
Nfatc1	0.099498	0.8198	0.667	0.502	1	3.38944e-10	0.487114	0.75	0.508	6.13522e-06	0.099498	6.77888e-10
Penk	0.138777	0.991835	0.111	0.029	1	3.58655e-10	1.29943	0.134	0.026	6.49201e-06	0.138777	7.17309e-10
St3gal6	0.104167	-0.416203	0	0.232	1	4.51984e-10	-0.408673	0.055	0.288	8.18136e-06	0.104167	9.03968e-10
Trim8	0.466057	0.568852	0.444	0.381	1	5.08709e-10	0.34774	0.646	0.393	9.20814e-06	0.466057	1.01742e-09
Rel	0.135941	0.461786	0.556	0.345	1	5.85849e-10	0.571658	0.506	0.284	1.06045e-05	0.135941	1.1717e-09
Tesc	0.788363	0.309803	0.111	0.094	1	6.91181e-10	0.439036	0.409	0.2	1.25111e-05	0.788363	1.38236e-09
Stip1	0.317325	0.402569	0.556	0.439	1	7.57893e-10	0.409467	0.634	0.392	1.37186e-05	0.317325	1.51579e-09
Itga1	0.0326556	-0.852161	0	0.352	1	8.01798e-10	-0.636938	0.14	0.391	1.45134e-05	0.0326556	1.6036e-09
Atp8b4	0.119821	-0.483116	0.111	0.349	1	8.91305e-10	-0.560841	0.152	0.382	1.61335e-05	0.119821	1.78261e-09
Cd7	0.149039	-0.803441	0	0.191	1	1.05155e-09	-0.699809	0.03	0.237	1.9034e-05	0.149039	2.10309e-09
Stat4	0.00643932	0.946933	0.778	0.574	1	1.31561e-09	0.381828	0.799	0.563	2.38138e-05	0.00643932	2.63121e-09
Ccr2	0.405172	-0.746299	0.111	0.226	1	1.85616e-09	-1.10924	0.268	0.506	3.35983e-05	0.405172	3.71231e-09
2900026A02Rik	0.100416	-0.456346	0	0.236	1	1.91205e-09	-0.355233	0.03	0.238	3.461e-05	0.100416	3.8241e-09
Baz1a	0.00306701	1.07115	0.889	0.667	1	2.04495e-09	0.824173	0.829	0.636	3.70157e-05	0.00306701	4.08991e-09
Ldha	0.00163045	0.849184	1	0.885	1	2.9108e-09	0.469894	0.963	0.918	5.26884e-05	0.00163045	5.8216e-09
Mthfd2	0.0585469	0.779853	0.444	0.255	1	2.96704e-09	0.361653	0.512	0.291	5.37064e-05	0.0585469	5.93408e-09
Prf1	0.171025	-0.832643	0.222	0.465	1	3.22335e-09	-0.343288	0.262	0.518	5.83458e-05	0.171025	6.4467e-09
Chmp2a	0.212603	0.37755	0.778	0.671	1	3.50618e-09	0.359545	0.896	0.724	6.34653e-05	0.212603	7.01236e-09
Camk2n1	0.697273	0.326767	0.222	0.337	1	4.01949e-09	0.430456	0.53	0.303	7.27567e-05	0.697273	8.03897e-09
Kdm2b	0.000213838	1.32957	0.889	0.39	1	4.77552e-09	0.390347	0.591	0.348	8.64418e-05	0.000213838	9.55105e-09
Fam162a	0.0446948	0.542141	0.667	0.412	1	5.21605e-09	0.527597	0.64	0.472	9.44158e-05	0.0446948	1.04321e-08
Thy1	0.176996	0.354297	0.889	0.812	1	5.6611e-09	0.461288	0.939	0.816	0.000102472	0.176996	1.13222e-08
Reep3	0.0511793	0.536991	0.556	0.312	1	6.23571e-09	0.390152	0.555	0.322	0.000112873	0.0511793	1.24714e-08
Ifi203	0.344818	0.323016	1	0.862	1	8.26326e-09	-0.661107	0.774	0.886	0.000149573	0.344818	1.65265e-08
Dennd4a	0.0110868	-1.23775	0.556	0.786	1	9.86628e-09	-0.662304	0.628	0.735	0.000178589	0.0110868	1.97326e-08
Hdac1	0.00830502	0.546992	0.889	0.527	1	1.02558e-08	0.390567	0.768	0.545	0.00018564	0.00830502	2.05115e-08
Rsu1	0.127957	0.478329	0.444	0.278	1	1.23312e-08	0.32013	0.53	0.319	0.000223208	0.127957	2.46625e-08
Txk	0.537488	-0.417284	0.444	0.513	1	1.3565e-08	-0.583468	0.293	0.509	0.00024554	0.537488	2.713e-08
Lgals7	4.26612e-08	1.4933	0.333	0.026	0.000772211	1.47163e-08	0.414453	0.134	0.032	0.000266379	4.26612e-08	2.94325e-08
Ybx3	0.79372	0.279166	0.556	0.596	1	1.68843e-08	0.474603	0.78	0.568	0.000305623	0.79372	3.37687e-08
Mllt3	0.442479	0.765219	0.444	0.42	1	1.87074e-08	0.285153	0.683	0.43	0.000338622	0.442479	3.74147e-08
Nek7	0.0404165	0.849459	0.667	0.465	1	1.99983e-08	0.306876	0.695	0.456	0.000361988	0.0404165	3.99965e-08
Ly6e	0.141768	-0.659225	0.778	0.975	1	2.09156e-08	-0.478144	0.994	0.985	0.000378594	0.141768	4.18313e-08
Cd28	0.0112978	1.04146	0.778	0.708	1	2.18434e-08	0.355028	0.921	0.761	0.000395386	0.0112978	4.36867e-08
Tgfb1	0.00566009	0.803426	1	0.693	1	2.20878e-08	0.449793	0.86	0.679	0.000399812	0.00566009	4.41756e-08
Pik3ap1	0.113401	-0.398853	0	0.222	1	2.4701e-08	-0.459016	0.11	0.325	0.000447113	0.113401	4.9402e-08
Susd6	0.442084	0.692685	0.222	0.387	1	2.95025e-08	0.287483	0.53	0.295	0.000534026	0.442084	5.90051e-08
Eef1b2	0.0857904	-0.390905	1	0.969	1	3.28116e-08	0.278211	0.982	0.944	0.000593923	0.0857904	6.56233e-08
P2ry10	0.0103704	-1.18236	0.111	0.599	1	4.08767e-08	-0.673929	0.378	0.568	0.000739908	0.0103704	8.17533e-08
Arl5a	0.351759	-0.531692	0.333	0.483	1	4.57997e-08	-1.11274	0.457	0.585	0.00082902	0.351759	9.15993e-08
Aldoa	0.137519	0.376897	0.889	0.889	1	5.02779e-08	0.388175	0.97	0.9	0.000910081	0.137519	1.00556e-07
Ctsb	0.756627	0.66582	0.556	0.727	1	6.13642e-08	0.314934	0.915	0.751	0.00111075	0.756627	1.22728e-07
2700097O09Rik	0.947226	1.42621	0.111	0.134	1	7.10164e-08	0.349098	0.262	0.111	0.00128547	0.947226	1.42033e-07
Zfpm1	0.296651	0.491397	0.333	0.228	1	7.13203e-08	0.274968	0.415	0.216	0.00129097	0.296651	1.42641e-07
Thoc7	0.374297	-0.309576	0.333	0.48	1	7.4961e-08	0.278154	0.72	0.485	0.00135687	0.374297	1.49922e-07
Ptp4a3	0.269734	-0.327368	0.222	0.386	1	7.54575e-08	-0.395782	0.262	0.472	0.00136586	0.269734	1.50915e-07
Klf2	0.0295198	-1.7352	0	0.362	1	8.18918e-08	-1.33287	0.146	0.334	0.00148232	0.0295198	1.63784e-07
Tut4	0.0796477	-0.659704	0.444	0.737	1	9.08115e-08	-0.69791	0.537	0.691	0.00164378	0.0796477	1.81623e-07
Itgb7	0.195354	-0.862597	0.222	0.432	1	9.27075e-08	-0.914826	0.53	0.626	0.0016781	0.195354	1.85415e-07
Pgk1	0.132596	0.33679	0.889	0.722	1	9.57954e-08	0.477169	0.896	0.752	0.00173399	0.132596	1.91591e-07
Bspry	0.0620994	-0.441404	0	0.288	1	9.90655e-08	-0.316915	0.104	0.302	0.00179318	0.0620994	1.98131e-07
Slamf1	0.120361	0.799432	0.444	0.224	1	1.0617e-07	0.318282	0.451	0.243	0.00192178	0.120361	2.12339e-07
Zfp652	0.248182	-0.466256	0.222	0.408	1	1.06927e-07	-0.47712	0.195	0.408	0.00193548	0.248182	2.13853e-07
Batf	0.470734	0.420909	0.444	0.402	1	1.30469e-07	0.443163	0.591	0.4	0.00236161	0.470734	2.60937e-07
Ifi208	0.0558903	-0.673942	0	0.299	1	1.35501e-07	-0.458502	0.079	0.27	0.00245271	0.0558903	2.71003e-07
Sema4d	0.449663	-0.356947	0.667	0.692	1	1.49386e-07	-0.525959	0.585	0.698	0.00270403	0.449663	2.98771e-07
Map2k3	0.127172	0.821415	0.556	0.457	1	1.55683e-07	0.311353	0.659	0.434	0.00281802	0.127172	3.11366e-07
Desi2	0.353846	0.265675	0.444	0.333	1	1.81017e-07	0.271235	0.506	0.299	0.00327658	0.353846	3.62033e-07
Nfkbia	0.0346604	0.702316	0.889	0.734	1	1.94949e-07	0.389108	0.884	0.675	0.00352877	0.0346604	3.89897e-07
Odc1	0.220522	0.50771	0.667	0.602	1	2.00011e-07	0.269155	0.896	0.688	0.0036204	0.220522	4.00022e-07
Uhrf2	0.136152	0.836263	0.667	0.64	1	2.12505e-07	0.404557	0.774	0.588	0.00384656	0.136152	4.25011e-07
Nup210	0.132095	-0.505558	0.222	0.45	1	2.33508e-07	-0.467939	0.341	0.517	0.00422673	0.132095	4.67016e-07
Slc22a15	0.554768	0.840182	0.222	0.172	1	2.34518e-07	0.332379	0.646	0.417	0.00424501	0.554768	4.69036e-07
Irf2bp2	0.196482	0.283597	0.556	0.375	1	2.39357e-07	0.336231	0.567	0.357	0.00433259	0.196482	4.78713e-07
Wipf1	0.0215568	0.711593	0.889	0.73	1	3.04359e-07	0.407148	0.86	0.705	0.0055092	0.0215568	6.08718e-07
Nfkbib	0.105511	0.454234	0.556	0.362	1	3.25488e-07	0.380844	0.537	0.351	0.00589165	0.105511	6.50975e-07
Myl12a	0.00670746	0.648294	1	0.874	1	3.28989e-07	0.350488	0.939	0.887	0.00595504	0.00670746	6.57978e-07
Lag3	0.278733	0.45667	0.778	0.593	1	3.47548e-07	0.629807	0.805	0.626	0.00629096	0.278733	6.95095e-07
Rap1a	0.472443	0.381796	0.889	0.825	1	3.48726e-07	0.292488	0.896	0.805	0.00631229	0.472443	6.97451e-07
Tapbpl	0.425994	-0.263175	0.333	0.479	1	3.66522e-07	-0.463203	0.274	0.468	0.00663441	0.425994	7.33044e-07
Prr13	0.39873	0.284832	0.778	0.738	1	3.78696e-07	0.317019	0.884	0.783	0.00685478	0.39873	7.57393e-07
Nedd4	0.0509024	-0.544516	0	0.308	1	4.00493e-07	-0.308734	0.116	0.306	0.00724933	0.0509024	8.00987e-07
Lrrk1	0.164663	-0.424974	0.111	0.299	1	4.03087e-07	-0.354826	0.122	0.308	0.00729628	0.164663	8.06174e-07
Eno1	0.494058	0.341861	0.778	0.746	1	6.32302e-07	0.411807	0.896	0.759	0.0114453	0.494058	1.2646e-06
Pfkl	0.322297	0.389415	0.444	0.315	1	6.47484e-07	0.292684	0.573	0.354	0.0117201	0.322297	1.29497e-06
Ap1s2	0.0197687	0.72972	0.556	0.252	1	6.61638e-07	0.340711	0.396	0.225	0.0119763	0.0197687	1.32328e-06
Vps37b	0.00444179	-1.46717	0.333	0.761	1	7.79389e-07	-0.614742	0.561	0.704	0.0141077	0.00444179	1.55878e-06
Lcp2	0.00428654	0.739971	0.889	0.693	1	8.16805e-07	0.308582	0.841	0.699	0.014785	0.00428654	1.63361e-06
Map2k1	0.0515906	-0.509415	0	0.307	1	8.67671e-07	0.26755	0.518	0.314	0.0157057	0.0515906	1.73534e-06
Cd200r1	0.359499	-0.34401	0.111	0.233	1	9.04337e-07	0.338952	0.366	0.198	0.0163694	0.359499	1.80867e-06
Stk39	0.285375	-0.358042	0.222	0.39	1	9.35891e-07	0.315448	0.573	0.377	0.0169406	0.285375	1.87178e-06
Abcb9	0.119803	-0.485091	0.111	0.4	1	9.62512e-07	-0.429125	0.262	0.442	0.0174224	0.119803	1.92502e-06
Sp100	0.175168	-0.527527	0.556	0.824	1	1.02649e-06	-0.457779	0.841	0.857	0.0185804	0.175168	2.05297e-06
Bsg	0.0212298	0.581049	0.889	0.66	1	1.03518e-06	0.302446	0.86	0.729	0.0187378	0.0212298	2.07036e-06
Btg2	0.722569	0.30004	0.889	0.799	1	1.16625e-06	0.715764	0.915	0.794	0.0211103	0.722569	2.3325e-06
Dynll1	0.318621	0.264011	0.889	0.836	1	1.17162e-06	0.317097	0.896	0.748	0.0212075	0.318621	2.34324e-06
Sell	0.173354	-0.660169	0	0.173	1	1.18926e-06	-0.683433	0.043	0.194	0.0215268	0.173354	2.37852e-06
Prdx2	0.151215	-0.477081	0.556	0.667	1	1.20762e-06	0.297886	0.793	0.648	0.0218591	0.151215	2.41523e-06
Zfp36l2	0.0945417	-0.788803	1	0.958	1	1.24467e-06	-0.478466	0.866	0.919	0.0225298	0.0945417	2.48935e-06
Stk24	0.53095	0.407241	0.667	0.731	1	1.31819e-06	0.376238	0.86	0.739	0.0238606	0.53095	2.63638e-06
Spn	0.0138045	0.859933	0.889	0.692	1	1.36592e-06	0.286892	0.872	0.718	0.0247246	0.0138045	2.73184e-06
Pfdn5	0.0578915	-0.520318	0.889	0.948	1	1.53141e-06	0.277249	0.982	0.929	0.02772	0.0578915	3.06281e-06
Gbp7	0.270159	0.434534	0.778	0.708	1	1.55659e-06	-0.554297	0.628	0.763	0.0281758	0.270159	3.11318e-06
Arf3	0.00583555	0.626756	0.889	0.508	1	1.63069e-06	0.267288	0.713	0.523	0.0295172	0.00583555	3.26138e-06
Nr4a1	0.0275414	1.25336	0.667	0.375	1	1.65269e-06	0.259595	0.543	0.331	0.0299153	0.0275414	3.30537e-06
Rnf19a	0.00734155	0.506903	0.667	0.265	1	1.66334e-06	0.270335	0.421	0.242	0.0301081	0.00734155	3.32667e-06
Ube2n	0.227182	0.34421	0.778	0.634	1	1.77744e-06	0.310279	0.787	0.633	0.0321735	0.227182	3.55488e-06
Anxa5	0.0921343	0.393826	0.667	0.475	1	1.85336e-06	0.315528	0.591	0.416	0.0335477	0.0921343	3.70672e-06
Slc7a1	0.0546883	0.428902	0.444	0.192	1	2.09315e-06	0.360172	0.341	0.188	0.0378882	0.0546883	4.1863e-06
Ctla2a	0.482338	-0.589305	0.778	0.763	1	2.10858e-06	-0.533153	0.506	0.712	0.0381673	0.482338	4.21715e-06
Cysltr2	0.138893	-0.435557	0	0.199	1	2.52041e-06	-0.44906	0.134	0.302	0.0456219	0.138893	5.04081e-06
Rapgef6	0.283145	-0.3551	0.667	0.786	1	2.67943e-06	-0.49483	0.701	0.796	0.0485004	0.283145	5.35886e-06
Mpc1	0.113928	0.407593	0.667	0.497	1	3.16512e-06	0.41907	0.652	0.48	0.0572918	0.113928	6.33023e-06
Gng5	0.0459843	0.384407	1	0.915	1	3.61375e-06	0.256882	0.957	0.885	0.0654124	0.0459843	7.22748e-06
Ptpn1	0.429061	0.643255	0.778	0.678	1	4.1678e-06	0.332666	0.835	0.727	0.0754414	0.429061	8.33558e-06
Zcrb1	0.253626	0.453737	0.556	0.484	1	4.62777e-06	0.284762	0.726	0.539	0.0837673	0.253626	9.25552e-06
Ifi27	0.161425	-0.581442	0.333	0.574	1	5.34045e-06	0.388819	0.78	0.609	0.0966675	0.161425	1.06809e-05
Glipr1	0.251879	-0.303532	0.222	0.488	1	5.35553e-06	-0.433022	0.415	0.568	0.0969404	0.251879	1.0711e-05
Ptma	0.136957	0.338031	1	0.989	1	5.58441e-06	-0.308782	0.982	0.979	0.101083	0.136957	1.11688e-05
Prrc2c	0.509541	-0.304385	1	0.948	1	6.09911e-06	-0.382368	0.902	0.931	0.1104	0.509541	1.21982e-05
Nol7	0.219104	0.306992	0.778	0.746	1	6.24953e-06	0.337067	0.86	0.749	0.113123	0.219104	1.2499e-05
1700017B05Rik	0.0479052	-0.583132	0.111	0.508	1	7.02521e-06	-0.335752	0.317	0.496	0.127163	0.0479052	1.40504e-05
Napsa	0.14054	-0.362564	0	0.198	1	7.2743e-06	-0.349658	0.159	0.336	0.131672	0.14054	1.45485e-05
Padi2	0.102253	-0.502034	0.222	0.506	1	7.44202e-06	-0.440304	0.268	0.43	0.134708	0.102253	1.4884e-05
Nr4a3	0.105327	1.55893	0.444	0.281	1	8.21665e-06	0.456506	0.354	0.193	0.14873	0.105327	1.64332e-05
Psme2	0.162011	0.542871	0.778	0.819	1	8.23646e-06	0.291135	0.909	0.858	0.149088	0.162011	1.64728e-05
Ak2	0.0864423	0.358416	0.778	0.518	1	8.26227e-06	0.307467	0.652	0.477	0.149555	0.0864423	1.65245e-05
Pglyrp1	0.212095	-0.440331	0.444	0.697	1	8.65508e-06	-0.602852	0.591	0.694	0.156666	0.212095	1.73101e-05
Ctsw	0.0117045	-1.27969	0.444	0.75	1	9.2419e-06	-0.607626	0.646	0.704	0.167288	0.0117045	1.84837e-05
Ptprc	0.274771	0.358351	1	0.989	1	9.56572e-06	-0.303798	1	0.994	0.173149	0.274771	1.91313e-05
Zeb2	0.036097	0.792294	0.556	0.299	1	1.14676e-05	0.281743	0.415	0.243	0.207574	0.036097	2.2935e-05
Ifi27l2a	0.0122972	0.70274	1	0.827	1	1.22644e-05	0.46802	0.957	0.911	0.221998	0.0122972	2.45287e-05
Stat5a	0.023455	0.565935	0.444	0.181	1	1.23617e-05	0.333732	0.348	0.198	0.223759	0.023455	2.47232e-05
Klre1	0.045395	-1.19609	0.111	0.439	1	1.2371e-05	-0.643758	0.232	0.384	0.223927	0.045395	2.47418e-05
Dap	0.320607	-0.394324	0.444	0.561	1	1.27172e-05	0.294023	0.762	0.57	0.230193	0.320607	2.54342e-05
Rnf130	0.0967837	-0.434706	0	0.24	1	1.28137e-05	-0.320895	0.128	0.283	0.23194	0.0967837	2.56272e-05
Pglyrp2	0.0921966	-0.539045	0.111	0.355	1	1.32975e-05	-0.304868	0.287	0.463	0.240698	0.0921966	2.65948e-05
Znrf1	0.389569	0.431929	0.556	0.484	1	1.42377e-05	-0.486943	0.39	0.534	0.257716	0.389569	2.84752e-05
Sytl3	0.608822	0.547304	0.444	0.426	1	1.5532e-05	0.316591	0.579	0.414	0.281144	0.608822	3.10637e-05
Kdm6b	0.0363158	1.41053	0.444	0.232	1	1.85777e-05	0.2613	0.39	0.223	0.336275	0.0363158	3.71551e-05
Pcmt1	0.0855736	0.407765	0.667	0.477	1	1.86967e-05	0.274198	0.634	0.474	0.338429	0.0855736	3.7393e-05
BC031181	0.552135	0.346721	0.444	0.529	1	2.13863e-05	0.253899	0.732	0.568	0.387114	0.552135	4.27722e-05
Rapsn	0.198975	-0.51945	0	0.157	1	2.15264e-05	-0.422013	0.067	0.204	0.38965	0.198975	4.30524e-05
Traf1	0.0861749	0.805327	0.778	0.749	1	2.57397e-05	0.271849	0.89	0.75	0.465914	0.0861749	5.14787e-05
Gpr68	0.207087	-0.517648	0.333	0.467	1	2.74891e-05	0.281104	0.598	0.432	0.497581	0.207087	5.49775e-05
Nfkbid	0.00351282	1.37562	0.667	0.296	1	2.77083e-05	0.329378	0.335	0.192	0.501548	0.00351282	5.54158e-05
Nsd3	0.209637	-0.515147	0.667	0.854	1	3.1077e-05	-0.520126	0.823	0.845	0.562526	0.209637	6.21531e-05
Tm6sf1	0.352288	-0.276579	0.222	0.423	1	3.15022e-05	-0.308708	0.25	0.434	0.570221	0.352288	6.30034e-05
Wnk1	0.273987	-0.535329	1	0.925	1	3.22461e-05	-0.499174	0.933	0.932	0.583687	0.273987	6.44912e-05
Sorl1	0.0355066	-0.757719	0.222	0.529	1	3.4873e-05	-0.289659	0.28	0.473	0.631236	0.0355066	6.97448e-05
Rnh1	0.213303	0.322906	0.667	0.602	1	3.70028e-05	0.281701	0.799	0.63	0.669788	0.213303	7.40043e-05
Mif	0.0731845	0.680428	0.889	0.824	1	3.73979e-05	0.355728	0.915	0.816	0.67694	0.0731845	7.47945e-05
Selenos	0.0479056	0.391264	0.667	0.437	1	3.86327e-05	0.285297	0.683	0.532	0.699291	0.0479056	7.72639e-05
Eif4e	0.106778	0.930053	0.556	0.441	1	3.89482e-05	0.262562	0.561	0.405	0.705001	0.106778	7.78948e-05
Lrrc32	0.30988	-0.428836	0	0.104	1	3.91993e-05	-0.423185	0.012	0.117	0.709546	0.30988	7.8397e-05
Trgc2	0.0753535	-0.878936	0	0.267	1	3.9631e-05	-0.426368	0.104	0.254	0.717361	0.0753535	7.92605e-05
Rnf125	0.189042	-0.613301	0.222	0.437	1	5.39846e-05	-0.539929	0.329	0.45	0.977176	0.189042	0.000107966
Ramp1	0.0168877	0.967091	0.444	0.176	1	5.43145e-05	0.332998	0.366	0.216	0.983146	0.0168877	0.000108626
Nlrc3	0.060094	-0.656791	0.111	0.39	1	5.46655e-05	-0.338017	0.256	0.428	0.9895	0.060094	0.000109328
Cd53	0.0336033	0.604702	1	0.885	1	6.70493e-05	0.283148	0.939	0.883	1	0.0336033	0.000134094
Pik3c2a	0.0813009	-0.580235	0	0.259	1	6.78257e-05	-0.383233	0.22	0.373	1	0.0813009	0.000135647
Ighm	0.0350666	-0.926322	0	0.345	1	7.46671e-05	-0.418454	0.159	0.296	1	0.0350666	0.000149329
Mxd1	0.00891024	-1.31856	0	0.465	1	7.83963e-05	-0.629711	0.305	0.447	1	0.00891024	0.000156786
Itih5	0.228937	-0.459357	0.111	0.285	1	8.09619e-05	-0.325833	0.152	0.312	1	0.228937	0.000161917
Ipcef1	0.0812336	-0.547716	0.111	0.452	1	8.17738e-05	-0.342762	0.384	0.537	1	0.0812336	0.000163541
Psmc5	0.00381733	0.730627	0.889	0.52	1	9.59569e-05	0.257153	0.659	0.546	1	0.00381733	0.000191905
Phf11b	0.190128	-0.469174	0.333	0.527	1	9.6322e-05	-0.469228	0.506	0.614	1	0.190128	0.000192635
Slamf6	0.0232972	1.73733	0.444	0.203	1	9.78053e-05	0.389262	0.354	0.212	1	0.0232972	0.000195601
Nfkb2	0.0051202	1.1217	0.778	0.392	1	9.93346e-05	0.270468	0.476	0.332	1	0.0051202	0.000198659
Septin11	0.100567	-0.592732	0.333	0.618	1	0.000100187	-0.407266	0.463	0.566	1	0.100567	0.000200364
Irf4	0.00278985	1.54742	0.556	0.168	1	0.000107387	0.413099	0.348	0.219	1	0.00278985	0.000214762
Adcy7	0.538035	0.515256	0.444	0.615	1	0.000109123	0.277687	0.799	0.65	1	0.538035	0.000218233
Arhgap9	0.258494	-0.344947	0.444	0.681	1	0.000110655	-0.325905	0.646	0.706	1	0.258494	0.000221298
Arhgap45	0.000116355	-1.5569	0.111	0.823	1	0.00301395	-0.257001	0.829	0.847	1	0.00301395	0.000232696
Ssh2	0.0311109	-1.08903	0.222	0.593	1	0.000116401	-0.552234	0.457	0.559	1	0.0311109	0.000232788
Xcl1	0.653423	2.69652	0.111	0.192	1	0.000120962	-0.636141	0.085	0.209	1	0.653423	0.00024191
Klhl6	0.0200253	-0.866623	0	0.397	1	0.000121934	-0.394229	0.244	0.383	1	0.0200253	0.000243852
Pkm	0.107435	0.578202	0.889	0.911	1	0.000127069	0.294083	0.939	0.895	1	0.107435	0.000254122
Neurl3	0.0351576	-0.954124	0.333	0.666	1	0.000129711	-0.468807	0.439	0.566	1	0.0351576	0.000259406
Ifi206	0.237514	-0.488833	0.222	0.423	1	0.000134948	-0.280181	0.079	0.211	1	0.237514	0.000269877
Atp5j	0.025413	0.527841	1	0.847	1	0.000149359	0.253625	0.909	0.867	1	0.025413	0.000298695
Snx18	0.195583	-0.416749	0.111	0.33	1	0.000149398	-0.363036	0.177	0.316	1	0.195583	0.000298774
Iigp1	0.173354	-0.903725	0	0.173	1	0.000152534	-1.00325	0.116	0.239	1	0.173354	0.000305045
H2-Q4	0.202705	0.290971	0.889	0.733	1	0.000154605	-0.428411	0.713	0.75	1	0.202705	0.000309187
Fli1	0.0313807	-0.502214	0.111	0.569	1	0.000156439	-0.312937	0.543	0.643	1	0.0313807	0.000312853
Ppcdc	0.257659	-0.33097	0.111	0.281	1	0.000162618	-0.298842	0.159	0.296	1	0.257659	0.00032521
Gbp3	0.679359	-0.346168	0.222	0.258	1	0.000164009	-0.42635	0.201	0.329	1	0.679359	0.000327992
Il2ra	0.766354	-0.67009	0.444	0.468	1	0.000221611	-0.97027	0.488	0.576	1	0.766354	0.000443172
Apbb1ip	0.250277	-0.412872	0.667	0.703	1	0.000237742	-0.39521	0.628	0.714	1	0.250277	0.000475427
Trgv2	0.126326	-0.487162	0	0.21	1	0.00025066	-0.30616	0.085	0.207	1	0.126326	0.000501257
Ptprcap	0.185205	-0.377858	0.889	0.915	1	0.000254969	-0.259518	0.939	0.922	1	0.185205	0.000509872
Higd1a	0.0477521	0.55433	0.778	0.637	1	0.000258143	0.306829	0.823	0.671	1	0.0477521	0.000516219
Tacc1	0.274451	-0.48431	0.556	0.641	1	0.00026355	-0.371937	0.579	0.653	1	0.274451	0.00052703
Clcn3	0.429466	-0.324047	0.222	0.387	1	0.000273274	-0.369126	0.293	0.422	1	0.429466	0.000546474
Havcr2	0.177096	0.30999	0.556	0.371	1	0.000273519	0.43345	0.482	0.355	1	0.177096	0.000546963
Ccdc88c	0.548741	-0.352098	0.556	0.638	1	0.000288298	-0.454294	0.622	0.669	1	0.548741	0.000576513
Irs2	0.324125	0.388682	0.222	0.128	1	0.000298098	-0.29738	0.043	0.146	1	0.324125	0.000596108
Nbeal2	0.125718	-0.542839	0.111	0.325	1	0.000307632	-0.278765	0.274	0.397	1	0.125718	0.00061517
Ccdc50	0.04345	0.455354	0.778	0.472	1	0.000359425	0.261976	0.61	0.486	1	0.04345	0.000718721
Tpp2	0.947451	0.369952	0.556	0.626	1	0.00037703	-0.487563	0.61	0.679	1	0.947451	0.000753918
Anp32a	0.00987347	0.826705	0.889	0.799	1	0.000378736	0.2907	0.872	0.777	1	0.00987347	0.000757328
Jaml	0.263134	-0.390298	0.333	0.577	1	0.000487271	-0.514794	0.433	0.506	1	0.263134	0.000974304
Gm12216	0.112039	-0.406565	0	0.224	1	0.000496948	-0.285162	0.152	0.274	1	0.112039	0.000993648
Abcb1a	0.145586	-0.434648	0	0.194	1	0.000499902	-0.328373	0.116	0.235	1	0.145586	0.000999555
1600014C10Rik	0.0792749	-0.489341	0	0.262	1	0.000520474	-0.733442	0.457	0.532	1	0.0792749	0.00104068
Eif4b	0.0527664	-0.602968	0.333	0.641	1	0.000523213	0.250565	0.762	0.637	1	0.0527664	0.00104615
Pik3r1	0.0172359	-0.870469	0.111	0.543	1	0.000531703	-0.443439	0.47	0.568	1	0.0172359	0.00106312
Arhgef1	0.0186645	-0.83135	0.667	0.883	1	0.000580684	-0.312703	0.896	0.886	1	0.0186645	0.00116103
Pkn1	0.00397131	-0.988224	0.111	0.622	1	0.000606651	-0.36516	0.604	0.656	1	0.00397131	0.00121293
Ablim1	0.0841792	-0.597163	0.556	0.834	1	0.000631776	-0.311582	0.78	0.831	1	0.0841792	0.00126315
Zyx	0.00373529	-1.13329	0.222	0.683	1	0.000637875	-0.351366	0.591	0.646	1	0.00373529	0.00127534
H2-Q6	0.28601	-0.442888	0.667	0.825	1	0.000662479	-0.339869	0.604	0.699	1	0.28601	0.00132452
Acsbg1	0.137263	-0.392532	0	0.201	1	0.00068327	-0.271074	0.122	0.241	1	0.137263	0.00136607
Gimap8	0.518508	0.356481	0.667	0.629	1	0.000690119	-0.341569	0.524	0.641	1	0.518508	0.00137976
Swap70	0.350283	-0.293314	0.111	0.266	1	0.000730223	-0.398689	0.177	0.302	1	0.350283	0.00145991
Ifi209	0.168639	-0.713345	0.333	0.536	1	0.000781301	-0.478005	0.354	0.463	1	0.168639	0.00156199
Atp11b	0.0943336	-0.848453	0.444	0.698	1	0.000801152	-0.555054	0.543	0.597	1	0.0943336	0.00160166
Ms4a4c	0.117462	0.336843	0.333	0.15	1	0.000825081	0.31026	0.311	0.195	1	0.117462	0.00164948
Rgs2	0.0582733	-1.21005	0.333	0.607	1	0.00118047	-0.476867	0.518	0.578	1	0.0582733	0.00235954
Cd160	0.326984	0.967335	0.111	0.297	1	0.00138594	-0.260647	0.11	0.214	1	0.326984	0.00276996
Foxp1	0.717029	-0.315252	0.556	0.559	1	0.00140389	-0.44559	0.439	0.528	1	0.717029	0.00280581
Mt2	0.292753	-0.299001	0	0.111	1	0.00144844	-0.389552	0.073	0.165	1	0.292753	0.00289479
Nin	0.342546	-0.501722	0.222	0.362	1	0.00152728	-0.341317	0.293	0.408	1	0.342546	0.00305222
Irf7	0.219399	-0.616331	0.222	0.417	1	0.0015768	-0.421213	0.409	0.512	1	0.219399	0.00315111
Arl5c	0.210661	-0.34285	0	0.15	1	0.0016182	-0.303849	0.091	0.187	1	0.210661	0.00323379
Runx3	0.0783571	-0.745206	0.556	0.771	1	0.00169204	-0.384626	0.762	0.716	1	0.0783571	0.00338121
Me2	0.28961	-0.345976	0.222	0.344	1	0.00190157	-0.270258	0.311	0.409	1	0.28961	0.00379953
Serpinb9	0.95532	0.561237	0.444	0.439	1	0.00193488	0.402739	0.476	0.353	1	0.95532	0.00386601
Pitpnc1	0.0328901	-0.7233	0.111	0.525	1	0.00195733	-0.288053	0.53	0.613	1	0.0328901	0.00391082
Metrnl	0.441659	-0.342383	0.222	0.374	1	0.00206912	-0.348914	0.226	0.34	1	0.441659	0.00413395
Ifnar1	0.00419753	-1.13498	0	0.523	1	0.00225025	-0.338843	0.421	0.532	1	0.00419753	0.00449543
Hectd1	0.182494	0.321784	0.889	0.733	1	0.00233203	-0.25345	0.689	0.741	1	0.182494	0.00465862
Prdx6	0.0232092	-0.835295	0.556	0.804	1	0.00235156	-0.272867	0.848	0.791	1	0.0232092	0.00469758
Cd96	0.240309	-0.472017	0.333	0.471	1	0.00239095	0.261895	0.573	0.454	1	0.240309	0.00477617
Ifit3	0.573632	-0.576091	0.111	0.177	1	0.00243837	-0.755785	0.104	0.198	1	0.573632	0.00487079
St8sia4	0.098954	-0.630561	0.111	0.402	1	0.00253927	-0.278301	0.299	0.422	1	0.098954	0.00507208
Cst7	0.0277305	-0.881599	0.222	0.626	1	0.00258931	-0.362669	0.622	0.642	1	0.0277305	0.00517191
Smchd1	0.221608	-0.395254	0.444	0.681	1	0.0026544	-0.460263	0.683	0.707	1	0.221608	0.00530176
Crlf3	0.0393274	-0.906911	0.333	0.678	1	0.00265896	-0.470772	0.64	0.673	1	0.0393274	0.00531086
Lamc1	0.0854878	-0.59665	0	0.254	1	0.00274476	-0.381776	0.183	0.283	1	0.0854878	0.00548199
Ptbp3	0.20934	-0.338093	0.778	0.835	1	0.00291257	-0.255036	0.835	0.848	1	0.20934	0.00581665
Lasp1	0.0775313	-0.538765	0.222	0.543	1	0.00292861	-0.274252	0.494	0.558	1	0.0775313	0.00584864
Cited2	0.0179722	-0.937951	0	0.407	1	0.00358778	0.259923	0.573	0.435	1	0.0179722	0.00716268
Lbh	0.570471	0.955737	0.556	0.581	1	0.0036679	0.257422	0.768	0.65	1	0.570471	0.00732234
Man2b1	0.198197	-0.442597	0.333	0.573	1	0.00372672	-0.289802	0.555	0.608	1	0.198197	0.00743955
Sec24a	0.182563	-0.507101	0.111	0.307	1	0.00380861	-0.336366	0.195	0.283	1	0.182563	0.00760271
Ifit1	0.635698	0.645662	0.111	0.195	1	0.00406052	-0.821129	0.134	0.217	1	0.635698	0.00810455
Lbr	0.0387608	-0.592338	0.111	0.532	1	0.00418011	-0.295962	0.537	0.565	1	0.0387608	0.00834275
Klrb1c	0.252635	-0.428242	0	0.128	1	0.0042455	-0.299625	0.055	0.134	1	0.252635	0.00847297
Ccl4	0.25539	3.76085	0.556	0.525	1	0.00448725	0.767671	0.409	0.526	1	0.25539	0.00895436
Smc5	0.895921	0.463193	0.222	0.297	1	0.00449366	-0.275086	0.274	0.363	1	0.895921	0.00896713
Prrc2b	0.340235	-0.359457	0.444	0.618	1	0.00454621	-0.350542	0.53	0.602	1	0.340235	0.00907176
Abcb1b	0.129369	-0.336762	0	0.207	1	0.00505488	-0.262963	0.128	0.216	1	0.129369	0.0100842
Icam1	0.178503	-0.822901	0.222	0.422	1	0.00525274	-0.372824	0.262	0.36	1	0.178503	0.0104779
H1f4	0.348193	-0.67806	0.333	0.443	1	0.00535036	-0.372585	0.378	0.483	1	0.348193	0.0106721
Xaf1	0.0719825	-0.542267	0.111	0.465	1	0.00586576	-0.378357	0.53	0.6	1	0.0719825	0.0116971
Xrn2	0.159196	-0.466773	0.444	0.66	1	0.00596347	-0.284873	0.689	0.684	1	0.159196	0.0118914
Myc	0.0749782	0.987399	0.444	0.251	1	0.00660646	-0.266239	0.134	0.217	1	0.0749782	0.0131693
Gzmc	0.0544241	-1.53537	0	0.302	1	0.00681258	-1.03026	0.201	0.287	1	0.0544241	0.0135787
Trp53i11	0.542189	-0.308391	0.222	0.297	1	0.00703015	-0.304096	0.299	0.376	1	0.542189	0.0140109
Rps6ka1	0.0589742	-0.651663	0.222	0.482	1	0.0076139	-0.306942	0.5	0.552	1	0.0589742	0.0151698
Cebpb	0.137251	-0.848149	0.444	0.611	1	0.00771432	-0.32978	0.506	0.581	1	0.137251	0.0153691
Coro2a	0.410001	-0.317123	0.222	0.385	1	0.0077312	-0.383724	0.354	0.442	1	0.410001	0.0154026
Ddx58	0.532639	-0.265906	0.222	0.321	1	0.00820536	-0.297026	0.287	0.373	1	0.532639	0.0163434
Smim15	0.221304	-0.381593	0.222	0.423	1	0.00842161	-0.271306	0.384	0.459	1	0.221304	0.0167723
Trbc1	0.31711	0.90669	0.778	0.588	1	0.00876198	0.652926	0.616	0.537	1	0.31711	0.0174472
Serinc3	0.453949	-0.282149	0.667	0.929	1	0.00885703	-0.304654	0.927	0.902	1	0.453949	0.0176356
Mier1	0.540462	-0.401536	0.667	0.761	1	0.00905467	-0.412142	0.774	0.793	1	0.540462	0.0180273
Gzmf	0.236022	-2.40416	0	0.136	1	0.00930598	-1.6091	0.043	0.107	1	0.236022	0.0185254
Nr3c1	0.215793	-0.397097	0.333	0.54	1	0.00969956	-0.396053	0.488	0.551	1	0.215793	0.019305
Ccm2	0.112433	-0.508194	0.111	0.389	1	0.00971516	-0.315702	0.341	0.41	1	0.112433	0.0193359
Dock8	0.024492	-0.808538	0.333	0.694	1	0.0106821	-0.269327	0.72	0.729	1	0.024492	0.02125
Mef2d	0.0833591	-0.573636	0.222	0.535	1	0.0109346	-0.258007	0.39	0.466	1	0.0833591	0.0217496
Herc4	0.265027	-0.454701	0.222	0.449	1	0.0112078	-0.304561	0.384	0.456	1	0.265027	0.02229
S100a4	0.61825	-0.440686	0.889	0.767	1	0.0113511	0.358697	0.878	0.832	1	0.61825	0.0225734
Ctss	0.301953	0.554481	0.889	0.756	1	0.0117563	-0.263857	0.744	0.788	1	0.301953	0.0233743
Smc4	0.0937919	-0.624587	0.333	0.677	1	0.0122967	-0.408828	0.646	0.679	1	0.0937919	0.0244421
Il4ra	0.214756	-0.513648	0.111	0.284	1	0.0128974	-0.363636	0.226	0.3	1	0.214756	0.0256285
Zfp260	0.0645761	-0.586751	0	0.284	1	0.0134975	-0.299511	0.201	0.281	1	0.0645761	0.0268129
Osbpl3	0.705538	-0.260947	0.444	0.497	1	0.0135004	-0.365293	0.463	0.523	1	0.705538	0.0268185
Nlrc5	0.146294	-0.384812	0.222	0.506	1	0.0137081	-0.260358	0.451	0.519	1	0.146294	0.0272282
Arhgap15	0.0371035	-0.842602	0.444	0.733	1	0.0140602	-0.282307	0.683	0.711	1	0.0371035	0.0279227
Crybg3	0.19226	-0.285429	0	0.161	1	0.0141299	-0.251467	0.104	0.174	1	0.19226	0.0280602
Itgav	0.377335	-0.862987	0.556	0.617	1	0.0151073	-0.689943	0.665	0.641	1	0.377335	0.0299864
Aplp2	0.569885	-0.311163	0.333	0.405	1	0.0158802	-0.402598	0.439	0.486	1	0.569885	0.0315083
H1f2	0.118327	-0.586391	0.111	0.396	1	0.0159587	-0.361464	0.348	0.425	1	0.118327	0.0316628
Selenoh	0.11123	-0.574739	0.222	0.499	1	0.0163089	-0.283557	0.457	0.508	1	0.11123	0.0323519
Mt1	0.503193	-0.565647	0.222	0.325	1	0.0176356	-0.588706	0.268	0.331	1	0.503193	0.0349602
Kif21b	0.161023	-0.582139	0.333	0.52	1	0.0194884	-0.307547	0.421	0.493	1	0.161023	0.0385971
Flna	0.753737	-0.29135	0.444	0.494	1	0.0202178	-0.294964	0.543	0.596	1	0.753737	0.0400269
Tnfrsf1b	0.947616	-0.419279	0.778	0.638	1	0.020248	-0.567159	0.616	0.617	1	0.947616	0.040086
Rnf138	0.0769713	-0.837577	0.333	0.554	1	0.0204819	-0.375047	0.537	0.564	1	0.0769713	0.0405443
Sipa1	0.222833	-0.311412	0.333	0.589	1	0.0208183	-0.256708	0.549	0.583	1	0.222833	0.0412032
Cbl	0.456541	-0.415799	0.556	0.581	1	0.0212114	-0.392683	0.561	0.563	1	0.456541	0.0419729
S100a6	0.0218258	-1.57167	0.889	0.844	1	0.0482913	-0.453756	0.89	0.841	1	0.0482913	0.0431752
Id2	0.299435	-0.464344	0.778	0.849	1	0.022523	0.287581	0.902	0.86	1	0.299435	0.0445387
Epb41l4aos	0.432104	-0.281959	0.333	0.494	1	0.0231492	-0.260503	0.287	0.354	1	0.432104	0.0457626
Ikzf4	0.664888	-0.352211	0.222	0.267	1	0.0238651	-0.31989	0.213	0.286	1	0.664888	0.0471606
Sidt1	0.154358	-0.377131	0	0.187	1	0.0305914	-0.286975	0.152	0.218	1	0.154358	0.060247
Macf1	0.346232	0.324328	0.778	0.745	1	0.0314251	-0.275279	0.78	0.799	1	0.346232	0.0618627
Ifitm1	0.407936	-2.09915	0.222	0.312	1	0.0317207	0.364071	0.457	0.367	1	0.407936	0.0624351
Phf14	0.150269	-0.469948	0.222	0.495	1	0.0319311	-0.274304	0.524	0.578	1	0.150269	0.0628426
Hist1h2ap	0.435804	-0.580719	0.111	0.228	1	0.0326421	-0.345957	0.11	0.175	1	0.435804	0.0642186
Dtx3l	0.480829	-0.302263	0.333	0.454	1	0.0345573	-0.302076	0.409	0.456	1	0.480829	0.0679204
Iqgap2	0.44646	-0.295704	0.222	0.334	1	0.0367357	-0.282314	0.354	0.416	1	0.44646	0.072122
Rsad2	0.296097	-0.332126	0	0.109	1	0.037116	-0.337036	0.073	0.128	1	0.296097	0.0728544
Il7r	0.28863	-0.252927	0.444	0.741	1	0.0397801	-0.373647	0.695	0.759	1	0.28863	0.0779778
Bcl2	0.316597	-0.463017	0.556	0.709	1	0.0400513	-0.48002	0.665	0.601	1	0.316597	0.0784985
AW112010	0.144088	-0.60602	0.889	0.947	1	0.0436162	0.283412	1	0.96	1	0.144088	0.0853301
Txnip	0.0437936	-1.01984	0.333	0.664	1	0.134265	-0.291273	0.579	0.601	1	0.134265	0.0856693
Pdcd4	0.0452532	-0.683509	0.333	0.827	1	0.100121	-0.377362	0.787	0.777	1	0.100121	0.0884585
Mkln1	0.0459812	0.54356	0.778	0.524	1	0.180965	-0.283146	0.518	0.539	1	0.180965	0.0898481
Rtp4	0.212658	0.448205	0.111	0.357	1	0.0461521	-0.268387	0.348	0.406	1	0.212658	0.0901742
Peak1	0.261223	0.250912	0.778	0.528	1	0.0465731	-0.306393	0.415	0.46	1	0.261223	0.0909771
Ier2	0.277632	-0.478928	0.444	0.704	1	0.051907	0.263589	0.793	0.712	1	0.277632	0.10112
S1pr1	0.169393	-0.625271	0	0.176	1	0.0529921	-0.450633	0.122	0.169	1	0.169393	0.103176
Gm26740	0.0662741	-0.934223	0	0.281	1	0.0544837	-0.433022	0.299	0.332	1	0.0662741	0.105999
Nrd1	0.0999155	1.02199	0.667	0.546	1	0.0555657	-0.272338	0.512	0.537	1	0.0999155	0.108044
Cdk11b	0.112442	-0.66639	0.444	0.562	1	0.0570037	-0.302046	0.5	0.537	1	0.112442	0.110758
Tent5c	0.152566	-0.477825	0	0.188	1	0.0632491	-0.337411	0.226	0.271	1	0.152566	0.122498
Parp14	0.151121	0.562366	0.667	0.572	1	0.0640877	-0.429159	0.622	0.624	1	0.151121	0.124068
Itgb8	0.356168	0.340757	0.222	0.121	1	0.0650982	-0.398945	0.091	0.141	1	0.356168	0.125959
Dennd1b	0.111738	-0.612985	0.333	0.553	1	0.0702029	-0.277615	0.518	0.555	1	0.111738	0.135477
Isg20	0.138248	-0.520471	0.222	0.548	1	0.0745667	-0.272184	0.555	0.603	1	0.138248	0.143573
Gm2a	0.560939	-0.338239	0.333	0.379	1	0.0777102	-0.334682	0.524	0.523	1	0.560939	0.149382
Tent5a	0.893803	0.778323	0.333	0.372	1	0.0782639	-0.306076	0.335	0.415	1	0.893803	0.150403
Rgs1	0.0796573	1.52659	0.778	0.823	1	0.446198	0.279975	0.896	0.85	1	0.446198	0.152969
Ddx17	0.355989	0.359219	0.667	0.569	1	0.0908044	-0.292713	0.567	0.575	1	0.355989	0.173363
Klhdc2	0.0934063	-0.624339	0.111	0.375	1	0.334819	-0.260226	0.305	0.323	1	0.334819	0.178088
Ecm1	0.939531	-0.431819	0.222	0.187	1	0.0966389	-0.457728	0.146	0.192	1	0.939531	0.183939
Chd2	0.180354	-0.483444	0.333	0.602	1	0.0966546	-0.261548	0.616	0.629	1	0.180354	0.183967
Asxl2	0.108038	-0.659346	0.222	0.51	1	0.126721	-0.263929	0.537	0.559	1	0.126721	0.204403
N4bp1	0.676328	0.272696	0.333	0.497	1	0.113597	-0.386999	0.439	0.474	1	0.676328	0.21429
Spp1	0.114777	-0.506199	0	0.221	1	0.864215	0.659257	0.122	0.121	1	0.864215	0.21638
Mki67	0.118993	-0.922715	0	0.217	1	0.561653	-0.5186	0.287	0.297	1	0.561653	0.223827
Kbtbd11	0.233238	-0.352337	0.111	0.326	1	0.12548	-0.271478	0.299	0.334	1	0.233238	0.235215
Plec	0.504414	-0.411763	0.444	0.565	1	0.146881	-0.328556	0.549	0.552	1	0.504414	0.272189
Ddit4	0.149638	-0.783817	0.222	0.431	1	0.70287	-0.250661	0.409	0.396	1	0.70287	0.276884
Ccl3	0.16391	3.86416	0.444	0.332	1	0.647808	1.45222	0.317	0.323	1	0.647808	0.300954
Izumo1r	0.163926	0.486672	0.444	0.265	1	0.76267	-0.268822	0.39	0.338	1	0.76267	0.300981
Igtp	0.900503	0.372539	0.556	0.543	1	0.165976	-0.282035	0.652	0.64	1	0.900503	0.304403
Smad7	0.335669	-0.521331	0.667	0.793	1	0.167855	-0.275288	0.726	0.733	1	0.335669	0.307535
Psen2	0.726913	-0.251252	0.333	0.375	1	0.170002	-0.333257	0.445	0.431	1	0.726913	0.311103
Pim1	0.505751	0.736918	0.778	0.75	1	0.171266	-0.368198	0.799	0.795	1	0.505751	0.3132
Rnf157	0.176955	-0.630098	0.111	0.307	1	0.954667	-0.354802	0.329	0.303	1	0.954667	0.322597
Hmgb2	0.187025	-0.874559	0.556	0.859	1	0.786079	-0.269848	0.933	0.84	1	0.786079	0.339071
Ubald2	0.261574	-0.416282	0.444	0.565	1	0.195581	-0.273455	0.543	0.579	1	0.261574	0.35291
Gramd3	0.452062	-0.26291	0.222	0.349	1	0.198448	-0.289359	0.268	0.3	1	0.452062	0.357515
Emb	0.203409	-0.9375	0.222	0.464	1	0.23169	-0.545922	0.573	0.476	1	0.23169	0.365443
Gzma	0.988653	-0.575868	0.111	0.113	1	0.218259	-1.29857	0.293	0.318	1	0.988653	0.388882
Socs2	0.476459	0.510518	0.333	0.281	1	0.234648	-0.366353	0.335	0.36	1	0.476459	0.414237
Crem	0.577872	-0.326657	0.444	0.499	1	0.252296	-0.261091	0.457	0.489	1	0.577872	0.440939
Lmo4	0.299481	-0.37922	0	0.108	1	0.471917	-0.285528	0.085	0.1	1	0.471917	0.509273
Trim56	0.504537	-0.420779	0.333	0.389	1	0.527637	-0.262383	0.39	0.378	1	0.527637	0.754517
H2ac8	0.597036	-0.404102	0.111	0.171	1	0.552046	-0.250775	0.128	0.142	1	0.597036	0.799337
Cenpa	0.69278	-0.283145	0.333	0.439	1	0.993639	-0.317891	0.476	0.417	1	0.993639	0.905616
Plac8	0.768334	0.321414	0.556	0.677	1	0.893753	0.374024	0.616	0.64	1	0.893753	0.946331
Ctla4	0.88755	-0.576607	0.778	0.688	1	0.887367	-0.572305	0.872	0.758	1	0.88755	0.987314

## Sheet: 5_Gamma-Delta_TIL
	WT_p_val	WT_avg_log2FC	WT_pct.1	WT_pct.2	WT_p_val_adj	Camkk2KO_p_val	Camkk2KO_avg_log2FC	Camkk2KO_pct.1	Camkk2KO_pct.2	Camkk2KO_p_val_adj	max_pval	minimump_p_val
Cd163l1	2.1958e-65	2.41861	0.5	0.003	3.97462e-61	4.8732e-178	3.6873	0.839	0.001	8.82098e-174	2.1958e-65	9.7464e-178
Abi3bp	8.33914e-24	0.356125	0.188	0.001	1.50947e-19	2.61441e-170	2.34645	0.774	0	4.73234e-166	8.33914e-24	5.22882e-170
Trdv4	3.1455e-46	1.54776	0.375	0.003	5.69367e-42	7.83225e-149	2.3418	0.677	0	1.41772e-144	3.1455e-46	1.56645e-148
Mmp25	5.97275e-50	1.11781	0.438	0.004	1.08113e-45	5.79857e-118	1.83829	0.71	0.007	1.0496e-113	5.97275e-50	1.15971e-117
Blk	2.52072e-33	0.601959	0.25	0.001	4.56276e-29	1.41921e-92	1.35797	0.452	0.001	2.56891e-88	2.52072e-33	2.83841e-92
Kcnk1	1.54939e-61	0.94251	0.375	0	2.80454e-57	3.9541e-85	0.976068	0.387	0	7.15731e-81	1.54939e-61	7.9082e-85
Trgc1	3.27606e-32	3.15547	0.875	0.072	5.92999e-28	3.23325e-82	3.29935	0.871	0.039	5.85251e-78	3.27606e-32	6.4665e-82
Trdc	1.11801e-24	3.48365	0.5	0.026	2.02371e-20	6.57964e-82	3.98311	0.839	0.034	1.19098e-77	1.11801e-24	1.31593e-81
Tmem176a	1.12423e-35	2.81783	0.75	0.043	2.03497e-31	2.77987e-67	3.07981	0.903	0.06	5.03185e-63	1.12423e-35	5.55975e-67
Zbtb16	1.12128e-41	1.06296	0.438	0.007	2.02962e-37	2.11719e-65	0.962801	0.452	0.007	3.83233e-61	1.12128e-41	4.23439e-65
Sox13	1.6324e-21	0.362245	0.125	0	2.95481e-17	1.30898e-64	0.93778	0.323	0.001	2.36938e-60	1.6324e-21	2.61796e-64
Tmem176b	1.21622e-24	3.45638	0.75	0.072	2.20148e-20	7.61128e-63	2.96996	0.968	0.081	1.37772e-58	1.21622e-24	1.52226e-62
Serpinb1a	1.25018e-61	1.97604	0.75	0.017	2.26295e-57	9.26517e-45	1.89449	0.71	0.055	1.67709e-40	9.26517e-45	2.50035e-61
Trgv6	2.65743e-05	0.541116	0.125	0.01	0.481022	6.42562e-60	1.12011	0.387	0.005	1.1631e-55	2.65743e-05	1.28512e-59
Tns4	3.72986e-12	0.693239	0.25	0.014	6.75141e-08	4.53964e-59	0.796612	0.323	0.002	8.21719e-55	3.72986e-12	9.07927e-59
Il1r1	3.40947e-33	0.470398	0.25	0.001	6.17148e-29	4.38571e-57	1.0126	0.355	0.004	7.93858e-53	3.40947e-33	8.77142e-57
Dkk3	8.31156e-24	0.467174	0.25	0.004	1.50447e-19	2.43061e-52	0.727297	0.29	0.002	4.39964e-48	8.31156e-24	4.86121e-52
Rorc	1.67723e-41	0.606506	0.25	0	3.03596e-37	3.03743e-23	0.411099	0.194	0.005	5.49804e-19	3.03743e-23	3.35446e-41
Il23r	1.67723e-41	0.725088	0.25	0	3.03596e-37	2.2452e-32	0.566415	0.194	0.002	4.06404e-28	2.2452e-32	3.35446e-41
Igf1r	2.06112e-19	1.06483	0.562	0.044	3.73084e-15	2.09244e-41	1.74652	0.677	0.053	3.78752e-37	2.06112e-19	4.18487e-41
Ltb4r1	8.84547e-39	2.17147	0.75	0.037	1.60112e-34	1.47001e-27	1.6671	0.806	0.139	2.66087e-23	1.47001e-27	1.76909e-38
Pard3	8.39539e-37	0.77521	0.312	0.003	1.51965e-32	1.35437e-22	0.509465	0.161	0.003	2.45154e-18	1.35437e-22	1.67908e-36
Aqp3	7.11545e-30	1.27109	0.625	0.033	1.28797e-25	1.03774e-35	1.37224	0.452	0.025	1.87841e-31	7.11545e-30	2.07547e-35
Pde5a	4.56431e-09	0.272667	0.125	0.004	8.26186e-05	2.38616e-32	0.769685	0.258	0.006	4.31919e-28	4.56431e-09	4.77232e-32
Septin8	5.92379e-31	0.967553	0.5	0.018	1.07226e-26	1.18306e-23	0.759371	0.355	0.025	2.14146e-19	1.18306e-23	1.18476e-30
Kcnc1	1.38771e-14	0.461434	0.125	0.001	2.5119e-10	3.33524e-30	0.314228	0.161	0.001	6.03713e-26	1.38771e-14	6.67049e-30
Trgc4	7.36276e-21	1.51195	0.625	0.052	1.33273e-16	4.19759e-29	1.6014	0.613	0.064	7.59807e-25	7.36276e-21	8.39519e-29
Lmo4	1.1068e-27	2.95052	0.875	0.09	2.00342e-23	6.89369e-23	1.98233	0.581	0.082	1.24783e-18	6.89369e-23	2.2136e-27
Krt83	1.10423e-26	1.55269	0.562	0.03	1.99878e-22	2.34755e-16	1.0045	0.323	0.032	4.24931e-12	2.34755e-16	2.20847e-26
Cysltr1	2.7389e-14	0.792286	0.312	0.018	4.95769e-10	4.339e-25	1.08225	0.355	0.023	7.85402e-21	2.7389e-14	8.678e-25
Bcl2a1a	0.000281315	0.575932	0.188	0.029	1	6.27119e-25	1.01541	0.419	0.034	1.13515e-20	0.000281315	1.25424e-24
Clnk	3.36716e-06	0.64505	0.25	0.032	0.0609489	2.66873e-23	0.961843	0.355	0.026	4.83066e-19	3.36716e-06	5.33745e-23
St6galnac3	3.17371e-06	0.726697	0.688	0.226	0.0574473	4.71226e-22	0.926197	0.355	0.027	8.52965e-18	3.17371e-06	9.42451e-22
Coro2b	9.03964e-14	0.359483	0.188	0.006	1.63627e-09	2.1001e-21	0.436332	0.226	0.009	3.80139e-17	9.03964e-14	4.2002e-21
Emb	7.34287e-12	2.53407	1	0.449	1.32913e-07	2.33334e-20	2.70004	1	0.476	4.22358e-16	7.34287e-12	4.66668e-20
Gcnt2	2.16689e-19	0.725371	0.375	0.018	3.9223e-15	2.30214e-19	1.02444	0.258	0.015	4.16711e-15	2.30214e-19	4.33379e-19
Tnfrsf25	2.17215e-19	1.05132	0.5	0.034	3.93182e-15	4.86682e-14	0.918018	0.452	0.076	8.80943e-10	4.86682e-14	4.34431e-19
Nebl	0.00163815	0.355246	0.25	0.059	1	4.86964e-19	0.889895	0.419	0.048	8.81453e-15	0.00163815	9.73927e-19
Avpi1	2.9321e-08	0.761328	0.375	0.054	0.000530739	1.8698e-18	1.10684	0.452	0.06	3.38453e-14	2.9321e-08	3.7396e-18
St3gal3	5.92123e-06	0.423304	0.188	0.019	0.10718	1.46087e-17	0.87886	0.355	0.037	2.64433e-13	5.92123e-06	2.92175e-17
Prelid2	7.71216e-06	1.1507	0.562	0.189	0.139598	1.65343e-17	1.37523	0.742	0.204	2.99287e-13	7.71216e-06	3.30685e-17
Trac	1.68352e-08	-2.28607	0.188	0.939	0.000304734	1.90317e-17	-2.79357	0.161	0.961	3.44494e-13	1.68352e-08	3.80635e-17
Tmem64	3.04956e-08	1.10623	0.688	0.182	0.000552001	6.61607e-17	1.68289	0.839	0.254	1.19757e-12	3.04956e-08	1.32321e-16
Hlf	7.47204e-17	0.506172	0.25	0.008	1.35251e-12	6.80615e-15	0.461647	0.194	0.011	1.23198e-10	6.80615e-15	1.49441e-16
Lck	4.51133e-07	-1.51158	0.312	0.927	0.00816595	2.083e-16	-2.02988	0.226	0.944	3.77043e-12	4.51133e-07	4.16599e-16
Nav2	3.18633e-15	0.778785	0.25	0.01	5.76758e-11	1.2337e-12	0.638076	0.323	0.042	2.23313e-08	1.2337e-12	6.37266e-15
Cd2	2.93503e-07	-2.00768	0.188	0.904	0.00531269	3.68806e-15	-2.13933	0.258	0.963	6.67576e-11	2.93503e-07	7.37612e-15
Ccdc189	7.29798e-14	0.426648	0.188	0.006	1.32101e-09	4.42675e-15	0.454045	0.161	0.007	8.01286e-11	7.29798e-14	8.8535e-15
Fyb	2.25648e-05	-1.23824	0.375	0.899	0.408445	1.22167e-14	-1.84101	0.226	0.946	2.21135e-10	2.25648e-05	2.44335e-14
Nkg7	2.55153e-08	-3.7882	0.125	0.839	0.000461853	2.33874e-14	-3.47226	0.129	0.85	4.23336e-10	2.55153e-08	4.67748e-14
Il7r	4.79075e-06	1.23594	1	0.731	0.0867173	5.12643e-14	1.731	1	0.741	9.27934e-10	4.79075e-06	1.02529e-13
Gpr183	1.01218e-05	1.30165	0.812	0.431	0.183215	6.85904e-14	1.65109	0.903	0.422	1.24155e-09	1.01218e-05	1.37181e-13
Selenop	1.90738e-05	1.07982	0.562	0.186	0.345255	1.94831e-13	1.67232	0.71	0.241	3.52664e-09	1.90738e-05	3.89662e-13
Lrrc25	0.000154175	0.282236	0.188	0.026	1	4.45588e-13	0.635013	0.226	0.019	8.06559e-09	0.000154175	8.91176e-13
Plcb4	2.11781e-10	0.411795	0.25	0.017	3.83345e-06	8.20754e-13	0.677633	0.323	0.042	1.48565e-08	2.11781e-10	1.64151e-12
Stc2	3.26046e-06	0.338737	0.188	0.018	0.0590176	8.46251e-13	0.793106	0.29	0.035	1.5318e-08	3.26046e-06	1.6925e-12
Irs2	3.98232e-08	1.04385	0.562	0.12	0.000720839	1.20833e-12	1.31992	0.516	0.117	2.18719e-08	3.98232e-08	2.41665e-12
Rab4a	1.28459e-12	0.732735	0.375	0.032	2.32524e-08	4.64081e-08	0.711249	0.258	0.045	0.000840032	4.64081e-08	2.56918e-12
Ramp1	4.78495e-12	1.76452	0.75	0.167	8.66124e-08	1.78745e-12	1.34387	0.677	0.226	3.23547e-08	4.78495e-12	3.57491e-12
Gimap7	3.57417e-07	-1.82888	0.062	0.77	0.0064696	1.04733e-11	-1.85971	0.065	0.756	1.89578e-07	3.57417e-07	2.09467e-11
Gimap4	8.97583e-06	-1.29775	0.5	0.953	0.162472	1.40395e-11	-1.59168	0.516	0.945	2.5413e-07	8.97583e-06	2.80791e-11
Cd6	3.99837e-05	-1.52748	0.062	0.631	0.723746	2.23129e-11	-1.74719	0.065	0.731	4.03886e-07	3.99837e-05	4.46258e-11
Cd28	0.000286437	-1.01791	0.188	0.72	1	2.33071e-11	-1.70264	0.097	0.809	4.21882e-07	0.000286437	4.66142e-11
Rora	6.81526e-05	1.09213	0.75	0.322	1	2.72939e-11	1.70594	0.871	0.442	4.94046e-07	6.81526e-05	5.45877e-11
Clint1	0.0035789	0.576406	0.875	0.663	1	5.69897e-11	1.12206	0.968	0.634	1.03157e-06	0.0035789	1.13979e-10
Lag3	1.60424e-05	-1.80144	0	0.609	0.290384	5.89817e-11	-2.2168	0	0.676	1.06763e-06	1.60424e-05	1.17963e-10
Psap	5.05171e-07	1.28472	0.938	0.738	0.0091441	6.87421e-11	1.23721	0.903	0.741	1.2443e-06	5.05171e-07	1.37484e-10
Pglyrp1	8.28351e-07	-1.76233	0	0.709	0.014994	9.61317e-11	-1.66349	0.032	0.698	1.74008e-06	8.28351e-07	1.92263e-10
Prkch	1.03257e-05	-1.35481	0.188	0.778	0.186906	1.46693e-10	-1.3802	0.097	0.759	2.65529e-06	1.03257e-05	2.93386e-10
Arrb1	0.0137563	0.428297	0.25	0.084	1	3.33502e-10	1.30186	0.452	0.108	6.03673e-06	0.0137563	6.67005e-10
Fos	4.62868e-07	2.48692	0.938	0.68	0.00837837	6.01209e-10	2.02352	0.935	0.741	1.08825e-05	4.62868e-07	1.20242e-09
Itm2b	0.000167667	0.997086	1	0.964	1	6.61773e-10	0.919611	0.968	0.971	1.19788e-05	0.000167667	1.32355e-09
Itgae	0.0123175	0.379379	0.25	0.077	1	7.16041e-10	1.15992	0.323	0.055	1.29611e-05	0.0123175	1.43208e-09
Mgat5	1.7862e-05	0.559437	0.5	0.138	0.323319	8.17452e-10	0.916673	0.484	0.131	1.47967e-05	1.7862e-05	1.6349e-09
Itgb7	4.27144e-06	1.05303	0.938	0.419	0.0773173	8.75437e-10	1.16645	0.968	0.599	1.58463e-05	4.27144e-06	1.75087e-09
Znrf1	8.96408e-10	1.50566	1	0.474	1.62259e-05	2.47553e-09	1.09326	0.839	0.501	4.48096e-05	2.47553e-09	1.79282e-09
Cd5	2.15549e-05	-1.5264	0	0.598	0.390166	1.07767e-09	-1.58102	0.065	0.698	1.95069e-05	2.15549e-05	2.15534e-09
Ptms	0.00389406	-0.919818	0.312	0.64	1	1.12015e-09	-1.56721	0.097	0.691	2.02759e-05	0.00389406	2.2403e-09
Il18r1	0.00368767	0.757936	0.875	0.583	1	1.87571e-09	1.22221	0.871	0.514	3.39522e-05	0.00368767	3.75142e-09
AW112010	7.96205e-07	-1.72211	0.812	0.949	0.0144121	2.83903e-09	-1.35402	0.871	0.969	5.13893e-05	7.96205e-07	5.67806e-09
Rac2	0.000888876	-0.730469	0.875	0.963	1	3.04794e-09	-0.857932	0.968	0.973	5.51708e-05	0.000888876	6.09589e-09
Rnf43	0.000227884	0.348382	0.188	0.028	1	3.52406e-09	0.651309	0.258	0.039	6.37889e-05	0.000227884	7.04811e-09
Ifi27l2a	0.000205279	-2.18607	0.5	0.836	1	3.68067e-09	-1.99197	0.484	0.932	6.66238e-05	0.000205279	7.36134e-09
Ikzf3	0.241039	0.257245	0.75	0.603	1	3.95069e-09	1.12569	0.871	0.559	7.15115e-05	0.241039	7.90139e-09
Inpp4b	0.00158512	-1.00403	0.375	0.77	1	4.19466e-09	-1.31694	0.194	0.799	7.59275e-05	0.00158512	8.38931e-09
Tecpr1	0.00229188	0.891216	0.875	0.598	1	7.74825e-09	1.21009	0.903	0.569	0.000140251	0.00229188	1.54965e-08
Klf9	9.26796e-09	1.01924	0.75	0.182	0.000167759	0.026357	0.263398	0.226	0.106	1	0.026357	1.85359e-08
Daam1	4.27808e-05	0.41874	0.25	0.04	0.774376	2.10852e-08	0.660436	0.29	0.053	0.000381663	4.27808e-05	4.21704e-08
Ctsd	0.000300638	-1.13865	0.562	0.853	1	4.34538e-08	-1.41953	0.516	0.855	0.000786557	0.000300638	8.69075e-08
Cd27	4.58775e-06	-1.57486	0.062	0.708	0.0830428	4.43646e-08	-1.41577	0.097	0.64	0.000803044	4.58775e-06	8.87293e-08
Plxnd1	0.0151036	0.520946	0.25	0.087	1	4.77095e-08	1.0659	0.387	0.102	0.00086359	0.0151036	9.54191e-08
Atp2b1	0.147834	0.661993	0.688	0.667	1	5.0892e-08	0.900216	0.968	0.746	0.000921196	0.147834	1.01784e-07
Zfp652	0.00293091	0.584054	0.688	0.399	1	5.18606e-08	1.18443	0.71	0.362	0.000938729	0.00293091	1.03721e-07
Gm8369	0.000260303	-1.20092	0.125	0.663	1	8.18709e-08	-1.11469	0.161	0.744	0.00148195	0.000260303	1.63742e-07
Acsbg1	0.147689	0.530329	0.312	0.196	1	1.04332e-07	1.16952	0.548	0.211	0.00188852	0.147689	2.08664e-07
Cdk2ap2	0.0170748	0.93582	0.75	0.636	1	1.18565e-07	0.98801	0.871	0.68	0.00214614	0.0170748	2.37129e-07
Ms4a4b	1.38144e-07	-2.75231	0.25	0.833	0.00250055	0.00822484	-0.707437	0.774	0.841	1	0.00822484	2.76288e-07
Malt1	1.44674e-07	-2.13269	0.188	0.826	0.00261874	3.59347e-07	-1.47098	0.452	0.865	0.00650454	3.59347e-07	2.89347e-07
Bik	3.68965e-07	0.471209	0.25	0.028	0.00667864	1.54014e-07	0.777729	0.419	0.128	0.0027878	3.68965e-07	3.08027e-07
Casp3	0.0021547	-0.992169	0.188	0.566	1	1.7315e-07	-1.15293	0.097	0.601	0.00313419	0.0021547	3.463e-07
Cxcr4	0.278475	0.612554	0.438	0.339	1	2.24091e-07	1.48639	0.613	0.269	0.00405627	0.278475	4.48182e-07
Ero1l	0.000339765	0.776054	0.625	0.307	1	2.5289e-07	0.836412	0.645	0.319	0.00457757	0.000339765	5.0578e-07
Tnfrsf4	0.000457333	-2.513	0	0.47	1	2.61052e-07	-2.62358	0.065	0.566	0.00472531	0.000457333	5.22104e-07
Espn	2.70389e-07	0.646283	0.25	0.026	0.00489432	4.96668e-06	0.603002	0.226	0.046	0.089902	4.96668e-06	5.40778e-07
Litaf	0.0961662	-0.46615	0.375	0.584	1	2.8103e-07	-0.947984	0.032	0.551	0.00508693	0.0961662	5.62061e-07
Rexo2	3.37422e-05	1.05433	0.812	0.51	0.610767	2.998e-07	1.20515	0.742	0.526	0.00542669	3.37422e-05	5.99601e-07
Pfn1	0.0405991	-0.418939	1	0.977	1	4.09429e-07	-0.781449	0.968	0.977	0.00741108	0.0405991	8.18859e-07
Cblb	0.00143889	-0.95566	0.312	0.719	1	4.12267e-07	-1.09508	0.226	0.736	0.00746244	0.00143889	8.24533e-07
Gab3	0.0605343	0.432334	0.188	0.073	1	4.52066e-07	0.644488	0.29	0.064	0.00818285	0.0605343	9.04132e-07
Fgl2	4.63224e-07	1.71555	1	0.609	0.00838482	0.00625663	0.983847	0.677	0.565	1	0.00625663	9.26448e-07
Themis	0.00762469	-0.73618	0.125	0.483	1	5.40257e-07	-1.0828	0.032	0.529	0.00977919	0.00762469	1.08051e-06
Klrd1	1.1009e-05	-2.54666	0.062	0.656	0.199273	6.83038e-07	-2.36024	0.097	0.55	0.0123637	1.1009e-05	1.36608e-06
Klf2	0.0201579	0.540247	0.625	0.351	1	6.8347e-07	1.02448	0.677	0.292	0.0123715	0.0201579	1.36694e-06
Il2rb	0.00060846	-0.928338	0.75	0.933	1	7.00905e-07	-1.0442	0.645	0.912	0.0126871	0.00060846	1.40181e-06
Tnfrsf18	0.287752	-0.422118	0.625	0.839	1	7.9317e-07	-1.46545	0.387	0.85	0.0143572	0.287752	1.58634e-06
Ptprc	8.70699e-07	-1.25963	0.875	0.992	0.0157605	5.62557e-06	-0.750649	0.968	0.996	0.101828	5.62557e-06	1.7414e-06
Gimap6	0.000576797	-0.880028	0.5	0.927	1	1.01377e-06	-1.07133	0.516	0.943	0.0183503	0.000576797	2.02754e-06
Ccl5	1.10274e-06	-4.88741	0.062	0.731	0.0199607	2.48331e-06	-3.31285	0.419	0.766	0.0449504	2.48331e-06	2.20548e-06
Entpd1	0.0122967	-0.543654	0.062	0.404	1	1.10867e-06	-0.96554	0.032	0.501	0.020068	0.0122967	2.21733e-06
Gdi2	0.00341901	-0.808933	0.438	0.807	1	1.1768e-06	-0.938622	0.516	0.833	0.0213012	0.00341901	2.35359e-06
Tespa1	0.40604	0.313018	0.375	0.299	1	1.26249e-06	0.656587	0.71	0.337	0.0228524	0.40604	2.52498e-06
Itgav	0.000100075	-1.55883	0.062	0.628	1	1.42901e-06	-1.29545	0.161	0.66	0.0258665	0.000100075	2.85801e-06
Ccr5	0.0416873	-0.592583	0.125	0.397	1	1.48965e-06	-1.2511	0.032	0.506	0.0269642	0.0416873	2.97931e-06
Adgrg5	0.0164391	0.551492	0.438	0.222	1	1.5486e-06	0.983567	0.484	0.192	0.0280312	0.0164391	3.0972e-06
Mtss1	1.674e-06	0.597308	0.438	0.09	0.0303011	0.0142853	0.348938	0.226	0.103	1	0.0142853	3.348e-06
Prf1	0.00256165	-1.24704	0.062	0.471	1	1.85366e-06	-1.65305	0.032	0.49	0.0335531	0.00256165	3.70732e-06
Rabac1	0.000234933	0.709788	0.938	0.826	1	1.88185e-06	0.809236	0.903	0.811	0.0340633	0.000234933	3.76369e-06
Socs1	0.0596989	0.624404	0.688	0.652	1	2.01552e-06	0.781968	0.839	0.56	0.036483	0.0596989	4.03104e-06
Rbm3	0.174138	-0.275819	1	0.955	1	2.09058e-06	-0.907093	0.903	0.942	0.0378416	0.174138	4.18115e-06
Dgat1	1.65432e-05	1.96767	0.688	0.292	0.299449	2.30225e-06	1.24563	0.645	0.337	0.041673	1.65432e-05	4.60449e-06
Gm26740	0.00844723	0.656146	0.562	0.271	1	2.46938e-06	0.822648	0.677	0.315	0.0446983	0.00844723	4.93876e-06
Sh2d1a	0.000418622	-0.930837	0	0.474	1	2.6265e-06	-0.989668	0.065	0.515	0.0475422	0.000418622	5.25299e-06
Lysmd2	0.145835	0.546006	0.188	0.094	1	2.65761e-06	0.811795	0.419	0.149	0.0481054	0.145835	5.31521e-06
Ifitm2	0.0542986	-0.880252	0.188	0.442	1	2.82555e-06	-1.83807	0.161	0.596	0.0511452	0.0542986	5.65109e-06
Ctsw	1.87998e-05	-1.76066	0.312	0.756	0.340295	2.91468e-06	-1.52797	0.387	0.704	0.0527587	1.87998e-05	5.82936e-06
Ctsb	0.054451	-0.437289	0.438	0.731	1	2.99782e-06	-0.947617	0.419	0.789	0.0542635	0.054451	5.99563e-06
Pde3b	0.0247705	0.478476	0.562	0.353	1	3.08612e-06	0.968344	0.613	0.31	0.0558619	0.0247705	6.17224e-06
Crip1	0.208042	0.404249	0.75	0.933	1	3.28955e-06	1.28341	0.935	0.901	0.0595441	0.208042	6.57908e-06
Hopx	0.00126348	-0.843209	0.312	0.773	1	3.42757e-06	-0.948186	0.29	0.737	0.0620424	0.00126348	6.85512e-06
Fosb	3.49886e-06	1.68431	0.875	0.634	0.0633329	4.00338e-06	1.46515	0.903	0.706	0.0724652	4.00338e-06	6.99771e-06
Gapdh	0.15109	-0.44993	1	0.95	1	3.53096e-06	-0.996006	0.903	0.965	0.0639139	0.15109	7.06191e-06
Rgs16	0.000834982	-1.54048	0	0.441	1	3.55084e-06	-1.3382	0	0.44	0.0642737	0.000834982	7.10166e-06
Cd200	0.0501517	-0.381863	0	0.197	1	3.69052e-06	-1.2152	0	0.439	0.0668021	0.0501517	7.38103e-06
Ncor1	0.0762401	0.458584	1	0.857	1	3.94332e-06	0.901233	0.903	0.866	0.071378	0.0762401	7.88662e-06
Ccr2	0.0104166	0.2715	0.5	0.219	1	4.38046e-06	0.768749	0.806	0.456	0.0792907	0.0104166	8.7609e-06
Ckb	6.67488e-05	1.21709	0.438	0.127	1	4.44972e-06	0.970517	0.419	0.148	0.0805443	6.67488e-05	8.89941e-06
Coro1a	0.20876	-0.268512	0.938	0.974	1	5.00831e-06	-0.639604	0.968	0.987	0.0906554	0.20876	1.00166e-05
Plek	0.000394515	-1.06509	0	0.477	1	5.19373e-06	-0.959491	0.032	0.472	0.0940117	0.000394515	1.03874e-05
Pi4k2a	0.0664011	0.581641	0.375	0.218	1	5.43087e-06	0.76702	0.484	0.2	0.0983042	0.0664011	1.08617e-05
Gm20186	0.0639768	1.83067	0.312	0.16	1	5.50311e-06	0.958413	0.419	0.14	0.0996118	0.0639768	1.10062e-05
Ccl4	0.00670625	-2.53279	0.188	0.533	1	6.26261e-06	-3.06667	0.097	0.52	0.113359	0.00670625	1.25252e-05
Ifng	0.0104282	-1.58541	0.062	0.376	1	6.54757e-06	-1.85175	0.032	0.463	0.118518	0.0104282	1.30951e-05
Plin3	7.26357e-06	0.841497	0.5	0.14	0.131478	0.219962	0.382634	0.226	0.172	1	0.219962	1.45271e-05
Ctla4	0.0366203	-0.992121	0.375	0.696	1	8.16364e-06	-1.64844	0.387	0.789	0.14777	0.0366203	1.63272e-05
Cst7	0.00125556	-1.04781	0.25	0.629	1	8.63002e-06	-0.963996	0.226	0.652	0.156212	0.00125556	1.726e-05
Itga4	8.3659e-05	-1.4132	0.188	0.729	1	9.3553e-06	-0.969915	0.226	0.72	0.16934	8.3659e-05	1.87105e-05
Rexo5	0.408727	0.36525	0.25	0.201	1	1.01739e-05	0.951849	0.516	0.231	0.184158	0.408727	2.03477e-05
Jun	0.00441804	1.68395	0.75	0.702	1	1.09747e-05	1.70584	0.839	0.685	0.198653	0.00441804	2.19493e-05
Notch2	1.17393e-05	0.702116	0.5	0.135	0.212493	0.000911162	0.536927	0.387	0.183	1	0.000911162	2.34784e-05
Lmna	0.135565	0.256188	0.188	0.087	1	1.22136e-05	0.540151	0.323	0.092	0.221079	0.135565	2.44271e-05
Rps15a	0.000423386	-0.560362	1	0.992	1	1.25576e-05	-0.556345	0.935	0.987	0.227305	0.000423386	2.5115e-05
Cd3d	1.32683e-05	-1.09086	0.75	0.945	0.240169	0.00510275	-0.411279	0.871	0.94	1	0.00510275	2.65364e-05
Furin	0.000229006	1.03805	0.625	0.307	1	1.35553e-05	0.892283	0.645	0.378	0.245364	0.000229006	2.71104e-05
Fasl	0.0276963	-0.536757	0.188	0.51	1	1.48981e-05	-0.768606	0.065	0.509	0.26967	0.0276963	2.97959e-05
Gm50335	0.000186251	0.480486	0.188	0.028	1	1.49588e-05	0.516666	0.194	0.038	0.270769	0.000186251	2.99174e-05
Efhd2	0.0720465	-0.503212	0.438	0.658	1	1.52825e-05	-0.846957	0.226	0.669	0.276629	0.0720465	3.05648e-05
Lrmp	9.62056e-05	-1.02699	0	0.539	1	1.5343e-05	-0.655945	0.097	0.555	0.277724	9.62056e-05	3.06858e-05
Tmed10	0.0114527	0.564487	0.812	0.618	1	1.89156e-05	0.720799	0.871	0.666	0.342392	0.0114527	3.78309e-05
Tagln2	1.93331e-05	1.23107	0.938	0.76	0.349949	0.00240129	0.343406	0.935	0.793	1	0.00240129	3.86659e-05
Gbp6	0.0107859	0.273131	0.375	0.143	1	2.15292e-05	0.850387	0.419	0.161	0.3897	0.0107859	4.30579e-05
Ehd1	0.00156035	-0.861061	0.125	0.497	1	2.22549e-05	-0.748947	0.129	0.57	0.402836	0.00156035	4.45093e-05
Sdf4	0.262399	-0.917285	0.875	0.873	1	2.40047e-05	-1.4206	0.742	0.919	0.434509	0.262399	4.80088e-05
Hectd1	0.76375	0.331786	0.625	0.737	1	2.44525e-05	0.756878	0.806	0.73	0.442614	0.76375	4.89043e-05
Tmem59	0.130388	0.436589	0.688	0.698	1	2.50074e-05	0.62259	0.903	0.727	0.452659	0.130388	5.00141e-05
Dusp2	0.0310684	-0.793813	0.312	0.64	1	2.56483e-05	-1.09531	0.226	0.647	0.464259	0.0310684	5.12959e-05
Tanc2	0.000113158	0.484904	0.188	0.026	1	2.57894e-05	0.426805	0.129	0.018	0.466814	0.000113158	5.15782e-05
Dnajc3	2.60539e-05	0.926384	0.812	0.51	0.471602	0.156298	0.563645	0.548	0.555	1	0.156298	5.21071e-05
Cd8b1	0.000111494	-2.55869	0.125	0.602	1	2.66406e-05	-2.4395	0.065	0.44	0.482221	0.000111494	5.32804e-05
Il21r	2.69706e-05	-1.10761	0.062	0.621	0.488195	3.86378e-05	-0.598624	0.129	0.591	0.699383	3.86378e-05	5.39405e-05
Arntl	0.000550136	0.675858	0.375	0.116	1	2.85572e-05	0.739581	0.419	0.159	0.516913	0.000550136	5.71135e-05
Fes	2.9753e-05	0.318212	0.312	0.056	0.538559	6.42062e-05	0.503878	0.226	0.056	1	6.42062e-05	5.95051e-05
Rap1a	0.0352905	-0.520411	0.562	0.832	1	3.06659e-05	-0.703754	0.613	0.826	0.555083	0.0352905	6.13308e-05
Emp1	0.00333699	0.379389	0.25	0.066	1	3.47014e-05	1.28481	0.581	0.289	0.628131	0.00333699	6.94017e-05
Itpkb	0.242531	-0.372046	0.5	0.719	1	4.20383e-05	-0.703693	0.29	0.74	0.760936	0.242531	8.40749e-05
Klre1	0.000767556	-1.42715	0	0.445	1	4.20538e-05	-1.23497	0	0.371	0.761217	0.000767556	8.41059e-05
Rhoh	0.000224951	-0.828482	0.25	0.809	1	4.44251e-05	-0.937515	0.419	0.818	0.804139	0.000224951	8.88482e-05
Clta	4.71647e-05	-0.838368	0.688	0.909	0.853729	0.000125328	-0.661424	0.516	0.816	1	0.000125328	9.43272e-05
Dnajc15	0.0529524	-0.582542	0.562	0.69	1	4.88544e-05	-0.917787	0.29	0.64	0.884314	0.0529524	9.77065e-05
Cd4	0.0437816	-0.821864	0	0.207	1	5.05083e-05	-1.40692	0.097	0.462	0.914251	0.0437816	0.000101014
Rgcc	5.05334e-05	1.09509	0.438	0.121	0.914706	0.0134037	0.558524	0.323	0.179	1	0.0134037	0.000101064
Cd8a	6.83598e-05	-2.52502	0.062	0.591	1	5.10056e-05	-2.2886	0.032	0.398	0.923252	6.83598e-05	0.000102009
Pkp3	0.568971	-0.31	0.5	0.558	1	5.23943e-05	-0.905546	0.323	0.669	0.948389	0.568971	0.000104786
AA467197	0.0737145	-0.461894	0.188	0.444	1	5.30997e-05	-0.956385	0.032	0.4	0.961158	0.0737145	0.000106197
Itga1	0.00420142	-0.858353	0	0.355	1	5.70627e-05	-0.931609	0	0.361	1	0.00420142	0.000114122
Ctla2a	0.921512	0.799767	0.562	0.767	1	5.7147e-05	-1.11549	0.323	0.69	1	0.921512	0.000114291
Itgb3	5.72644e-05	0.943118	0.562	0.178	1	0.000136214	0.74	0.484	0.233	1	0.000136214	0.000114526
Neurl3	0.00712519	-0.721146	0.312	0.669	1	5.80191e-05	-0.950172	0.161	0.558	1	0.00712519	0.000116035
Ifi27	0.106343	-0.422019	0.375	0.576	1	5.8877e-05	-0.837434	0.258	0.649	1	0.106343	0.00011775
Ifitm1	0.0887443	-2.10981	0.125	0.315	1	6.63022e-05	-3.38132	0.032	0.393	1	0.0887443	0.0001326
Zfp36l2	7.08895e-05	1.25082	0.938	0.959	1	0.0284151	0.705196	0.968	0.909	1	0.0284151	0.000141774
Gpr174	0.00758105	-0.617263	0	0.321	1	7.21096e-05	-0.637088	0	0.354	1	0.00758105	0.000144214
Plac8	7.2293e-05	-2.26337	0.188	0.686	1	0.000231559	-1.20045	0.355	0.645	1	0.000231559	0.000144581
Pgm2l1	0.00306955	0.581769	0.375	0.135	1	7.58079e-05	0.627879	0.387	0.146	1	0.00306955	0.00015161
Eea1	0.168778	-0.517571	0.312	0.466	1	7.8332e-05	-1.05669	0.097	0.496	1	0.168778	0.000156658
Fam169b	0.00503006	-0.747411	0.062	0.439	1	8.44924e-05	-0.855297	0.065	0.436	1	0.00503006	0.000168978
Wipf1	9.24409e-05	-0.896991	0.188	0.744	1	0.00573518	-0.537152	0.419	0.74	1	0.00573518	0.000184873
Tnfrsf9	0.00488282	-1.33465	0.25	0.642	1	9.3438e-05	-1.17341	0.097	0.464	1	0.00488282	0.000186867
Sh3bp5	0.00406172	0.336188	0.312	0.095	1	9.93693e-05	0.494053	0.258	0.073	1	0.00406172	0.000198729
Cry1	0.000101825	0.470843	0.438	0.123	1	0.0412301	0.546458	0.226	0.126	1	0.0412301	0.00020364
Dennd4a	0.0003053	-1.19821	0.312	0.793	1	0.000109864	-0.646609	0.258	0.732	1	0.0003053	0.000219716
Unc119	0.208077	-0.254246	0.312	0.501	1	0.000113581	-0.639015	0.161	0.55	1	0.208077	0.000227148
Tspan32	0.647147	0.262202	0.375	0.332	1	0.000118968	-0.938261	0.097	0.478	1	0.647147	0.000237923
Dgkh	0.00297513	-0.733052	0	0.375	1	0.000120166	-0.714105	0.032	0.392	1	0.00297513	0.000240318
Fam129a	0.00236344	1.05131	0.625	0.354	1	0.000127408	0.840742	0.645	0.415	1	0.00236344	0.0002548
Mrps5	0.0137235	0.523344	0.5	0.274	1	0.000129477	0.861979	0.548	0.334	1	0.0137235	0.000258937
Igtp	0.0612912	0.790188	0.625	0.541	1	0.000129978	0.827847	0.806	0.637	1	0.0612912	0.000259938
Klrc1	0.000137745	-1.6611	0	0.523	1	0.00015312	-1.13694	0.129	0.481	1	0.00015312	0.000275471
Erp29	0.00407016	-0.733727	0.312	0.654	1	0.000140902	-0.705949	0.355	0.713	1	0.00407016	0.000281784
Slfn1	0.0807872	-0.477961	0.25	0.474	1	0.000151881	-0.823114	0.129	0.512	1	0.0807872	0.000303738
Mt1	0.0911158	-0.754613	0.125	0.328	1	0.000152501	-1.2882	0	0.331	1	0.0911158	0.000304979
Rpl28	0.0653278	-0.331661	1	0.988	1	0.000157886	-0.562106	1	0.982	1	0.0653278	0.000315747
Ppp3cc	0.0559574	-0.397615	0.188	0.488	1	0.000160984	-0.614485	0.129	0.521	1	0.0559574	0.000321943
Lcp1	0.00609687	-0.662474	0.75	0.937	1	0.000161033	-0.561358	0.903	0.941	1	0.00609687	0.00032204
Top2b	0.165961	0.591668	0.688	0.636	1	0.000161799	0.844522	0.742	0.602	1	0.165961	0.000323572
Rgs3	0.028835	-0.443843	0.125	0.438	1	0.000165961	-0.596161	0.065	0.425	1	0.028835	0.000331894
Snx9	0.0132614	-0.64474	0	0.287	1	0.000167781	-0.686102	0	0.328	1	0.0132614	0.000335535
Jund	0.000309	1.21324	1	0.972	1	0.000169179	0.620711	1	0.992	1	0.000309	0.000338329
Nfic	0.060356	0.508913	0.438	0.271	1	0.000173693	0.637391	0.548	0.297	1	0.060356	0.000347356
Orai1	0.13996	-0.439556	0.312	0.501	1	0.000173942	-0.774711	0.129	0.495	1	0.13996	0.000347854
Ramp3	0.000175279	1.67011	0.25	0.047	1	0.000202436	0.702389	0.29	0.093	1	0.000202436	0.000350527
Tbx21	0.0160126	-0.386912	0.062	0.393	1	0.000178568	-0.561236	0.032	0.379	1	0.0160126	0.000357104
Lat2	0.0606417	-0.403546	0.125	0.348	1	0.000197953	-0.630904	0.065	0.411	1	0.0606417	0.000395867
Tgtp2	0.000198087	0.58473	0.312	0.073	1	0.0297781	0.442314	0.226	0.114	1	0.0297781	0.000396135
Rhof	0.00321842	-0.755731	0.188	0.547	1	0.000202453	-0.601051	0.161	0.576	1	0.00321842	0.000404864
Dap	0.431809	0.399076	0.562	0.559	1	0.000209731	0.753766	0.774	0.596	1	0.431809	0.000419418
Fbxo17	0.000367099	0.278546	0.188	0.029	1	0.000211593	0.48436	0.226	0.063	1	0.000367099	0.000423141
Ly6c2	0.000214633	-2.52901	0	0.504	1	0.000341854	-2.17439	0.161	0.485	1	0.000341854	0.000429219
Thra	0.000224395	0.42767	0.188	0.028	1	0.000446306	0.252126	0.161	0.036	1	0.000446306	0.000448739
Peli1	0.000224717	-1.16939	0.438	0.868	1	0.00230307	-0.610398	0.581	0.856	1	0.00230307	0.000449384
Stt3b	0.429396	0.322877	0.312	0.288	1	0.000232713	0.771841	0.548	0.331	1	0.429396	0.000465371
Gstp3	0.141505	-0.287139	0.25	0.496	1	0.000233917	-0.715583	0.161	0.523	1	0.141505	0.000467779
Mcm3	0.248429	-0.334858	0.125	0.241	1	0.000237119	-0.72235	0	0.316	1	0.248429	0.000474183
Raph1	0.0125352	-0.664219	0.062	0.387	1	0.000244503	-0.714846	0.065	0.419	1	0.0125352	0.000488945
Klf4	0.00024748	1.3414	0.375	0.103	1	0.102108	0.951485	0.194	0.112	1	0.102108	0.000494899
Ly6e	0.00220963	0.55182	1	0.972	1	0.000251404	0.482294	1	0.986	1	0.00220963	0.000502744
Fyn	0.0256819	-0.637391	0.375	0.669	1	0.000253045	-0.611327	0.323	0.711	1	0.0256819	0.000506026
Tspo	0.00241642	0.769693	0.938	0.879	1	0.000254405	0.618072	0.935	0.926	1	0.00241642	0.000508745
Trmt112	0.000266125	-0.897048	0.25	0.731	1	0.110749	-0.263162	0.581	0.698	1	0.110749	0.00053218
Znrf2	0.153488	-0.33216	0.312	0.561	1	0.000270483	-0.353778	0.161	0.563	1	0.153488	0.000540894
Junb	0.0313246	1.01178	0.875	0.93	1	0.000271155	0.783876	0.968	0.928	1	0.0313246	0.000542236
Nedd9	0.155499	-0.31569	0.375	0.602	1	0.000275972	-0.817819	0.29	0.664	1	0.155499	0.000551868
Slamf7	0.0135531	-0.484849	0	0.285	1	0.000285568	-0.634558	0	0.31	1	0.0135531	0.000571055
H1f4	0.0117869	-0.969037	0.125	0.449	1	0.000290827	-0.915466	0.129	0.477	1	0.0117869	0.00058157
Prkca	0.000292036	-1.10209	0	0.49	1	0.000567273	-0.696116	0.161	0.527	1	0.000567273	0.000583987
Atxn1	0.0231277	-0.726144	0.375	0.596	1	0.000293207	-0.585717	0.226	0.659	1	0.0231277	0.000586329
Abcb9	0.0623289	-0.545721	0.188	0.401	1	0.000296334	-0.531722	0.065	0.424	1	0.0623289	0.000592581
Ubash3b	0.000296798	-1.14426	0.062	0.532	1	0.00479381	-0.612296	0.29	0.564	1	0.00479381	0.000593508
Xaf1	0.172285	-0.504739	0.312	0.464	1	0.000299181	0.64237	0.742	0.583	1	0.172285	0.000598273
Aff4	0.000304232	1.25534	0.688	0.391	1	0.00111118	0.926161	0.548	0.367	1	0.00111118	0.000608372
Rbpj	0.00030463	-1.26743	0.312	0.702	1	0.0101776	-0.589278	0.645	0.75	1	0.0101776	0.000609166
Ubash3a	0.000855274	-0.890851	0.125	0.543	1	0.000304702	-0.61354	0.161	0.537	1	0.000855274	0.000609311
1700017B05Rik	0.0294329	-0.60942	0.25	0.508	1	0.000324812	-0.729303	0.129	0.478	1	0.0294329	0.000649518
Rilpl2	0.0488799	-0.670356	0.312	0.574	1	0.000332301	-0.731071	0.226	0.601	1	0.0488799	0.000664491
Cep63	0.000352044	0.607769	0.438	0.143	1	0.00533324	0.469804	0.323	0.163	1	0.00533324	0.000703963
Hnrnpa1	0.00187761	-0.842566	0.375	0.835	1	0.000356211	-0.621804	0.613	0.841	1	0.00187761	0.000712294
Gzmb	0.00188989	-2.04292	0.312	0.685	1	0.00035679	-1.69328	0.516	0.741	1	0.00188989	0.000713452
Klhl6	0.0392608	0.570999	0.562	0.388	1	0.00036622	0.514649	0.581	0.353	1	0.0392608	0.000732306
Matk	0.164657	-0.314801	0.125	0.298	1	0.000368066	-0.647966	0.032	0.352	1	0.164657	0.000735996
Golm1	0.00356954	0.909401	0.438	0.208	1	0.000387652	0.726026	0.419	0.211	1	0.00356954	0.000775154
Havcr2	0.00262311	-0.864496	0	0.382	1	0.000410279	-0.778957	0.065	0.386	1	0.00262311	0.000820389
Irf8	0.0112228	-0.992059	0.25	0.541	1	0.000430297	-0.808729	0.226	0.579	1	0.0112228	0.00086041
Cmc1	0.000446534	-0.871375	0.062	0.514	1	0.0270653	-0.310465	0.29	0.567	1	0.0270653	0.000892869
Itih5	0.0126948	-0.596157	0	0.289	1	0.000450783	-0.689043	0	0.295	1	0.0126948	0.000901362
Ciapin1	0.00532953	-0.704401	0.125	0.514	1	0.000451154	-0.480535	0.161	0.56	1	0.00532953	0.000902105
Qpct	0.000459336	0.5677	0.375	0.11	1	0.330003	0.309355	0.129	0.087	1	0.330003	0.000918462
Prdx6	0.00046206	1.13418	0.938	0.798	1	0.00163748	0.708456	0.839	0.799	1	0.00163748	0.000923907
Pold4	0.00543811	-0.705376	0.188	0.537	1	0.000463824	-0.590417	0.226	0.604	1	0.00543811	0.000927434
Dynlt3	0.0239969	-0.385408	0	0.248	1	0.00046452	-0.461827	0	0.294	1	0.0239969	0.000928825
Slfn2	0.16433	0.502058	0.812	0.842	1	0.000471019	0.687207	0.871	0.827	1	0.16433	0.000941816
Akap13	0.00189952	-0.798159	0.75	0.952	1	0.000474355	-0.654012	0.871	0.968	1	0.00189952	0.000948485
Mark2	0.000482932	0.746887	0.812	0.58	1	0.163771	0.388512	0.581	0.601	1	0.163771	0.000965631
Cerk	0.000493966	0.613686	0.438	0.147	1	0.00234936	0.504991	0.323	0.147	1	0.00234936	0.000987689
Fam102a	0.0198974	0.654522	0.625	0.489	1	0.000511705	0.735074	0.71	0.539	1	0.0198974	0.00102315
Ifitm3	0.0807229	-0.957829	0.312	0.504	1	0.000524859	-1.32289	0.323	0.655	1	0.0807229	0.00104944
Gata3	0.000524875	0.982778	0.75	0.409	1	0.952925	0.513004	0.323	0.423	1	0.952925	0.00104947
Polr1d	0.0564605	-0.407915	0.625	0.866	1	0.000529791	-0.544557	0.677	0.84	1	0.0564605	0.0010593
Aopep	0.000535702	-0.911907	0.188	0.698	1	0.00741392	-0.607496	0.387	0.688	1	0.00741392	0.00107112
Cmtm6	0.000724654	0.878081	0.625	0.315	1	0.000557034	0.751441	0.548	0.361	1	0.000724654	0.00111376
Trbc2	0.00576017	-0.487161	0.875	0.953	1	0.000586636	-0.711836	0.903	0.946	1	0.00576017	0.00117293
Ccl3	0.0242282	-1.43615	0.062	0.339	1	0.000597195	-1.86555	0.032	0.332	1	0.0242282	0.00119403
Txnip	0.239404	1.37851	0.688	0.66	1	0.000597555	0.722025	0.742	0.593	1	0.239404	0.00119475
Cnp	0.0337938	0.426851	0.688	0.547	1	0.000612512	0.660783	0.742	0.631	1	0.0337938	0.00122465
Rps8	0.0766454	-0.272837	1	0.988	1	0.000622891	-0.465598	0.968	0.992	1	0.0766454	0.00124539
Twsg1	0.0182961	-0.573583	0	0.266	1	0.000646885	-0.58378	0.032	0.336	1	0.0182961	0.00129335
Zfp36	0.000697997	0.898979	0.75	0.472	1	0.0579292	0.976925	0.548	0.501	1	0.0579292	0.00139551
Prkd3	0.000726568	0.656636	0.562	0.245	1	0.0569795	0.273995	0.323	0.213	1	0.0569795	0.00145261
Fli1	0.0716857	-0.346253	0.25	0.57	1	0.00075782	0.589036	0.742	0.623	1	0.0716857	0.00151507
Cyth1	0.0928818	0.270051	0.5	0.336	1	0.000762012	0.585339	0.581	0.365	1	0.0928818	0.00152344
Ccdc117	0.0619433	0.27338	0.312	0.147	1	0.000792027	0.550727	0.323	0.133	1	0.0619433	0.00158343
Mier1	0.0687225	0.398138	0.812	0.759	1	0.000813758	0.610263	0.806	0.789	1	0.0687225	0.00162685
Cnbp	0.000854351	0.606562	0.938	0.879	1	0.077138	0.342003	0.839	0.87	1	0.077138	0.00170797
Ptpn6	0.0213708	-0.746567	0.375	0.638	1	0.000860343	-0.590857	0.226	0.621	1	0.0213708	0.00171995
Il12rb2	0.030642	-0.401475	0	0.231	1	0.000862531	-0.543015	0	0.272	1	0.030642	0.00172432
Cep170	0.0063966	0.677241	0.438	0.202	1	0.000868524	0.835284	0.355	0.166	1	0.0063966	0.00173629
Grap2	0.133939	0.37255	0.625	0.569	1	0.000889589	0.61414	0.677	0.531	1	0.133939	0.00177839
Mndal	0.00699538	-0.743793	0.5	0.873	1	0.000902301	0.542201	0.903	0.851	1	0.00699538	0.00180379
Scaf11	0.00090884	0.709831	0.938	0.657	1	0.00271642	0.53347	0.839	0.666	1	0.00271642	0.00181685
Xbp1	0.000926504	0.76517	0.688	0.405	1	0.772313	0.35941	0.355	0.499	1	0.772313	0.00185215
Sla	0.479911	-0.292149	0.562	0.675	1	0.000935645	-0.771467	0.419	0.775	1	0.479911	0.00187041
Rhoq	0.000936526	0.563169	0.375	0.124	1	0.386903	0.450144	0.194	0.157	1	0.386903	0.00187217
Auh	0.0161375	-0.502354	0.062	0.38	1	0.000939872	-0.370195	0.097	0.426	1	0.0161375	0.00187886
Cd244a	0.00521562	-0.634716	0	0.343	1	0.000940602	-0.556218	0	0.269	1	0.00521562	0.00188032
Lims1	0.0355658	-0.308074	0.188	0.501	1	0.000956725	-0.434535	0.161	0.544	1	0.0355658	0.00191254
Akna	0.000961654	-0.893156	0.312	0.701	1	0.0498956	-0.252625	0.387	0.67	1	0.0498956	0.00192238
Rps6ka4	0.0389201	-0.3653	0	0.215	1	0.000996298	-0.394074	0	0.267	1	0.0389201	0.0019916
Man2a2	0.00101529	0.692748	0.5	0.216	1	0.0130674	0.715444	0.387	0.246	1	0.0130674	0.00202954
Snrnp25	0.270826	0.278016	0.375	0.284	1	0.00106668	-0.41406	0.032	0.318	1	0.270826	0.00213222
Sptssa	0.00107327	1.10343	0.688	0.5	1	0.00154541	0.88636	0.613	0.529	1	0.00154541	0.00214539
Adprh	0.13629	-0.301923	0.188	0.412	1	0.00107881	-0.403574	0.129	0.487	1	0.13629	0.00215645
Prkcb	0.06725	-0.374034	0.062	0.256	1	0.00114952	-0.430739	0.032	0.312	1	0.06725	0.00229772
Impa2	0.0186779	-0.500448	0.062	0.368	1	0.00118407	-0.474093	0.097	0.42	1	0.0186779	0.00236674
Cox17	0.00120476	-0.878442	0.375	0.767	1	0.0042919	-0.558375	0.581	0.78	1	0.0042919	0.00240806
B4galnt1	0.0110701	-0.768159	0.562	0.729	1	0.00121406	-0.68466	0.484	0.733	1	0.0110701	0.00242665
Septin7	0.480755	-0.261087	0.75	0.832	1	0.00122081	-0.492198	0.677	0.846	1	0.480755	0.00244013
Cd69	0.0880364	0.690359	0.75	0.632	1	0.00122622	1.08056	0.806	0.668	1	0.0880364	0.00245093
Rpl37	0.00123163	-0.417922	1	0.992	1	0.0123644	-0.262492	0.968	0.971	1	0.0123644	0.00246173
Izumo1r	0.0164528	-1.08553	0	0.273	1	0.00127503	-0.948451	0.065	0.355	1	0.0164528	0.00254843
Traf5	0.0425818	-0.420298	0.062	0.285	1	0.00128265	-0.458911	0.032	0.308	1	0.0425818	0.00256365
Selenoh	0.203962	-0.372632	0.312	0.5	1	0.00128537	-0.651239	0.194	0.51	1	0.203962	0.0025691
Kbtbd11	0.00128767	0.482256	0.688	0.315	1	0.548456	0.370301	0.323	0.329	1	0.548456	0.00257367
Ugcg	0.00411234	-0.875272	0.312	0.693	1	0.00131912	-0.776955	0.419	0.671	1	0.00411234	0.0026365
Adap1	0.0312649	-0.376489	0	0.23	1	0.00136251	-0.377641	0	0.256	1	0.0312649	0.00272315
Ddx3x	0.125711	0.354684	0.625	0.515	1	0.00141898	0.929268	0.645	0.565	1	0.125711	0.00283595
Bhlhe40	0.00889417	-1.03423	0.375	0.658	1	0.00148738	-0.879009	0.387	0.659	1	0.00889417	0.00297254
Eif4enif1	0.0784243	-0.366095	0.125	0.337	1	0.00149548	-0.45402	0.065	0.356	1	0.0784243	0.00298873
Rps6kb1	0.31692	0.335899	0.438	0.386	1	0.00151754	0.600615	0.581	0.414	1	0.31692	0.00303277
Ptpn12	0.136207	-0.256493	0.062	0.223	1	0.00152466	-0.380388	0	0.252	1	0.136207	0.00304699
Gm45716	0.202771	-0.277592	0.125	0.284	1	0.00158581	-0.465076	0.032	0.305	1	0.202771	0.0031691
Pitpnm2	0.0164528	-0.491525	0	0.273	1	0.00164407	-0.499728	0.032	0.306	1	0.0164528	0.00328544
Ifit1bl1	0.147366	-0.288842	0	0.117	1	0.00165005	0.827827	0.323	0.141	1	0.147366	0.00329737
Arsb	0.0277409	-0.531203	0.125	0.362	1	0.00166786	-0.365791	0.097	0.388	1	0.0277409	0.00333294
Neat1	0.665926	0.762785	0.625	0.671	1	0.00170884	0.576831	0.839	0.675	1	0.665926	0.00341477
Tkt	0.201829	-0.268042	0.5	0.678	1	0.00176172	-0.544448	0.387	0.691	1	0.201829	0.00352034
Elof1	0.0216747	-0.40247	0.125	0.424	1	0.00178997	-0.424625	0.129	0.442	1	0.0216747	0.00357674
Nfat5	0.166697	-0.328613	0.438	0.625	1	0.00179048	-0.610626	0.258	0.597	1	0.166697	0.00357776
Runx1	0.00179294	0.799178	0.5	0.213	1	0.038837	0.325048	0.419	0.279	1	0.038837	0.00358267
Notch1	0.00182095	-0.845531	0.062	0.452	1	0.0156224	-0.441622	0.226	0.496	1	0.0156224	0.00363858
Eif4e	0.287179	0.296509	0.5	0.441	1	0.00184864	-0.482523	0.129	0.44	1	0.287179	0.00369386
Gramd3	0.0235727	-0.57713	0.062	0.354	1	0.00186798	-0.570991	0.032	0.303	1	0.0235727	0.00373247
C1qtnf6	0.0294298	-0.452653	0	0.234	1	0.00190501	-0.415744	0	0.244	1	0.0294298	0.00380639
Nr1d2	0.00193981	0.426849	0.25	0.062	1	0.0162848	0.266177	0.194	0.078	1	0.0162848	0.00387585
Ap1g1	0.161031	-0.285601	0.062	0.194	1	0.00195839	-0.362108	0	0.243	1	0.161031	0.00391295
Eif2ak2	0.335787	-0.286974	0.188	0.296	1	0.00196702	0.648203	0.548	0.36	1	0.335787	0.00393016
Btg2	0.197941	0.825594	0.75	0.802	1	0.00197861	0.566441	0.968	0.809	1	0.197941	0.00395331
Dgkz	0.00199754	-0.715639	0.062	0.479	1	0.00217538	-0.440149	0.194	0.529	1	0.00217538	0.0039911
Ptpn22	0.00199763	-0.836487	0.625	0.933	1	0.0322849	-0.384228	0.806	0.909	1	0.0322849	0.00399128
Cd86	0.0194899	-0.492875	0	0.262	1	0.00206943	-0.448034	0	0.241	1	0.0194899	0.00413457
Tmem163	0.00485525	-0.604581	0	0.347	1	0.00208434	-0.405844	0.032	0.299	1	0.00485525	0.00416433
Thy1	0.0021791	-0.893805	0.688	0.815	1	0.002886	-0.606504	0.774	0.838	1	0.002886	0.00435346
Pitpnc1	0.00219588	-0.83205	0.125	0.529	1	0.096182	-0.362807	0.419	0.605	1	0.096182	0.00438695
Bud23	0.0902319	-0.300925	0.062	0.26	1	0.00220781	-0.334118	0.032	0.299	1	0.0902319	0.00441074
Icos	0.00221033	0.530751	0.938	0.643	1	0.721279	-0.265089	0.742	0.753	1	0.721279	0.00441577
Klrc2	0.00225094	-0.893625	0	0.39	1	0.006892	-0.497086	0.097	0.353	1	0.006892	0.00449681
Glmn	0.171416	-0.32779	0.125	0.255	1	0.00227598	-0.395325	0.032	0.295	1	0.171416	0.00454678
Nr4a2	0.0473735	-0.849767	0.188	0.446	1	0.00227953	-0.643043	0.065	0.345	1	0.0473735	0.00455386
Ndfip1	0.00970224	-0.56346	0.812	0.935	1	0.00236383	-0.581818	0.839	0.938	1	0.00970224	0.00472207
Spry1	0.282222	-0.329101	0.062	0.153	1	0.00237352	-0.63503	0	0.235	1	0.282222	0.0047414
Ripor2	0.230049	0.413793	0.375	0.28	1	0.00237813	0.821052	0.548	0.353	1	0.230049	0.00475061
Mxd4	0.0919399	-0.373628	0.312	0.562	1	0.00240001	-0.569176	0.194	0.51	1	0.0919399	0.00479425
Epsti1	0.00243055	-0.917742	0.375	0.764	1	0.00348636	-0.515055	0.484	0.781	1	0.00348636	0.00485519
Zfp330	0.0116269	-0.451749	0	0.295	1	0.00253603	-0.329762	0.065	0.342	1	0.0116269	0.00506562
Zbp1	0.0436405	-0.501995	0.25	0.506	1	0.00258597	0.577513	0.645	0.498	1	0.0436405	0.00516525
Cd52	0.00380054	-0.754038	0.938	0.97	1	0.00266347	-0.667039	1	0.975	1	0.00380054	0.00531984
Numa1	0.00266831	0.66313	0.812	0.53	1	0.0375969	0.365191	0.581	0.526	1	0.0375969	0.0053295
Clasp2	0.0891145	0.401569	0.312	0.178	1	0.00268166	0.548784	0.355	0.182	1	0.0891145	0.00535613
Lrrc8a	0.00268407	0.410255	0.25	0.065	1	0.30232	0.288806	0.129	0.084	1	0.30232	0.00536094
Nr3c1	0.0175846	0.629957	0.688	0.534	1	0.00270899	0.810333	0.645	0.537	1	0.0175846	0.00541063
9930111J21Rik2	0.660233	-0.265907	0.625	0.697	1	0.00272189	0.64473	0.774	0.722	1	0.660233	0.00543638
Arl5a	0.216813	-0.565228	0.312	0.485	1	0.00283291	-0.959245	0.258	0.574	1	0.216813	0.0056578
Rps17	0.0671421	-0.344431	0.875	0.955	1	0.00288342	-0.506636	0.871	0.918	1	0.0671421	0.00575852
Smc4	0.00290482	-0.919444	0.25	0.682	1	0.0139149	-0.662499	0.452	0.681	1	0.0139149	0.00580121
Rpsa	0.00335565	-0.453822	1	0.994	1	0.00292125	-0.36797	0.968	0.993	1	0.00335565	0.00583396
Cdk6	0.0687833	-0.694903	0.562	0.694	1	0.003009	-0.700755	0.355	0.637	1	0.0687833	0.00600895
Cdc42ep3	0.477111	0.354679	0.375	0.336	1	0.00310582	0.630193	0.516	0.35	1	0.477111	0.00620199
Ddost	0.826635	0.300508	0.5	0.541	1	0.00314446	-0.354694	0.258	0.574	1	0.826635	0.00627902
Rer1	0.352929	0.358546	0.625	0.687	1	0.00318683	-0.431175	0.387	0.719	1	0.352929	0.0063635
Rasa1	0.140043	-0.390838	0.25	0.477	1	0.00335152	-0.584804	0.226	0.509	1	0.140043	0.0066918
Galnt1	0.0229887	0.65866	0.625	0.466	1	0.0033929	0.46444	0.645	0.506	1	0.0229887	0.00677428
Rel	0.170493	-0.458881	0.188	0.351	1	0.00339937	-0.514112	0.065	0.329	1	0.170493	0.00678718
Csf1	0.200158	-0.281698	0.062	0.197	1	0.00340932	-0.717664	0.032	0.271	1	0.200158	0.00680702
Sv2c	0.00869356	-0.898459	0	0.313	1	0.00341439	-0.799802	0.097	0.369	1	0.00869356	0.00681711
Polr2a	0.0034412	0.64501	0.75	0.519	1	0.916294	0.284931	0.452	0.565	1	0.916294	0.00687055
Srsf9	0.0846576	-0.254028	0.188	0.474	1	0.00344784	-0.431118	0.226	0.545	1	0.0846576	0.00688379
Zbtb38	0.0184792	-0.651399	0.125	0.426	1	0.00369147	-0.341334	0.194	0.493	1	0.0184792	0.0073693
Ormdl3	0.0406026	0.639302	0.438	0.271	1	0.00377912	-0.42034	0.032	0.272	1	0.0406026	0.00754395
H4c4	0.117664	-0.333461	0.125	0.328	1	0.00380617	-0.484272	0.032	0.273	1	0.117664	0.00759784
Itpr3	0.0136245	0.430499	0.375	0.163	1	0.00383552	0.501433	0.355	0.184	1	0.0136245	0.00765633
Gnai2	0.00386377	-0.574155	0.812	0.955	1	0.0489346	-0.269297	0.871	0.938	1	0.0489346	0.00771261
Strbp	0.124787	-0.286664	0.062	0.23	1	0.00386498	-0.390387	0.032	0.268	1	0.124787	0.00771502
Fosl2	0.00387281	1.11453	0.75	0.517	1	0.137417	0.782698	0.548	0.534	1	0.137417	0.00773062
Gpx1	0.00388345	0.64923	0.812	0.574	1	0.0190248	0.659605	0.645	0.62	1	0.0190248	0.00775182
Mrps16	0.0375147	-0.43616	0.375	0.646	1	0.00389378	-0.3626	0.323	0.672	1	0.0375147	0.00777239
Commd3	0.0687284	-0.406866	0.25	0.471	1	0.00392318	-0.368361	0.194	0.51	1	0.0687284	0.00783097
Grina	0.146121	-0.300454	0.25	0.494	1	0.00393864	-0.260626	0.194	0.547	1	0.146121	0.00786177
Npm3	0.34093	0.381275	0.625	0.634	1	0.00395712	-0.466039	0.29	0.593	1	0.34093	0.00789859
Tnfsf10	0.0056001	-0.639281	0	0.339	1	0.00396375	-0.425222	0.097	0.375	1	0.0056001	0.0079118
Thap3	0.189341	0.261277	0.5	0.402	1	0.00398449	-0.363646	0.097	0.386	1	0.189341	0.00795311
Tnfaip3	0.296435	0.809106	0.75	0.727	1	0.00399211	0.731978	0.774	0.739	1	0.296435	0.00796828
Crlf3	0.293934	-0.332085	0.5	0.678	1	0.00401162	0.388131	0.774	0.664	1	0.293934	0.00800714
Cd3g	0.00401408	-0.832389	0.812	0.931	1	0.0986184	-0.304744	0.871	0.956	1	0.0986184	0.00801205
Ptpn13	0.00409328	0.519793	0.25	0.069	1	0.0515276	0.578075	0.161	0.074	1	0.0515276	0.0081698
Spcs2	0.0500071	0.394715	0.875	0.853	1	0.00412497	0.675397	0.839	0.849	1	0.0500071	0.00823293
Snx14	0.194358	0.368431	0.25	0.149	1	0.00420788	0.612473	0.323	0.16	1	0.194358	0.00839806
Rps26	0.00422003	-0.554407	1	0.972	1	0.042956	-0.263647	0.935	0.955	1	0.042956	0.00842226
Cd38	0.0953868	-0.297033	0.062	0.256	1	0.00422153	-0.337258	0.032	0.271	1	0.0953868	0.00842524
Chsy1	0.00427901	-0.674223	0.062	0.413	1	0.00523609	-0.384722	0.161	0.438	1	0.00523609	0.0085397
Lta4h	0.00430851	-0.633441	0.062	0.453	1	0.0318979	-0.262375	0.226	0.489	1	0.0318979	0.00859845
Mbd2	0.548974	0.500742	0.562	0.815	1	0.00444452	0.55722	0.903	0.807	1	0.548974	0.00886928
Pfdn1	0.0393937	0.459809	0.625	0.486	1	0.00446723	-0.421105	0.258	0.572	1	0.0393937	0.0089145
H2-M3	0.0570595	-0.424097	0.188	0.481	1	0.00449443	-0.444224	0.194	0.511	1	0.0570595	0.00896866
2900026A02Rik	0.0276932	-0.460114	0	0.238	1	0.00451674	-0.390149	0	0.211	1	0.0276932	0.00901308
Plekhg2	0.260163	0.628673	0.188	0.116	1	0.00451674	-0.426812	0	0.211	1	0.260163	0.00901308
Gimap1	0.0565207	-0.355899	0.75	0.905	1	0.00454077	-0.491897	0.677	0.924	1	0.0565207	0.00906092
Dennd4c	0.0401215	0.960813	0.375	0.225	1	0.00472787	1.01409	0.387	0.23	1	0.0401215	0.00943339
Arhgap31	0.176222	0.449926	0.438	0.332	1	0.0047888	0.542409	0.323	0.16	1	0.176222	0.00955466
Serpinb6b	0.293586	-0.488484	0.312	0.42	1	0.00480553	-0.710846	0.129	0.378	1	0.293586	0.00958797
Traf1	0.0447648	-0.792526	0.5	0.755	1	0.0049095	-0.561369	0.516	0.781	1	0.0447648	0.00979489
Ptpn1	0.0174441	-0.534586	0.25	0.689	1	0.00490989	-0.545844	0.516	0.752	1	0.0174441	0.00979566
Trps1	0.360671	0.423125	0.375	0.336	1	0.00491444	-0.51321	0.097	0.364	1	0.360671	0.00980473
Zbtb11os1	0.00500104	0.273142	0.25	0.066	1	0.0650253	0.288068	0.161	0.078	1	0.0650253	0.00997706
Spin1	0.00501557	0.741347	0.562	0.336	1	0.954205	0.267506	0.258	0.298	1	0.954205	0.010006
Rap2a	0.0842646	-0.445685	0.062	0.26	1	0.00514953	-0.439313	0	0.206	1	0.0842646	0.0102725
Cdkn1b	0.695048	-0.310915	0.562	0.618	1	0.0053333	0.519297	0.645	0.544	1	0.695048	0.0106382
Drg1	0.342111	0.292007	0.375	0.321	1	0.00536832	-0.313736	0.097	0.371	1	0.342111	0.0107078
Nfkbid	0.0053789	0.667547	0.562	0.295	1	0.369499	0.284409	0.258	0.214	1	0.369499	0.0107289
Gm19585	0.0679102	-0.499918	0.312	0.565	1	0.00545509	-0.582663	0.258	0.516	1	0.0679102	0.0108804
Cdon	0.0054659	0.388868	0.188	0.044	1	0.0175871	0.263451	0.161	0.061	1	0.0175871	0.0109019
Ppig	0.0257569	-0.446828	0.312	0.652	1	0.00547599	-0.495317	0.355	0.636	1	0.0257569	0.010922
Btf3	0.0657488	-0.277087	1	0.956	1	0.00549588	-0.339579	0.935	0.932	1	0.0657488	0.0109616
Jaml	0.247554	0.292283	0.688	0.572	1	0.0054994	0.634726	0.645	0.489	1	0.247554	0.0109686
Rgs1	0.00550539	1.15627	0.938	0.82	1	0.40427	0.521515	0.871	0.857	1	0.40427	0.0109805
Lage3	0.228517	0.27144	0.375	0.281	1	0.00565915	-0.344956	0.097	0.357	1	0.228517	0.0112863
Pcbd2	0.0271353	-0.362381	0	0.24	1	0.00574256	-0.320757	0.065	0.315	1	0.0271353	0.0114521
Isg20	0.0159178	-0.882324	0.25	0.551	1	0.00575054	-0.53957	0.323	0.604	1	0.0159178	0.011468
Phlpp1	0.415336	-0.284577	0.125	0.215	1	0.0058653	-0.457016	0	0.201	1	0.415336	0.0116962
Lpcat3	0.00588316	0.622606	0.375	0.158	1	0.0727407	0.301417	0.29	0.198	1	0.0727407	0.0117317
Ifi203	0.00589015	-0.747352	0.625	0.869	1	0.0137294	0.513988	0.839	0.869	1	0.0137294	0.0117456
Sumo1	0.163088	-0.29204	0.5	0.73	1	0.00598815	-0.408202	0.452	0.76	1	0.163088	0.0119404
Egln3	0.0121702	0.294558	0.125	0.025	1	0.00600712	0.455973	0.226	0.094	1	0.0121702	0.0119782
Xrcc5	0.0562768	-0.265753	0	0.189	1	0.00601929	-0.295333	0	0.2	1	0.0562768	0.0120024
Vmp1	0.0523845	-0.625843	0.438	0.683	1	0.00603363	-0.697854	0.419	0.695	1	0.0523845	0.0120309
Prrt1	0.0733181	0.277556	0.25	0.114	1	0.00606079	0.576807	0.29	0.138	1	0.0733181	0.0120848
Dexi	0.00608464	0.54599	0.375	0.145	1	0.0545393	0.333961	0.29	0.184	1	0.0545393	0.0121323
Ap3s1	0.006103	0.732944	0.625	0.413	1	0.112856	0.483241	0.452	0.408	1	0.112856	0.0121688
Dusp1	0.00615032	0.850694	0.812	0.755	1	0.00954722	0.63659	0.839	0.78	1	0.00954722	0.0122628
Commd1	0.0298537	-0.396333	0.062	0.342	1	0.00615842	-0.288887	0.129	0.421	1	0.0298537	0.0122789
Ppm1j	0.105524	-0.313085	0.062	0.223	1	0.00617709	-0.320658	0	0.199	1	0.105524	0.012316
Zbtb32	0.0775783	-0.266303	0	0.165	1	0.00617709	-0.339022	0	0.199	1	0.0775783	0.012316
Dpy30	0.459074	0.321891	0.438	0.437	1	0.00620699	-0.392205	0.194	0.475	1	0.459074	0.0123755
Tapbpl	0.0470639	-0.450827	0.188	0.483	1	0.0062233	-0.432886	0.161	0.445	1	0.0470639	0.0124079
Ybx3	0.0112291	-0.795487	0.312	0.602	1	0.0062618	-0.633406	0.355	0.61	1	0.0112291	0.0124844
Ywhae	0.0190241	0.492335	0.75	0.731	1	0.00637652	-0.473036	0.484	0.75	1	0.0190241	0.0127124
Slc48a1	0.78685	0.25441	0.25	0.247	1	0.00638927	-0.32123	0.065	0.311	1	0.78685	0.0127377
Lsp1	0.297072	-0.261568	0.688	0.916	1	0.00640995	0.420016	0.935	0.916	1	0.297072	0.0127788
Zbtb20	0.635859	0.557259	0.312	0.278	1	0.0064559	0.379231	0.452	0.252	1	0.635859	0.0128701
Usp5	0.0511281	-0.303288	0	0.196	1	0.00650448	-0.268579	0	0.197	1	0.0511281	0.0129667
Reep5	0.0816663	-0.446938	0.75	0.811	1	0.00655478	-0.4614	0.677	0.806	1	0.0816663	0.0130666
Xcl1	0.0511281	-1.09522	0	0.196	1	0.00684821	-0.970596	0	0.194	1	0.0511281	0.0136495
Ighm	0.0210897	-0.775181	0.062	0.347	1	0.0068525	-0.582324	0.065	0.28	1	0.0210897	0.013658
Tm2d3	0.0942727	0.435051	0.375	0.236	1	0.00688575	-0.306089	0.065	0.306	1	0.0942727	0.0137241
Knop1	0.14257	-0.281452	0.125	0.313	1	0.00689014	-0.349711	0.065	0.302	1	0.14257	0.0137328
Cdc14a	0.0943909	-0.364831	0.125	0.34	1	0.00707662	-0.412632	0.129	0.396	1	0.0943909	0.0141032
Nudt4	0.00709257	0.590896	0.562	0.314	1	0.634871	0.384088	0.323	0.343	1	0.634871	0.0141348
Fam189b	0.00716617	-0.583722	0.062	0.431	1	0.00963456	0.439563	0.516	0.368	1	0.00963456	0.014281
Ttbk2	0.00719097	0.254691	0.125	0.022	1	0.113361	0.393201	0.161	0.088	1	0.113361	0.0143302
Anxa4	0.096898	-0.259423	0	0.149	1	0.00720903	-0.277376	0	0.192	1	0.096898	0.0143661
Aimp1	0.087607	-0.442141	0.375	0.657	1	0.00730154	-0.445474	0.355	0.642	1	0.087607	0.0145498
Ier2	0.00871591	0.871052	0.75	0.7	1	0.00732306	0.670943	0.806	0.723	1	0.00871591	0.0145925
Bcl2l1	0.0685261	0.31065	0.438	0.278	1	0.00733182	-0.398435	0.065	0.297	1	0.0685261	0.0146099
Crtc2	0.20136	0.264846	0.312	0.205	1	0.00739611	-0.271821	0	0.191	1	0.20136	0.0147375
Toe1	0.343748	0.30474	0.188	0.125	1	0.00739611	-0.265416	0	0.191	1	0.343748	0.0147375
Mrpl52	0.0159504	-0.577872	0.562	0.792	1	0.00740512	-0.36389	0.645	0.827	1	0.0159504	0.0147554
Rpl3	0.00752795	-0.387504	1	0.986	1	0.00886572	-0.282997	0.935	0.971	1	0.00886572	0.0149992
Med30	0.414548	0.325975	0.438	0.394	1	0.0076229	-0.319842	0.161	0.427	1	0.414548	0.0151877
St3gal6	0.692954	0.317283	0.25	0.229	1	0.00762626	0.833387	0.387	0.246	1	0.692954	0.0151944
Uhrf2	0.432837	0.717591	0.625	0.64	1	0.00763519	1.02855	0.71	0.615	1	0.432837	0.0152121
Psmg4	0.0696359	-0.366021	0.125	0.362	1	0.007644	-0.310911	0.129	0.403	1	0.0696359	0.0152296
Appl1	0.0215777	0.455118	0.562	0.322	1	0.00765289	-0.316996	0.097	0.355	1	0.0215777	0.0152472
Bola2	0.0926142	-0.428691	0.5	0.702	1	0.00774443	-0.295146	0.387	0.66	1	0.0926142	0.0154289
N4bp1	0.432293	-0.394995	0.375	0.497	1	0.00781828	-0.582216	0.194	0.477	1	0.432293	0.0155754
Casp8	0.178866	-0.335205	0.375	0.59	1	0.00788387	-0.397952	0.29	0.614	1	0.178866	0.0157056
Hip1	0.00801185	-0.668316	0.062	0.394	1	0.0348255	-0.282463	0.194	0.418	1	0.0348255	0.0159595
Rapsn	0.0851421	-0.52365	0	0.158	1	0.00819128	-0.476771	0	0.187	1	0.0851421	0.0163155
Baz1a	0.116076	-0.492915	0.438	0.675	1	0.00820372	-0.587524	0.387	0.677	1	0.116076	0.0163401
Lrrk1	0.010177	-0.496582	0	0.303	1	0.00834052	-0.36275	0.065	0.285	1	0.010177	0.0166115
Abracl	0.00836764	-0.649685	0.625	0.832	1	0.0215918	-0.356066	0.677	0.839	1	0.0215918	0.0166653
Cept1	0.630706	0.290356	0.312	0.314	1	0.00837256	0.492317	0.484	0.327	1	0.630706	0.016675
Cyb5b	0.107938	-0.293266	0.125	0.342	1	0.00837351	-0.348198	0.129	0.388	1	0.107938	0.0166769
Rpl31	0.0144254	-0.485332	0.875	0.935	1	0.00846453	-0.308323	0.839	0.919	1	0.0144254	0.0168574
Nsd3	0.00865157	0.612335	0.938	0.85	1	0.0503669	0.507356	0.806	0.842	1	0.0503669	0.0172283
Lpgat1	0.23777	-0.301553	0.125	0.249	1	0.00890819	-0.31746	0.065	0.295	1	0.23777	0.017737
Mrps6	0.0122772	-0.603007	0.062	0.376	1	0.00892512	-0.40893	0.129	0.385	1	0.0122772	0.0177706
Trib1	0.129804	-0.33589	0	0.127	1	0.00906679	-0.412121	0	0.183	1	0.129804	0.0180514
Tesc	0.147443	0.310626	0.188	0.092	1	0.00932748	-0.341519	0.032	0.241	1	0.147443	0.018568
Rabgap1l	0.0229744	-0.660581	0.312	0.632	1	0.00935138	-0.423288	0.452	0.747	1	0.0229744	0.0186153
Cox4i1	0.12182	-0.278275	0.938	0.944	1	0.00948564	-0.295094	0.935	0.933	1	0.12182	0.0188813
Zfp36l1	0.0130542	0.67959	0.812	0.716	1	0.00952701	0.492804	0.839	0.724	1	0.0130542	0.0189633
Ttc39b	0.735279	0.280557	0.562	0.617	1	0.00964643	0.5697	0.71	0.651	1	0.735279	0.0191998
Atp11b	0.683791	-0.454238	0.625	0.697	1	0.00968566	-0.477054	0.29	0.598	1	0.683791	0.0192775
Sypl	0.0733458	-0.375264	0	0.169	1	0.00980008	-0.336894	0.032	0.24	1	0.0733458	0.0195041
Unc119b	0.00995192	-0.540523	0	0.304	1	0.0498136	0.396837	0.452	0.347	1	0.0498136	0.0198048
Taf7	0.585415	0.629483	0.312	0.288	1	0.00997905	-0.279039	0.065	0.297	1	0.585415	0.0198585
Hells	0.142627	0.384799	0.312	0.201	1	0.0100741	-0.425512	0.065	0.275	1	0.142627	0.0200468
Dock5	0.0100778	0.357763	0.25	0.079	1	0.0479895	0.370938	0.194	0.098	1	0.0479895	0.0200541
Surf4	0.01011	0.529945	0.688	0.481	1	0.295298	0.403628	0.516	0.531	1	0.295298	0.0201179
Pole	0.0101274	0.271328	0.188	0.048	1	0.29213	0.319822	0.129	0.084	1	0.29213	0.0201523
Rpa2	0.312861	-0.300561	0.25	0.35	1	0.0101322	-0.322327	0.129	0.388	1	0.312861	0.0201617
Zranb2	0.769375	0.287736	0.438	0.463	1	0.0102484	-0.422774	0.194	0.462	1	0.769375	0.0203918
Aph1a	0.0187336	-0.46782	0.062	0.361	1	0.010336	-0.362939	0.161	0.42	1	0.0187336	0.0205652
Scand1	0.0995405	0.35404	0.75	0.74	1	0.0104591	0.455635	0.774	0.797	1	0.0995405	0.0208089
B4galt5	0.0217157	-0.498862	0.062	0.344	1	0.0105277	-0.356908	0.129	0.381	1	0.0217157	0.0209446
Gpsm3	0.0847902	0.331553	0.875	0.749	1	0.0105677	0.434923	0.839	0.802	1	0.0847902	0.0210237
Kdm2b	0.0106009	-0.693015	0.062	0.404	1	0.501776	0.59808	0.387	0.388	1	0.501776	0.0210894
[truncated: 458 more rows]
