# Supplementary material for: Neuronal CaMKK2 promotes immunosuppression and checkpoint blockade resistance in glioblastoma
Source: Nat Commun. 2022 Oct 29;13:6483. doi: 10.1038/s41467-022-34175-y (PMC9617949; doi:10.1038/s41467-022-34175-y)
Supplement: Supplementary file 7 — Supplementary Dataset 4 [file 41467_2022_34175_MOESM7_ESM.xlsx]

## Sheet: About
General information	Conducted Analysis	Associated Figures	Sheet Nomenclature
This spreadsheet contains marker genes that were differentially expressed between the identity class "genotype" (Wild Type and CaMKK2_KO) for the re-clustered Tumor Infiltrating Lymphocytes (TILs) through the FindMarkers function in Seurat. This function generated differentially expressed genes for each cell type: CD8 TILs, T regs, Stem-like TILs, Effector CD4 T cells, Gamma-Delta TILs.	FindMarkers()	Fig. 3a,3c	The sheet in this spreadsheet correspond to the DE marker genes between WT and KO for each TIL cell type. The rows of each sheet corespond to the identified gene markers and the columns contain statistical information (including p value, adj p value, avg log fold change, etc.). Positive avg_log2FC values are associated with CaMKK2 KO cells and negative with WT cells.

## Sheet: 1_CD8_TIL
	p_val	avg_log2FC	pct.1	pct.2	p_val_adj
Apoe	4.62905e-137	-1.84779	0.22	0.962	8.37904e-133
Wls	2.4562e-111	1.92233	0.948	0.281	4.44596e-107
Gm8797	1.68869e-98	1.24942	0.817	0.109	3.0567e-94
Rpl21	1.9441e-65	-0.516904	1	1	3.51902e-61
Ubc	6.44889e-63	-1.02594	0.803	0.981	1.16731e-58
Rps3a1	3.30009e-55	-0.499897	1	1	5.9735e-51
Gm47283	1.64704e-40	-0.905753	0.275	0.697	2.98131e-36
Zfp990	2.73999e-37	0.437777	0.328	0.005	4.95966e-33
Eif3j2	5.78763e-35	0.396887	0.357	0.019	1.04762e-30
Rps15a	1.06001e-34	-0.441984	1	1	1.91872e-30
Rpl27	1.3096e-32	-0.339456	1	1	2.37051e-28
Rpl24	2.11665e-31	-0.358697	0.997	1	3.83135e-27
Clta	3.83521e-31	-0.543399	0.942	0.992	6.94212e-27
Rpl34	6.43722e-30	-0.349066	0.997	1	1.1652e-25
St6galnac3	1.32356e-29	-0.4122	0.003	0.265	2.39578e-25
Actb	2.2756e-29	0.583541	1	1	4.11906e-25
Gzmb	6.01693e-28	1.6739	0.942	0.795	1.08912e-23
Ifi213	6.06023e-28	-0.63186	0.046	0.352	1.09696e-23
Rps9	8.75925e-27	-0.290481	1	1	1.58551e-22
Sh2d2a	2.51984e-26	-0.623383	0.942	0.951	4.56116e-22
Ly6a	9.02523e-26	0.984247	0.988	0.874	1.63366e-21
Eif3j1	3.02773e-25	-0.54919	0.209	0.522	5.48049e-21
Rpl30	7.67623e-25	-0.315936	1	1	1.38947e-20
Rpl27a	8.35283e-25	-0.277176	1	1	1.51195e-20
Tspo	1.21163e-24	0.481523	0.991	0.967	2.19318e-20
Rpl18a	3.40291e-24	-0.303383	1	1	6.1596e-20
Pfn1	3.46591e-23	0.419668	1	1	6.27364e-19
Sh3bgrl3	6.71825e-23	0.433089	1	0.997	1.21607e-18
Gm2682	1.4361e-22	-0.306141	0	0.186	2.59949e-18
Rps14	2.97333e-22	-0.266499	1	1	5.38203e-18
Rps7	2.51252e-21	-0.325609	1	1	4.54792e-17
Tnfrsf9	5.10358e-21	-0.889203	0.501	0.732	9.23799e-17
Rpl17	5.8083e-21	-0.277968	1	1	1.05136e-16
Rps13	6.57946e-21	-0.288123	1	1	1.19095e-16
Lgals1	1.66255e-20	0.633973	0.994	0.986	3.00939e-16
Rpl5	2.61225e-20	-0.316389	1	1	4.72844e-16
Rpl32	9.53375e-20	-0.266442	1	1	1.7257e-15
Rps24	1.1679e-19	-0.269117	1	1	2.11401e-15
Rpl37	1.43682e-19	-0.260354	1	1	2.60079e-15
Rpl39	1.51428e-19	-0.308277	1	1	2.741e-15
Rplp0	5.14105e-19	-0.29945	1	1	9.30582e-15
Gzma	5.23302e-19	2.13397	0.394	0.107	9.47229e-15
Myl6	1.99554e-18	0.341835	1	0.997	3.61213e-14
Tmsb4x	2.22667e-18	0.339928	1	1	4.0305e-14
B2m	4.75144e-18	0.312009	1	1	8.60057e-14
Mad2l2	6.33273e-18	0.407582	0.53	0.232	1.14629e-13
Crip1	1.3003e-17	0.646374	0.988	0.981	2.35367e-13
Rps18	1.50558e-17	-0.252014	1	1	2.72526e-13
S100a4	1.64461e-17	0.657083	0.991	0.97	2.9769e-13
Ctsd	2.59994e-17	0.467443	0.997	0.986	4.70615e-13
Rps27	2.78744e-17	-0.362365	1	1	5.04554e-13
Fau	4.04268e-17	-0.253251	1	1	7.31765e-13
Selenow	6.9324e-17	0.394933	1	0.964	1.25483e-12
Ptprcap	9.83093e-17	0.369982	0.994	0.989	1.7795e-12
Slc22a15	1.12788e-16	0.39337	0.472	0.18	2.04157e-12
1600014C10Rik	1.61941e-16	0.446594	0.548	0.249	2.93129e-12
Gm49980	2.96231e-16	0.339438	0.31	0.074	5.36207e-12
Crlf2	2.97688e-16	-0.492969	0.58	0.716	5.38845e-12
Calm1	3.6321e-16	0.413745	0.991	0.989	6.57447e-12
Ccr2	3.79504e-16	0.630849	0.365	0.107	6.8694e-12
S100a11	4.95793e-16	0.441065	0.994	0.989	8.97434e-12
Serf2	1.64776e-15	0.313673	1	0.992	2.98262e-11
Emp1	2.19264e-15	0.407393	0.299	0.071	3.9689e-11
Tox	2.60474e-15	-0.670777	0.499	0.74	4.71484e-11
Rpl13a	3.48161e-15	-0.358633	0.986	0.997	6.30207e-11
Itgb7	4.88328e-15	0.619021	0.342	0.112	8.83923e-11
Cd52	5.20693e-15	0.400055	1	1	9.42506e-11
Ly6c2	5.39574e-15	1.13019	0.852	0.68	9.76683e-11
Rps28	5.56721e-15	-0.255846	1	1	1.00772e-10
Napsa	6.74912e-15	0.472146	0.629	0.336	1.22166e-10
H2-Ab1	6.81445e-15	0.355452	0.736	0.445	1.23348e-10
H2-Q6	1.6937e-14	-0.535498	0.728	0.883	3.06576e-10
Fxyd5	1.95657e-14	0.309063	1	0.997	3.5416e-10
Tle5	2.52342e-14	0.331223	1	0.992	4.56764e-10
Bend4	2.55247e-14	-0.305525	0.067	0.276	4.62022e-10
Rpl12	2.8258e-14	-0.253689	1	1	5.11498e-10
H2-Eb1	4.21719e-14	0.327063	0.643	0.352	7.63354e-10
Plcxd2	4.59033e-14	-0.330353	0.081	0.287	8.30896e-10
Serpina3g	4.61926e-14	-0.710335	0.643	0.724	8.36132e-10
Rps21	4.6298e-14	-0.269267	1	1	8.3804e-10
Pfdn5	5.48721e-14	-0.369983	0.994	1	9.9324e-10
Vasp	5.6285e-14	0.386479	0.974	0.945	1.01881e-09
S100a10	3.23933e-13	0.399022	0.997	0.995	5.86351e-09
Macroh2a1	3.74658e-13	0.339666	0.971	0.934	6.78168e-09
Rpl36a	3.9118e-13	-0.282535	0.997	0.995	7.08076e-09
Ifi206	6.28348e-13	-0.510703	0.235	0.464	1.13737e-08
Anxa2	8.79148e-13	0.442895	0.968	0.885	1.59135e-08
Vps37b	1.20329e-12	-0.583885	0.841	0.885	2.17807e-08
Stat3	2.20482e-12	-0.460566	0.774	0.82	3.99094e-08
Vim	3.05722e-12	0.471345	0.994	0.978	5.53387e-08
Psmb9	3.28298e-12	0.335074	0.98	0.921	5.94252e-08
Thy1	3.87923e-12	0.327457	0.994	0.984	7.02179e-08
Tpm3	4.29699e-12	0.349991	0.98	0.94	7.77799e-08
Rpl35	5.37741e-12	-0.262726	0.997	1	9.73365e-08
H2-Aa	6.74025e-12	0.340004	0.617	0.352	1.22005e-07
Uhrf2	7.3222e-12	-0.506986	0.643	0.746	1.32539e-07
Pmepa1	9.70087e-12	0.44657	0.681	0.44	1.75595e-07
Cfl1	1.24925e-11	0.335364	1	1	2.26126e-07
Arpc1b	1.26721e-11	0.272642	0.991	0.986	2.29377e-07
Ctsw	1.714e-11	0.405218	0.988	0.992	3.10252e-07
Kif1b	1.75598e-11	0.330057	0.522	0.268	3.17849e-07
Prdx1	1.79953e-11	0.42997	0.942	0.852	3.25734e-07
Cotl1	2.09766e-11	0.385477	0.962	0.94	3.79697e-07
Spry2	2.34072e-11	-0.420182	0.197	0.429	4.23693e-07
Capg	3.422e-11	0.408928	0.945	0.874	6.19415e-07
Ncf4	4.50988e-11	0.360947	0.881	0.716	8.16333e-07
H2-D1	6.52799e-11	0.279464	1	1	1.18163e-06
Ier5l	7.79261e-11	-0.707764	0.322	0.514	1.41054e-06
Cd200	8.64662e-11	0.423189	0.501	0.265	1.56512e-06
Cd74	1.24232e-10	0.289745	0.823	0.601	2.24873e-06
Ezr	1.32772e-10	0.294773	0.913	0.735	2.40331e-06
Cmtm7	1.53775e-10	0.376003	0.928	0.781	2.78348e-06
Trac	1.96331e-10	0.36637	1	1	3.55379e-06
H2-Q7	2.25305e-10	-0.34765	0.997	0.995	4.07825e-06
Cyth4	2.32117e-10	-0.357169	0.762	0.825	4.20156e-06
Ly6g5b	2.56923e-10	0.288947	0.365	0.15	4.65055e-06
Sdf2l1	2.67267e-10	0.366895	0.597	0.421	4.83779e-06
Cd7	3.69423e-10	0.278685	0.339	0.134	6.68692e-06
Gpr183	4.79565e-10	-0.453788	0.414	0.508	8.6806e-06
Pnrc1	5.39912e-10	-0.384531	0.928	0.945	9.77295e-06
Ltb	7.79046e-10	-0.373719	0.98	0.984	1.41015e-05
Gmfg	9.09801e-10	0.339377	0.974	0.94	1.64683e-05
Myh9	1.14298e-09	0.374071	0.971	0.948	2.06892e-05
Krtcap2	1.47897e-09	0.349138	0.968	0.907	2.67708e-05
Cox7a2l	1.50159e-09	-0.272554	0.98	0.986	2.71802e-05
Snrpd2	1.54153e-09	0.2729	0.971	0.94	2.79032e-05
Glrx	2.14827e-09	0.397804	0.858	0.721	3.88858e-05
Lat	2.28038e-09	0.305247	0.945	0.915	4.12771e-05
H3f3b	2.94969e-09	0.308365	1	0.997	5.33924e-05
AW112010	3.81761e-09	0.303128	1	0.995	6.91026e-05
Ifitm1	4.21318e-09	1.05759	0.667	0.546	7.62627e-05
Eno3	5.44012e-09	0.28166	0.258	0.101	9.84716e-05
Cd200r1	5.67354e-09	-0.347282	0.162	0.301	0.000102697
Oip5os1	6.14432e-09	-0.323036	0.687	0.773	0.000111218
Cnot6l	7.22917e-09	-0.347124	0.693	0.798	0.000130855
Arpc4	7.73254e-09	0.318409	0.933	0.836	0.000139967
Atp5o.1	1.00618e-08	0.305475	0.93	0.847	0.000182129
Dctn4	1.04521e-08	-0.319568	0.423	0.596	0.000189194
Arl4c	1.15095e-08	0.306116	0.672	0.454	0.000208334
Gtf2i	1.1577e-08	-0.320576	0.565	0.601	0.000209556
Kdm2b	1.25366e-08	-0.343197	0.33	0.445	0.000226926
Txn1	1.44083e-08	0.302824	0.997	0.989	0.000260805
Orai1	1.50715e-08	-0.318235	0.467	0.552	0.00027281
Mob2	1.74205e-08	-0.256293	0.554	0.615	0.000315328
Ide	2.37958e-08	-0.297219	0.539	0.645	0.000430727
Dok2	3.03984e-08	0.27322	0.681	0.467	0.000550242
Arhgdia	3.17374e-08	0.302445	0.959	0.902	0.000574479
Calr	3.85827e-08	0.379374	0.951	0.883	0.000698386
Ppp1ca	3.87744e-08	0.263144	0.994	0.959	0.000701856
Flna	4.16462e-08	0.327255	0.681	0.478	0.000753838
S100a13	5.47853e-08	0.285868	0.965	0.899	0.000991669
Nr4a2	5.83964e-08	-0.526526	0.6	0.73	0.00105703
Tmsb10	5.94073e-08	0.266986	1	1	0.00107533
Tnfrsf4	7.82975e-08	-0.509383	0.22	0.352	0.00141726
Esyt1	8.02898e-08	0.269889	0.945	0.839	0.00145333
Mndal	8.16965e-08	-0.371323	0.925	0.943	0.00147879
Eif3m	8.99251e-08	-0.262653	0.936	0.964	0.00162773
Mrpl54	9.29999e-08	0.285667	0.849	0.71	0.00168339
Nme1	1.11014e-07	0.349493	0.861	0.831	0.00200947
Tnfrsf18	1.1824e-07	-0.406803	0.809	0.842	0.00214027
Cd2	1.26591e-07	0.282501	0.98	0.913	0.00229142
Cnn2	1.33882e-07	0.315572	0.977	0.945	0.00242339
Actg1	1.3408e-07	0.315924	1	1	0.00242698
Serpinb9	1.3528e-07	-0.436095	0.446	0.549	0.0024487
Mcm5	1.42064e-07	0.365708	0.412	0.23	0.0025715
Bsg	1.4746e-07	0.272676	0.899	0.787	0.00266918
Ubl4a	1.59536e-07	0.258336	0.516	0.347	0.00288776
H1f0	1.91702e-07	0.250916	0.351	0.169	0.00347001
Mcm3	2.01971e-07	0.427908	0.464	0.287	0.00365588
Atp2a3	2.18187e-07	0.289152	0.53	0.339	0.00394941
Taf10	2.27973e-07	0.26047	0.936	0.88	0.00412654
Rex1bd	2.43029e-07	0.27155	0.777	0.604	0.00439907
Cd27	2.57353e-07	-0.364468	0.681	0.787	0.00465834
Akna	3.16815e-07	-0.290574	0.745	0.809	0.00573467
Mcm2	3.39062e-07	0.326441	0.417	0.281	0.00613736
Tnfaip3	3.41069e-07	-0.408216	0.736	0.787	0.00617368
Itgb2	5.05352e-07	0.279273	0.942	0.861	0.00914738
Atp8b4	5.07043e-07	0.30487	0.719	0.563	0.00917799
Ptp4a3	5.40197e-07	0.269546	0.684	0.495	0.00977811
Lcp1	6.73354e-07	0.268533	0.994	0.986	0.0121884
Anapc5	6.9629e-07	0.30408	0.626	0.454	0.0126035
Mrpl18	7.33285e-07	0.280721	0.748	0.623	0.0132732
Epb41l4aos	7.83338e-07	-0.311585	0.47	0.617	0.0141792
Thrap3	7.83384e-07	0.272438	0.826	0.738	0.01418
Capzb	9.11122e-07	0.254158	0.971	0.948	0.0164922
Lat2	1.01308e-06	0.270304	0.742	0.566	0.0183378
Ccr5	1.16814e-06	0.324882	0.713	0.53	0.0211444
Serpinb6b	1.20086e-06	-0.438048	0.377	0.497	0.0217367
Pfkp	1.23692e-06	0.315277	0.875	0.784	0.0223894
Lpxn	1.37151e-06	-0.262997	0.681	0.754	0.0248257
Nfkb1	1.37696e-06	-0.251334	0.701	0.724	0.0249244
Slamf7	1.43168e-06	0.320511	0.617	0.454	0.0259149
Ifi27l2a	1.52717e-06	0.597335	0.925	0.877	0.0276434
Id2	1.6143e-06	0.33906	0.991	0.984	0.0292204
Itgal	1.65924e-06	0.270254	0.945	0.861	0.0300339
Lsm6	1.69307e-06	0.268038	0.812	0.699	0.0306463
Ndufb7	1.73456e-06	0.259609	0.968	0.915	0.0313972
Cnp	1.74367e-06	0.278048	0.757	0.612	0.0315622
Samsn1	1.87726e-06	-0.324604	0.73	0.817	0.0339803
Kmt2a	1.98718e-06	-0.289784	0.809	0.861	0.03597
C1qb	1.99024e-06	-0.27088	0.339	0.475	0.0360253
Smc1a	2.40136e-06	0.317248	0.71	0.549	0.0434669
Fabp5	2.59595e-06	0.287515	0.42	0.254	0.0469893
Dnajc15	2.99086e-06	0.291676	0.907	0.839	0.0541376
Sema4a	3.06711e-06	0.308836	0.774	0.664	0.0555178
Tuba1b	3.17962e-06	0.585813	0.675	0.508	0.0575543
Itgb1	3.47123e-06	0.399322	0.829	0.708	0.0628328
Ankrd44	4.45823e-06	0.296407	0.878	0.77	0.0806985
Epsti1	5.5742e-06	0.266359	0.951	0.869	0.100899
Birc2	5.99018e-06	-0.303496	0.539	0.626	0.108428
Nup210	6.24842e-06	0.264395	0.684	0.514	0.113103
Gldc	6.36662e-06	-0.289578	0.183	0.284	0.115242
Klhl24	6.62314e-06	-0.283552	0.38	0.53	0.119886
Tapbp	7.27141e-06	0.267184	0.904	0.814	0.13162
Arid5b	7.69106e-06	-0.327952	0.554	0.645	0.139216
Aldoa	1.06428e-05	0.351833	0.988	0.964	0.192644
Lgals3	1.07832e-05	0.43884	0.855	0.732	0.195187
Cox6a1	1.31282e-05	0.265833	0.899	0.847	0.237633
Itm2b	1.31289e-05	0.269568	0.994	0.992	0.237646
Pdia3	1.43926e-05	0.256214	0.942	0.869	0.260521
Bcl2l11	1.46734e-05	-0.303362	0.577	0.719	0.265604
Eva1b	1.76982e-05	-0.263559	0.748	0.79	0.320354
Rpn2	1.8127e-05	0.256243	0.78	0.661	0.328116
Ifitm2	2.38178e-05	0.466473	0.788	0.65	0.431125
Tagln2	2.44826e-05	0.364214	0.87	0.801	0.44316
Ldha	2.45104e-05	0.330024	0.98	0.951	0.443662
Nrp1	2.56319e-05	-0.268923	0.458	0.514	0.463964
Hsp90b1	2.69761e-05	0.306549	0.951	0.902	0.488295
Nfat5	2.7831e-05	-0.277467	0.69	0.73	0.503769
Nfkbia	2.86526e-05	-0.425892	0.594	0.713	0.518641
Eea1	3.09152e-05	-0.302279	0.472	0.505	0.559595
Ikzf2	3.11671e-05	-0.280885	0.577	0.697	0.564156
Dnmt1	3.62681e-05	0.280397	0.516	0.366	0.656488
Smad7	3.71558e-05	-0.268492	0.751	0.79	0.672557
Neurl3	4.21706e-05	-0.298618	0.704	0.795	0.76333
Tspan13	4.25753e-05	-0.255281	0.342	0.459	0.770655
Itga1	4.95164e-05	0.295587	0.765	0.62	0.896296
Cdkn1b	4.99656e-05	-0.251922	0.545	0.637	0.904428
Mdfic	5.52992e-05	-0.250694	0.69	0.803	1
Klra5	5.68836e-05	0.588582	0.13	0.041	1
Tecpr1	6.66995e-05	-0.278997	0.487	0.574	1
Phip	7.21399e-05	-0.256544	0.643	0.71	1
Eif5	8.07747e-05	-0.252254	0.823	0.85	1
Ly6e	9.34609e-05	0.315473	0.997	0.984	1
Cx3cr1	9.97286e-05	-0.333361	0.322	0.432	1
Hmgn2	0.000104448	0.320896	0.528	0.377	1
Pou2f2	0.000129642	-0.263773	0.145	0.194	1
Ccl1	0.000130923	-1.12031	0.032	0.107	1
Ranbp1	0.000149184	0.299766	0.788	0.686	1
S100a6	0.000194523	0.279874	0.965	0.989	1
Gpr65	0.000202799	-0.251677	0.559	0.615	1
Ankrd12	0.000205877	-0.284575	0.82	0.866	1
Hnrnpab	0.000213762	0.252237	0.872	0.784	1
Stmn1	0.000238041	0.47585	0.4	0.257	1
Igfbp7	0.000238867	-0.289123	0.177	0.26	1
Il18r1	0.000252882	-0.322934	0.6	0.658	1
mt-Nd3	0.000253472	-0.254648	0.933	0.945	1
Junb	0.000257269	-0.439176	0.925	0.943	1
Pdcd4	0.000260102	-0.270738	0.774	0.839	1
Nt5e	0.000285378	-0.267256	0.31	0.402	1
Nrgn	0.00030783	-0.443706	0.342	0.418	1
Rgs1	0.000319587	0.37596	0.922	0.893	1
Fosb	0.000351897	0.360806	0.809	0.702	1
Bcl2a1b	0.000356689	-0.303552	0.82	0.844	1
Cebpb	0.000440836	-0.258082	0.6	0.604	1
Chsy1	0.000565649	0.255046	0.713	0.604	1
Socs1	0.000647687	-0.272838	0.62	0.694	1
Zfp36l2	0.000650584	-0.299069	0.939	0.967	1
Ifi209	0.000687331	-0.276852	0.47	0.574	1
Pgk1	0.000927039	0.254886	0.936	0.863	1
Cd69	0.00100378	0.317823	0.765	0.648	1
Mki67	0.00101683	0.377845	0.38	0.257	1
Prf1	0.00129651	0.25088	0.861	0.768	1
Ifitm3	0.00240509	0.327393	0.733	0.626	1
Spp1	0.00247303	-0.263499	0.159	0.265	1
Xcl1	0.00252465	0.302336	0.333	0.219	1
Tpi1	0.00259577	0.317821	0.843	0.757	1
Mt1	0.00328772	0.503951	0.455	0.41	1
Zfp36l1	0.00403267	-0.254797	0.594	0.658	1
Cks1b	0.00424194	0.260134	0.29	0.189	1
Ran	0.00439623	0.268259	0.945	0.913	1
Dusp1	0.00442397	-0.311917	0.693	0.727	1
Mt2	0.00560464	0.26458	0.275	0.175	1
Egr1	0.0065464	0.298605	0.504	0.402	1
Pclaf	0.0069232	0.339642	0.264	0.169	1
Ptma	0.00694986	0.275869	1	1	1
Tsc22d3	0.0122896	-0.257328	0.626	0.68	1
Birc5	0.0123193	0.313806	0.197	0.117	1
Maf	0.0151058	0.264295	0.145	0.085	1
Rgs16	0.0160336	-0.342788	0.635	0.675	1
Ccl4	0.035676	0.481097	0.803	0.762	1
Fcer1g	0.0385863	0.418336	0.577	0.489	1
Hsp90aa1	0.0414555	0.2932	0.928	0.888	1
Ccl3	0.124071	0.253313	0.455	0.445	1
Tubb4b	0.13093	0.259282	0.51	0.456	1
Hmgb2	0.137538	0.353076	0.901	0.929	1
H1f5	0.172474	0.43183	0.18	0.137	1
Gzmf	0.362001	-0.58425	0.209	0.23	1

## Sheet: 2_Stem-Like_TIL
	p_val	avg_log2FC	pct.1	pct.2	p_val_adj
Apoe	1.81859e-48	-2.01717	0.131	0.87	3.29183e-44
Gm2682	6.34438e-48	-1.7767	0.018	0.728	1.1484e-43
Gm8797	9.79995e-36	1.43703	0.655	0.041	1.77389e-31
Gm47283	3.39368e-26	-1.30695	0.179	0.728	6.14291e-22
Wls	4.12417e-19	1.2921	0.577	0.201	7.46516e-15
Rpl21	4.5089e-18	-0.596925	0.982	1	8.16156e-14
Rps3a1	1.58857e-16	-0.549613	1	1	2.87548e-12
Rpl5	1.67442e-13	-0.546873	0.994	1	3.03086e-09
Tspo	7.27629e-13	0.62831	0.94	0.852	1.31708e-08
H2-D1	8.44388e-13	0.501823	1	1	1.52843e-08
Eif3j1	1.09629e-12	-0.737463	0.101	0.444	1.9844e-08
Ifi27l2a	2.75621e-12	1.30202	0.899	0.68	4.98902e-08
Ly6a	5.55951e-12	1.29799	0.738	0.479	1.00633e-07
Zfp990	1.9883e-11	0.429834	0.185	0	3.59902e-07
Ifi213	4.65746e-11	-0.616179	0.036	0.302	8.43048e-07
Shisa5	7.36033e-11	0.588434	1	0.953	1.33229e-06
B2m	1.07598e-10	0.437544	1	1	1.94763e-06
Ubc	1.23925e-10	-0.776158	0.661	0.905	2.24317e-06
Rpl36a	1.57496e-10	-0.549707	0.958	0.959	2.85083e-06
Rps19	2.12046e-09	-0.457894	1	1	3.83825e-05
Rplp0	6.0202e-09	-0.437118	1	1	0.000108972
Bcl2	6.58207e-09	-0.914325	0.69	0.834	0.000119142
Gm49980	1.06613e-08	0.49741	0.28	0.047	0.000192981
Rps15a	1.6525e-08	-0.360225	0.994	1	0.000299119
Gmfg	2.06678e-08	0.573799	0.923	0.817	0.000374109
Rpl32	2.99323e-08	-0.355486	1	1	0.000541804
Slc22a15	4.20643e-08	0.69184	0.256	0.059	0.000761407
Ifi202b	5.84287e-08	0.413898	0.125	0	0.00105762
1600014C10Rik	6.88944e-08	1.0079	0.506	0.284	0.00124706
Rpl8	7.15234e-08	-0.357023	0.994	1	0.00129464
Rpl12	7.32213e-08	-0.429127	0.988	0.988	0.00132538
Rps9	8.7026e-08	-0.343132	1	1	0.00157526
Rpl23a	9.93187e-08	-0.369966	0.988	0.982	0.00179777
Rpl13	1.22115e-07	-0.339412	1	1	0.00221041
H2-Ab1	1.78493e-07	0.671972	0.631	0.385	0.0032309
Rpl17	1.87116e-07	-0.304191	0.994	1	0.00338699
C1qb	1.89846e-07	-0.540253	0.179	0.456	0.0034364
S100a10	2.41264e-07	0.780839	0.94	0.87	0.00436712
Rps6	3.19001e-07	-0.378098	0.994	1	0.00577423
Ms4a4b	3.35108e-07	0.504448	0.988	0.959	0.00606578
Plcxd2	3.75447e-07	-0.564857	0.107	0.349	0.00679597
Rpl18a	5.49271e-07	-0.281818	0.988	1	0.00994235
Rpl29	5.5454e-07	-0.334273	0.994	1	0.0100377
Samhd1	8.11665e-07	0.975569	0.839	0.71	0.0146919
H3f3b	1.06207e-06	0.432521	1	0.988	0.0192245
Emp1	1.26592e-06	0.749692	0.256	0.071	0.0229144
Rpl3	1.52239e-06	-0.370598	1	1	0.0275568
Cd4	1.571e-06	0.539281	0.423	0.178	0.0284366
Itm2b	1.6102e-06	0.443691	0.976	0.947	0.0291463
Rps7	1.63281e-06	-0.335766	0.988	1	0.0295556
Serf2	2.01254e-06	0.388279	0.976	0.941	0.036429
Rpl35	2.38462e-06	-0.411503	0.976	0.976	0.043164
Cd74	2.57103e-06	0.551574	0.702	0.467	0.0465381
Tmem64	3.45179e-06	0.802491	0.381	0.16	0.0624808
Rps27a	3.79575e-06	-0.25867	1	1	0.0687069
Cd2	4.46107e-06	0.507573	0.905	0.822	0.0807497
Rpl6	4.80732e-06	-0.261183	0.994	1	0.0870173
Vps28	5.18252e-06	0.498308	0.726	0.568	0.0938089
Eif3j2	5.76573e-06	0.298537	0.161	0.018	0.104366
Gm10076	6.2042e-06	-0.445283	0.78	0.882	0.112302
Stat1	6.34617e-06	0.663958	0.762	0.663	0.114872
Rpl26	6.52731e-06	-0.283842	0.994	1	0.118151
H2-K1	7.80772e-06	0.331488	1	0.994	0.141328
Rps20	8.12334e-06	-0.398116	1	0.994	0.147041
Ms4a6b	9.89856e-06	0.504996	0.946	0.893	0.179174
Rpl23	9.97245e-06	-0.299341	0.994	1	0.180511
Rpl36	1.01547e-05	-0.28978	0.988	1	0.18381
Ifi203	1.04749e-05	0.556162	0.917	0.787	0.189605
Oasl2	1.07957e-05	-0.372665	0.036	0.195	0.195414
Frmd4b	1.1622e-05	0.444941	0.226	0.059	0.21037
Rps18	1.27432e-05	-0.29753	1	1	0.230665
Rfxank	1.32534e-05	0.318957	0.155	0.024	0.239899
Irgc1	1.45122e-05	0.280431	0.119	0.006	0.262685
Atp11b	1.49643e-05	-0.668244	0.637	0.763	0.270869
Clta	1.7572e-05	-0.420085	0.661	0.834	0.318071
Pttg1	2.04995e-05	-0.402552	0.131	0.343	0.371062
H2-T23	2.2719e-05	0.454164	0.923	0.805	0.411236
Rps23	2.55547e-05	-0.28369	1	1	0.462567
Hsp90ab1	2.91113e-05	-0.445348	0.976	0.982	0.526943
Kif1b	3.69256e-05	0.376139	0.47	0.237	0.668391
Fxyd5	4.22174e-05	0.343658	0.976	0.935	0.764177
Rpl24	4.35987e-05	-0.281224	0.988	1	0.789181
Dock2	4.76654e-05	0.476545	0.827	0.763	0.862791
Cd3d	5.18399e-05	0.319028	0.917	0.929	0.938354
C1qc	5.37446e-05	-0.384137	0.119	0.314	0.972831
Gatm	5.45898e-05	0.371226	0.179	0.036	0.988131
Gabarapl2	5.74851e-05	0.377385	0.679	0.609	1
Hsp90b1	5.89908e-05	0.481104	0.738	0.68	1
Gbp3	5.94314e-05	0.508759	0.357	0.166	1
Rps27	6.05356e-05	-0.272139	0.994	1	1
Rpl15	6.05391e-05	-0.284988	1	1	1
Hspa8	6.32611e-05	-0.360755	0.988	0.982	1
Rps5	8.08343e-05	-0.278851	1	1	1
Psmb9	8.40012e-05	0.475505	0.81	0.669	1
Arhgap31	8.66153e-05	-0.567263	0.101	0.272	1
Hspa1b	8.7983e-05	-0.798024	0.065	0.225	1
Igsf23	8.81816e-05	0.384697	0.149	0.024	1
Borcs8	9.63701e-05	0.434335	0.44	0.266	1
Myl12a	9.76157e-05	0.386576	0.857	0.811	1
Rps26	9.78816e-05	-0.299804	0.982	1	1
Rps28	0.000100244	-0.28964	0.982	1	1
Psmb10	0.000116124	0.454054	0.774	0.586	1
Rpsa	0.000129477	-0.261232	1	1	1
Nxpe3	0.000138255	0.386758	0.268	0.101	1
Xaf1	0.000142182	0.532204	0.625	0.45	1
Malat1	0.000154537	0.396752	1	1	1
Cd3g	0.000155821	0.402934	0.94	0.876	1
Ndufa3	0.000157568	0.404293	0.696	0.574	1
Eef1b2	0.000158588	-0.300709	0.994	0.994	1
Rps24	0.000162256	-0.259057	1	1	1
Adk	0.000163357	0.685684	0.429	0.26	1
Rpl39	0.000166895	-0.295063	1	1	1
Tent5c	0.000167188	0.468594	0.28	0.107	1
Nt5e	0.000172897	-0.426723	0.173	0.373	1
Fis1	0.000174529	0.432143	0.673	0.556	1
Ndufb9	0.000175423	0.413381	0.69	0.533	1
Irf7	0.000182739	0.483967	0.625	0.438	1
Ddit4	0.000184758	-0.510259	0.173	0.331	1
Rps4x	0.000193997	-0.30574	0.988	1	1
Plaur	0.000233577	0.370743	0.196	0.059	1
Nudt19	0.000240914	0.315479	0.244	0.148	1
Arpc1b	0.000250521	0.312077	0.935	0.911	1
St6galnac3	0.000289618	-0.357943	0.024	0.136	1
Cd5	0.000314059	0.549931	0.548	0.355	1
Inpp5k	0.000334437	0.363507	0.304	0.148	1
Trac	0.000351598	0.511457	0.839	0.799	1
Maf	0.000361672	0.323485	0.446	0.243	1
Itgb1	0.000362992	0.599576	0.738	0.639	1
Rpl14	0.000412428	-0.279521	0.994	1	1
Jund	0.000439254	0.347074	0.988	0.97	1
Ptprc	0.000477164	0.322654	0.988	0.976	1
Gar1	0.000487758	-0.343184	0.173	0.355	1
Itgb2	0.000499077	0.403877	0.673	0.592	1
Camk4	0.00050193	0.457649	0.327	0.195	1
Chmp2a	0.000509402	0.385533	0.685	0.503	1
Smad7	0.000517512	-0.530584	0.661	0.787	1
Prdx5	0.000535571	0.399331	0.69	0.544	1
Acat2	0.000569973	-0.31023	0.024	0.124	1
Slc4a7	0.000576339	0.454962	0.399	0.207	1
Actg1	0.000592497	0.332623	1	0.976	1
Pink1	0.000603645	-0.329114	0.101	0.26	1
Mak16	0.000608004	-0.261551	0.202	0.391	1
Npm1	0.000615101	-0.353666	0.958	0.947	1
Zbtb44	0.000640663	-0.402402	0.107	0.249	1
D830025C05Rik	0.000649387	0.459455	0.238	0.089	1
Sla	0.000659863	0.488798	0.565	0.426	1
Tmem179b	0.000681161	0.348206	0.494	0.343	1
Rps8	0.000700352	-0.291007	1	1	1
Cdk6	0.000739737	-0.524541	0.244	0.432	1
Sri	0.00075349	0.361162	0.78	0.68	1
mt-Cytb	0.000793462	0.286698	0.994	1	1
Phf11b	0.000837279	0.482099	0.47	0.32	1
Rps25	0.000845625	-0.265747	0.988	0.988	1
Chordc1	0.000905654	-0.403483	0.268	0.462	1
Atraid	0.000948594	-0.37021	0.179	0.349	1
Nav2	0.000961821	0.392298	0.125	0.024	1
Irgm1	0.00105866	0.469922	0.44	0.373	1
H2-Q6	0.00106436	-0.498983	0.595	0.734	1
Sh3bgrl3	0.00112946	0.405295	0.958	0.929	1
Ccr2	0.00115436	0.406945	0.315	0.148	1
Phf11c	0.00115539	0.373655	0.214	0.124	1
Rex1bd	0.00117515	0.380464	0.423	0.284	1
Rps12	0.00118674	-0.293139	0.988	1	1
Itgal	0.00123416	0.374349	0.714	0.556	1
Poldip3	0.00123603	0.349119	0.476	0.29	1
Myl12b	0.00125394	0.398421	0.821	0.746	1
Stat4	0.00127144	0.334424	0.756	0.609	1
Gnl3	0.00128922	-0.466183	0.208	0.385	1
Igfbp4	0.00131881	-0.616664	0.03	0.118	1
Got2	0.00133834	0.345879	0.31	0.172	1
Rheb	0.00133981	0.30294	0.482	0.456	1
Acyp1	0.0013503	0.284136	0.274	0.118	1
H2-Aa	0.00140688	0.462045	0.44	0.272	1
Zc3hav1	0.00142889	0.39054	0.78	0.669	1
Mndal	0.00151351	0.434751	0.887	0.811	1
Hspe1	0.00158555	-0.3676	0.685	0.763	1
Glipr1	0.00158589	0.405307	0.381	0.231	1
Sp100	0.00159521	0.407151	0.851	0.769	1
Ifi214	0.00162532	0.408563	0.387	0.213	1
Parp9	0.00170065	0.419032	0.417	0.284	1
Ccdc32	0.00172834	0.256903	0.202	0.118	1
Trappc2l	0.0017796	0.262813	0.31	0.231	1
Dhrs1	0.00179405	0.343059	0.202	0.083	1
Nipbl	0.00185616	0.392314	0.738	0.609	1
Srgn	0.00186871	0.355145	0.97	0.982	1
Dnajb1	0.00190958	-0.406345	0.304	0.491	1
Atxn7	0.00196602	0.42264	0.423	0.29	1
Ppp1cc	0.00198085	-0.438974	0.619	0.728	1
Mdp1	0.00201875	0.316883	0.393	0.296	1
Spcs2	0.00211638	0.295432	0.744	0.746	1
Rabgap1	0.00213637	-0.272866	0.119	0.266	1
H2-Eb1	0.00214942	0.426032	0.5	0.367	1
Lsm14a	0.00215349	-0.295877	0.327	0.515	1
Cd3e	0.00221265	0.265631	0.935	0.917	1
B4galt7	0.00223058	-0.286756	0.077	0.195	1
Lsm4	0.00225776	-0.262508	0.494	0.68	1
Slfn5	0.00232492	0.538698	0.488	0.314	1
Pik3r1	0.00249795	0.442938	0.649	0.515	1
Cers4	0.00250801	0.414584	0.375	0.249	1
Rbm3	0.00258596	-0.296539	0.929	0.964	1
Ighm	0.00260202	-0.319281	0.292	0.473	1
Sh2d1a	0.00260604	0.454546	0.494	0.391	1
Cyld	0.00261885	0.342349	0.655	0.479	1
Ebna1bp2	0.00262966	-0.268152	0.244	0.42	1
Podnl1	0.00263268	0.269639	0.196	0.071	1
Glb1	0.00274119	0.285245	0.179	0.065	1
Gstp1	0.00274525	-0.277938	0.113	0.249	1
Tlk1	0.00279435	0.319314	0.524	0.343	1
Ghitm	0.00280791	0.401051	0.548	0.385	1
Ctla4	0.0028631	0.676028	0.452	0.302	1
Ap2m1	0.00290391	0.318357	0.577	0.408	1
Smc4	0.00291649	0.4631	0.643	0.604	1
Rinl	0.00292572	0.378068	0.756	0.669	1
Prr13	0.0031952	0.36313	0.702	0.592	1
Hspa1a	0.00327394	-0.566148	0.107	0.243	1
Bbc3	0.00337788	-0.333011	0.101	0.219	1
Gnas	0.0034211	0.307729	0.923	0.923	1
Acot7	0.00346432	0.330502	0.357	0.272	1
S100a11	0.00352634	0.419323	0.857	0.775	1
Akt2	0.0035528	0.344704	0.28	0.195	1
Selenos	0.00367662	0.343854	0.458	0.349	1
Ddx5	0.00379955	0.272502	0.994	0.994	1
Mt1	0.00384627	-0.301692	0.048	0.154	1
2510039O18Rik	0.00384719	-0.309464	0.214	0.379	1
Pet100	0.00386757	0.339519	0.458	0.296	1
Egr1	0.00386995	0.749115	0.458	0.349	1
Gzma	0.00411065	0.496591	0.304	0.154	1
Fyb	0.004333	0.361321	0.905	0.882	1
Lgals8	0.00437374	0.343246	0.321	0.213	1
Tbc1d4	0.0043813	0.413376	0.28	0.136	1
Rsu1	0.00440736	0.313949	0.304	0.225	1
Ifi204	0.00443208	0.264174	0.232	0.101	1
Sin3b	0.00459639	0.338605	0.637	0.497	1
Samsn1	0.0046953	0.461729	0.464	0.32	1
Tut4	0.00490116	0.395542	0.78	0.763	1
Eif3i	0.00497558	-0.323994	0.655	0.74	1
Hmgcr	0.00523775	-0.296203	0.101	0.231	1
Ube2g1	0.00528952	-0.298982	0.143	0.284	1
Pfn1	0.005401	0.289762	0.976	0.988	1
Gm26740	0.00548135	0.420435	0.619	0.491	1
Gabpb2	0.00562772	-0.347142	0.327	0.497	1
Ly6e	0.00563793	0.378353	0.97	0.97	1
Elf1	0.00566493	0.284187	0.845	0.734	1
Leprotl1	0.00578008	0.306234	0.69	0.663	1
Rac2	0.00578292	0.340951	0.97	0.97	1
Atpif1	0.00590404	0.327692	0.47	0.314	1
Hikeshi	0.00604275	0.305225	0.315	0.213	1
Fosb	0.00607376	0.567723	0.702	0.592	1
Elavl1	0.00650074	-0.260467	0.393	0.562	1
Ets1	0.00652754	0.294159	0.952	0.947	1
Edem1	0.0066208	-0.338057	0.238	0.367	1
Socs1	0.00680045	-0.300257	0.446	0.615	1
9930111J21Rik2	0.00693648	0.364644	0.762	0.627	1
Atp1b1	0.00695181	-0.433802	0.161	0.278	1
Ctse	0.006964	0.282537	0.173	0.065	1
Usp15	0.00701107	0.321117	0.506	0.426	1
Snhg6	0.007076	-0.310023	0.238	0.396	1
Necap2	0.00716461	0.269645	0.381	0.225	1
Slc38a2	0.00717771	-0.431967	0.726	0.828	1
AW112010	0.00720762	0.400269	0.946	0.905	1
Pdia3	0.0073565	0.288968	0.732	0.651	1
Exoc1	0.007422	0.265117	0.208	0.107	1
Tmsb4x	0.00748116	0.275844	1	1	1
Ppp2r5c	0.00755055	0.363567	0.542	0.45	1
Stk25	0.00755459	0.259088	0.214	0.107	1
Trim30d	0.00757873	0.354366	0.238	0.148	1
Krtcap2	0.0077051	0.290267	0.768	0.675	1
Cd40lg	0.00777523	0.376181	0.19	0.077	1
Ralgps2	0.00777984	0.299939	0.196	0.095	1
Retreg1	0.00783407	0.331881	0.429	0.331	1
Stt3a	0.00789848	0.273972	0.31	0.189	1
Dok2	0.00814281	0.314702	0.423	0.337	1
Cpt1a	0.00841645	0.276638	0.185	0.089	1
Faim	0.00859225	0.261175	0.357	0.207	1
2810004N23Rik	0.00860881	-0.300288	0.173	0.314	1
Senp1	0.00879299	0.285791	0.286	0.154	1
Hsd17b10	0.00898475	0.293587	0.405	0.278	1
Calm3	0.0091294	0.311728	0.601	0.45	1
Suds3	0.00938261	0.283504	0.381	0.278	1
Tmem160	0.00940592	0.296463	0.667	0.527	1
Cdk5rap3	0.00957697	0.294099	0.321	0.189	1
Ifit3b	0.00966662	0.372384	0.202	0.089	1
Taf1d	0.00967996	-0.256667	0.5	0.663	1
Klf9	0.00979028	-0.339094	0.095	0.207	1
AI504432	0.00983528	0.35461	0.25	0.124	1
Isca1	0.0100416	0.267658	0.214	0.13	1
Mrpl52	0.0102965	0.258136	0.756	0.604	1
Hmgb2	0.0104183	0.486636	0.833	0.799	1
Bcl2l11	0.010559	-0.311543	0.369	0.527	1
Ybx3	0.0106276	0.321657	0.458	0.438	1
Klhdc2	0.0107188	-0.265984	0.304	0.456	1
Pon2	0.0108652	0.325867	0.429	0.337	1
Nucb1	0.0109237	0.300777	0.512	0.414	1
Coa3	0.0109932	0.286502	0.423	0.296	1
Rnf213	0.0111234	0.607589	0.53	0.426	1
Chic2	0.0115349	0.27755	0.542	0.391	1
Capns1	0.0115673	0.283519	0.673	0.568	1
Nfatc3	0.0116094	0.322884	0.56	0.408	1
Gbp9	0.0116547	0.388489	0.411	0.302	1
Cd28	0.0117269	0.356851	0.726	0.574	1
Plaat3	0.0120334	0.302617	0.637	0.562	1
Pbxip1	0.0122058	0.403786	0.542	0.45	1
Nop56	0.0122341	-0.291326	0.339	0.497	1
Igtp	0.0124089	0.358268	0.601	0.479	1
Cib1	0.0124344	0.250201	0.327	0.266	1
Itgb7	0.0124403	0.374526	0.732	0.639	1
Smap2	0.0124815	0.305285	0.512	0.438	1
Ebpl	0.0125263	0.26987	0.22	0.136	1
Hnrnpul2	0.0126002	0.291526	0.565	0.414	1
Gramd4	0.0126575	-0.303431	0.208	0.343	1
Icos	0.012676	0.474969	0.536	0.391	1
Lmbr1l	0.0127911	-0.28651	0.125	0.243	1
Gdi2	0.0129603	0.250386	0.744	0.746	1
Hif1a	0.0133223	0.391588	0.601	0.462	1
Bsg	0.0133487	0.275318	0.583	0.456	1
Il2rg	0.0133757	0.29304	0.81	0.74	1
Ifnar1	0.0135069	0.310557	0.548	0.396	1
Aggf1	0.0135945	0.271673	0.28	0.154	1
Mgst2	0.013675	-0.254529	0.107	0.225	1
Cd47	0.0139811	0.325971	0.881	0.822	1
Ifi206	0.0140909	-0.346253	0.262	0.408	1
Ctsl	0.0141754	-0.251592	0.071	0.172	1
Pcmtd1	0.014212	0.263627	0.423	0.272	1
Adora2a	0.0144123	0.258232	0.232	0.124	1
Pnp	0.014749	0.267619	0.357	0.231	1
B4galnt1	0.0148839	0.291495	0.75	0.686	1
Acsl5	0.0149047	0.303669	0.304	0.207	1
Ehd4	0.0149707	0.316685	0.268	0.201	1
Pglyrp2	0.0150379	0.255388	0.363	0.29	1
Ccndbp1	0.0152095	0.324938	0.375	0.243	1
Selenok	0.0153419	0.277595	0.738	0.615	1
Commd4	0.0154247	0.295851	0.357	0.249	1
Lgals3bp	0.0155454	0.29995	0.589	0.444	1
Crlf2	0.0156053	-0.25656	0.25	0.396	1
2210016F16Rik	0.0156896	0.259519	0.268	0.189	1
Lypla1	0.015827	0.26139	0.327	0.219	1
Ankrd54	0.0159007	-0.271414	0.119	0.213	1
Rab5b	0.0159361	0.268596	0.196	0.112	1
Abcb1b	0.0160995	0.336243	0.173	0.077	1
Hook3	0.0162882	0.296299	0.375	0.237	1
Map1lc3b	0.016337	0.280423	0.75	0.722	1
Ctsa	0.0163433	0.270899	0.405	0.26	1
Trim30a	0.016582	0.400212	0.56	0.509	1
Stat5b	0.0166668	0.259749	0.393	0.249	1
Irf1	0.0167216	0.408181	0.56	0.45	1
Fchsd2	0.0167764	0.283281	0.315	0.189	1
Parp10	0.016859	0.26776	0.25	0.136	1
Mob1a	0.0169435	0.339162	0.589	0.473	1
Mvb12a	0.0172514	0.29422	0.387	0.284	1
Dgka	0.0172529	0.367003	0.548	0.491	1
Smco4	0.0172911	0.250956	0.214	0.172	1
Bcl11b	0.0173155	0.398537	0.685	0.574	1
Rnpepl1	0.0173375	0.260189	0.315	0.183	1
Map4k2	0.0177654	0.295891	0.292	0.195	1
Ankrd13a	0.0179037	0.303037	0.429	0.314	1
Rtf2	0.0180309	0.266148	0.423	0.343	1
Acaa1a	0.0182264	0.26532	0.333	0.219	1
Ifitm3	0.0184451	0.584717	0.357	0.254	1
Ppp1r16b	0.0185414	0.339608	0.554	0.432	1
Ostc	0.0186548	0.271552	0.494	0.379	1
Crlf3	0.0187197	0.39345	0.756	0.686	1
Uckl1	0.0187635	0.254159	0.196	0.095	1
Tut7	0.0188946	0.325505	0.667	0.556	1
1700056E22Rik	0.0191117	-0.252349	0.042	0.124	1
Tsix	0.0193858	0.273777	0.208	0.13	1
Ifitm1	0.0196506	0.391452	0.167	0.071	1
Stk26	0.0196912	0.258666	0.333	0.237	1
Fam13b	0.0197455	0.255519	0.28	0.195	1
Pea15a	0.019758	0.278119	0.25	0.16	1
Il27ra	0.0198349	0.286989	0.446	0.343	1
Vps13c	0.0199095	0.258562	0.202	0.101	1
Frg1	0.0201302	0.301437	0.476	0.349	1
Myc	0.020454	-0.304406	0.155	0.272	1
Ranbp10	0.020597	0.273884	0.173	0.095	1
Ciao2b	0.0211664	0.277599	0.452	0.361	1
Uhrf2	0.0211849	0.407324	0.458	0.355	1
Atad2b	0.0212185	0.283036	0.369	0.278	1
Cytip	0.0212738	0.290506	0.851	0.846	1
Ppp2ca	0.0214172	0.26316	0.696	0.568	1
Hcfc1	0.0214392	0.256501	0.28	0.16	1
Mtmr1	0.0215657	-0.289576	0.113	0.225	1
Pkp3	0.0215949	0.33391	0.423	0.308	1
Chst2	0.0218008	0.266764	0.125	0.047	1
Nhp2	0.0218073	-0.321267	0.304	0.426	1
Rgs2	0.0218628	0.46108	0.524	0.473	1
Sod1	0.0221587	0.323819	0.464	0.379	1
Cnot8	0.0222649	0.259086	0.268	0.183	1
Mat2a	0.0223627	-0.314745	0.363	0.485	1
H2-T22	0.0224753	0.311283	0.726	0.639	1
Copb2	0.0226801	0.282057	0.452	0.343	1
Acap1	0.0230959	0.280565	0.548	0.45	1
Anapc16	0.0232999	-0.327698	0.333	0.462	1
Il1rl1	0.0233507	0.416134	0.101	0.03	1
Aldoa	0.0235527	0.308344	0.815	0.757	1
Utrn	0.0236115	0.292481	0.661	0.645	1
Slco3a1	0.0238524	0.344081	0.429	0.296	1
Stip1	0.0238873	-0.296339	0.321	0.456	1
Mbnl2	0.0242417	-0.253739	0.274	0.414	1
Fam32a	0.0242932	0.284096	0.607	0.485	1
Arid5b	0.0246265	0.37053	0.548	0.408	1
Gbp8	0.0247912	0.276026	0.339	0.29	1
Phyh	0.0248532	0.297758	0.202	0.107	1
Pik3c3	0.024933	0.253577	0.256	0.148	1
Slamf7	0.0250291	0.299282	0.232	0.183	1
Klrb1a	0.0251046	-0.274148	0.071	0.166	1
Ndufaf8	0.0251082	0.25392	0.357	0.26	1
Nr3c1	0.0255235	0.349788	0.56	0.479	1
Atp8b2	0.0255317	-0.260653	0.125	0.231	1
Trdc	0.0257607	0.800388	0.149	0.095	1
Lsp1	0.0257924	0.328752	0.893	0.84	1
Gabpb1	0.025835	0.256138	0.167	0.112	1
Fos	0.025873	0.452362	0.786	0.698	1
Cd7	0.0259075	-0.275791	0.369	0.509	1
Eif3a	0.0259597	-0.287831	0.69	0.757	1
Sf1	0.026302	-0.34863	0.417	0.538	1
Cnp	0.0263368	0.28519	0.583	0.521	1
Vrk3	0.0264514	0.298724	0.304	0.213	1
Helz2	0.0264699	0.313075	0.31	0.219	1
Yme1l1	0.0265509	0.269886	0.476	0.355	1
Sra1	0.0266103	0.253459	0.446	0.361	1
Nmi	0.0270557	0.303262	0.512	0.385	1
Irf9	0.0271595	0.312522	0.405	0.355	1
Itga4	0.0273503	0.361816	0.714	0.645	1
Zup1	0.027534	0.315993	0.47	0.373	1
St8sia4	0.0279159	0.296738	0.548	0.426	1
Itpr2	0.0280566	0.300069	0.387	0.355	1
D8Ertd738e	0.0281512	0.258619	0.804	0.71	1
Me2	0.0284074	0.254453	0.357	0.278	1
P2rx7	0.02868	0.257115	0.137	0.053	1
Hmgn5	0.0289245	0.271345	0.298	0.195	1
Ddx24	0.0289858	0.292616	0.738	0.651	1
Isg15	0.0299872	0.507211	0.446	0.331	1
Gbp4	0.0302415	0.428203	0.518	0.444	1
Mkrn1	0.0303684	0.330416	0.53	0.45	1
Rbl2	0.0305469	0.302564	0.417	0.302	1
Cpne3	0.0309382	0.270107	0.304	0.201	1
Psen2	0.0309613	0.321955	0.363	0.284	1
Gcn1	0.0323181	0.266793	0.304	0.183	1
Trim59	0.032454	0.310354	0.274	0.166	1
Cenpa	0.0335087	0.386807	0.304	0.219	1
Gbp7	0.0338895	0.333952	0.708	0.586	1
Cd69	0.0339493	0.396258	0.75	0.746	1
Dnajb11	0.0343869	0.268518	0.423	0.302	1
Stk17b	0.0344795	0.25169	0.958	0.923	1
Galnt11	0.034615	-0.273267	0.22	0.337	1
Lgals1	0.0347833	0.498934	0.702	0.651	1
Man1a	0.034786	0.278619	0.357	0.266	1
Tnfrsf9	0.0349155	-0.369012	0.101	0.201	1
Cd8a	0.0350466	-0.279373	0.179	0.284	1
Arhgdib	0.0354632	0.263217	0.952	0.929	1
Lysmd2	0.0356237	0.255992	0.167	0.107	1
Caprin1	0.0357259	-0.315303	0.411	0.515	1
Ddx60	0.0360463	0.287212	0.22	0.142	1
Npm3	0.0364182	-0.278556	0.5	0.627	1
Clec2i	0.0364966	-0.279389	0.304	0.438	1
Dbnl	0.036579	0.251101	0.565	0.444	1
Sh3kbp1	0.0377973	0.307216	0.607	0.533	1
Ufd1	0.0381715	-0.259473	0.208	0.29	1
Txnip	0.0390863	-0.50143	0.649	0.722	1
Smchd1	0.0395854	0.371491	0.75	0.698	1
Arglu1	0.0396308	-0.268287	0.607	0.675	1
Fryl	0.0397526	0.390846	0.542	0.456	1
Tnfrsf26	0.0397771	0.31775	0.179	0.101	1
Copa	0.040043	0.270954	0.435	0.349	1
AC149090.1	0.040065	0.385013	0.565	0.509	1
Sdf4	0.0403073	0.314872	0.815	0.734	1
Rflnb	0.040348	0.365041	0.22	0.136	1
Ccnl1	0.0411006	0.276443	0.619	0.521	1
Mindy2	0.0412234	-0.292337	0.25	0.373	1
Tmem140	0.0414556	0.267063	0.149	0.077	1
Treml2	0.0415284	-0.268492	0.167	0.278	1
Epb41l4aos	0.0420463	-0.338164	0.274	0.379	1
Dap	0.0433308	0.308149	0.411	0.337	1
Arl4a	0.043836	0.268493	0.298	0.189	1
Fkbp5	0.0449859	-0.289856	0.262	0.373	1
Grb2	0.0453121	0.268991	0.56	0.491	1
Senp6	0.0459786	0.254826	0.613	0.562	1
Rnf167	0.0462604	0.267984	0.44	0.325	1
Apobec3	0.0467577	0.251027	0.887	0.811	1
Id2	0.0468543	0.329109	0.685	0.651	1
Pigbos1	0.0470142	0.25687	0.286	0.178	1
Arl2bp	0.0472928	-0.263344	0.411	0.521	1
Gata3	0.0479537	0.475934	0.411	0.32	1
Tmbim6	0.0481414	0.25189	0.875	0.805	1
Zdhhc2	0.0489298	0.289142	0.143	0.071	1
Ifitm2	0.0492747	0.705824	0.22	0.142	1
Jaml	0.0505829	-0.278604	0.31	0.438	1
Top2a	0.0506213	0.356472	0.179	0.095	1
Sytl3	0.0527399	-0.259059	0.286	0.402	1
Samd9l	0.0528491	0.297425	0.5	0.497	1
Jarid2	0.0535353	0.290965	0.363	0.266	1
Rgs1	0.0554954	0.500233	0.768	0.704	1
Trim12a	0.0558719	0.331349	0.714	0.675	1
Il16	0.0559512	0.264507	0.482	0.385	1
Xist	0.0560131	0.273593	0.94	0.876	1
Asap1	0.0560637	0.270086	0.369	0.32	1
Tnfsf8	0.0564444	-0.446901	0.214	0.325	1
Ndufc1	0.0568954	0.252786	0.417	0.314	1
Fyn	0.0581021	0.283735	0.673	0.586	1
Cetn2	0.0582185	0.263643	0.44	0.325	1
Luc7l3	0.0598834	-0.253882	0.375	0.503	1
Atxn1	0.0624237	0.305141	0.369	0.26	1
Ccr4	0.0637091	0.277112	0.107	0.041	1
Tpm4	0.0650633	-0.288677	0.637	0.746	1
Abcb9	0.0652399	0.25786	0.298	0.195	1
Ifit1	0.0658659	0.551788	0.387	0.29	1
Ankrd12	0.0662266	0.305319	0.685	0.592	1
Zyg11b	0.0672126	-0.347281	0.22	0.314	1
Ddx58	0.0672221	0.300022	0.47	0.373	1
Cd160	0.0672968	-0.3293	0.226	0.331	1
Pmepa1	0.0678267	0.29426	0.429	0.462	1
Fam241a	0.0681616	-0.303373	0.202	0.29	1
Zfp36	0.0695518	0.254089	0.577	0.609	1
Plekhg2	0.0701069	0.257761	0.167	0.089	1
Malt1	0.0701177	0.38278	0.714	0.633	1
Smarcd2	0.0706896	0.255348	0.357	0.272	1
Adam19	0.0711884	-0.272943	0.25	0.278	1
Gm2a	0.0716895	0.272857	0.339	0.254	1
AU020206	0.0721528	-0.34023	0.524	0.586	1
Ptprcap	0.0738524	0.251111	0.851	0.822	1
Cd52	0.074256	0.256632	0.964	0.982	1
Chd3	0.0752622	0.259796	0.69	0.586	1
Glg1	0.0753783	0.259212	0.321	0.243	1
Lyst	0.0754527	0.372475	0.357	0.361	1
Chfr	0.0760562	-0.254238	0.28	0.367	1
H1f2	0.0774775	0.253846	0.423	0.314	1
Trim12c	0.0776281	0.310929	0.47	0.391	1
Inpp4b	0.0779589	0.31114	0.601	0.509	1
Fgl2	0.0807069	-0.374229	0.167	0.266	1
Ddx39	0.0822059	-0.251114	0.298	0.396	1
Hivep2	0.0824167	0.271352	0.476	0.373	1
Mapkapk3	0.0825161	-0.30018	0.226	0.331	1
Cd274	0.0830904	0.276924	0.256	0.213	1
Parp14	0.0841816	0.405434	0.583	0.497	1
Pdcd4	0.08632	-0.291484	0.875	0.893	1
Lcorl	0.0878564	-0.252912	0.179	0.272	1
Tap1	0.0902241	0.276375	0.762	0.675	1
Trbc1	0.0932247	0.356449	0.637	0.639	1
Pycard	0.0947067	0.259447	0.625	0.592	1
Ssbp2	0.0951954	-0.268878	0.25	0.302	1
Cst3	0.0960195	0.254537	0.589	0.692	1
Lef1	0.0974776	-0.282912	0.44	0.556	1
Tnrc6b	0.100522	0.320604	0.726	0.675	1
Mif4gd	0.100686	0.260125	0.345	0.249	1
Fcho2	0.102507	0.26999	0.405	0.325	1
Stat2	0.103024	0.272413	0.298	0.201	1
Stag2	0.103992	0.26591	0.524	0.414	1
Gbp2	0.104397	0.43273	0.381	0.308	1
Csnk1d	0.105104	-0.254969	0.298	0.396	1
Slamf1	0.105166	0.311298	0.25	0.166	1
Klra7	0.106435	-0.299822	0.173	0.266	1
Crbn	0.109974	-0.27896	0.25	0.337	1
Ass1	0.111928	0.256852	0.411	0.302	1
Chmp4b	0.113016	0.252487	0.732	0.651	1
Kif23	0.114259	0.283092	0.125	0.077	1
Tecpr1	0.116632	-0.254915	0.595	0.698	1
Clcn4	0.118585	-0.283078	0.244	0.314	1
Fam111a	0.119223	0.265296	0.399	0.32	1
Ago3	0.121406	0.256038	0.155	0.095	1
Rsad2	0.121429	0.366271	0.208	0.16	1
Cxcr6	0.12354	0.389446	0.321	0.254	1
Ikzf3	0.123553	0.26221	0.375	0.391	1
Dgat1	0.127543	0.269096	0.25	0.166	1
Ifit3	0.128604	0.473017	0.345	0.266	1
Tapbp	0.130033	0.279508	0.72	0.675	1
Gls	0.135782	-0.262365	0.542	0.621	1
Ifit2	0.145201	0.309136	0.196	0.142	1
Jakmip1	0.154656	-0.263886	0.315	0.373	1
Trgc4	0.16443	0.309585	0.232	0.189	1
Dnaja1	0.174224	-0.252663	0.869	0.876	1
Oas3	0.177855	0.263304	0.274	0.231	1
Dennd4a	0.184119	-0.258522	0.53	0.598	1
Slamf6	0.185124	0.279382	0.565	0.479	1
Zfp652	0.189017	-0.25425	0.298	0.391	1
C1qa	0.20107	-0.251488	0.22	0.302	1
Tmem65	0.215328	-0.287507	0.131	0.172	1
Mki67	0.229298	0.298021	0.119	0.077	1
Ifng	0.231734	0.37674	0.202	0.154	1
Shld1	0.232038	-0.270854	0.107	0.166	1
Sh3gl1	0.234021	-0.258743	0.399	0.45	1
Atp1b3	0.235186	0.25165	0.821	0.763	1
Lmo4	0.255279	0.2741	0.167	0.16	1
Ldha	0.26718	0.344561	0.875	0.84	1
Nfkbid	0.289984	-0.283262	0.22	0.29	1
Ramp3	0.324088	0.335194	0.149	0.124	1
Zbtb20	0.326765	-0.254434	0.304	0.337	1
Il2ra	0.395697	0.343304	0.113	0.095	1
Serpina3g	0.437175	-0.382572	0.292	0.343	1
S100a4	0.443014	0.303806	0.536	0.467	1
Plac8	0.47172	-0.263622	0.345	0.408	1
Zeb2	0.581106	0.269297	0.131	0.112	1
Ctla2a	0.650365	-0.257601	0.565	0.609	1
Gzmb	0.750313	0.375466	0.423	0.42	1

## Sheet: 3_Effector_CD4
	p_val	avg_log2FC	pct.1	pct.2	p_val_adj
Apoe	9.20558e-26	-2.9285	0.182	0.939	1.6663e-21
Gm8797	5.12513e-18	1.6149	0.791	0.03	9.277e-14
Cd4	9.09475e-14	1.16131	0.893	0.242	1.64624e-09
Cd8a	1.84578e-13	-2.52418	0.091	0.697	3.34105e-09
Sh2d2a	4.63874e-12	-1.37948	0.84	0.758	8.39659e-08
Vps37b	8.45482e-12	-1.99786	0.583	0.667	1.53041e-07
Tmsb4x	9.66897e-12	1.39864	1	1	1.75018e-07
Gm47283	2.13068e-11	-1.64428	0.182	0.545	3.85675e-07
Arid5a	7.88757e-11	-1.26099	0.631	0.697	1.42773e-06
Cox8a	1.30442e-10	1.06286	0.957	0.545	2.36114e-06
Cd247	1.46811e-10	1.32387	0.866	0.303	2.65742e-06
Tspo	3.02101e-10	1.12671	0.93	0.485	5.46833e-06
Dctn4	4.91945e-10	-1.22198	0.321	0.394	8.90469e-06
Dennd4a	5.43064e-10	-1.8165	0.647	0.848	9.82999e-06
Bcl2	1.09656e-09	-1.78767	0.69	0.848	1.98488e-05
Cd8b1	1.17939e-09	-1.95993	0.139	0.606	2.13481e-05
Chd2	1.47506e-09	-1.29629	0.631	0.697	2.67001e-05
Ndufc2	1.70982e-09	1.04643	0.695	0.121	3.09494e-05
Ikzf3	2.27107e-09	-1.36963	0.417	0.636	4.11087e-05
Srp14	2.42279e-09	0.940822	0.845	0.303	4.3855e-05
Riok1	2.61873e-09	-0.909224	0.497	0.485	4.74016e-05
Adamts10	3.23873e-09	-0.916151	0.374	0.333	5.86243e-05
Rac1	3.25097e-09	0.929939	0.877	0.364	5.88458e-05
Rpl30	3.54105e-09	0.88704	0.995	0.909	6.40966e-05
Nsd3	3.89913e-09	-0.91595	0.813	0.697	7.05781e-05
Taf10	5.39344e-09	0.830777	0.84	0.303	9.76267e-05
Pkn1	6.64751e-09	-0.85507	0.61	0.455	0.000120327
Cox5a	6.84344e-09	0.770671	0.893	0.394	0.000123873
Ndufa6	7.72542e-09	0.634572	0.791	0.273	0.000139838
Rpl27a	8.24314e-09	0.844953	0.989	0.97	0.000149209
Krtcap2	9.32516e-09	1.02129	0.856	0.333	0.000168795
Maf	1.04436e-08	0.826491	0.674	0.152	0.000189039
Serf2	1.09175e-08	0.950371	0.936	0.667	0.000197617
Rps21	1.34483e-08	0.942707	1	0.97	0.000243428
Ppp2r2d	1.45261e-08	-0.763425	0.358	0.273	0.000262937
H2-Q7	1.74641e-08	-0.999194	0.979	0.97	0.000316118
Rpl39	1.84101e-08	0.952208	0.979	0.879	0.000333241
Podnl1	1.85336e-08	0.77834	0.642	0.121	0.000335477
Nt5e	1.93308e-08	-1.46608	0.348	0.515	0.000349906
Rps10	2.23842e-08	1.00033	0.93	0.545	0.000405176
Ucp2	2.26449e-08	1.24117	0.898	0.455	0.000409896
Rpl36al	2.32618e-08	0.515672	0.904	0.455	0.000421062
Sri	2.83874e-08	0.561433	0.888	0.424	0.000513841
Tmem165	3.07502e-08	-0.606648	0.444	0.333	0.000556609
Taldo1	3.08871e-08	0.896422	0.813	0.303	0.000559087
Ubn1	3.10241e-08	-0.900844	0.545	0.515	0.000561567
Trim25	3.20455e-08	-0.58973	0.353	0.333	0.000580056
Gabarap	3.28261e-08	0.982064	0.861	0.394	0.000594186
Slc38a2	3.67405e-08	-1.23383	0.722	0.879	0.000665039
Rab5a	4.13858e-08	-0.873764	0.631	0.697	0.000749125
Slc22a15	4.76019e-08	0.854984	0.647	0.121	0.000861641
Ifi213	4.76555e-08	-1.36278	0.016	0.333	0.000862612
Ppia	4.77944e-08	0.910556	0.973	0.818	0.000865127
Srrm1	4.81701e-08	-0.771019	0.765	0.758	0.000871927
Rps28	5.47589e-08	0.89096	0.952	0.758	0.00099119
Tnfrsf4	5.76226e-08	1.03953	0.834	0.333	0.00104303
Tbcb	5.89259e-08	0.462733	0.631	0.152	0.00106662
Gnai2	7.25909e-08	0.929648	0.941	0.576	0.00131397
Nfkb1	7.35729e-08	-0.394027	0.888	0.636	0.00133174
Eef1a1	7.61631e-08	0.72549	1	1	0.00137863
Rpl11	7.68895e-08	0.773312	0.989	0.848	0.00139178
Cnot3	8.02688e-08	-0.649951	0.594	0.455	0.00145295
S100a11	8.14265e-08	1.38212	0.925	0.606	0.0014739
Rps14	8.33368e-08	0.864457	0.973	0.848	0.00150848
Neurl3	8.56626e-08	-1.69461	0.444	0.697	0.00155058
Bola3	8.80707e-08	0.784714	0.561	0.091	0.00159417
S100a10	1.00275e-07	1.27834	0.93	0.636	0.00181507
AW112010	1.03202e-07	1.32765	0.995	0.848	0.00186805
Nabp1	1.03466e-07	-1.45597	0.807	0.909	0.00187285
Tomm20	1.38836e-07	0.304067	0.888	0.455	0.00251307
Itch	1.51071e-07	-0.796388	0.588	0.515	0.00273453
Btf3	1.5193e-07	0.943496	0.92	0.545	0.00275008
1110004F10Rik	1.63914e-07	0.415757	0.722	0.242	0.002967
Peli1	1.90943e-07	-0.959529	0.882	0.818	0.00345626
Psmb9	1.94494e-07	0.822992	0.909	0.485	0.00352053
Ndufb5	1.96597e-07	0.738426	0.717	0.212	0.0035586
Atf4	2.00552e-07	-0.89458	0.62	0.576	0.00363019
Diaph1	2.01884e-07	-0.484972	0.786	0.545	0.0036543
Dalrd3	2.02031e-07	-0.654817	0.219	0.212	0.00365697
Atp5b	2.03116e-07	0.468385	0.936	0.545	0.0036766
Runx3	2.07595e-07	-1.17631	0.759	0.758	0.00375768
Dynlrb1	2.10108e-07	0.836675	0.749	0.242	0.00380317
Pik3cd	2.11281e-07	-0.891834	0.604	0.636	0.0038244
Brk1	2.12957e-07	0.440102	0.765	0.303	0.00385473
Ube2d3	2.23963e-07	-0.668422	0.979	0.848	0.00405396
Hint2	2.28911e-07	0.475116	0.374	0	0.00414351
Rpl9	2.32048e-07	0.797919	0.979	0.97	0.00420031
Psmb8	2.43461e-07	0.789175	0.952	0.667	0.00440689
Rpl23	2.63833e-07	0.63769	1	0.909	0.00477565
Nipa2	2.64765e-07	-0.577443	0.433	0.394	0.00479251
Gm2682	2.71379e-07	-0.834167	0	0.212	0.00491223
Ifi27	2.7637e-07	1.02102	0.717	0.212	0.00500258
Tpt1	2.88214e-07	1.03157	1	1	0.00521697
Rplp1	3.30846e-07	0.847818	1	0.879	0.00598865
Leprotl1	3.39815e-07	0.314561	0.872	0.455	0.00615099
mt-Co2	3.44183e-07	-0.854011	1	1	0.00623005
Ly6a	3.52964e-07	1.00182	0.963	0.667	0.006389
Pigq	3.78283e-07	-0.50205	0.214	0.121	0.0068473
Rac2	3.86624e-07	0.801189	0.984	0.848	0.00699829
Snrpd2	3.91016e-07	0.77998	0.813	0.333	0.00707779
Mndal	3.912e-07	-1.05849	0.765	0.818	0.00708112
Rpl34	3.98714e-07	0.987633	0.968	0.788	0.00721711
Mtarc2	4.10415e-07	-0.394064	0.572	0.364	0.00742892
Rps23	4.20598e-07	0.724132	1	0.848	0.00761324
Ghitm	4.22901e-07	0.782614	0.765	0.273	0.00765494
Selenof	4.37802e-07	0.537213	0.775	0.303	0.00792466
Tyrobp	4.40793e-07	-1.20069	0.299	0.485	0.00797879
Eif2ak2	4.44739e-07	-0.927936	0.316	0.394	0.00805023
Rnf187	4.62121e-07	-0.525761	0.61	0.424	0.00836485
Sdcbp2	4.78249e-07	1.0056	0.535	0.091	0.00865678
Septin7	4.78615e-07	0.457544	0.914	0.515	0.00866341
Septin11	4.81381e-07	-1.1859	0.455	0.515	0.00871347
Ewsr1	5.24668e-07	-0.813591	0.706	0.727	0.00949702
Slc25a5	5.25691e-07	0.420294	0.829	0.394	0.00951553
Hnrnpa0	5.51907e-07	-0.562412	0.791	0.667	0.00999006
Aurkaip1	5.73532e-07	0.691554	0.759	0.273	0.0103815
Lbr	5.73702e-07	-0.659118	0.535	0.394	0.0103846
Atp5c1	5.89758e-07	0.840883	0.829	0.364	0.0106752
Tle5	5.92632e-07	0.48437	0.957	0.606	0.0107272
mt-Atp6	6.01183e-07	-0.779636	1	1	0.010882
Wdr1	6.09004e-07	0.451942	0.765	0.303	0.0110236
Arhgdia	6.09098e-07	0.584037	0.904	0.485	0.0110253
Ddx17	6.11723e-07	-1.04148	0.594	0.697	0.0110728
Tmem134	6.16549e-07	0.682843	0.759	0.273	0.0111602
Itm2c	6.16825e-07	0.609419	0.807	0.333	0.0111651
Wls	6.18136e-07	0.856419	0.733	0.242	0.0111889
Cfap36	6.23809e-07	0.515334	0.353	0	0.0112916
Rsrp1	6.54478e-07	-1.14734	0.802	0.788	0.0118467
Ppib	6.65832e-07	0.656387	0.93	0.545	0.0120522
Hmgb2	6.77173e-07	0.329962	0.92	0.545	0.0122575
Rsbn1l	7.04995e-07	-0.494458	0.733	0.485	0.0127611
Hnrnpl	7.15145e-07	-0.765741	0.802	0.727	0.0129448
Gmfg	7.192e-07	1.06996	0.877	0.545	0.0130182
Ifi203	7.20129e-07	-1.24195	0.775	0.939	0.0130351
Trac	7.23511e-07	0.727908	0.989	0.758	0.0130963
Cycs	7.36471e-07	0.409996	0.743	0.303	0.0133309
Ebp	7.67962e-07	0.693296	0.636	0.152	0.0139009
Actb	7.73502e-07	0.751088	0.989	0.939	0.0140012
Alkbh1	7.77907e-07	-1.03339	0.294	0.606	0.0140809
Actg1	7.78277e-07	1.16157	0.989	0.879	0.0140876
Odc1	8.06104e-07	1.03032	0.866	0.424	0.0145913
Hsbp1	8.09027e-07	0.738031	0.668	0.182	0.0146442
Rtraf	8.12375e-07	0.584907	0.791	0.333	0.0147048
Mrps24	8.15882e-07	0.756387	0.668	0.182	0.0147683
Selenok	9.01725e-07	0.720476	0.802	0.333	0.0163221
Xrn1	9.35167e-07	-0.563581	0.487	0.333	0.0169275
Rnf8	9.42476e-07	-0.28344	0.267	0.121	0.0170598
Cd200	9.56186e-07	1.23549	0.722	0.242	0.0173079
Psmb1	9.58092e-07	0.693793	0.882	0.455	0.0173424
Wac	9.75028e-07	-0.747982	0.561	0.576	0.017649
Edem1	9.78857e-07	-0.817304	0.406	0.394	0.0177183
Rgs10	9.90104e-07	0.962208	0.695	0.212	0.0179219
Kdm5c	1.01638e-06	-0.811082	0.353	0.364	0.0183974
Akap13	1.0393e-06	-0.701109	0.995	0.879	0.0188124
Cnp	1.05336e-06	-0.33179	0.556	0.273	0.0190668
Ncf4	1.05462e-06	0.359593	0.717	0.273	0.0190897
Arhgap45	1.10815e-06	-0.707476	0.84	0.667	0.0200587
Eef1b2	1.16358e-06	0.928106	0.952	0.758	0.0210619
Gm36723	1.21192e-06	-1.66153	0.422	0.788	0.0219369
Fau	1.21511e-06	0.830878	0.995	0.909	0.0219946
U2surp	1.224e-06	-0.398803	0.588	0.394	0.0221557
H2-Q4	1.23332e-06	-1.01544	0.727	0.818	0.0223242
Cox6b1	1.2618e-06	0.881757	0.872	0.455	0.0228399
Prdx2	1.38541e-06	0.863314	0.738	0.273	0.0250772
Vamp8	1.39254e-06	0.965448	0.834	0.394	0.0252063
Arglu1	1.42163e-06	-0.68491	0.797	0.697	0.0257329
Rpl22	1.42851e-06	0.812682	0.936	0.818	0.0258574
mt-Co3	1.47163e-06	-0.859878	1	1	0.0266379
Lamtor1	1.50016e-06	0.772933	0.62	0.152	0.0271543
Emp3	1.55291e-06	0.732182	0.743	0.273	0.0281093
Cnpy2	1.5963e-06	0.68871	0.471	0.061	0.0288946
Rps27	1.63648e-06	0.959482	0.989	0.848	0.029622
Myl12a	1.6528e-06	0.907698	0.888	0.485	0.0299173
Fxyd5	1.6627e-06	0.745915	0.973	0.697	0.0300965
Mycbp2	1.72059e-06	-1.01004	0.781	0.939	0.0311444
Sec61g	1.73368e-06	0.849877	0.882	0.485	0.0313814
Calm3	1.77905e-06	0.97005	0.738	0.303	0.0322025
Cox7a2	1.78248e-06	0.5122	0.845	0.424	0.0322647
Rpl27	1.81523e-06	0.881023	0.979	0.818	0.0328575
Rps3	1.8641e-06	0.687892	0.984	0.879	0.0337421
Pomp	1.92282e-06	0.680099	0.813	0.364	0.034805
Mapre1	1.96076e-06	0.554969	0.711	0.242	0.0354918
Psmb3	2.0328e-06	0.664812	0.856	0.424	0.0367957
Ndufb10	2.06306e-06	0.510104	0.727	0.273	0.0373435
Stk17b	2.07223e-06	-0.927019	0.973	0.909	0.0375095
Ppp3cc	2.07452e-06	-0.737401	0.508	0.424	0.0375509
Rbm25	2.09557e-06	-0.863743	0.92	0.939	0.037932
Hectd3	2.13374e-06	-0.37202	0.193	0.091	0.0386228
Nrd1	2.16419e-06	-0.808801	0.529	0.545	0.039174
Ndufs5	2.18219e-06	0.769483	0.701	0.242	0.0394999
Cflar	2.25072e-06	-0.583574	0.69	0.424	0.0407403
Mia2	2.26749e-06	-0.297204	0.417	0.242	0.0410438
Dut	2.34816e-06	0.760266	0.733	0.273	0.042504
Sp110	2.4164e-06	-0.309556	0.668	0.364	0.0437392
Sh3bgrl3	2.4502e-06	0.945375	0.957	0.727	0.0443511
Chd7	2.45212e-06	-0.831828	0.658	0.636	0.0443858
Rab7	2.5168e-06	0.483793	0.727	0.273	0.0455566
Chmp5	2.53847e-06	0.262881	0.567	0.182	0.0459488
Gpr183	2.54754e-06	-0.638117	0.535	0.394	0.046113
Arl6ip1	2.55723e-06	0.804661	0.947	0.606	0.0462885
Anp32b	2.59675e-06	0.667789	0.872	0.455	0.0470038
Ccdc88c	2.61277e-06	-0.844177	0.631	0.636	0.0472937
1600014C10Rik	2.6513e-06	0.558233	0.428	0.03	0.0479912
Syncrip	2.72218e-06	-0.380023	0.647	0.485	0.0492743
Lgals1	2.74247e-06	1.28573	0.952	0.818	0.0496414
Map2k1	2.74715e-06	0.409099	0.497	0.091	0.0497262
Snrnp70	2.79271e-06	-0.700613	0.898	0.848	0.0505508
Hnrnph1	2.91107e-06	-0.832897	0.668	0.667	0.0526933
Pcnx	2.97218e-06	-0.482121	0.246	0.152	0.0537995
Cox20	3.09283e-06	0.632726	0.642	0.182	0.0559833
Cdc42se2	3.11326e-06	-0.789024	0.524	0.545	0.0563532
Ncoa2	3.21473e-06	-0.80687	0.572	0.485	0.0581899
Arhgef6	3.26856e-06	-0.476846	0.561	0.424	0.0591642
Tomm7	3.3418e-06	0.705978	0.866	0.455	0.0604899
Timm17a	3.36411e-06	0.300004	0.524	0.152	0.0608937
Vdac2	3.38461e-06	0.721339	0.733	0.273	0.0612648
Vmp1	3.49184e-06	-0.466814	0.668	0.455	0.0632058
Atp6v1g1	3.5024e-06	0.434529	0.717	0.273	0.063397
Rpl18	3.64007e-06	0.715745	0.995	0.879	0.0658889
Plec	3.69083e-06	-0.776666	0.54	0.636	0.0668077
Cfl1	3.69775e-06	0.892103	0.947	0.697	0.0669329
Sf3b6	3.70284e-06	0.598247	0.754	0.303	0.0670251
Cd3g	3.71907e-06	0.80757	0.957	0.909	0.0673189
Rer1	3.80365e-06	0.748292	0.754	0.303	0.0688499
Psma1	3.81024e-06	0.332866	0.701	0.303	0.0689692
Trappc8	3.94656e-06	-0.914554	0.203	0.303	0.0714368
Shoc2	4.04998e-06	-0.750147	0.332	0.455	0.0733086
Cops6	4.0948e-06	0.811698	0.631	0.212	0.0741201
Isca1	4.13431e-06	-0.488127	0.187	0.152	0.0748352
Srsf9	4.14134e-06	0.482514	0.663	0.212	0.0749625
Cdk17	4.15182e-06	-0.817567	0.497	0.515	0.0751521
Purb	4.26107e-06	-0.988271	0.684	0.758	0.0771296
Rora	4.3463e-06	0.463192	0.674	0.242	0.0786723
Grpel1	4.35723e-06	0.539798	0.631	0.182	0.0788702
Sumo2	4.51605e-06	0.711146	0.898	0.515	0.0817451
Mdh2	4.5396e-06	0.334532	0.797	0.394	0.0821712
Pitpnc1	4.54766e-06	-0.543291	0.551	0.394	0.0823173
BC005624	4.59995e-06	-0.254993	0.476	0.242	0.0832638
Gabpa	4.81435e-06	-0.488508	0.273	0.212	0.0871446
Hnrnpdl	4.90298e-06	-0.443645	0.733	0.545	0.0887488
Rps15a	4.90784e-06	0.955196	0.989	1	0.0888369
Tma7	4.98108e-06	0.640109	0.882	0.485	0.0901625
Taf15	4.9959e-06	-0.592694	0.674	0.576	0.0904309
Nol7	5.06429e-06	0.747476	0.775	0.333	0.0916687
Tmem258	5.06784e-06	0.660324	0.824	0.394	0.091733
Uba52	5.09404e-06	0.436553	0.888	0.515	0.0922072
Mef2a	5.11351e-06	-1.30857	0.358	0.485	0.0925597
Sf3b2	5.21378e-06	0.395877	0.877	0.485	0.0943746
Lat	5.34328e-06	0.476719	0.898	0.515	0.0967187
Snw1	5.36892e-06	-0.538904	0.615	0.545	0.0971829
Atp5g2	5.37694e-06	0.830645	0.893	0.515	0.0973281
Clcn4	5.39659e-06	-0.55118	0.422	0.333	0.0976837
Ebi3	5.40494e-06	0.507101	0.305	0	0.0978349
mt-Nd3	5.43306e-06	-1.08676	0.936	0.97	0.0983437
Rsbn1	5.47223e-06	-0.756894	0.492	0.545	0.0990528
Tpst2	5.69291e-06	-0.398719	0.61	0.424	0.103047
Rpl19	5.71508e-06	0.702426	0.984	0.939	0.103449
Prpf40a	6.10544e-06	-0.316027	0.738	0.576	0.110515
Snrpf	6.13903e-06	0.266283	0.84	0.485	0.111123
Eno1	6.16418e-06	0.396459	0.84	0.424	0.111578
Ubap2l	6.18869e-06	-0.512194	0.668	0.545	0.112021
Ugcg	6.22083e-06	-1.06507	0.711	0.818	0.112603
Setd5	6.23119e-06	-0.944659	0.674	0.606	0.112791
Snrpb	6.23517e-06	0.304321	0.829	0.455	0.112863
Bcl2l11	6.24715e-06	-1.30831	0.369	0.606	0.11308
Arpc3	6.28616e-06	0.673487	0.936	0.606	0.113786
Clta	6.37971e-06	-0.397339	0.856	0.727	0.115479
Ing1	6.47843e-06	-0.531702	0.455	0.303	0.117266
Pfn1	6.55907e-06	0.86048	0.984	0.909	0.118726
Nt5c	6.64164e-06	0.536171	0.743	0.303	0.12022
Ubb	6.7822e-06	0.723985	0.984	0.879	0.122765
Gpx4	6.82754e-06	0.754507	0.797	0.364	0.123585
Cd5	6.93049e-06	0.455955	0.807	0.394	0.125449
Ndufa5	7.03237e-06	0.552597	0.69	0.242	0.127293
Hsd17b10	7.05534e-06	0.540085	0.583	0.152	0.127709
H2-M3	7.09225e-06	-0.75541	0.54	0.455	0.128377
Fam102a	7.10022e-06	-0.72866	0.594	0.515	0.128521
Mcl1	7.13193e-06	-0.701746	0.888	0.727	0.129095
Trir	7.3764e-06	0.519682	0.856	0.455	0.13352
Rpl37	7.37695e-06	0.709898	0.995	0.848	0.13353
Herc6	7.38178e-06	-0.650031	0.422	0.364	0.133618
Csnk2b	7.46155e-06	0.645984	0.818	0.394	0.135061
Rpl37a	7.47973e-06	0.815243	0.984	0.879	0.135391
Pop4	7.53098e-06	0.366309	0.369	0.03	0.136318
Anxa7	7.68939e-06	0.36178	0.551	0.152	0.139186
Lpin2	7.6909e-06	-1.03813	0.278	0.455	0.139213
Myo9b	7.71469e-06	-0.395669	0.439	0.333	0.139644
Ubxn1	7.73487e-06	0.559587	0.765	0.333	0.140009
Rps24	7.81062e-06	0.797666	0.989	0.97	0.14138
mt-Nd1	7.83703e-06	-0.947857	1	1	0.141858
Dnajc9	8.04404e-06	0.430154	0.54	0.152	0.145605
Sdf4	8.04666e-06	0.874952	0.93	0.606	0.145653
Brd2	8.07039e-06	-0.568428	0.684	0.636	0.146082
Lax1	8.08581e-06	-0.276508	0.385	0.212	0.146361
Scp2	8.10752e-06	0.755704	0.717	0.273	0.146754
Lims1	8.20215e-06	-0.55883	0.578	0.485	0.148467
Dgkh	8.21989e-06	-1.28755	0.364	0.545	0.148788
Mlec	8.35764e-06	0.533086	0.679	0.242	0.151282
Ifit1	8.41606e-06	-0.976533	0.134	0.152	0.152339
Rps15	8.41711e-06	0.3815	0.989	0.758	0.152358
Smchd1	8.52382e-06	-0.780038	0.674	0.606	0.15429
Bag1	8.7181e-06	0.325901	0.759	0.364	0.157806
Ddost	8.71952e-06	0.285011	0.679	0.273	0.157832
Anxa2	8.72457e-06	0.959126	0.813	0.394	0.157924
Smap1	8.75199e-06	0.439152	0.695	0.273	0.15842
Mink1	8.93062e-06	-0.480649	0.364	0.273	0.161653
Ifitm3	9.06844e-06	1.48421	0.813	0.394	0.164148
4932438A13Rik	9.21874e-06	-0.927696	0.626	0.636	0.166868
Ubn2	9.28748e-06	-0.784459	0.497	0.545	0.168113
Nf2	9.39798e-06	-0.395948	0.219	0.152	0.170113
Ints12	9.58063e-06	-0.515501	0.171	0.091	0.173419
Prdx1	9.67831e-06	0.686365	0.813	0.394	0.175187
Neat1	9.70107e-06	-1.37859	0.631	0.667	0.175599
Nfatc2	9.71287e-06	-0.412874	0.385	0.242	0.175813
Rif1	9.74859e-06	-1.02041	0.449	0.606	0.176459
Retreg2	9.75203e-06	-0.70758	0.273	0.303	0.176522
Il27ra	9.87978e-06	0.771572	0.588	0.152	0.178834
Glmn	9.91873e-06	-0.621035	0.203	0.182	0.179539
Cdk6	9.9251e-06	-1.12586	0.594	0.606	0.179654
Kmt2a	9.92775e-06	-1.00317	0.781	0.758	0.179702
Araf	9.93043e-06	-0.509772	0.337	0.242	0.179751
Rbx1	9.93502e-06	0.398053	0.888	0.515	0.179834
Srsf3	1.01378e-05	0.33505	0.93	0.606	0.183504
Cd2	1.02276e-05	0.716443	0.973	0.727	0.185129
Cyba	1.05069e-05	0.347556	0.914	0.576	0.190185
Mrpl42	1.05718e-05	0.652975	0.545	0.121	0.19136
Cd47	1.06931e-05	0.415863	0.973	0.697	0.193556
Jaml	1.09867e-05	-0.960464	0.428	0.485	0.198871
Cox6a1	1.10372e-05	0.675752	0.765	0.333	0.199785
Herc1	1.11598e-05	-0.954376	0.551	0.606	0.202003
Rpl29	1.11924e-05	0.717842	0.968	0.788	0.202594
Rps13	1.13256e-05	0.748426	0.989	0.97	0.205004
Trmt112	1.1394e-05	0.586256	0.738	0.303	0.206243
Hint1	1.14543e-05	0.461284	0.866	0.485	0.207335
Leng8	1.15845e-05	-0.774719	0.385	0.485	0.209691
Rufy2	1.16419e-05	-0.539668	0.251	0.212	0.210731
Tbca	1.19043e-05	0.777358	0.733	0.303	0.215479
Atp5md	1.20204e-05	0.464654	0.802	0.394	0.217582
Klre1	1.22806e-05	-1.35511	0.23	0.455	0.222291
Paxbp1	1.23042e-05	-0.741208	0.358	0.394	0.222718
Ide	1.25823e-05	-0.56488	0.38	0.364	0.227752
Eif3j1	1.28699e-05	-0.875039	0.198	0.364	0.232959
Cdc42	1.29941e-05	0.390905	0.947	0.636	0.235206
Pfdn5	1.30438e-05	0.778276	0.936	0.636	0.236106
Ccar1	1.30523e-05	-0.40475	0.652	0.485	0.23626
Slc35b3	1.31011e-05	-0.410473	0.348	0.182	0.237143
Tnrc6b	1.31635e-05	-0.557949	0.722	0.545	0.238273
Nufip2	1.34968e-05	-0.938694	0.529	0.606	0.244305
Slc25a3	1.35588e-05	0.373129	0.947	0.636	0.245427
Adi1	1.35721e-05	0.422534	0.283	0	0.245669
Zfp652	1.3674e-05	-1.10679	0.219	0.455	0.247513
Itga4	1.37936e-05	-0.829522	0.818	0.788	0.249678
Rnf125	1.38163e-05	-0.826071	0.31	0.333	0.250088
Bcap31	1.38578e-05	0.284411	0.711	0.303	0.25084
Lrmp	1.3943e-05	-0.816733	0.471	0.545	0.252382
Pum1	1.39992e-05	-0.670139	0.503	0.485	0.253399
Uqcrh	1.40586e-05	0.888095	0.882	0.576	0.254474
Lyz2	1.41885e-05	-0.705675	0.567	0.485	0.256827
Parp14	1.44377e-05	-0.764923	0.615	0.576	0.261336
Ypel3	1.45622e-05	0.462068	0.711	0.303	0.26359
Mien1	1.46493e-05	0.373883	0.684	0.273	0.265167
Ppp1ca	1.47555e-05	0.654317	0.888	0.515	0.267089
Rps6kb1	1.54174e-05	-0.329137	0.492	0.273	0.27907
Ppie	1.55032e-05	-0.482234	0.374	0.333	0.280624
Ubc	1.57753e-05	-0.445643	0.845	0.697	0.285549
Mrpl33	1.58192e-05	0.436311	0.818	0.424	0.286343
Plagl2	1.5933e-05	-0.333492	0.31	0.182	0.288403
Akna	1.59625e-05	-0.290067	0.69	0.455	0.288937
BC031181	1.61638e-05	0.344229	0.663	0.273	0.292581
Klhl24	1.62783e-05	-0.931885	0.369	0.455	0.294653
Gapdh	1.63451e-05	1.0679	0.973	0.848	0.295863
Gpi1	1.65121e-05	0.52799	0.904	0.545	0.298886
Cdkn1b	1.65566e-05	-0.789025	0.567	0.576	0.299691
Vamp5	1.66778e-05	0.702582	0.449	0.061	0.301885
4930523C07Rik	1.67539e-05	-0.544483	0.743	0.606	0.303263
Rpl18a	1.6783e-05	0.639028	0.989	0.909	0.30379
BC005537	1.68247e-05	-0.487605	0.642	0.515	0.304544
Eif4b	1.69302e-05	0.633799	0.733	0.303	0.306454
Med28	1.70308e-05	0.56921	0.642	0.212	0.308274
Phip	1.70466e-05	-0.858015	0.642	0.576	0.308561
Aplp2	1.70938e-05	-0.749939	0.412	0.424	0.309415
Hnrnpul2	1.72238e-05	-0.285759	0.636	0.394	0.311768
Ankrd11	1.7697e-05	-0.867889	0.947	0.909	0.320334
Fubp1	1.77246e-05	-0.610566	0.722	0.667	0.320832
Rnh1	1.786e-05	0.50718	0.743	0.333	0.323284
Dap	1.79037e-05	0.772508	0.701	0.273	0.324075
Plaat3	1.79205e-05	0.375426	0.775	0.394	0.324379
Cers4	1.7941e-05	-0.892461	0.433	0.455	0.324749
Prex1	1.80229e-05	-0.739817	0.62	0.606	0.326233
Cct2	1.80995e-05	0.579463	0.802	0.394	0.327619
Rpl7	1.82277e-05	0.771809	0.973	0.788	0.329939
Skap1	1.82413e-05	-0.659552	0.861	0.758	0.330187
Eif3j2	1.84587e-05	0.34787	0.39	0.061	0.334121
H2az1	1.85135e-05	0.447303	0.856	0.485	0.335114
Coa3	1.87798e-05	0.625911	0.572	0.152	0.339933
Cd82	1.92063e-05	0.252925	0.898	0.545	0.347654
Chmp1a	1.93479e-05	0.324877	0.487	0.121	0.350216
Ndufa2	1.94219e-05	0.650172	0.824	0.424	0.351556
Srek1	1.96498e-05	-0.892014	0.433	0.606	0.355681
Tsn	1.98945e-05	0.471094	0.663	0.242	0.36011
Prkcq	1.99556e-05	-0.589587	0.631	0.606	0.361216
Spcs1	2.00784e-05	0.575205	0.701	0.273	0.36344
Fkbp3	2.03788e-05	0.538219	0.717	0.303	0.368877
Psd4	2.05389e-05	-0.952685	0.406	0.606	0.371774
Irf8	2.05776e-05	-0.814717	0.556	0.606	0.372475
Maz	2.15543e-05	-0.685804	0.556	0.545	0.390154
Gls	2.15571e-05	-0.570352	0.717	0.576	0.390205
Rp9	2.1624e-05	-0.455634	0.61	0.485	0.391415
Ifi27l2a	2.20106e-05	1.41761	0.941	0.667	0.398413
Rps29	2.20696e-05	0.573266	0.979	0.939	0.399481
Vps54	2.20953e-05	-0.749551	0.567	0.545	0.399948
Esco1	2.21429e-05	-0.298652	0.519	0.273	0.400808
Atp5o.1	2.23458e-05	0.369677	0.717	0.333	0.404481
Slc25a4	2.24086e-05	0.680055	0.754	0.333	0.405619
Ddt	2.25941e-05	0.54026	0.529	0.121	0.408975
Rbm8a	2.2654e-05	-0.352577	0.647	0.515	0.41006
Tesc	2.26815e-05	0.562945	0.364	0.03	0.410558
Tmem167	2.27578e-05	0.676813	0.727	0.303	0.411938
Suclg1	2.31856e-05	0.573633	0.604	0.182	0.419683
Cnn2	2.32274e-05	0.418334	0.898	0.545	0.42044
Ywhab	2.35178e-05	0.547801	0.797	0.394	0.425696
Raly	2.3783e-05	0.469057	0.818	0.424	0.430497
Itk	2.38701e-05	-0.565599	0.813	0.667	0.432072
Septin1	2.38938e-05	0.570141	0.882	0.515	0.432502
Socs1	2.40735e-05	-0.641019	0.583	0.545	0.435755
Gna13	2.4078e-05	-0.476732	0.535	0.424	0.435835
Hsph1	2.40974e-05	-0.802975	0.358	0.455	0.436186
Mbd2	2.45103e-05	-0.583332	0.786	0.636	0.443661
Dbnl	2.45789e-05	0.482435	0.722	0.303	0.444903
Herc4	2.48876e-05	-0.875152	0.39	0.485	0.45049
D16Ertd472e	2.48997e-05	0.260777	0.765	0.394	0.450709
Tmem163	2.49145e-05	-0.569574	0.305	0.242	0.450977
Tmed5	2.50728e-05	-0.62386	0.695	0.576	0.453843
Map4	2.50769e-05	-0.826294	0.428	0.485	0.453916
Tnfaip8l2	2.51665e-05	0.426284	0.513	0.121	0.455539
Mau2	2.52761e-05	-0.818685	0.455	0.455	0.457522
Pnisr	2.55601e-05	-0.890566	0.695	0.697	0.462663
Atf7ip	2.59379e-05	-0.671839	0.652	0.545	0.469502
Cnbp	2.61672e-05	0.417022	0.861	0.485	0.473653
Chmp3	2.64482e-05	0.498487	0.433	0.061	0.478739
Ssr2	2.66523e-05	0.681233	0.636	0.212	0.482434
Grhpr	2.66879e-05	0.401313	0.267	0	0.483078
Snf8	2.66933e-05	0.403217	0.583	0.182	0.483176
Polr2c	2.68498e-05	0.392698	0.61	0.212	0.486008
Rwdd1	2.72651e-05	0.30914	0.733	0.364	0.493526
Ppp1r11	2.72682e-05	0.282829	0.647	0.273	0.493581
Haus3	2.73206e-05	-0.394025	0.342	0.242	0.49453
Capzb	2.74134e-05	0.34693	0.904	0.576	0.496211
Resf1	2.74955e-05	-0.901305	0.695	0.606	0.497696
Rpl3	2.78102e-05	0.671328	0.979	0.848	0.503393
Naa20	2.78151e-05	-0.25532	0.54	0.303	0.503481
Rpl10	2.83629e-05	0.735639	0.914	0.727	0.513397
Usp34	2.87352e-05	-0.935138	0.583	0.667	0.520136
Lsp1	2.88739e-05	0.705723	0.93	0.636	0.522647
Zfp280d	2.89494e-05	-0.453376	0.406	0.333	0.524014
Prkx	3.01702e-05	-0.68293	0.15	0.212	0.546111
Yaf2	3.03321e-05	0.421444	0.471	0.091	0.549041
Uhrf2	3.05276e-05	-0.600379	0.77	0.576	0.552579
Rtcb	3.07894e-05	0.64325	0.62	0.212	0.557319
Zranb2	3.0836e-05	-0.43836	0.529	0.455	0.558163
Rps9	3.08593e-05	0.634423	0.989	0.909	0.558584
Vps28	3.1069e-05	0.454501	0.738	0.333	0.56238
Pgls	3.13561e-05	0.266132	0.722	0.364	0.567577
Btg3	3.14886e-05	-0.579982	0.444	0.333	0.569975
Tmem230	3.17485e-05	0.507673	0.369	0.03	0.57468
Plp2	3.26456e-05	0.285046	0.54	0.182	0.590917
Mrpl52	3.27735e-05	0.669555	0.818	0.424	0.593233
Psma7	3.32959e-05	0.549262	0.813	0.424	0.60269
Tab2	3.35006e-05	-0.692024	0.658	0.576	0.606395
Ddx3x	3.35079e-05	-0.849575	0.567	0.545	0.606526
Higd2a	3.36583e-05	0.424884	0.711	0.303	0.60925
Psmd7	3.36634e-05	-0.31753	0.615	0.424	0.609341
Rgs1	3.41592e-05	-0.896119	0.882	0.818	0.618316
1810013L24Rik	3.4277e-05	-0.33422	0.273	0.182	0.620447
Atp6v0d1	3.43806e-05	0.514502	0.433	0.061	0.622323
Ccz1	3.57016e-05	-0.338919	0.396	0.273	0.646235
Hnrnpk	3.577e-05	0.33445	0.92	0.606	0.647472
Atp5d	3.58231e-05	0.559542	0.877	0.515	0.648434
Ly6c2	3.60199e-05	-1.15999	0.246	0.333	0.651995
Top2b	3.60812e-05	-0.624185	0.636	0.606	0.653106
Ppp1r12a	3.65327e-05	-0.33543	0.813	0.545	0.661278
Adrm1	3.6883e-05	-0.483321	0.39	0.394	0.667619
Hsp90aa1	3.71686e-05	-0.346546	0.872	0.667	0.672789
Sfpq	3.71895e-05	-0.548387	0.856	0.788	0.673168
Nrbp1	3.74208e-05	-0.581553	0.406	0.394	0.677353
Tgoln1	3.7825e-05	-0.64899	0.599	0.576	0.684671
Plekha2	3.80956e-05	-0.723579	0.545	0.485	0.689569
Cdk11b	3.83695e-05	-0.89278	0.508	0.545	0.694526
Pycard	3.8596e-05	0.576753	0.717	0.303	0.698626
Trip11	3.86919e-05	-0.482438	0.62	0.485	0.700362
Zcchc7	3.87398e-05	-0.711733	0.733	0.727	0.70123
Atp11b	3.88562e-05	-0.694049	0.545	0.515	0.703337
Ntan1	3.89107e-05	0.507472	0.551	0.152	0.704322
Lamtor4	3.91651e-05	0.600512	0.69	0.273	0.708928
Ncdn	3.95309e-05	-0.443036	0.139	0.121	0.715549
Terf1	4.01136e-05	-0.674535	0.299	0.303	0.726097
Slco3a1	4.0154e-05	0.399625	0.455	0.091	0.726827
Foxo1	4.02815e-05	0.562039	0.465	0.091	0.729135
2410004B18Rik	4.03238e-05	-0.54606	0.267	0.242	0.729901
Sh3glb1	4.09169e-05	0.270648	0.733	0.364	0.740638
H2aj	4.09409e-05	0.398388	0.797	0.424	0.741072
Cbfb	4.11853e-05	-0.438497	0.471	0.424	0.745495
Prpf4b	4.16005e-05	-0.719001	0.727	0.667	0.753011
Borcs8	4.20558e-05	0.551275	0.519	0.121	0.761251
Naa10	4.22791e-05	0.651728	0.594	0.182	0.765294
Sap18	4.24404e-05	0.585728	0.594	0.182	0.768213
Zfand3	4.26651e-05	0.550274	0.39	0.061	0.77228
Qars	4.28084e-05	-0.375736	0.46	0.303	0.774875
Ndufa13	4.29815e-05	0.529998	0.893	0.545	0.778008
Syf2	4.30637e-05	0.379193	0.759	0.364	0.779496
Fam193b	4.30763e-05	-0.798271	0.257	0.303	0.779723
Ostf1	4.32136e-05	0.442306	0.888	0.545	0.78221
Ndufb1-ps	4.36597e-05	0.79161	0.824	0.455	0.790285
Psma3	4.36654e-05	0.394083	0.84	0.485	0.790387
Ubl5	4.38425e-05	0.80364	0.877	0.545	0.793592
Itgb7	4.43771e-05	0.899465	0.503	0.121	0.80327
Zmym5	4.45116e-05	-0.682409	0.369	0.333	0.805705
Psmb4	4.46003e-05	0.276471	0.775	0.424	0.807311
Rbm18	4.49042e-05	-0.601427	0.225	0.182	0.81281
Pld3	4.52139e-05	-0.652751	0.658	0.576	0.818416
Ralbp1	4.53917e-05	-0.324145	0.668	0.515	0.821635
Emp1	4.56825e-05	0.554897	0.455	0.091	0.8269
Zc3h18	4.57413e-05	-0.52482	0.396	0.364	0.827963
Cpsf6	4.6014e-05	-0.285203	0.449	0.273	0.8329
Xist	4.60458e-05	-0.796572	0.973	1	0.833475
Lsm3	4.67051e-05	0.584698	0.471	0.091	0.84541
Kif21b	4.73061e-05	-0.912262	0.433	0.606	0.856287
Far1	4.75324e-05	-0.370691	0.46	0.333	0.860383
Itgav	4.76626e-05	-0.728462	0.663	0.545	0.862741
Dazap2	4.77995e-05	0.546872	0.738	0.333	0.865219
Efcab14	4.82128e-05	-0.403125	0.348	0.273	0.8727
Lnpep	4.8508e-05	-0.648348	0.813	0.727	0.878043
Eif3a	4.89652e-05	-0.38613	0.877	0.727	0.88632
Samhd1	4.90268e-05	-0.480608	0.765	0.576	0.887434
Rpl36a	4.9183e-05	0.643958	0.92	0.636	0.890261
Pebp1	4.92438e-05	0.47631	0.802	0.424	0.891363
Nisch	5.01265e-05	-0.799124	0.647	0.545	0.907341
1700017B05Rik	5.0131e-05	-0.752578	0.353	0.364	0.907422
Mxd1	5.10877e-05	-0.895562	0.31	0.424	0.924738
Rpl13a	5.13937e-05	0.264953	0.893	0.576	0.930278
Degs1	5.15393e-05	-0.509087	0.535	0.455	0.932912
Arl6ip5	5.1701e-05	0.586454	0.765	0.364	0.935839
Ecsit	5.18747e-05	0.390333	0.251	0	0.938984
Rev3l	5.18947e-05	-0.500981	0.23	0.212	0.939347
Arpc2	5.23669e-05	0.466496	0.963	0.697	0.947893
Litaf	5.31479e-05	-0.454624	0.61	0.455	0.96203
Dnaja1	5.36659e-05	-0.49223	0.866	0.758	0.971407
Usp48	5.41565e-05	-0.983558	0.353	0.576	0.980287
0610012G03Rik	5.46726e-05	0.397269	0.503	0.121	0.989629
Efl1	5.48074e-05	-0.417219	0.23	0.182	0.992068
Eif1	5.51311e-05	0.427166	1	0.939	0.997929
Dad1	5.57474e-05	0.561668	0.888	0.545	1
Slc38a1	5.59662e-05	-0.754452	0.578	0.636	1
Slk	5.62316e-05	-0.613635	0.481	0.424	1
Apobec3	5.63404e-05	-0.42774	0.888	0.727	1
Rsf1	5.67403e-05	-0.579009	0.567	0.394	1
Pds5a	5.70412e-05	-0.739356	0.551	0.485	1
Capns1	5.74373e-05	0.466395	0.829	0.455	1
Prkag1	5.79005e-05	0.52783	0.401	0.061	1
Cst3	5.8549e-05	-0.321031	0.84	0.636	1
Mbnl2	5.87274e-05	-0.839351	0.374	0.424	1
Ier5l	5.87319e-05	-1.01186	0.182	0.333	1
mt-Co1	5.88199e-05	-0.814932	1	1	1
P4hb	5.90877e-05	-0.390599	0.561	0.394	1
Npc2	5.9183e-05	0.547983	0.85	0.485	1
Ctsh	5.99136e-05	-0.649094	0.128	0.182	1
Clic1	6.09075e-05	0.498238	0.936	0.636	1
Rpl14	6.10646e-05	0.565265	0.979	0.788	1
Rbm3	6.12548e-05	0.464448	0.936	0.636	1
Sf3b1	6.1514e-05	-0.333794	0.947	0.788	1
Oaz1	6.15355e-05	0.545589	0.984	0.848	1
Ybx1	6.17202e-05	0.666552	0.92	0.606	1
Dpp8	6.18847e-05	-0.698155	0.406	0.515	1
Ccnl1	6.21929e-05	-0.621642	0.786	0.667	1
Rpl35	6.23609e-05	0.605904	0.888	0.545	1
Mrps21	6.29412e-05	0.652918	0.674	0.273	1
Aip	6.32589e-05	0.514413	0.615	0.212	1
Asxl2	6.39824e-05	-0.674963	0.529	0.455	1
Dusp11	6.40115e-05	-0.385653	0.701	0.545	1
Ola1	6.4262e-05	0.650197	0.61	0.212	1
Mocs2	6.44151e-05	-0.339412	0.257	0.152	1
Fkbp8	6.45299e-05	0.282937	0.781	0.424	1
Gm34455	6.45803e-05	0.481704	0.246	0	1
Mars1	6.45803e-05	0.343148	0.246	0	1
Rplp0	6.48669e-05	0.609683	0.979	0.848	1
Spcs3	6.53039e-05	0.627513	0.497	0.121	1
Ilf2	6.55171e-05	-0.533251	0.487	0.424	1
Psmb2	6.61858e-05	0.389148	0.743	0.364	1
Csk	6.68544e-05	-0.328189	0.615	0.394	1
Cebpz	6.75936e-05	-0.519373	0.535	0.485	1
1810037I17Rik	6.76959e-05	0.351321	0.802	0.455	1
Atp6v0e	6.84562e-05	0.663331	0.861	0.515	1
Atp5mpl	6.86932e-05	0.566798	0.829	0.455	1
Mrpl24	6.86984e-05	0.537009	0.706	0.303	1
Eif3f	6.87276e-05	0.667136	0.936	0.667	1
Rps12	6.88332e-05	0.650082	0.979	0.818	1
Gnas	6.89497e-05	0.586947	0.93	0.636	1
Bcl2a1d	6.91561e-05	0.318238	0.701	0.333	1
Snrnp48	6.9499e-05	-0.730404	0.481	0.545	1
Hip1	6.97392e-05	-0.726903	0.428	0.394	1
Aimp1	7.00373e-05	0.350007	0.711	0.333	1
Fryl	7.03756e-05	-0.55964	0.599	0.485	1
Rps16	7.04543e-05	0.580734	0.984	0.879	1
Ifitm2	7.0699e-05	1.81144	0.717	0.364	1
Rab8a	7.08625e-05	-0.403392	0.636	0.545	1
Ndufb3	7.17036e-05	0.445425	0.695	0.303	1
Ptpn22	7.19094e-05	-1.03195	0.925	0.97	1
Twf2	7.33054e-05	0.391638	0.604	0.212	1
Ndufs6	7.34135e-05	0.624098	0.706	0.303	1
Tor1aip2	7.39803e-05	-0.64124	0.374	0.364	1
Eif3k	7.43382e-05	0.499418	0.866	0.515	1
Zer1	7.50179e-05	-0.563801	0.342	0.242	1
Rab8b	7.5661e-05	-0.545538	0.759	0.697	1
Fcer1g	7.61589e-05	-1.22099	0.353	0.485	1
Cntrl	7.82619e-05	-0.271675	0.69	0.485	1
Map4k4	7.8303e-05	-0.344942	0.642	0.455	1
Casp1	7.91197e-05	-0.590856	0.406	0.364	1
Rps5	7.95237e-05	0.708668	0.973	0.879	1
Plin3	8.03021e-05	0.308696	0.241	0	1
Pi4ka	8.03021e-05	0.346705	0.241	0	1
Ifi202b	8.03021e-05	0.477384	0.241	0	1
Polm	8.03021e-05	0.335279	0.241	0	1
Hmg20b	8.09365e-05	0.630489	0.455	0.091	1
Snrpe	8.11961e-05	0.34711	0.872	0.545	1
S100a13	8.16426e-05	0.270126	0.824	0.485	1
Crlf2	8.42651e-05	-0.427809	0.652	0.515	1
Mdfic	8.44526e-05	-0.607087	0.722	0.606	1
Churc1	8.46879e-05	0.369275	0.508	0.152	1
Ndfip2	8.48535e-05	0.327996	0.594	0.212	1
Samd9l	8.50242e-05	-1.07068	0.449	0.697	1
Akap9	8.58322e-05	-0.992799	0.61	0.667	1
Arid1a	8.60662e-05	-0.767228	0.62	0.636	1
Sit1	8.70847e-05	0.379906	0.369	0.061	1
Myh9	8.8154e-05	-0.3649	0.947	0.788	1
2310039H08Rik	8.86798e-05	-0.250007	0.144	0.03	1
Zmynd11	8.90373e-05	-0.466106	0.444	0.364	1
Cd2bp2	8.90463e-05	0.256942	0.519	0.182	1
Gtf2i	9.02756e-05	-0.358898	0.551	0.303	1
Sec11c	9.05352e-05	-0.272542	0.701	0.485	1
Wdr33	9.07759e-05	-0.526212	0.631	0.545	1
Mast3	9.14041e-05	-0.280119	0.316	0.182	1
Sipa1	9.1669e-05	-0.676024	0.54	0.515	1
Actr2	9.17988e-05	-0.620984	0.866	0.818	1
Itm2b	9.20154e-05	0.548858	0.963	0.758	1
Sbno1	9.21323e-05	-0.369442	0.658	0.485	1
Snx3	9.27966e-05	0.423043	0.749	0.364	1
Psmb5	9.30823e-05	0.68286	0.727	0.333	1
Arpc4	9.30832e-05	0.623078	0.754	0.364	1
Rps18	9.36306e-05	0.557587	0.968	0.939	1
Usp38	9.38653e-05	-0.388218	0.342	0.242	1
Fermt3	9.41069e-05	-0.317409	0.818	0.667	1
Sec61b	9.46435e-05	0.606157	0.845	0.485	1
Arhgap30	9.47252e-05	-0.666742	0.781	0.697	1
Fnbp1	9.55661e-05	-0.540229	0.807	0.636	1
Rab5if	9.56954e-05	0.400109	0.658	0.273	1
Dock2	9.5966e-05	-0.450637	0.85	0.727	1
Idnk	9.61605e-05	-0.398235	0.572	0.303	1
Lamtor5	9.63959e-05	0.519465	0.61	0.212	1
Psenen	9.69468e-05	0.515648	0.824	0.455	1
Exosc3	9.75843e-05	0.614385	0.476	0.121	1
Esd	9.84659e-05	0.511204	0.695	0.303	1
Xaf1	9.89324e-05	-0.360154	0.503	0.333	1
Acin1	9.92508e-05	-0.546063	0.807	0.758	1
Rprd1b	9.97347e-05	0.336061	0.235	0	1
Golga3	0.000100025	-0.331846	0.257	0.182	1
Ndufb11	0.000100554	0.254421	0.759	0.424	1
Cd52	0.00010111	0.880144	0.979	0.879	1
Clcn3	0.000101621	-0.933594	0.299	0.424	1
Prpf38b	0.000101814	-0.694341	0.754	0.697	1
Itga1	0.000101918	-1.3988	0.176	0.394	1
Il2rb	0.000102424	-0.681268	0.92	0.879	1
Cyth4	0.000103089	-0.599368	0.711	0.636	1
Fgl2	0.000103223	-1.43333	0.235	0.455	1
Uqcrfs1	0.000104461	0.428021	0.684	0.303	1
Tbc1d4	0.000105313	0.325512	0.529	0.182	1
H2-Q6	0.000105442	-0.923182	0.61	0.697	1
Arhgdib	0.000106621	0.374187	0.93	0.636	1
Crlf3	0.000106747	0.521068	0.636	0.242	1
R3hdm4	0.000107487	0.523423	0.572	0.182	1
Ccdc186	0.000108159	-0.581103	0.209	0.242	1
Bclaf1	0.000108391	-0.758442	0.77	0.697	1
Slc1a5	0.000109559	-0.826219	0.658	0.727	1
Snhg20	0.000109626	-0.45523	0.214	0.182	1
Pvr	0.000109683	-0.678566	0.144	0.182	1
Csnk1a1	0.000110341	-0.465907	0.85	0.727	1
Tmsb10	0.000110989	0.850394	0.968	0.848	1
Tmcc1	0.000111257	-0.783797	0.305	0.303	1
Whamm	0.000111457	-0.475692	0.257	0.212	1
Pin4	0.00011178	0.562999	0.572	0.182	1
Tm9sf3	0.000112751	-0.446815	0.749	0.667	1
Mrpl18	0.000113263	0.433089	0.578	0.212	1
Dctpp1	0.000114528	0.553872	0.417	0.091	1
Clasp1	0.000114591	-0.254061	0.348	0.182	1
Osbpl3	0.000117097	-0.851385	0.471	0.515	1
Nlrc5	0.000117184	-0.693902	0.476	0.515	1
Snrpg	0.000119901	0.301662	0.909	0.606	1
Tprgl	0.000120268	0.331566	0.642	0.273	1
Rbm5	0.000121021	-0.737618	0.754	0.697	1
Rplp2	0.000121921	0.564288	0.995	0.939	1
Mrps31	0.000123728	0.300498	0.23	0	1
Ndufa12	0.000124144	0.331995	0.62	0.273	1
Romo1	0.000124941	0.607888	0.695	0.303	1
Zc3h13	0.000125451	-0.450352	0.567	0.455	1
Tshz1	0.000125684	-0.465341	0.283	0.242	1
Rnaseh2c	0.000126353	0.473743	0.615	0.242	1
Ndufa3	0.000126819	0.541089	0.797	0.424	1
Khnyn	0.00012704	-0.361194	0.251	0.152	1
Kmt2e	0.000127924	-0.277422	0.807	0.576	1
Zfp329	0.000128029	-0.806452	0.203	0.273	1
Coro1a	0.000128332	0.658901	0.973	0.818	1
Adgrg5	0.000129681	-0.932735	0.037	0.242	1
Ralgapb	0.000129992	-0.526592	0.283	0.212	1
Wrn	0.000131494	-0.254541	0.267	0.152	1
Dnajc8	0.000133379	0.305964	0.727	0.364	1
Calm1	0.000134427	0.776112	0.93	0.667	1
Pkp3	0.000134913	0.604391	0.77	0.394	1
Nedd9	0.000135617	-0.338798	0.775	0.515	1
Safb2	0.000135656	-0.845764	0.519	0.576	1
Hspa5	0.000136599	-0.408273	0.941	0.788	1
Ndufv2	0.000137098	0.53268	0.663	0.273	1
Pou2f2	0.000137107	0.750056	0.529	0.152	1
Dock8	0.000137821	-0.558635	0.727	0.697	1
Fam193a	0.000138116	-0.602707	0.396	0.394	1
Lypla2	0.000138629	0.545433	0.561	0.182	1
Sub1	0.000138875	0.540425	0.941	0.667	1
Tmem14c	0.00013914	0.468498	0.652	0.273	1
Utrn	0.000139401	-0.581743	0.754	0.667	1
Padi2	0.000139423	-1.10168	0.273	0.424	1
Nsa2	0.000141073	0.491442	0.834	0.485	1
Selplg	0.00014263	-0.609298	0.904	0.818	1
Dennd1b	0.000143103	-0.787038	0.519	0.485	1
Tm2d1	0.000143184	0.440015	0.321	0.03	1
Ncoa3	0.000143594	-0.572857	0.422	0.303	1
P2ry10	0.00014362	-0.662328	0.39	0.394	1
Wsb1	0.000145478	-0.540385	0.316	0.303	1
Nipbl	0.000145562	-0.431325	0.802	0.636	1
Rnf220	0.000145744	-0.594421	0.374	0.333	1
Zc3hav1	0.000145815	-0.548578	0.701	0.636	1
Sar1b	0.000145862	0.389386	0.556	0.182	1
Nans	0.000146527	0.266051	0.508	0.182	1
Glrx5	0.00014916	0.382608	0.529	0.182	1
Strada	0.000149614	-0.252681	0.182	0.061	1
Dido1	0.000150244	-0.425807	0.332	0.273	1
U2af1	0.000152591	0.401626	0.695	0.333	1
Zfp990	0.000153322	0.415947	0.225	0	1
Vps29	0.000153515	0.32302	0.626	0.273	1
Rbm34	0.000154099	-0.40456	0.369	0.242	1
Ppp1r10	0.000154447	-0.725457	0.54	0.576	1
Eif4enif1	0.000154997	-0.503271	0.374	0.333	1
Gnb2	0.000155403	0.298807	0.872	0.545	1
Kdm3b	0.000155991	-0.45925	0.316	0.242	1
Camk2g	0.000156166	-0.38424	0.369	0.242	1
Ccdc124	0.000156197	0.658601	0.594	0.212	1
Atp9b	0.000156468	-0.443768	0.273	0.212	1
Dhx9	0.000156589	-0.358502	0.578	0.424	1
Tra2a	0.000157072	-0.698275	0.818	0.818	1
Slc15a2	0.000157417	-0.633061	0	0.121	1
Pdcd5	0.000158108	0.348455	0.658	0.303	1
Pfdn1	0.000158284	0.582516	0.631	0.242	1
Arhgap9	0.000159744	-0.346826	0.636	0.485	1
Ik	0.000161263	0.37658	0.572	0.212	1
Rpl6	0.000161924	0.513822	0.979	0.818	1
Cox7c	0.000162957	0.561813	0.947	0.697	1
Myl6	0.000163282	0.630371	0.989	0.879	1
9930111J21Rik2	0.000163865	-0.610951	0.69	0.697	1
Sik1	0.000165096	-0.601531	0.396	0.333	1
Mrpl32	0.000166152	0.315003	0.476	0.152	1
Usp3	0.000166493	-0.312734	0.406	0.212	1
Fam53b	0.000166633	-0.425892	0.519	0.333	1
Znrd1	0.000166666	0.361345	0.588	0.212	1
Zgpat	0.000168257	-0.278894	0.246	0.152	1
Gm11808	0.000168946	0.31989	0.738	0.364	1
Matr3	0.000170088	-0.45888	0.631	0.545	1
Tmem68	0.000170781	-0.636022	0.139	0.212	1
Prkch	0.000171065	-0.70469	0.743	0.727	1
Rnps1	0.000171332	-0.403598	0.513	0.455	1
Ptprc	0.000171626	-0.809993	1	1	1
Tnfrsf9	0.000172886	-1.04405	0.39	0.515	1
Lyrm9	0.00017387	-0.537387	0.305	0.273	1
Gng5	0.00017444	0.4275	0.909	0.606	1
Aftph	0.000175105	-0.395497	0.503	0.394	1
Kdm4c	0.000175198	-0.49614	0.198	0.212	1
Saraf	0.00017699	-0.625943	0.684	0.515	1
Polr1d	0.000177324	0.433664	0.829	0.485	1
Nedd8	0.00017872	0.499713	0.856	0.515	1
Rrbp1	0.000178767	-0.407623	0.802	0.636	1
Cd27	0.000178923	-0.846912	0.412	0.394	1
Gadd45b	0.000179861	0.357314	0.583	0.242	1
Uqcrq	0.000180578	0.54446	0.813	0.455	1
Pnp	0.000181325	0.455623	0.524	0.152	1
Sem1	0.000185272	0.560989	0.888	0.576	1
mt-Nd4l	0.000185772	-0.656838	0.636	0.576	1
Ubr4	0.000185997	-0.543041	0.406	0.273	1
Slc37a1	0.000187219	-0.682258	0.134	0.212	1
Camsap1	0.00018736	-0.546961	0.16	0.182	1
Cenpx	0.000187391	0.314008	0.578	0.242	1
Cenpa	0.000187555	-0.550755	0.471	0.364	1
Galnt11	0.000188002	-0.720554	0.16	0.242	1
Cfap298	0.000189786	0.269329	0.219	0	1
Itpripl2	0.000189786	0.342707	0.219	0	1
H1f0	0.000189897	0.397601	0.476	0.152	1
Prrc2c	0.000190064	-0.617805	0.914	0.879	1
Ankrd44	0.000190259	-0.724636	0.818	0.818	1
Zfc3h1	0.000190573	-0.785912	0.374	0.455	1
Klrk1	0.000192219	-1.2837	0.273	0.606	1
Dyrk1a	0.000193126	-0.333615	0.332	0.242	1
Ppp1r15a	0.000193187	-0.69267	0.519	0.424	1
Lztr1	0.000193717	-0.349869	0.15	0.091	1
Dedd2	0.0001946	0.406548	0.321	0.03	1
Ppp4r3b	0.000195122	-0.316292	0.556	0.394	1
Acaa1a	0.000200951	0.405011	0.551	0.182	1
Smim11	0.000201471	0.541131	0.513	0.152	1
Tagln2	0.000202044	0.569567	0.759	0.394	1
Lmbr1l	0.000202186	-0.39171	0.176	0.121	1
Idh3g	0.000205657	0.454963	0.513	0.152	1
Fnta	0.000206355	0.525951	0.316	0.03	1
Prdx5	0.000206979	0.580103	0.738	0.364	1
Atp5k	0.000207241	0.273433	0.807	0.485	1
Ccnt1	0.000207418	-0.867084	0.433	0.424	1
Rsrc2	0.000208375	-0.471816	0.813	0.667	1
Cr1l	0.000209004	-0.58976	0.594	0.485	1
Cyld	0.000209274	-0.495799	0.738	0.636	1
Slfn8	0.000211247	-0.579189	0.406	0.394	1
Zeb1	0.00021152	-0.281266	0.417	0.273	1
Malt1	0.00021156	-0.988354	0.866	0.939	1
Srpk1	0.000213973	-0.53192	0.663	0.606	1
Ostc	0.000214309	0.478397	0.711	0.333	1
Tet3	0.000214396	-0.651774	0.476	0.364	1
Capg	0.000216822	0.808265	0.861	0.545	1
Rps27a	0.000218457	0.560471	0.984	0.97	1
Trappc2l	0.000220725	0.523966	0.422	0.121	1
Cox17	0.000221203	0.637375	0.824	0.485	1
Sft2d1	0.000222557	-0.471416	0.396	0.394	1
Vdac1	0.000222661	0.558878	0.551	0.182	1
Ssu72	0.000224915	0.382082	0.701	0.333	1
Smarca5	0.000225948	-0.410457	0.754	0.667	1
Camk2n1	0.000227421	0.392563	0.492	0.152	1
Kptn	0.00022788	-0.365111	0.203	0.121	1
Cds2	0.000233076	-0.483399	0.374	0.303	1
Madd	0.000233482	-0.829263	0.422	0.515	1
Acot7	0.000233959	0.336279	0.652	0.303	1
Tent5c	0.00023467	0.335597	0.214	0	1
Inip	0.00023467	0.337741	0.214	0	1
Jmjd1c	0.000235777	-0.428655	0.684	0.515	1
Picalm	0.000236417	-0.611677	0.711	0.576	1
Cops9	0.000236892	0.350081	0.722	0.364	1
D5Ertd579e	0.000237427	-0.862776	0.209	0.424	1
Cox14	0.000237597	0.433712	0.706	0.333	1
Dexi	0.000238926	-0.313376	0.209	0.152	1
Lamb3	0.000240855	-0.995342	0.193	0.364	1
Mxd4	0.000240933	-0.760999	0.513	0.515	1
Ly6e	0.000241383	0.583927	0.973	0.758	1
Rnf111	0.000241771	-0.426921	0.422	0.303	1
Ost4	0.000243522	0.60745	0.781	0.424	1
Rps17	0.000244447	0.262502	0.898	0.606	1
Abracl	0.000245596	0.594543	0.829	0.485	1
Smad7	0.000248419	-0.746592	0.733	0.758	1
Bin3	0.000249331	0.400935	0.385	0.061	1
Lilrb4a	0.000249586	-0.974608	0.16	0.424	1
Cd3d	0.000250818	0.605833	0.947	0.758	1
Asap1	0.000255361	-0.576591	0.283	0.242	1
BC003965	0.000258621	-0.54809	0.31	0.273	1
Ly9	0.00026029	0.423638	0.321	0.03	1
Stk38	0.000260855	-0.510571	0.487	0.424	1
Bloc1s2	0.000261073	0.574028	0.449	0.121	1
Tmem71	0.000261177	-0.285022	0.449	0.303	1
Grk2	0.000263112	-0.464436	0.668	0.545	1
Shisa5	0.000263475	0.298713	0.984	0.788	1
Tut4	0.000264073	-0.518102	0.551	0.485	1
Slc30a5	0.000264785	-0.597787	0.246	0.182	1
Polr1c	0.000265558	-0.301639	0.316	0.242	1
Srsf2	0.000265739	-0.410782	0.775	0.606	1
Banf1	0.000265932	0.695945	0.604	0.242	1
Arpc5	0.0002663	0.310733	0.882	0.576	1
Polr2d	0.000266838	0.338124	0.31	0.03	1
Capn1	0.000268054	-0.324434	0.481	0.333	1
Ciao2a	0.000268173	0.261148	0.668	0.333	1
Ndufa11	0.000268896	0.54901	0.706	0.333	1
Hadhb	0.000272187	-0.464582	0.524	0.394	1
Snap47	0.000273587	0.415008	0.31	0.03	1
Trim30a	0.000273847	-0.575914	0.604	0.515	1
Tcof1	0.000275043	-0.31036	0.535	0.394	1
Glo1	0.000276037	0.548242	0.471	0.121	1
Htatip2	0.000276525	0.382745	0.428	0.091	1
Rictor	0.000277142	-0.657079	0.588	0.485	1
Bcl11b	0.000278676	-0.517724	0.765	0.606	1
Mier1	0.000279929	-0.482115	0.749	0.667	1
Glmp	0.000281115	0.280866	0.599	0.273	1
Sh2d1a	0.000281801	0.346469	0.663	0.303	1
Impa1	0.00028195	0.478555	0.513	0.152	1
Rps7	0.000283847	0.651419	0.979	0.909	1
Rlf	0.000284111	-0.950998	0.471	0.606	1
Cybc1	0.000284299	-0.504395	0.299	0.303	1
Zfp106	0.000285132	-0.560657	0.46	0.394	1
Zfp992	0.00028557	-0.281913	0.134	0.091	1
Rps20	0.000285871	0.569093	0.984	0.939	1
Nme1	0.000287924	0.479967	0.69	0.333	1
Rps11	0.000288245	0.574506	0.973	0.879	1
Arfgap2	0.000289032	-0.459547	0.39	0.303	1
Senp6	0.000289282	-0.691334	0.695	0.576	1
Ube2n	0.00028967	0.569973	0.733	0.364	1
Ndufb8	0.000290671	0.420277	0.722	0.364	1
Cd53	0.000291514	0.560346	0.904	0.606	1
Yipf6	0.000291678	-0.321255	0.267	0.182	1
Ndufs8	0.000292846	0.595577	0.615	0.242	1
Etnk1	0.000292899	-0.624885	0.545	0.515	1
Setd1b	0.000292988	-0.78894	0.332	0.364	1
Elof1	0.000294446	0.371731	0.492	0.152	1
Rab6a	0.000294608	0.383182	0.374	0.061	1
Usp18	0.000294653	-0.603344	0.182	0.212	1
Furin	0.00029599	0.34552	0.642	0.303	1
Rpsa	0.000298417	0.43425	0.995	0.939	1
Fnbp4	0.00029895	-0.794883	0.369	0.424	1
Rpl41	0.000299042	0.713443	0.984	0.909	1
Tox4	0.000299593	-0.55049	0.503	0.485	1
Atp5l	0.000299623	0.631356	0.877	0.576	1
Pkm	0.000301379	0.600005	0.904	0.606	1
Ankrd17	0.000302815	-0.67519	0.679	0.697	1
Sptan1	0.000305651	-0.513964	0.54	0.515	1
Reep5	0.000307537	0.389124	0.84	0.515	1
Mrpl35	0.000307561	0.414302	0.38	0.061	1
Ep400	0.000308886	-0.724759	0.471	0.515	1
Dpm1	0.000310347	-0.56749	0.353	0.364	1
Dok2	0.000311182	0.593626	0.583	0.212	1
Gstp3	0.000312889	0.365622	0.508	0.182	1
Tmed3	0.000313146	0.45983	0.428	0.091	1
Snx5	0.000313525	-0.260217	0.636	0.485	1
Ube2k	0.00031626	0.414207	0.631	0.273	1
Irf2bpl	0.000317558	-0.488392	0.38	0.303	1
Card11	0.00031826	-0.328413	0.283	0.212	1
Tnfrsf18	0.000319201	0.557298	0.866	0.545	1
Slc30a9	0.000321134	-0.624732	0.321	0.394	1
Marchf7	0.00032575	-0.31969	0.567	0.364	1
Fhod1	0.000326421	-0.394582	0.155	0.152	1
Cox10	0.000327098	-0.612747	0.134	0.152	1
Ddhd1	0.000327267	-0.394638	0.219	0.121	1
Caml	0.000328047	-0.334818	0.166	0.121	1
Rab11b	0.000329164	0.463676	0.572	0.212	1
Cox7b	0.000330472	0.666681	0.775	0.424	1
Rpl15	0.000331503	0.573856	0.979	0.879	1
Bola2	0.000333253	0.364657	0.674	0.333	1
Cetn2	0.000336328	0.603668	0.529	0.182	1
Mbnl1	0.000337534	-0.767615	0.984	1	1
Mdm4	0.000339898	-0.872364	0.508	0.636	1
Cggbp1	0.00034002	-0.387116	0.487	0.394	1
Ppp2r5c	0.000340147	0.258742	0.684	0.333	1
Vars	0.000341052	-0.309479	0.508	0.364	1
Ran	0.000342029	0.347682	0.85	0.545	1
Rpl38	0.000343619	0.616039	0.963	0.848	1
Ccdc12	0.000343808	0.31183	0.781	0.455	1
Bsg	0.000344742	0.520175	0.802	0.455	1
Xrn2	0.000346429	-0.278895	0.658	0.515	1
Cited2	0.000346485	0.298698	0.529	0.212	1
Macf1	0.000346716	-0.52105	0.797	0.727	1
Fam110a	0.000350014	0.59916	0.417	0.091	1
Fkbp1a	0.000351198	0.700664	0.856	0.545	1
Mif	0.000351518	0.474505	0.882	0.576	1
Lysmd2	0.000357675	0.357655	0.203	0	1
Ctse	0.000357675	0.3662	0.203	0	1
Rcl1	0.000357675	0.261051	0.203	0	1
Kctd13	0.000357675	0.252817	0.203	0	1
Ylpm1	0.000358398	-0.511261	0.396	0.333	1
Gnb1	0.00035941	0.379578	0.818	0.485	1
Arl4c	0.000359441	0.372811	0.551	0.212	1
Mpv17l2	0.000360576	0.283714	0.294	0.03	1
Cmtm7	0.000360983	-0.333274	0.578	0.394	1
Nxpe3	0.000361253	0.43569	0.374	0.061	1
Cdk2ap2	0.000362184	0.444652	0.722	0.364	1
Zfp800	0.000362646	-0.395251	0.396	0.333	1
Apobr	0.000364752	-0.310538	0.299	0.182	1
Atp5a1	0.000365633	0.591578	0.861	0.545	1
Naca	0.000366522	0.450135	0.947	0.697	1
Fosl2	0.000367164	-0.800134	0.61	0.576	1
Isg20	0.000371163	0.575714	0.535	0.182	1
Pds5b	0.00037156	-0.29556	0.358	0.242	1
Rab5c	0.000379783	0.275204	0.706	0.364	1
Map3k11	0.000379795	-0.368372	0.193	0.182	1
Ddx58	0.000380372	-0.792735	0.283	0.364	1
Pcmtd1	0.000384865	-0.587441	0.412	0.364	1
Zfp292	0.000385054	-0.610521	0.775	0.758	1
Cox4i1	0.000385421	0.601787	0.914	0.667	1
Rtf1	0.000388596	0.517043	0.668	0.303	1
Mpc2	0.000389673	0.542582	0.578	0.212	1
Dlst	0.000391634	-0.256452	0.337	0.182	1
Taf12	0.000393245	0.407781	0.465	0.121	1
Zcrb1	0.000395566	0.42099	0.69	0.333	1
Mydgf	0.000403384	0.429926	0.535	0.182	1
mt-Nd4	0.000405508	-0.796294	0.995	1	1
Trim24	0.000406803	-0.451801	0.321	0.242	1
Rpl32	0.000406886	0.583091	0.984	0.939	1
Mrps16	0.00040913	0.456814	0.636	0.273	1
Nmt2	0.000411352	-0.704539	0.203	0.273	1
Chmp2a	0.000412171	0.359842	0.818	0.485	1
Nbeal2	0.000412349	-0.878071	0.273	0.303	1
Smc5	0.000415153	-0.677062	0.278	0.364	1
Unc119	0.000420524	0.30211	0.545	0.212	1
Polr3f	0.000420613	-0.337019	0.166	0.091	1
Etfb	0.000422572	0.559354	0.54	0.182	1
Igbp1	0.000426917	0.35144	0.594	0.242	1
Bptf	0.00042695	-0.447617	0.684	0.576	1
Tnrc18	0.000430334	-0.256147	0.294	0.182	1
Malat1	0.000431416	-1.08513	1	1	1
Nop53	0.000432122	-0.370233	0.818	0.667	1
Btbd9	0.000436252	-0.595186	0.283	0.273	1
Sin3a	0.000437008	-0.453695	0.267	0.242	1
Glg1	0.000437986	-0.273092	0.476	0.303	1
C1d	0.00043891	0.502178	0.503	0.152	1
Yeats4	0.000439468	0.550639	0.503	0.152	1
Chrac1	0.00043999	0.413184	0.604	0.242	1
Lin7c	0.000440331	-0.433502	0.294	0.273	1
Zdhhc18	0.000441721	-0.334754	0.679	0.485	1
Gigyf1	0.000442887	-0.361094	0.262	0.212	1
Brd1	0.000445215	-0.579785	0.604	0.515	1
Dmac1	0.000447537	0.25551	0.401	0.121	1
Mkln1	0.000447574	-0.64077	0.519	0.545	1
Fcgr2b	0.000449346	-0.499421	0.112	0.121	1
Drap1	0.000451653	0.349873	0.62	0.273	1
Ttc39c	0.000451854	0.330137	0.508	0.182	1
Smarca2	0.000455214	-0.511919	0.39	0.333	1
Gltp	0.000456156	0.485609	0.572	0.212	1
Coq10b	0.000456262	-0.878694	0.428	0.455	1
Srsf11	0.000456868	-0.436437	0.813	0.758	1
Carnmt1	0.000457342	0.523883	0.412	0.091	1
Atp5e	0.000458585	0.723734	0.861	0.576	1
Tram1	0.000460291	0.325531	0.733	0.394	1
Skil	0.000460678	-0.322885	0.711	0.515	1
Ppdpf	0.000465273	0.464887	0.46	0.121	1
Numa1	0.000466404	-0.31312	0.513	0.364	1
Dynll2	0.000466682	0.451884	0.497	0.152	1
Thumpd3	0.000466944	0.548188	0.385	0.091	1
Txn1	0.000467317	0.44217	0.898	0.606	1
Timm23	0.000468423	0.291415	0.615	0.273	1
Map4k2	0.000469351	-0.66401	0.39	0.394	1
Ythdc1	0.000469831	-0.514149	0.647	0.515	1
Ero1l	0.000473111	-0.396246	0.348	0.273	1
Phrf1	0.000476431	-0.56301	0.316	0.303	1
Grn	0.00047748	0.284125	0.417	0.121	1
Msi2	0.000478632	-0.449633	0.61	0.424	1
Arhgef1	0.000480639	-0.728421	0.888	0.879	1
Srp68	0.000481138	-0.352805	0.289	0.212	1
Txnip	0.000483264	-0.329099	0.567	0.364	1
Svbp	0.000483995	0.318731	0.588	0.242	1
Uqcrc2	0.000485068	0.418899	0.663	0.303	1
Snrnp25	0.000485268	0.446551	0.353	0.091	1
Rbm26	0.00048535	-0.259649	0.455	0.333	1
Hectd1	0.000486586	-0.632191	0.684	0.697	1
Rnaset2a	0.000487532	0.534375	0.567	0.212	1
Tlk2	0.000488468	-0.540342	0.283	0.242	1
Agap3	0.000491539	-0.765685	0.144	0.273	1
Slc28a2	0.00049457	-0.618419	0.112	0.182	1
Orai1	0.000498787	0.314705	0.701	0.364	1
Mpc1	0.000501481	0.616258	0.604	0.242	1
Herpud2	0.000509588	0.453104	0.31	0.03	1
Smyd1	0.000510054	-0.375167	0.005	0.152	1
Jkamp	0.00051317	0.429593	0.332	0.061	1
Ifi214	0.000513783	-1.01651	0.123	0.364	1
Cnot6l	0.000517493	-0.604917	0.588	0.485	1
Taf1d	0.000518087	-0.561027	0.599	0.606	1
Rpl36	0.000520079	0.33265	0.968	0.97	1
Gak	0.000520933	-0.280958	0.406	0.273	1
Fam133b	0.000525383	-0.649307	0.519	0.545	1
Dnajc2	0.000525432	0.392104	0.658	0.303	1
Tnfsf9	0.000527935	-0.315054	0.203	0.121	1
Ube2f	0.000531039	0.387354	0.358	0.061	1
Selenow	0.000532746	0.541366	0.872	0.576	1
Mea1	0.000533484	0.482675	0.497	0.152	1
Eny2	0.000533497	0.368015	0.572	0.242	1
Rpl12	0.000535599	0.631521	0.968	0.879	1
Rinl	0.00053869	-0.626889	0.882	0.818	1
Nudt18	0.000542984	0.300009	0.193	0	1
Rrp1	0.000546155	0.40979	0.626	0.273	1
Ctnnb1	0.000548723	-0.533213	0.492	0.485	1
Ptk2b	0.000560907	-0.353386	0.583	0.424	1
Igf2r	0.000562061	-0.603375	0.422	0.424	1
Rspry1	0.000564105	-0.253981	0.326	0.182	1
Traf3	0.000564124	-0.301589	0.225	0.182	1
Slc25a39	0.000568788	0.47484	0.412	0.091	1
Ctsc	0.00057088	-0.779366	0.578	0.636	1
Zfp142	0.000572531	-0.781873	0.128	0.242	1
St6galnac3	0.000572614	-0.66519	0.043	0.273	1
Nfkbia	0.00057502	0.272902	0.856	0.576	1
Limd2	0.000576924	0.551156	0.877	0.576	1
Fam107b	0.000577952	0.287977	0.754	0.424	1
Stip1	0.00058134	0.444451	0.594	0.242	1
Akt1	0.000583099	-0.280195	0.556	0.394	1
Eci2	0.000587542	0.420437	0.455	0.121	1
Srsf10	0.00058832	-0.265346	0.626	0.485	1
Atp6v1f	0.000588723	0.284855	0.824	0.515	1
Atox1	0.000594106	0.421059	0.733	0.394	1
Cbx4	0.000594313	-0.690441	0.455	0.364	1
Ezh2	0.000595798	0.390173	0.46	0.152	1
St7l	0.000597144	-0.421883	0.241	0.152	1
Bcl7c	0.000605434	0.502678	0.567	0.212	1
Gbp7	0.000606721	-0.77436	0.588	0.576	1
Arf1	0.000609705	0.473483	0.872	0.576	1
Smim14	0.000611449	-0.268502	0.529	0.333	1
Sod2	0.000619293	-0.333526	0.529	0.455	1
Ndufab1	0.000619602	0.62719	0.588	0.242	1
Pmm2	0.000620035	-0.300893	0.332	0.212	1
Emsy	0.000620056	-0.312047	0.439	0.273	1
Mrpl21	0.000620803	0.375799	0.444	0.121	1
Retreg1	0.000621001	0.419342	0.353	0.061	1
Dtnbp1	0.000621317	0.36308	0.353	0.061	1
Rgs19	0.000621681	-0.443198	0.353	0.303	1
Sos2	0.000628012	-0.257444	0.299	0.182	1
Mrpl51	0.00063443	0.479918	0.529	0.182	1
Capn7	0.000635223	-0.403585	0.219	0.212	1
Ints10	0.00064113	-0.457505	0.171	0.091	1
Lrrc8c	0.000643298	-0.438262	0.561	0.424	1
Smarcad1	0.000646128	-0.528143	0.246	0.182	1
Plek	0.000649292	-0.686986	0.497	0.545	1
Med29	0.000650381	0.470427	0.385	0.121	1
Rilpl2	0.000651819	0.326049	0.727	0.394	1
Zbtb8os	0.000654704	0.275824	0.572	0.242	1
Psme2	0.000665147	0.523334	0.856	0.545	1
Was	0.000665352	0.295651	0.46	0.152	1
Sin3b	0.000666816	0.434203	0.711	0.364	1
Glod4	0.000667382	0.406911	0.401	0.091	1
Prkd2	0.00066784	-0.295964	0.342	0.212	1
Ociad2	0.000668058	0.263924	0.187	0	1
Eml4	0.00067013	-0.280972	0.492	0.364	1
Rps4x	0.000673254	0.491209	0.968	0.939	1
Gm38394	0.00067547	-0.914586	0.342	0.545	1
Rnmt	0.000676814	-0.452703	0.262	0.212	1
Cd38	0.00067739	-0.549126	0.283	0.273	1
Wdr26	0.000679725	0.300871	0.722	0.394	1
Tnrc6a	0.000683183	-0.300762	0.679	0.515	1
Mrtfa	0.000683205	-0.355222	0.203	0.152	1
Lsm5	0.000684561	0.350128	0.604	0.273	1
Stk11	0.00068548	-0.601739	0.439	0.394	1
Sh3kbp1	0.00068613	0.27508	0.775	0.455	1
Hdac2	0.000688596	-0.433731	0.273	0.242	1
Mllt10	0.000688984	-0.35781	0.422	0.303	1
Tspan32	0.000691018	0.581082	0.561	0.212	1
Ccr5	0.000691301	-1.15685	0.289	0.485	1
Aprt	0.000693373	0.48275	0.738	0.394	1
Npm1	0.000696531	0.342045	0.925	0.667	1
Epb41l2	0.000697657	-0.735437	0.262	0.333	1
Rps2	0.000698107	0.584244	0.973	0.848	1
Cdc37	0.000698408	0.534143	0.765	0.424	1
St6gal1	0.000700488	0.554065	0.358	0.061	1
Ndufa1	0.000703203	0.537783	0.765	0.424	1
Efr3a	0.000708236	-0.344139	0.444	0.364	1
2900060B14Rik	0.000708323	-0.670046	0.134	0.242	1
Mrpl17	0.000712241	0.458183	0.39	0.091	1
Mrpl41	0.000713268	0.351512	0.481	0.152	1
Pgk1	0.000719525	0.800852	0.866	0.576	1
Batf	0.000720932	0.404025	0.535	0.212	1
Txlng	0.000721359	-0.31419	0.241	0.182	1
Ift20	0.000722589	0.425485	0.588	0.242	1
Adcy7	0.000723515	-0.397099	0.797	0.636	1
Mrps7	0.000729471	0.277433	0.406	0.121	1
Mdm2	0.000737631	-0.61562	0.332	0.273	1
Itpkb	0.000743352	-0.8946	0.663	0.667	1
Mfng	0.000749913	0.350445	0.433	0.121	1
Wbp11	0.000751865	0.256472	0.588	0.273	1
Morf4l1	0.00075287	0.281837	0.925	0.667	1
Mrps34	0.000753467	0.441659	0.444	0.121	1
Smarca4	0.000754076	-0.554639	0.465	0.515	1
Smim4	0.000760681	0.465382	0.332	0.061	1
Rhoh	0.00076213	-0.444426	0.829	0.697	1
Kmt5a	0.000765121	-0.628986	0.428	0.515	1
Hipk1	0.000772875	0.344622	0.529	0.212	1
Egln1	0.000775224	0.286474	0.567	0.242	1
Prdm1	0.000775825	-0.508053	0.321	0.182	1
Ms4a4b	0.000775872	-0.729035	0.941	0.939	1
Pafah1b2	0.000775941	-0.38636	0.374	0.303	1
Usp16	0.000780092	-0.381792	0.412	0.303	1
Esf1	0.000780903	-0.525647	0.396	0.333	1
Pank2	0.000782162	-0.459402	0.358	0.364	1
Sclt1	0.000786547	-0.888636	0.091	0.242	1
Nab1	0.000787555	-0.277783	0.465	0.303	1
Stap1	0.000788396	-0.700756	0.417	0.424	1
Gnptg	0.000790637	0.578956	0.465	0.152	1
Esyt1	0.000791455	-0.641927	0.62	0.636	1
Tnks2	0.00079401	-0.673444	0.513	0.545	1
Ftl1	0.00079645	0.412119	0.925	0.667	1
H2-Q10	0.000798663	0.305688	0.251	0.03	1
Dnajb6	0.000806596	-0.455929	0.727	0.636	1
Mtf2	0.000807302	-0.524038	0.401	0.394	1
Srsf7	0.000810497	-0.494479	0.834	0.697	1
Tug1	0.000810738	-0.468801	0.31	0.242	1
Phc3	0.000816054	-0.833627	0.556	0.606	1
Hsd17b11	0.000821188	0.262329	0.182	0	1
Bik	0.000821188	0.285104	0.182	0	1
Gm11110	0.000821188	0.253353	0.182	0	1
Fam214b	0.000821188	0.299664	0.182	0	1
Il21	0.000821188	0.767124	0.182	0	1
Zmat5	0.000823137	0.269941	0.46	0.152	1
Mri1	0.000825027	-0.581607	0.262	0.333	1
Nsd1	0.000828441	-0.588758	0.647	0.667	1
Pigbos1	0.00083035	0.400167	0.353	0.061	1
Clk1	0.000832144	-0.731768	0.834	0.818	1
Runx2	0.000832756	-0.39106	0.69	0.636	1
Srgn	0.00083356	0.507768	0.968	0.879	1
Coq5	0.000835064	-0.482248	0.209	0.212	1
Gcc2	0.000835278	-0.671234	0.406	0.364	1
Gatad2a	0.000843059	-0.514732	0.524	0.515	1
Ubr2	0.000844571	0.445489	0.481	0.152	1
Rpl17	0.000851318	0.590961	0.984	0.939	1
Ldah	0.000853191	0.436784	0.353	0.061	1
Pcsk7	0.000855096	-0.654907	0.289	0.273	1
Ncf1	0.000860749	-1.10777	0.091	0.273	1
Pgam1	0.00087151	0.575404	0.807	0.485	1
Ddx41	0.000871554	0.405446	0.401	0.091	1
Atxn1	0.000873983	-0.725405	0.668	0.606	1
Sf3b3	0.000874749	-0.632737	0.594	0.576	1
Tnfaip3	0.000875224	-0.865365	0.781	0.788	1
Slc3a2	0.000876601	-0.573958	0.733	0.606	1
Adck5	0.000876965	0.401679	0.267	0.03	1
Nup98	0.000886256	-0.560703	0.439	0.394	1
Ciao2b	0.000889516	0.380702	0.62	0.273	1
Rfx7	0.000890734	-0.678612	0.369	0.515	1
Ncor1	0.000896867	-0.493551	0.877	0.818	1
Ankhd1	0.000901958	-0.566979	0.412	0.394	1
Atp5pb	0.000902134	0.517119	0.85	0.545	1
Ndufb7	0.000903225	0.446126	0.85	0.545	1
Hcst	0.000903672	0.809061	0.866	0.576	1
Mafb	0.000906692	-0.757191	0.102	0.182	1
Fam49b	0.000911719	-0.298712	0.85	0.667	1
N4bp2l2	0.00092365	-0.257624	0.684	0.485	1
Nudc	0.000924118	0.265502	0.626	0.303	1
Dimt1	0.000927117	-0.255628	0.155	0.091	1
Rack1	0.000931441	0.348106	0.952	0.939	1
Spag9	0.000937485	-0.724074	0.556	0.606	1
Gm44175	0.00093751	-0.410676	0.016	0.182	1
Klk8	0.000938068	0.352183	0.471	0.152	1
Efhd2	0.000940463	0.367596	0.722	0.394	1
Washc3	0.000944735	0.257554	0.487	0.182	1
Rpl8	0.000950606	0.438407	0.995	0.939	1
Tpi1	0.000951124	0.928954	0.818	0.545	1
Stim1	0.000951196	-0.310156	0.455	0.303	1
Eif3i	0.00095485	0.652695	0.754	0.424	1
Hps1	0.000959377	0.311731	0.278	0.03	1
Trim14	0.000960016	-0.492057	0.203	0.182	1
Lars2	0.000961334	-0.381174	0.588	0.424	1
Selenos	0.00096424	0.644102	0.647	0.303	1
Vamp2	0.000970328	-0.338921	0.342	0.273	1
Ccny	0.000973009	-0.611033	0.348	0.364	1
Itgb1bp1	0.000973544	0.344779	0.39	0.091	1
Erp44	0.000974012	0.374141	0.583	0.242	1
Pik3c2a	0.000976802	-0.388606	0.241	0.182	1
Rtf2	0.000978353	0.386632	0.61	0.273	1
Auh	0.000979885	-0.457641	0.385	0.303	1
Mtmr3	0.000984326	-0.46655	0.321	0.333	1
2900097C17Rik	0.000988046	-0.648426	0.396	0.424	1
Dgcr2	0.00099195	-0.413145	0.241	0.152	1
Trbc2	0.000992154	0.732429	0.973	0.848	1
B230219D22Rik	0.000996075	-0.41009	0.487	0.394	1
Copg1	0.0010023	-0.28264	0.348	0.273	1
Emc4	0.0010034	0.332056	0.428	0.121	1
Timm8b	0.00100349	0.540546	0.508	0.182	1
Pde7a	0.00100637	-0.679857	0.54	0.455	1
Exosc1	0.00100668	-0.575113	0.257	0.303	1
Nagk	0.00100852	0.258422	0.176	0	1
Cstb	0.0010119	0.300377	0.663	0.333	1
Cotl1	0.0010143	0.620895	0.882	0.606	1
Klrc2	0.00101712	-1.04797	0.364	0.515	1
1110008P14Rik	0.00101976	0.262882	0.508	0.212	1
Map3k4	0.00102268	-0.256475	0.321	0.212	1
Ubl3	0.00102482	-0.617643	0.743	0.667	1
Pcbp2	0.00102957	0.335396	0.845	0.545	1
Cndp2	0.00103581	0.300494	0.38	0.091	1
Ybx3	0.00103923	0.46012	0.722	0.394	1
Mef2d	0.00104831	-0.603997	0.374	0.364	1
Trip12	0.0010548	-0.42578	0.652	0.545	1
Galnt6	0.00105992	-0.756026	0.299	0.333	1
Cfdp1	0.00106131	0.531111	0.503	0.182	1
Tecpr1	0.00106901	-0.860269	0.588	0.576	1
Man1a	0.00106951	-0.491518	0.332	0.333	1
Rgs3	0.00106962	-0.352462	0.39	0.333	1
Copb2	0.00107597	0.474026	0.583	0.242	1
Adss	0.00108177	-0.277082	0.572	0.424	1
Ppp4r3a	0.00108393	-0.519585	0.545	0.515	1
Ttc39b	0.00108833	-0.51862	0.749	0.697	1
H2-Eb1	0.0010888	0.440007	0.604	0.273	1
AC149090.1	0.00108934	-0.829667	0.722	0.818	1
Tle4	0.00109086	-0.780363	0.358	0.485	1
Ppme1	0.00109189	0.390929	0.278	0.03	1
Mob3a	0.00109284	-0.366039	0.385	0.303	1
Fam172a	0.00109342	-0.273336	0.428	0.273	1
Arntl	0.00110678	0.301064	0.262	0.03	1
Uqcc3	0.00110772	0.512666	0.545	0.212	1
Col4a3bp	0.00111116	-0.619306	0.364	0.333	1
Atad2	0.00111548	-0.528275	0.519	0.485	1
Sf3b5	0.00111639	0.368182	0.717	0.394	1
Ramac	0.00112439	0.264235	0.556	0.242	1
Atp6v0c	0.00112469	0.336968	0.824	0.515	1
Gpr132	0.0011332	0.520482	0.38	0.091	1
Rpl23a	0.00113331	0.603691	0.925	0.788	1
Ppp1r16b	0.00113906	-0.259252	0.674	0.515	1
Bcor	0.00114036	-0.342503	0.332	0.182	1
Ptbp3	0.0011448	-0.424696	0.829	0.727	1
Dync1i2	0.00115236	0.276523	0.679	0.364	1
Ccdc82	0.00115664	-0.663501	0.374	0.364	1
Dennd1c	0.00115762	-0.321342	0.636	0.455	1
Dguok	0.00116198	0.391016	0.476	0.152	1
Pcbp1	0.00116407	-0.437747	0.69	0.667	1
Ssh2	0.00116586	-0.705085	0.465	0.515	1
Casp8ap2	0.0011673	-0.522013	0.449	0.424	1
Ndufb2	0.00116762	0.440474	0.583	0.242	1
Cyb5a	0.00116802	0.302754	0.684	0.364	1
Ehmt2	0.00117041	-0.441005	0.374	0.333	1
Cnot6	0.00117687	-0.289377	0.465	0.333	1
Fus	0.00119406	-0.542131	0.866	0.818	1
Septin6	0.00119521	0.378781	0.636	0.303	1
Ebpl	0.00119762	0.336539	0.38	0.091	1
Ap2s1	0.00121456	0.496402	0.674	0.333	1
Med8	0.0012217	0.276611	0.455	0.152	1
Golim4	0.00122348	-0.595492	0.176	0.242	1
Micos10	0.00123708	0.554015	0.77	0.455	1
Cxcl9	0.00123751	0.495178	0.171	0	1
Bmpr2	0.00123751	0.333512	0.171	0	1
Dclre1b	0.00123751	0.307438	0.171	0	1
Mysm1	0.00123959	-0.736776	0.417	0.485	1
Luc7l3	0.00124162	-0.488023	0.535	0.455	1
Ogdh	0.00124404	-0.311202	0.487	0.333	1
Tmem30a	0.00124433	-0.317726	0.513	0.394	1
Tuba1b	0.00124475	0.464317	0.636	0.303	1
Mknk2	0.0012548	0.429865	0.61	0.273	1
Atp5j2	0.00125516	0.281121	0.834	0.545	1
Timp2	0.00125954	0.336527	0.433	0.152	1
Mrps35	0.00126044	0.373368	0.39	0.091	1
Asl	0.00126407	0.364909	0.342	0.061	1
Tmx2	0.00126745	0.388883	0.267	0.03	1
Lgals3bp	0.00127003	-0.463242	0.663	0.606	1
Ddrgk1	0.00128232	0.482389	0.545	0.212	1
Atp6v1c1	0.00129307	0.442108	0.38	0.091	1
Dync1li1	0.00130103	-0.377071	0.406	0.303	1
Tesk1	0.00130406	-0.478111	0.241	0.242	1
Asnsd1	0.0013061	0.317687	0.46	0.152	1
Hcfc1r1	0.00130672	0.393917	0.465	0.152	1
Ecpas	0.00130706	-0.358351	0.412	0.333	1
3830406C13Rik	0.00131564	0.359839	0.428	0.121	1
Cmas	0.00131842	-0.266851	0.412	0.303	1
Psmb6	0.00132928	0.332345	0.765	0.455	1
Elmo1	0.00132959	-0.633312	0.519	0.545	1
Myl12b	0.00132973	0.305237	0.834	0.545	1
Sytl2	0.00133108	-0.737966	0.337	0.303	1
Trim44	0.00133629	-0.39102	0.326	0.273	1
Sipa1l1	0.00133954	-0.458286	0.556	0.485	1
Ints3	0.00133998	-0.576887	0.15	0.212	1
Eif2s1	0.00134087	0.326984	0.561	0.242	1
Ppp1cb	0.00134368	-0.373578	0.481	0.424	1
Bin1	0.00136363	-0.285431	0.578	0.455	1
Ablim1	0.00136803	-0.345096	0.775	0.606	1
Uba6	0.00137177	-0.298595	0.299	0.182	1
Ripor2	0.00137431	0.562722	0.385	0.091	1
Birc6	0.00138072	-0.395082	0.738	0.667	1
Ddx21	0.00138826	-0.545888	0.556	0.515	1
Chd6	0.00139013	-0.674419	0.337	0.455	1
Ildr1	0.00139211	-0.402991	0.123	0.121	1
Glud1	0.00139817	0.399534	0.695	0.364	1
Kdm2a	0.00140645	-0.270228	0.594	0.424	1
Map3k2	0.00141284	-0.674214	0.353	0.364	1
Trappc1	0.00141333	0.35486	0.471	0.152	1
Zup1	0.00141788	-0.648994	0.476	0.545	1
Tacc1	0.00141958	-0.635594	0.599	0.515	1
Btg1	0.00142269	-0.714994	1	1	1
Rbms1	0.00144248	-0.397638	0.674	0.606	1
Nudt3	0.00144321	0.439693	0.38	0.091	1
Bnip3l	0.00144464	0.256046	0.668	0.364	1
Sil1	0.00144893	-0.469554	0.166	0.182	1
Syne1	0.00144976	-0.360966	0.214	0.182	1
N4bp1	0.00145198	-0.3967	0.428	0.333	1
Slc6a6	0.00145268	-0.405709	0.348	0.273	1
Ppp6r3	0.00146411	-0.61754	0.46	0.455	1
Cd6	0.00147161	-0.358734	0.813	0.636	1
S100a4	0.00147565	1.55324	0.85	0.727	1
Mlxip	0.00148659	-0.78263	0.214	0.303	1
Zfp275	0.00149023	-0.310486	0.112	0.091	1
Kcnq1ot1	0.00149111	-0.479535	0.572	0.364	1
Acat1	0.00149175	0.311642	0.422	0.121	1
Prelid2	0.00149246	0.638727	0.422	0.152	1
Sec24a	0.00149836	-0.594592	0.193	0.242	1
Tmod3	0.00150258	-0.323516	0.465	0.303	1
1500011B03Rik	0.00151002	0.449129	0.417	0.121	1
Srpr	0.00151227	-0.677688	0.503	0.485	1
Zc3h7a	0.00151417	-0.796467	0.572	0.606	1
Gm20186	0.00151725	0.302186	0.166	0	1
Fbxo8	0.001523	-0.667968	0.16	0.182	1
Trim59	0.00152596	0.423209	0.417	0.121	1
Tor1a	0.00152635	0.360325	0.385	0.091	1
Dhps	0.0015264	-0.482079	0.39	0.303	1
Chchd2	0.0015269	0.427682	0.914	0.667	1
Rab27a	0.00154314	-0.250619	0.332	0.242	1
Gpbp1	0.00154332	-0.292441	0.658	0.515	1
Stk26	0.00154865	-0.256074	0.578	0.364	1
Junb	0.00155	0.312701	0.973	0.788	1
Uqcr10	0.00155375	0.268816	0.754	0.455	1
Atp5h	0.00155537	0.553393	0.882	0.697	1
Got1	0.00156765	0.257714	0.433	0.152	1
Ttc14	0.00157229	-0.576706	0.663	0.667	1
Ralgapa2	0.00157512	-0.385609	0.203	0.212	1
Ywhae	0.00158641	-0.255517	0.749	0.636	1
Dnajc1	0.00159549	-0.288579	0.733	0.576	1
Zmat2	0.00159691	0.387156	0.567	0.242	1
Zfx	0.00159863	-0.670242	0.267	0.333	1
Dnmt3a	0.00160808	-0.407321	0.337	0.273	1
Eci1	0.00160911	0.385849	0.428	0.121	1
Ring1	0.00161671	0.309807	0.267	0.03	1
Lgals9	0.00162706	-0.340772	0.401	0.333	1
Rpap2	0.00162969	-0.44818	0.166	0.152	1
Cd101	0.00163609	-0.507962	0.16	0.152	1
Tor4a	0.0016365	-0.40394	0.15	0.121	1
Asb3	0.00164024	-0.378704	0.198	0.152	1
Ptprcap	0.00164319	0.63486	0.904	0.727	1
H1f2	0.00164735	-0.705278	0.369	0.273	1
Tardbp	0.0016481	-0.652975	0.594	0.545	1
Arhgap15	0.00164866	-0.444803	0.684	0.545	1
Rps25	0.00165719	0.524993	0.925	0.788	1
Trim12c	0.0016598	-0.42111	0.503	0.455	1
Ctss	0.00166104	-0.583357	0.722	0.697	1
Tap1	0.00166325	-0.42677	0.856	0.697	1
Tmem60	0.00166595	-0.431614	0.262	0.242	1
Ndufc1	0.00167547	0.38469	0.626	0.303	1
Ctsz	0.00167857	-0.259184	0.551	0.364	1
Vps13a	0.00168209	-0.330334	0.545	0.424	1
Tax1bp1	0.00168387	0.526802	0.818	0.515	1
Nsmce4a	0.00168961	0.490779	0.54	0.212	1
Ggct	0.00169104	0.351682	0.262	0.03	1
Atp8b4	0.00169368	-0.901676	0.187	0.364	1
Rhog	0.00169418	0.402937	0.636	0.303	1
AI467606	0.00169505	0.502417	0.412	0.121	1
Dxo	0.00169674	0.376394	0.299	0.061	1
Ahcyl1	0.00170015	-0.383815	0.428	0.303	1
Vasp	0.00170485	0.505379	0.84	0.545	1
Pigp	0.00170594	0.312888	0.422	0.121	1
Atrx	0.00171105	-0.623104	0.888	0.939	1
Cyb561d2	0.00173017	0.315947	0.305	0.061	1
Kif15	0.00173057	0.531048	0.46	0.152	1
Prrc2a	0.00174835	-0.36048	0.604	0.515	1
Lamp2	0.00176788	-0.52536	0.449	0.455	1
Zfp451	0.00177857	-0.571752	0.305	0.333	1
Fos	0.00178427	0.437735	0.781	0.485	1
Tmem245	0.0017894	-0.543385	0.198	0.212	1
Prkar2a	0.00179061	-0.25655	0.23	0.121	1
Son	0.0017993	-0.506186	0.963	0.909	1
Hnrnpa2b1	0.0018021	-0.515677	0.989	0.97	1
Chd9	0.00181801	-0.378577	0.251	0.212	1
Phax	0.00182309	0.252463	0.433	0.152	1
Kif5b	0.00182532	-0.43806	0.775	0.697	1
Pqbp1	0.00183639	0.403769	0.422	0.121	1
Gtf3c3	0.00184809	-0.534445	0.123	0.182	1
Tceal9	0.00184838	0.390611	0.374	0.091	1
Vapb	0.00185685	-0.277785	0.385	0.273	1
Zfp638	0.0018685	-0.607197	0.567	0.606	1
Xiap	0.0018689	-0.362117	0.519	0.424	1
Reep3	0.00187059	0.426653	0.529	0.212	1
Mmd	0.00187592	-0.691436	0.332	0.455	1
Braf	0.00187678	-0.391173	0.209	0.182	1
Hnrnpu	0.00188187	-0.366345	0.866	0.727	1
Dynlt3	0.00188468	0.431809	0.38	0.091	1
Ndufa7	0.00188979	0.254041	0.807	0.515	1
Ppp1r18	0.00189653	0.282836	0.775	0.485	1
Grap2	0.00189966	-0.963217	0.487	0.636	1
Atp6v1d	0.00191195	0.443701	0.535	0.212	1
Bnip2	0.00192935	0.399067	0.599	0.273	1
Erlec1	0.0019325	0.264302	0.444	0.152	1
Cpsf7	0.00193458	-0.503123	0.299	0.273	1
Sbf1	0.00194392	-0.581746	0.353	0.333	1
Csnk2a1	0.00194738	-0.374625	0.684	0.606	1
Tulp4	0.00195327	0.467942	0.535	0.212	1
Rpl24	0.00196212	0.577028	0.973	0.848	1
Ube2d2a	0.00196572	-0.331194	0.717	0.606	1
Cog1	0.0019669	-0.312896	0.225	0.152	1
Swi5	0.00198334	0.437304	0.69	0.364	1
Cxcr3	0.00198455	0.868409	0.326	0.061	1
Gipc1	0.00200057	0.308057	0.257	0.03	1
Vdac3	0.00200397	0.382695	0.529	0.212	1
Josd1	0.00201133	-0.47151	0.193	0.182	1
E2f3	0.00202642	-0.406382	0.246	0.182	1
Ubtf	0.00202972	0.308718	0.561	0.242	1
Zfp160	0.00203238	-0.642775	0.123	0.182	1
Tnrc6c	0.00204454	-0.445511	0.529	0.515	1
Lcor	0.00204863	-0.429033	0.262	0.152	1
Dock10	0.00204886	-0.660865	0.807	0.758	1
Mrpl13	0.00204943	0.25351	0.465	0.182	1
Fyco1	0.00205201	-0.320933	0.305	0.212	1
Dnmt1	0.00205793	0.321588	0.38	0.121	1
Dpf2	0.00206422	-0.492764	0.358	0.333	1
Pfkl	0.00207554	0.407131	0.529	0.212	1
Rnf31	0.00208762	-0.423122	0.198	0.182	1
Rxrb	0.00209899	-0.288505	0.278	0.212	1
R3hdm1	0.00210184	-0.4903	0.594	0.545	1
Sema6d	0.00210483	-0.945431	0.053	0.152	1
Uchl5	0.00210646	-0.255452	0.342	0.273	1
Mapkap1	0.00210742	-0.459112	0.305	0.303	1
Trappc3	0.00211299	0.36676	0.46	0.152	1
Kctd12	0.0021161	-0.513318	0.15	0.182	1
Luc7l2	0.00212639	-0.377292	0.968	0.879	1
Clstn1	0.00212799	-0.42354	0.091	0.121	1
Nsrp1	0.00213438	0.527021	0.417	0.121	1
Dgat1	0.00213789	-0.56381	0.39	0.424	1
Uqcrb	0.00214286	0.315341	0.749	0.455	1
Oip5os1	0.00214453	-0.571395	0.551	0.515	1
Ppm1a	0.00214581	-0.463051	0.428	0.364	1
Itgal	0.00215009	-0.643912	0.898	0.848	1
Tmem147	0.00215275	0.475615	0.455	0.152	1
Pstk	0.00215319	0.387591	0.251	0.03	1
Kansl1	0.00216346	-0.262165	0.647	0.485	1
Ngdn	0.00216475	0.371982	0.46	0.152	1
Mrps23	0.00216786	0.477941	0.497	0.182	1
Cnih1	0.00217185	0.342378	0.497	0.182	1
Bri3	0.00217615	0.375493	0.62	0.303	1
Nr4a2	0.00217627	-1.02017	0.412	0.394	1
Mrps33	0.00218506	0.449999	0.599	0.273	1
2510002D24Rik	0.0021873	0.291155	0.439	0.152	1
Ap2b1	0.00218797	-0.317625	0.455	0.333	1
S100a6	0.00220456	1.06118	0.872	0.636	1
Zzef1	0.00220688	-0.577	0.326	0.242	1
Gatad1	0.00221134	0.276028	0.487	0.182	1
Gdi1	0.00222298	-0.267293	0.369	0.242	1
Bend4	0.00223398	-0.569584	0.011	0.152	1
Crk	0.00223819	-0.557539	0.273	0.273	1
Etfa	0.00224035	0.301687	0.476	0.182	1
Slamf7	0.00224693	-0.748398	0.176	0.242	1
Pik3r1	0.00226043	-0.332556	0.503	0.364	1
Zfp36l2	0.00226043	-0.739985	0.877	0.848	1
Zfp994	0.00228546	-0.36827	0.123	0.121	1
Ssr4	0.00228658	0.467638	0.834	0.545	1
Eif4g1	0.00229092	-0.47883	0.599	0.545	1
Txnrd2	0.00229567	0.324938	0.289	0.061	1
Lgmn	0.00229714	-0.686573	0.128	0.364	1
Heg1	0.00231069	0.321844	0.305	0.061	1
Ppp1r3b	0.00231174	-0.725508	0.091	0.152	1
Ankrd40	0.00231539	0.325072	0.316	0.061	1
Card19	0.00232551	0.285007	0.439	0.152	1
Atg3	0.00233389	-0.276118	0.342	0.273	1
Slc20a2	0.00233822	-0.470676	0.07	0.121	1
Hnrnpa3	0.00233918	-0.358576	0.856	0.758	1
Tpr	0.00235379	-0.55488	0.882	0.848	1
Lamtor3	0.00235385	0.479516	0.417	0.121	1
Ncl	0.00235714	-0.303237	0.92	0.788	1
Spata13	0.00237312	0.267881	0.508	0.212	1
Uvssa	0.00239292	-0.61907	0.225	0.242	1
Ndufs4	0.00239465	0.345129	0.652	0.333	1
Adam8	0.00239884	-0.551346	0.267	0.273	1
Exosc5	0.00239933	0.333111	0.358	0.091	1
Ifi209	0.00241627	-0.388259	0.337	0.242	1
Mphosph6	0.00241936	0.499206	0.348	0.091	1
Atp6v0a2	0.00243498	0.521814	0.401	0.121	1
H1f4	0.00244924	-0.987486	0.39	0.485	1
Ndufa8	0.00246368	0.445982	0.626	0.303	1
Icos	0.00246757	0.251397	0.85	0.576	1
Psmd14	0.00247243	0.375465	0.529	0.212	1
Rab19	0.00247498	-0.311093	0.31	0.212	1
Nfkbib	0.00249763	0.477789	0.492	0.182	1
Eif3l	0.00249796	0.255835	0.567	0.273	1
Bex3	0.00249891	0.407043	0.455	0.152	1
Pdap1	0.00250093	0.287607	0.631	0.333	1
Tnf	0.00250143	-0.465796	0.412	0.333	1
Pdia4	0.00250643	0.3115	0.519	0.212	1
Btrc	0.00250895	-0.444362	0.118	0.091	1
Mcmbp	0.00251035	-0.457865	0.353	0.394	1
Banp	0.00251749	-0.702559	0.187	0.303	1
Nfat5	0.00254351	-0.518292	0.749	0.697	1
Gars	0.00254469	0.297109	0.433	0.152	1
Mrpl9	0.00254829	-0.435796	0.316	0.333	1
Noc4l	0.00255593	-0.270474	0.198	0.121	1
Ube2e1	0.00256233	0.354285	0.519	0.212	1
Cpeb2	0.00257432	-0.697836	0.096	0.182	1
Zc3h12a	0.00257501	-0.658797	0.278	0.424	1
Pip4p1	0.00257849	-0.35752	0.214	0.182	1
Zbtb20	0.00258086	-0.696523	0.299	0.273	1
Azi2	0.00258555	0.489872	0.492	0.182	1
Gripap1	0.00259587	-0.58282	0.299	0.455	1
Ece1	0.00259607	0.307896	0.353	0.091	1
Wdr20	0.00259691	-0.322631	0.251	0.182	1
Ppwd1	0.0026074	-0.671766	0.305	0.364	1
Chchd1	0.00260884	0.251483	0.476	0.182	1
Iqgap1	0.00261217	-0.581458	0.882	0.848	1
Fbrs	0.00261566	-0.446509	0.241	0.273	1
Dmtf1	0.0026158	-0.694941	0.422	0.485	1
Mrpl3	0.00261802	0.378077	0.305	0.061	1
Wbp2	0.00261925	0.337165	0.444	0.152	1
Midn	0.00262032	-0.563057	0.316	0.394	1
Ep300	0.00262437	-0.466483	0.513	0.424	1
Mrpl34	0.00263804	0.41631	0.449	0.152	1
Jmjd6	0.00266504	0.354003	0.321	0.061	1
Mrps14	0.00266702	0.41096	0.647	0.333	1
Prr13	0.00267447	0.458625	0.807	0.515	1
Gatd1	0.00268425	0.357471	0.369	0.091	1
Usp19	0.00269286	-0.434153	0.385	0.364	1
Stx4a	0.00269338	-0.538331	0.38	0.333	1
Cisd2	0.00269528	-0.503665	0.519	0.455	1
Nipal3	0.00269664	-0.623384	0.155	0.182	1
Cwf19l2	0.00270525	-0.624641	0.396	0.394	1
Npc1	0.00271015	-0.62905	0.203	0.212	1
Zfp644	0.00272514	-0.474957	0.551	0.455	1
Tkt	0.0027263	0.278364	0.69	0.394	1
Tprkb	0.00272845	0.285881	0.251	0.03	1
Psme1	0.00273145	0.432524	0.872	0.606	1
Ccdc25	0.00273369	0.439028	0.369	0.091	1
Dnaja2	0.00274017	0.338442	0.674	0.364	1
Rgs2	0.00274156	-0.765263	0.524	0.606	1
Kdm1a	0.00274481	-0.270263	0.471	0.333	1
Rpl10a	0.00275858	0.465557	0.947	0.758	1
Map2k2	0.00276449	-0.259596	0.636	0.515	1
Sdhb	0.00276995	0.417989	0.62	0.303	1
Klf3	0.00278318	0.351202	0.15	0	1
Lss	0.0028057	-0.320195	0.102	0.061	1
Lpp	0.00282817	-0.619912	0.273	0.394	1
Pdpk1	0.00283051	-0.621837	0.337	0.424	1
Foxj2	0.00284492	-0.250062	0.257	0.152	1
Fndc3a	0.00284978	-0.548062	0.439	0.364	1
Atp5g1	0.00286687	0.607544	0.781	0.485	1
Mob4	0.00288047	-0.556394	0.481	0.606	1
Fip1l1	0.00288253	-0.428053	0.626	0.606	1
Zrsr2	0.00289403	-0.32648	0.412	0.303	1
Stx8	0.00290355	-0.269107	0.417	0.303	1
Creld2	0.00290686	0.313931	0.262	0.03	1
Ccdc28b	0.00291044	0.286387	0.262	0.03	1
Med14	0.00291288	-0.46788	0.23	0.242	1
Smpdl3a	0.00293923	0.407168	0.578	0.273	1
Lilr4b	0.00294278	-0.92716	0.299	0.485	1
Fam13b	0.00294648	-0.574422	0.246	0.242	1
Stard3	0.00295319	0.323976	0.262	0.03	1
Synrg	0.00299554	-0.378426	0.321	0.212	1
Pggt1b	0.00299586	-0.351158	0.299	0.242	1
Oxct1	0.00301034	0.307656	0.508	0.212	1
Dtx3l	0.00301161	-0.293993	0.406	0.333	1
Adsl	0.00302363	0.314005	0.31	0.061	1
Llph	0.0030362	0.30904	0.604	0.303	1
Fam104a	0.00304376	0.37059	0.583	0.273	1
Plcxd2	0.00304608	-0.681714	0.037	0.212	1
Pigyl	0.00307993	0.277637	0.251	0.03	1
Ifi206	0.00308399	-0.780566	0.07	0.273	1
Adam19	0.00308742	-0.472267	0.524	0.424	1
Osbpl9	0.00309413	-0.251016	0.326	0.182	1
Gm8369	0.00309871	-0.393983	0.834	0.727	1
Mtdh	0.00311966	-0.285428	0.797	0.697	1
Selenop	0.00312026	0.38968	0.305	0.061	1
Tmem168	0.00312586	-0.421026	0.262	0.242	1
Nelfb	0.00313268	-0.378807	0.412	0.303	1
Kpna1	0.00313533	-0.677645	0.316	0.242	1
Cstf2	0.00313805	-0.438499	0.278	0.242	1
Mrps18a	0.00314417	-0.350866	0.428	0.333	1
Kansl3	0.00314445	-0.542863	0.31	0.303	1
Adgre5	0.0031504	-0.31553	0.722	0.576	1
Ppil4	0.00315501	0.394093	0.406	0.121	1
Ufm1	0.0031651	0.474143	0.476	0.182	1
Tmem243	0.00316683	-0.382494	0.369	0.303	1
Srebf2	0.00318424	-0.477769	0.406	0.364	1
Mbtd1	0.00319069	-0.445693	0.246	0.212	1
Wbp1	0.00320086	0.378138	0.305	0.061	1
Emd	0.00322228	0.409832	0.556	0.242	1
Dnpep	0.00322229	-0.344616	0.305	0.242	1
Gm10076	0.00322959	0.27756	0.754	0.485	1
Med15	0.00323274	-0.429804	0.444	0.394	1
Osbpl8	0.00323292	-0.315997	0.385	0.273	1
Naa38	0.00323748	0.317783	0.476	0.182	1
Mrpl39	0.00323857	0.323496	0.316	0.061	1
Max	0.00324709	-0.293735	0.444	0.333	1
Nktr	0.00325334	-0.456917	0.845	0.758	1
Polr2b	0.00325557	0.371259	0.364	0.091	1
Nudt16	0.00327755	0.36475	0.257	0.03	1
Erp29	0.00328128	0.332718	0.727	0.424	1
Pura	0.00329355	-0.349955	0.727	0.576	1
Rab14	0.00329819	-0.600489	0.631	0.667	1
Acbd5	0.00330467	-0.705854	0.332	0.515	1
Tob2	0.00330555	-0.730207	0.455	0.485	1
Dgka	0.00330641	-0.339132	0.508	0.424	1
Pnkd	0.00330761	0.348009	0.444	0.152	1
Lpcat1	0.00331836	0.345908	0.257	0.03	1
Chn2	0.00332328	-0.415891	0.203	0.152	1
Cd28	0.00332441	-0.469139	0.909	0.758	1
Setx	0.00332691	-0.339407	0.508	0.424	1
Fam162a	0.00332806	0.659626	0.583	0.273	1
Rps26	0.00336212	0.462645	0.941	0.879	1
Fastk	0.0033729	0.270082	0.353	0.091	1
Ppm1h	0.00337319	-0.599192	0.326	0.364	1
Psph	0.00339395	0.374364	0.406	0.121	1
Edf1	0.00339689	0.476426	0.818	0.545	1
Gm42921	0.00340206	0.257365	0.144	0	1
Taf4	0.00340206	0.262898	0.144	0	1
Msl1	0.00340831	0.273206	0.46	0.182	1
Gbp8	0.00341244	-0.718972	0.337	0.424	1
Psen1	0.00341943	-0.288285	0.283	0.212	1
4833403J16Rik	0.00342204	-0.433415	0.102	0.121	1
Il10ra	0.00346097	-0.644731	0.321	0.394	1
Jade2	0.0034758	-0.383038	0.305	0.303	1
Marf1	0.00348954	-0.320882	0.396	0.333	1
Chp1	0.00350514	0.291583	0.476	0.182	1
Rbm38	0.00350568	-0.342426	0.369	0.303	1
Pold4	0.00351302	0.481035	0.647	0.333	1
Psmc2	0.00352225	0.405045	0.647	0.333	1
Pink1	0.00352539	-0.382799	0.182	0.182	1
Arrb2	0.00356187	-0.354795	0.545	0.455	1
Larp4b	0.0035697	-0.331289	0.503	0.424	1
Pde4b	0.00357991	0.601846	0.385	0.121	1
Snrnp27	0.00358536	0.329699	0.572	0.273	1
Slc44a2	0.00359135	-0.290907	0.61	0.485	1
C1qa	0.00359365	-0.64904	0.235	0.273	1
Otud7b	0.00361308	-0.457073	0.283	0.303	1
Rab3gap1	0.00364891	-0.257063	0.38	0.303	1
Ppfia1	0.00366635	-0.282508	0.337	0.212	1
Polr2f	0.00369677	0.275378	0.588	0.303	1
Zfp182	0.00372254	-0.40047	0.118	0.121	1
Cdipt	0.00372505	0.382202	0.481	0.182	1
Dnajc7	0.00372717	-0.250445	0.588	0.424	1
Srsf6	0.00373572	-0.372385	0.54	0.485	1
Fuz	0.00374394	-0.27085	0.139	0.091	1
Rexo1	0.00375381	-0.427629	0.38	0.273	1
H3f3a	0.00375594	0.447397	0.947	0.788	1
Vcpkmt	0.00375742	0.385963	0.31	0.061	1
AU020206	0.00375817	-0.446823	0.791	0.667	1
Manba	0.00376557	-0.480428	0.209	0.212	1
Dock11	0.00377535	-0.474349	0.439	0.424	1
Txndc12	0.00379694	0.317917	0.305	0.061	1
Ccng2	0.00380879	-0.283254	0.31	0.242	1
Lztfl1	0.00380941	-0.325244	0.219	0.152	1
Gm42372	0.00381977	-0.578919	0.118	0.182	1
Lsg1	0.00382503	-0.463963	0.316	0.273	1
Sh3gl1	0.00382868	-0.349163	0.492	0.394	1
Echs1	0.00385278	0.392208	0.358	0.091	1
Pear1	0.00386219	-0.370035	0.155	0.121	1
Bscl2	0.0038632	0.296926	0.465	0.182	1
Rps27l	0.00388088	0.430236	0.695	0.394	1
Atp6v0b	0.00388778	-0.358051	0.636	0.576	1
Ssr3	0.0039145	0.261892	0.615	0.333	1
Celf2	0.00392419	-0.557247	0.925	0.909	1
Cd226	0.00392775	-0.408581	0.465	0.364	1
Casp4	0.00392843	0.383372	0.476	0.182	1
Serpinb9	0.00393344	-0.756495	0.455	0.424	1
Fam78a	0.00393868	-0.445879	0.353	0.333	1
Crtc2	0.00394057	-0.437629	0.214	0.121	1
Vps9d1	0.00395301	-0.260909	0.128	0.061	1
Dkkl1	0.00398234	0.499316	0.401	0.121	1
Dlat	0.00400339	0.364034	0.289	0.061	1
Fam32a	0.00401682	0.303731	0.636	0.333	1
Cox5b	0.0040271	0.433505	0.845	0.576	1
H2-Aa	0.00404347	0.483302	0.545	0.242	1
Apopt1	0.00404601	-0.323699	0.406	0.333	1
Tmx1	0.00404633	0.310029	0.433	0.152	1
Mark3	0.00404822	-0.377335	0.46	0.333	1
Ndufv3	0.00405975	0.326967	0.77	0.485	1
Pdcl3	0.00406112	0.30069	0.54	0.242	1
Rtp4	0.00406388	-0.315053	0.31	0.212	1
Ogt	0.0040772	-0.485244	0.802	0.727	1
Spty2d1	0.00413032	-0.790368	0.401	0.455	1
Rnf130	0.00415582	0.28574	0.139	0	1
Man1a2	0.00416229	-0.626792	0.471	0.455	1
Herc2	0.00417047	-0.3836	0.337	0.242	1
Smc1a	0.00418307	0.340593	0.615	0.333	1
Ppp1r35	0.00418906	0.288852	0.465	0.182	1
Sp1	0.00418912	-0.306288	0.428	0.333	1
Hsf1	0.00420022	-0.470601	0.203	0.273	1
Vps36	0.00421353	0.45588	0.513	0.212	1
Smu1	0.00421593	-0.282185	0.492	0.364	1
Zdhhc2	0.00422686	0.321903	0.348	0.091	1
Trim27	0.00422956	-0.379602	0.374	0.364	1
Atp6v1a	0.00425045	0.4098	0.348	0.091	1
Galk2	0.00426486	-0.257818	0.262	0.152	1
Srsf5	0.00427947	-0.301977	0.936	0.818	1
Scaf8	0.00428891	-0.286219	0.332	0.273	1
Tor3a	0.00429424	-0.378419	0.273	0.242	1
Zmpste24	0.00431767	-0.35863	0.321	0.242	1
Aff4	0.00434413	-0.326285	0.358	0.273	1
Trafd1	0.00435451	-0.338537	0.39	0.303	1
Atf7	0.00438025	-0.385302	0.219	0.182	1
Acap2	0.00439883	0.450524	0.305	0.061	1
Spg21	0.00440323	0.444528	0.54	0.242	1
Zfp930	0.00443661	-0.378433	0.107	0.061	1
Otub1	0.00448536	0.363947	0.439	0.152	1
Ptprj	0.00450073	-0.498753	0.118	0.152	1
Tnfrsf1b	0.00452724	-0.508864	0.604	0.545	1
Myc	0.00453768	-0.694447	0.139	0.242	1
Ikzf2	0.00455098	-0.86552	0.465	0.606	1
Commd8	0.00457607	0.438963	0.476	0.182	1
Abce1	0.00458658	-0.491664	0.316	0.333	1
Tcf12	0.0045881	-0.356466	0.433	0.364	1
Tap2	0.00459498	-0.263376	0.743	0.636	1
Taf1	0.00459972	-0.41071	0.332	0.333	1
Galnt12	0.00460043	-0.603665	0.203	0.303	1
Ctdnep1	0.00460131	0.298949	0.503	0.212	1
Sypl	0.00462371	0.302773	0.294	0.061	1
Ssbp1	0.00463303	-0.291422	0.492	0.394	1
Mctp2	0.00463311	-0.708718	0.091	0.242	1
Sgms1	0.00463607	0.423899	0.353	0.091	1
Clk4	0.00463883	-0.570664	0.374	0.364	1
Xpnpep1	0.0046488	0.328222	0.353	0.091	1
Ndufa4	0.00469611	0.270833	0.786	0.515	1
Rnf6	0.00469734	-0.303886	0.417	0.303	1
Tatdn2	0.00470203	-0.470466	0.246	0.303	1
Klf6	0.00470502	-0.65928	0.834	0.848	1
Uggt1	0.00471164	-0.555365	0.417	0.394	1
Rhof	0.00474005	0.422093	0.578	0.273	1
Elmsan1	0.00475797	-0.292928	0.139	0.121	1
Tsc22d3	0.00476029	-0.444173	0.615	0.515	1
Dtx3	0.00476591	-0.329601	0.353	0.242	1
Trim39	0.004777	-0.579021	0.07	0.182	1
Nr3c1	0.00480282	-0.402833	0.492	0.394	1
Coq2	0.00480478	0.35246	0.267	0.061	1
Micu2	0.00480521	-0.313106	0.31	0.212	1
Ap1g2	0.00482114	0.340124	0.23	0.03	1
Trip4	0.00483507	-0.427457	0.171	0.182	1
Hdlbp	0.00485393	-0.370355	0.524	0.424	1
Tmem154	0.00486028	0.259104	0.235	0.03	1
Dennd4c	0.00490177	-0.633666	0.219	0.242	1
Nsfl1c	0.0049034	-0.272934	0.401	0.303	1
Snhg6	0.00490867	-0.265315	0.358	0.273	1
Hnrnpm	0.00491034	-0.265541	0.775	0.667	1
Sfswap	0.00492247	-0.387868	0.337	0.242	1
Sash3	0.00492449	0.357659	0.535	0.242	1
Lemd3	0.00493563	-0.443911	0.155	0.212	1
R3hcc1l	0.00494652	-0.329795	0.107	0.121	1
Slirp	0.00498235	0.342418	0.508	0.212	1
Supt6	0.00499528	-0.400086	0.39	0.333	1
Pon2	0.00501978	0.262704	0.529	0.242	1
Stat3	0.00502537	-0.345088	0.791	0.667	1
Ppa1	0.00502971	0.40841	0.471	0.182	1
Manbal	0.00504809	0.342905	0.289	0.061	1
Maip1	0.00506252	0.311875	0.246	0.03	1
Sp140	0.00508157	0.420842	0.433	0.152	1
Prelid1	0.00514376	0.454205	0.84	0.576	1
Dkc1	0.00515775	-0.320921	0.358	0.303	1
Prmt1	0.00516968	-0.264145	0.567	0.424	1
Znhit6	0.00523754	0.275062	0.241	0.03	1
Zfp950	0.00526292	-0.411893	0.219	0.182	1
Ino80	0.00526689	-0.37799	0.283	0.273	1
Mpdu1	0.00527261	0.267759	0.422	0.152	1
Wsb2	0.00531294	0.434667	0.385	0.121	1
Csnk1g1	0.00534057	-0.397944	0.385	0.364	1
Angptl2	0.00538907	0.473012	0.241	0.03	1
Tasor	0.00539821	-0.40155	0.449	0.394	1
Il1b	0.00540076	-0.625135	0.193	0.273	1
Lsm8	0.00542205	0.416594	0.471	0.182	1
Ankrd54	0.00543957	-0.482683	0.214	0.242	1
4833420G17Rik	0.00547297	-0.369607	0.422	0.364	1
Arid5b	0.00547637	-0.577794	0.615	0.576	1
Egln2	0.00547669	-0.282562	0.299	0.242	1
Nsmaf	0.00547798	-0.606316	0.497	0.485	1
Hddc2	0.00550517	0.341032	0.289	0.061	1
Creb1	0.00550896	-0.471632	0.503	0.455	1
Paip1	0.00551809	0.317645	0.299	0.061	1
Inpp5d	0.00553755	-0.367286	0.578	0.485	1
Eef1g	0.00554852	0.28041	0.872	0.636	1
Vipr2	0.00556741	-0.590098	0.016	0.152	1
Ifit2	0.00559	-0.453682	0.155	0.212	1
Clic4	0.00559586	0.462313	0.321	0.091	1
Tbc1d20	0.00560718	-0.521041	0.321	0.303	1
Kmt5b	0.00564852	-0.559374	0.369	0.364	1
Dpy19l1	0.00565804	-0.512165	0.187	0.242	1
Cmc1	0.00566567	0.293444	0.567	0.273	1
Ndufa9	0.00567196	0.392635	0.39	0.121	1
Creb3l2	0.00567849	0.251174	0.257	0.061	1
Mrpl27	0.00569015	0.349664	0.39	0.121	1
Commd2	0.00575938	0.44733	0.396	0.152	1
Fam53a	0.00576748	0.254614	0.294	0.061	1
Ppm1b	0.00580085	0.250861	0.406	0.152	1
Grcc10	0.00584176	0.442567	0.428	0.152	1
Ahnak	0.00586033	-0.609647	0.925	0.909	1
Mrpl58	0.00586555	0.345886	0.535	0.242	1
Cks2	0.0059244	0.404808	0.449	0.182	1
Tmem181a	0.00592497	-0.270944	0.171	0.091	1
Pitpnb	0.00593751	-0.459182	0.332	0.364	1
Slfn1	0.0059569	-0.360972	0.583	0.515	1
Sat1	0.00600619	-0.410654	0.658	0.636	1
Susd3	0.00604596	0.389089	0.503	0.212	1
Tbc1d14	0.0060566	0.461057	0.337	0.121	1
Riox1	0.00605775	-0.297827	0.235	0.182	1
Ddx24	0.00609067	0.453285	0.791	0.515	1
Atp2b4	0.00609998	-0.654462	0.572	0.576	1
Pum2	0.0061119	-0.558647	0.588	0.576	1
Kti12	0.00614264	0.266897	0.241	0.03	1
Tvp23b	0.00618369	0.298307	0.337	0.091	1
Ltb4r1	0.00619011	0.300786	0.128	0	1
Lpar6	0.00619011	0.276817	0.128	0	1
Rhot1	0.0062005	-0.305534	0.225	0.182	1
Chuk	0.00620274	-0.384365	0.241	0.212	1
Cd14	0.00620488	-0.634467	0.112	0.182	1
Fcho2	0.00620759	-0.37853	0.422	0.303	1
Msh2	0.00621818	-0.339541	0.219	0.182	1
Elob	0.00622334	0.281557	0.914	0.697	1
Arhgef4	0.00627091	-0.676426	0.032	0.121	1
Nab2	0.00627512	-0.352599	0.332	0.273	1
Pacsin1	0.00628226	-0.348157	0.203	0.152	1
Anapc13	0.00628314	0.266448	0.481	0.212	1
Slc25a51	0.00631765	-0.425974	0.235	0.212	1
Thy1	0.00632562	0.401472	0.93	0.727	1
Mrpl19	0.00632727	0.371487	0.428	0.152	1
Rpl35a	0.00632862	0.41492	0.973	0.97	1
Calr	0.00636673	0.374695	0.877	0.636	1
Tbx21	0.0063862	-0.322056	0.422	0.394	1
Bet1	0.00638888	-0.394513	0.246	0.242	1
Pom121	0.00640015	-0.558211	0.326	0.364	1
Cables1	0.00640343	-0.526801	0.059	0.242	1
Atg101	0.0064201	-0.262717	0.348	0.242	1
Tnfsf8	0.00643528	-0.654894	0.38	0.152	1
Ptms	0.00644904	0.718823	0.829	0.606	1
Tm6sf1	0.00647685	-0.570371	0.267	0.303	1
Eapp	0.00649652	0.304029	0.492	0.212	1
Wnk1	0.00650454	-0.609929	0.93	0.909	1
Mrps15	0.00650495	0.265937	0.412	0.152	1
mt-Atp8	0.00653833	-0.429349	0.481	0.485	1
Gnptab	0.00654908	-0.443088	0.299	0.273	1
Flvcr1	0.00655905	-0.525383	0.091	0.212	1
Usf1	0.0065663	0.323818	0.294	0.061	1
Nae1	0.00658161	-0.303817	0.348	0.273	1
Tsix	0.00658677	-0.581186	0.283	0.212	1
Slc25a30	0.00660986	0.361867	0.23	0.03	1
Gm17745	0.00670225	0.457512	0.332	0.091	1
Serpinb6a	0.00673976	0.484842	0.46	0.182	1
Ikbkb	0.00675565	-0.334425	0.54	0.455	1
Ppid	0.00677437	-0.354214	0.412	0.364	1
Hdac1	0.00681227	0.302502	0.727	0.455	1
Ppp1r15b	0.00681513	-0.426815	0.31	0.273	1
Pole4	0.00681904	0.328256	0.524	0.242	1
Gtf2b	0.00682461	-0.295788	0.46	0.364	1
2610008E11Rik	0.00682901	-0.687462	0.128	0.273	1
Hbp1	0.00685282	-0.480258	0.257	0.273	1
Smg6	0.00686208	-0.378604	0.476	0.333	1
Cd37	0.00687179	-0.300782	0.84	0.727	1
Ranbp2	0.00687183	-0.441317	0.556	0.515	1
Tomm70a	0.00687838	-0.270054	0.412	0.303	1
Uvrag	0.00688522	-0.352461	0.289	0.182	1
Larp4	0.00693139	-0.584958	0.342	0.303	1
Kif1b	0.00699229	-0.267576	0.358	0.242	1
Chordc1	0.00702919	0.278605	0.487	0.212	1
Smco4	0.00703878	0.420687	0.46	0.182	1
Suco	0.00704305	-0.435089	0.444	0.424	1
Npepps	0.00704703	-0.36539	0.422	0.364	1
Fam3a	0.0070939	-0.345534	0.112	0.121	1
Zfhx2	0.00711327	-0.284283	0.225	0.121	1
Tra2b	0.00716602	-0.296108	0.882	0.788	1
Naa35	0.00718571	-0.392087	0.31	0.303	1
Crybg1	0.00718617	0.383422	0.46	0.182	1
Aak1	0.00719199	-0.253242	0.529	0.394	1
Srf	0.00720534	-0.287163	0.123	0.121	1
Ankrd26	0.00721358	-0.545331	0.118	0.242	1
Ppt1	0.00724355	-0.299693	0.364	0.242	1
Tmem120a	0.0072744	0.307459	0.289	0.061	1
Tmx4	0.00732279	-0.561334	0.23	0.242	1
Mfsd14a	0.0073287	0.415608	0.422	0.152	1
Kpnb1	0.00733258	0.252999	0.444	0.182	1
Pmvk	0.00737445	0.282068	0.219	0.03	1
Dipk1a	0.0073986	-0.487544	0.16	0.182	1
Zfp53	0.0074211	-0.318756	0.23	0.182	1
Lxn	0.00742528	0.37722	0.46	0.182	1
Med30	0.00746075	0.268541	0.455	0.182	1
Mocs3	0.00748491	-0.427301	0.07	0.212	1
Luzp1	0.0074852	-0.472186	0.139	0.091	1
Psma2	0.00751915	0.336035	0.807	0.545	1
Lysmd3	0.00752467	-0.521366	0.128	0.242	1
Rmi1	0.00753832	-0.469981	0.171	0.212	1
Rnf149	0.00755551	-0.250712	0.401	0.273	1
Ndufb6	0.00755915	0.275754	0.578	0.303	1
Ttc7	0.00756624	-0.327504	0.257	0.242	1
Tigd2	0.0075968	0.275837	0.332	0.091	1
Mob1a	0.00759969	-0.388237	0.626	0.545	1
Rdx	0.00762941	0.340782	0.679	0.394	1
Bcl3	0.00763122	-0.261478	0.278	0.212	1
Marchf6	0.00763145	-0.372641	0.251	0.212	1
Selenoi	0.00766953	-0.339999	0.294	0.273	1
Clock	0.00767854	-0.452758	0.23	0.242	1
Supt16	0.00769894	0.289463	0.567	0.303	1
Tbc1d1	0.00777918	-0.366904	0.455	0.424	1
Yif1a	0.00778181	0.258435	0.273	0.061	1
Avl9	0.00782168	-0.832418	0.316	0.394	1
Prpf39	0.00782445	-0.626955	0.471	0.515	1
Pnn	0.00786135	-0.349586	0.711	0.667	1
Bhlhe40	0.00787597	-0.349377	0.909	0.818	1
Supt3	0.00789023	0.372848	0.289	0.061	1
Nup37	0.00790368	0.254175	0.219	0.03	1
Rrp9	0.00794358	-0.409774	0.193	0.182	1
Atg2a	0.00799271	-0.4026	0.155	0.152	1
2410002F23Rik	0.00802525	-0.660902	0.166	0.303	1
Nrbf2	0.00803034	0.403343	0.38	0.121	1
Sun1	0.00803341	-0.66223	0.15	0.303	1
C330011M18Rik	0.0080717	-0.261174	0.128	0.091	1
Noc2l	0.00808532	-0.275017	0.337	0.273	1
Clns1a	0.008091	0.425452	0.487	0.212	1
Ripk1	0.00809339	-0.559228	0.31	0.303	1
Slc4a7	0.00811281	0.269823	0.396	0.152	1
Raph1	0.0081318	-0.440964	0.433	0.394	1
Hikeshi	0.00815002	0.387385	0.406	0.152	1
Phf5a	0.00817226	0.407123	0.561	0.273	1
Hspa1b	0.00817451	-0.758432	0.118	0.303	1
Msantd4	0.00818566	-0.29588	0.187	0.091	1
Cdkn2c	0.0081971	0.427284	0.273	0.061	1
Arcn1	0.00820042	-0.448453	0.444	0.455	1
Atg16l1	0.00822013	-0.502175	0.235	0.273	1
Tbc1d2b	0.0082525	-0.448726	0.289	0.242	1
mt-Cytb	0.00825638	-0.564795	1	1	1
Rnaseh2a	0.00825713	0.355631	0.283	0.061	1
Tbl1xr1	0.00830332	-0.429378	0.46	0.394	1
Ptpn4	0.00831484	-0.445349	0.241	0.182	1
Ubp1	0.00834815	-0.357059	0.326	0.303	1
Pdia6	0.00836498	0.618119	0.583	0.303	1
Yod1	0.00841221	-0.34601	0.123	0.091	1
Mcpt2	0.00845523	-0.671086	0.027	0.152	1
B2m	0.00845602	0.387387	1	0.97	1
Slc35g1	0.00848222	-0.504629	0.053	0.121	1
Fam168a	0.00849268	0.285315	0.374	0.121	1
mt-Nd6	0.00854697	-0.775179	0.31	0.394	1
Minpp1	0.00855231	0.261945	0.364	0.121	1
Celf1	0.00855842	-0.34441	0.551	0.455	1
Ggact	0.00859247	-0.270973	0.112	0.061	1
[truncated: 1,096 more rows]

## Sheet: 4_Treg
	p_val	avg_log2FC	pct.1	pct.2	p_val_adj
Apoe	3.4388e-70	-2.16404	0.185	0.929	6.22458e-66
Gm8797	7.53434e-51	1.61745	0.695	0.044	1.36379e-46
Gm47283	9.83983e-36	-1.45103	0.096	0.61	1.78111e-31
Arhgap31	1.39185e-27	-1.4015	0.209	0.665	2.51939e-23
Wls	1.29885e-22	1.21594	0.812	0.423	2.35105e-18
Nt5e	1.18878e-21	-1.24712	0.24	0.665	2.1518e-17
Igsf23	8.7598e-17	0.776615	0.425	0.082	1.58561e-12
Rab6b	1.3759e-14	-0.432405	0	0.165	2.49052e-10
Tnfrsf9	2.22192e-14	-0.992805	0.664	0.868	4.02189e-10
Pttg1	2.86453e-14	-0.528539	0.14	0.462	5.18508e-10
Frmd5	1.42351e-13	-0.703392	0.017	0.231	2.5767e-09
Ahr	1.89958e-12	0.869367	0.51	0.187	3.43843e-08
Ifi213	5.94183e-12	-0.895047	0.041	0.264	1.07553e-07
H2-Ab1	1.37416e-11	0.543744	0.702	0.374	2.48737e-07
H3f3b	8.00835e-11	0.461739	0.99	0.951	1.44959e-06
1600014C10Rik	1.08812e-10	1.0482	0.524	0.275	1.96961e-06
Nucb1	3.09261e-10	0.760653	0.76	0.549	5.59793e-06
Ccr2	1.11955e-09	0.990602	0.753	0.516	2.02649e-05
Zfp990	1.49048e-09	0.344898	0.127	0	2.69792e-05
Tspan13	3.05484e-09	-0.668668	0.363	0.533	5.52957e-05
Hspa8	4.13853e-09	-0.471622	0.935	0.945	7.49115e-05
Lat2	1.87801e-08	0.516839	0.329	0.104	0.000339939
Gm47015	2.61733e-08	0.375543	0.158	0.011	0.000473764
Cxcr6	2.9819e-08	1.17918	0.5	0.258	0.000539753
Pcyt1a	3.27888e-08	-0.764185	0.267	0.522	0.000593511
Dnaja1	4.37266e-08	-0.662267	0.723	0.802	0.000791495
St6galnac3	4.39334e-08	-0.540458	0.045	0.214	0.000795238
Prf1	4.91687e-08	1.05658	0.377	0.159	0.000890003
Ubc	5.74762e-08	-0.531795	0.767	0.841	0.00104038
Nfkbid	5.76429e-08	-0.908504	0.144	0.352	0.00104339
Eif3j1	7.18177e-08	-0.483345	0.123	0.324	0.00129997
Nrip1	8.34518e-08	-0.752135	0.771	0.852	0.00151056
Ctse	9.40315e-08	0.412107	0.243	0.055	0.00170206
Eif3j2	9.47102e-08	0.252582	0.178	0.022	0.00171435
Gzmb	1.21151e-07	0.850566	0.897	0.736	0.00219295
Tspo	1.41463e-07	0.525648	0.822	0.725	0.00256062
Atp11b	2.23568e-07	-0.740816	0.579	0.747	0.0040468
Gm34455	2.33871e-07	0.580772	0.202	0.038	0.0042333
Crlf2	3.02843e-07	-0.551386	0.586	0.698	0.00548176
Ifi204	3.61007e-07	0.400158	0.212	0.044	0.00653459
Bmp2k	3.73018e-07	-0.607033	0.188	0.374	0.006752
Ly6a	4.54018e-07	0.558434	0.959	0.907	0.00821819
P2ry10	5.67951e-07	-0.667928	0.62	0.775	0.0102805
Klf9	5.84691e-07	-0.683871	0.123	0.313	0.0105835
Lgmn	8.62556e-07	-0.478404	0.137	0.341	0.0156131
Nkg7	1.34333e-06	0.775915	0.784	0.604	0.0243156
AW112010	1.38644e-06	0.494328	0.932	0.901	0.025096
Foxp3	1.44871e-06	-0.639789	0.634	0.791	0.026223
Tsc22d3	1.86071e-06	-0.575356	0.596	0.753	0.0336808
S100a4	2.20011e-06	0.637745	0.812	0.637	0.0398242
Cd74	2.58813e-06	0.566348	0.822	0.676	0.0468477
Klrg1	2.68534e-06	0.698044	0.459	0.236	0.0486073
Ccl5	2.70698e-06	0.769484	0.791	0.577	0.0489991
Plcxd2	3.41509e-06	-0.510253	0.055	0.203	0.0618165
Cd83	4.563e-06	-0.570643	0.024	0.137	0.0825949
Zan	4.64977e-06	0.315056	0.123	0.011	0.0841655
Gmfg	5.11692e-06	0.507794	0.798	0.703	0.0926213
Dclk2	5.17297e-06	0.419616	0.185	0.044	0.093636
Rps3a1	6.20915e-06	-0.415924	0.952	0.978	0.112392
Fxyd5	6.41354e-06	0.389302	0.935	0.929	0.116091
Cd200	6.58581e-06	0.61221	0.37	0.181	0.11921
Kmt2a	7.79989e-06	-0.452935	0.664	0.835	0.141186
Yy1	8.77313e-06	-0.513483	0.507	0.676	0.158802
Rpl21	9.13902e-06	-0.3523	0.918	0.956	0.165425
Oser1	9.15582e-06	0.493864	0.37	0.176	0.16573
Zfp984	1.12217e-05	-0.281723	0.048	0.181	0.203125
Ifi206	1.36961e-05	-0.435511	0.161	0.352	0.247913
Ccr5	1.55556e-05	0.736201	0.586	0.396	0.281572
Clta	1.81855e-05	-0.41972	0.716	0.819	0.329176
Apobr	1.93319e-05	0.27756	0.229	0.077	0.349927
Rplp2	2.04213e-05	-0.279344	0.962	0.951	0.369646
H2-Eb1	2.11282e-05	0.462543	0.572	0.357	0.382441
H2-Aa	2.53171e-05	0.480592	0.586	0.374	0.458265
Emp1	2.74213e-05	0.527116	0.188	0.049	0.496353
Rell1	2.93429e-05	-0.389079	0.051	0.176	0.531136
Cxcl13	2.98114e-05	0.408665	0.13	0.022	0.539616
Gm49980	3.20098e-05	0.399532	0.192	0.055	0.579409
Hsd11b1	3.284e-05	0.501493	0.428	0.231	0.594438
Dnajb1	3.58728e-05	-0.549412	0.288	0.418	0.649333
Cox8a	3.77958e-05	0.25944	0.877	0.885	0.684142
Podnl1	4.23635e-05	0.512933	0.538	0.335	0.766822
Ifitm2	6.9731e-05	0.563427	0.503	0.302	1
Junb	7.00365e-05	-0.585355	0.884	0.923	1
Trp53inp1	7.4257e-05	-0.719278	0.483	0.593	1
Ltb	7.74271e-05	-0.486469	0.877	0.912	1
AA467197	7.80558e-05	-0.468316	0.13	0.286	1
Slc22a15	8.38023e-05	0.443056	0.445	0.253	1
Lgals1	0.000117248	0.363966	0.894	0.901	1
Mgst2	0.000120916	-0.469697	0.161	0.286	1
Serinc3	0.00012189	-0.396119	0.918	0.945	1
Itgae	0.000122956	-0.497992	0.096	0.242	1
Nfkbia	0.000136373	-0.548095	0.791	0.835	1
Icam1	0.000144563	-0.829463	0.336	0.462	1
Txnip	0.000148321	-0.703719	0.483	0.61	1
Kif13b	0.000152408	-0.415596	0.096	0.209	1
Ttbk2	0.000153045	0.303141	0.12	0.022	1
Rbm38	0.000184769	-0.40139	0.339	0.445	1
Cst7	0.000187019	0.504808	0.579	0.412	1
Galk1	0.00019964	0.353505	0.264	0.115	1
Mov10	0.000263027	-0.351768	0.123	0.247	1
Rac2	0.000292953	0.300138	0.928	0.89	1
Prrc2c	0.000303932	-0.369947	0.908	0.962	1
Rnf145	0.0003181	0.271113	0.356	0.192	1
Fus	0.000344883	0.380995	0.829	0.725	1
Tpi1	0.000369249	0.511164	0.682	0.599	1
Gimap6	0.00037835	0.32933	0.966	0.918	1
H2-D1	0.000398272	0.25738	1	1	1
H2-T23	0.0003985	0.370058	0.935	0.885	1
Ltb4r1	0.000408697	0.397242	0.226	0.093	1
Ubxn8	0.000408956	0.279903	0.236	0.099	1
Crbn	0.000433776	-0.496024	0.318	0.462	1
Rb1cc1	0.000457377	-0.493744	0.462	0.593	1
Cd37	0.000490961	0.337009	0.866	0.769	1
Got1	0.00049109	-0.537218	0.445	0.555	1
Kmt2e	0.000512278	-0.362469	0.668	0.764	1
Ucp2	0.000515175	0.367995	0.846	0.714	1
Pim1	0.000529714	-0.345929	0.938	0.951	1
Cds2	0.000537832	-0.378289	0.356	0.412	1
Selenow	0.00054055	0.330143	0.815	0.775	1
Csrnp1	0.000548805	-0.496409	0.329	0.445	1
Rab24	0.00055474	0.317874	0.346	0.187	1
Gzma	0.000580976	0.530673	0.233	0.099	1
Il2ra	0.000588459	-0.366578	0.894	0.896	1
Hspa1b	0.000594587	-0.252287	0.058	0.165	1
Ctla2a	0.000624293	-0.659526	0.524	0.599	1
Mtmr3	0.000627545	-0.478616	0.342	0.429	1
Cish	0.000717318	-0.386958	0.757	0.841	1
Vps28	0.000749499	0.364079	0.64	0.489	1
Lyst	0.000763317	0.414307	0.414	0.247	1
Il27ra	0.000766879	0.374494	0.555	0.379	1
Fis1	0.00078728	0.320853	0.716	0.61	1
Pgk1	0.000788547	0.365779	0.671	0.659	1
Pdrg1	0.000819714	-0.301874	0.188	0.247	1
Ash1l	0.000829678	-0.363207	0.616	0.742	1
Skil	0.000857819	-0.345774	0.586	0.742	1
Rpl5	0.000858632	-0.331752	0.89	0.918	1
Aldoa	0.00085971	0.395456	0.849	0.857	1
Cherp	0.000933888	-0.288493	0.134	0.258	1
Fkbp5	0.000999446	-0.523678	0.38	0.516	1
Slc25a11	0.00104128	0.267399	0.449	0.28	1
Cebpb	0.00105533	-0.459778	0.613	0.709	1
Cdkn1b	0.0010793	-0.397125	0.521	0.626	1
Anxa2	0.00108512	0.340489	0.733	0.681	1
Pdcd1lg2	0.00109171	-0.349046	0.229	0.363	1
Aggf1	0.00109723	0.314197	0.298	0.154	1
Crebzf	0.00110197	-0.392786	0.291	0.412	1
Exosc1	0.00111508	-0.295136	0.188	0.253	1
Phyh	0.00111519	0.323032	0.298	0.154	1
Cxcr4	0.00115371	-0.392627	0.301	0.445	1
Zfp451	0.00115553	-0.351288	0.188	0.33	1
Lcp1	0.00118979	0.292377	0.918	0.885	1
Naxe	0.00119644	0.291597	0.363	0.214	1
Nr4a3	0.00121339	-0.602391	0.137	0.253	1
Zfp36l2	0.00122148	-0.44793	0.87	0.929	1
Chd6	0.00129564	-0.487932	0.329	0.407	1
Ighm	0.00133271	-0.475726	0.418	0.484	1
Pfn1	0.00137593	0.347812	0.942	0.923	1
Ehd4	0.00139073	0.282905	0.414	0.253	1
Itm2b	0.00144705	0.254866	0.938	0.923	1
Eid1	0.0014538	0.421166	0.462	0.308	1
Ipo7	0.00146785	-0.324364	0.205	0.297	1
Hsph1	0.00148993	-0.391168	0.175	0.286	1
Pigk	0.00155241	0.289062	0.298	0.159	1
Atf6	0.00160275	0.384803	0.284	0.159	1
Gimap4	0.00165461	0.305023	0.932	0.907	1
Rps19bp1	0.00172174	-0.258728	0.168	0.209	1
Gm10076	0.0017372	-0.358064	0.579	0.643	1
Msrb3	0.00177611	-0.275634	0.041	0.115	1
Dctn4	0.00179864	-0.414835	0.277	0.385	1
Atm	0.00195436	0.269275	0.205	0.088	1
Sf3b3	0.00195671	-0.391572	0.455	0.544	1
Edaradd	0.00196725	0.29722	0.12	0.033	1
Gadd45b	0.0021071	-0.539224	0.421	0.5	1
Pbx3	0.00219136	0.274562	0.212	0.093	1
Tor1aip1	0.00233126	0.331143	0.579	0.423	1
Il12rb2	0.00233854	0.317784	0.219	0.099	1
Trac	0.002528	0.259464	0.962	0.945	1
Adam8	0.00255603	0.430168	0.373	0.236	1
Crebbp	0.00266497	-0.36769	0.452	0.588	1
Bmyc	0.00269666	-0.558557	0.356	0.44	1
Ifi27l2a	0.0028559	0.437422	0.945	0.89	1
Zfp281	0.00285747	-0.475079	0.339	0.401	1
Ly86	0.00287185	-0.32772	0.048	0.126	1
Fbxo11	0.00292219	-0.376935	0.205	0.308	1
Faim	0.00306637	-0.251051	0.356	0.341	1
C1qb	0.0031023	-0.376612	0.322	0.473	1
Sik1	0.00313253	-0.390849	0.253	0.396	1
Gm38394	0.00317359	-0.317533	0.264	0.313	1
Fam3c	0.00318082	-0.313941	0.411	0.44	1
Smad7	0.00319213	-0.33531	0.76	0.83	1
Tmed5	0.00323369	-0.355978	0.466	0.56	1
Crem	0.0033385	-0.359896	0.579	0.659	1
Cep350	0.0033748	-0.392698	0.342	0.484	1
Rpl12	0.00341514	-0.291773	0.918	0.962	1
H1f0	0.00346835	0.372046	0.435	0.286	1
Ifitm3	0.00356077	0.509403	0.634	0.489	1
Airn	0.00356118	0.288572	0.12	0.038	1
Leprot	0.00356252	0.390336	0.346	0.214	1
Xxylt1	0.00365206	-0.276249	0.058	0.143	1
Gna13	0.00367177	-0.370587	0.545	0.643	1
Tgfb1	0.00379307	-0.31979	0.692	0.703	1
Nr3c1	0.00392877	-0.449476	0.592	0.659	1
Ndufb8	0.00393017	0.250133	0.534	0.489	1
H2-Q7	0.00397918	-0.292934	0.979	0.989	1
Ifi209	0.00399489	-0.438355	0.428	0.544	1
Nr4a1	0.00400749	-0.612695	0.37	0.462	1
Mif	0.00424306	0.39964	0.675	0.648	1
Ldha	0.00457858	0.311482	0.877	0.808	1
Gm20186	0.00458511	-0.754745	0.147	0.247	1
Fam110a	0.00464466	-0.28775	0.349	0.451	1
N4bp1	0.00475154	-0.282829	0.668	0.769	1
Ppt1	0.0047552	0.315698	0.384	0.242	1
Mapkapk3	0.00475873	-0.315445	0.414	0.544	1
Tpm4	0.00505217	-0.277461	0.712	0.703	1
Zmiz2	0.00505471	-0.284567	0.305	0.44	1
Tap1	0.00506709	0.293509	0.856	0.802	1
Itgal	0.00508571	0.279287	0.712	0.566	1
Wipf2	0.00513047	-0.363992	0.175	0.258	1
Lat	0.00553131	0.293851	0.736	0.604	1
Ptprs	0.00554703	-0.365459	0.164	0.214	1
Frat2	0.00554891	-0.263551	0.062	0.143	1
Ube2r2	0.00560525	-0.345788	0.387	0.505	1
Sytl1	0.00565201	-0.379472	0.332	0.379	1
Cd3g	0.00566885	0.336636	0.901	0.846	1
Crk	0.00572342	-0.399977	0.212	0.302	1
Kdm2b	0.00576716	-0.35262	0.39	0.489	1
H2-Q6	0.00594414	-0.333342	0.716	0.797	1
Lag3	0.00614256	0.445959	0.62	0.495	1
Gnptg	0.00619318	0.304999	0.39	0.253	1
C1qa	0.00621083	-0.316003	0.322	0.445	1
Cytip	0.00629515	-0.309453	0.89	0.868	1
Snrpd2	0.00637191	0.271601	0.682	0.621	1
Nucks1	0.0064932	0.41715	0.551	0.418	1
Pglyrp2	0.00650041	0.266419	0.349	0.214	1
Higd1a	0.00659795	0.310072	0.562	0.429	1
Nabp1	0.00666935	0.311915	0.678	0.533	1
Ceacam16	0.00699346	0.287929	0.14	0.055	1
Tbc1d1	0.00716278	0.266393	0.329	0.198	1
Poldip3	0.00730599	0.341752	0.408	0.28	1
Gramd4	0.00733783	-0.30569	0.096	0.187	1
Rfx7	0.00769914	-0.30772	0.264	0.396	1
Nfkb2	0.00770463	-0.355179	0.353	0.478	1
Siah1a	0.0077411	-0.365089	0.11	0.192	1
Tmem259	0.00809261	-0.30529	0.253	0.374	1
Snx5	0.0081172	0.33305	0.61	0.467	1
Pfkp	0.00825068	0.372291	0.534	0.423	1
Elf4	0.00825452	-0.307239	0.325	0.423	1
Golgb1	0.00844206	-0.476174	0.401	0.478	1
Polr3gl	0.00852362	-0.254029	0.11	0.209	1
Tapbp	0.00866348	0.331527	0.795	0.709	1
Ehd1	0.00884434	0.279937	0.616	0.473	1
Rps19	0.00890732	-0.297161	0.908	0.945	1
Gapdh	0.00898596	0.412685	0.918	0.885	1
Htatip2	0.00902566	0.290333	0.39	0.275	1
Ubxn7	0.00917224	-0.390041	0.219	0.335	1
Akr1b10	0.00928649	0.348828	0.209	0.176	1
Casp3	0.00950187	0.281398	0.61	0.467	1
Ccnd2	0.00961321	-0.310294	0.846	0.874	1
Pik3ip1	0.00966117	-0.287348	0.099	0.115	1
Nae1	0.0100875	-0.319452	0.264	0.385	1
Tmem189	0.0100881	0.282155	0.339	0.214	1
Glrx	0.0102007	0.335245	0.777	0.687	1
Il7r	0.010202	-0.294175	0.781	0.863	1
Gm2a	0.0102429	0.351076	0.606	0.516	1
Cdca3	0.0102619	0.278047	0.137	0.055	1
Tmem123	0.0104277	-0.256705	0.538	0.588	1
Ankrd11	0.010614	-0.34408	0.897	0.929	1
Lage3	0.0106149	0.258491	0.277	0.165	1
Nfe2l1	0.0106591	-0.308385	0.24	0.33	1
Ifng	0.0107141	0.324928	0.147	0.06	1
Hsp90ab1	0.0108213	-0.286791	0.932	0.973	1
Nfkb1	0.0109011	-0.292815	0.675	0.758	1
Fam193b	0.0109495	-0.258956	0.185	0.297	1
Resf1	0.0110343	-0.368117	0.699	0.813	1
Plekho2	0.0110965	0.293606	0.233	0.143	1
Npm3	0.0111181	-0.321068	0.336	0.352	1
Ppp4r1	0.0112787	-0.294846	0.123	0.22	1
Emb	0.0112805	-0.328453	0.277	0.242	1
Xpr1	0.0114465	-0.313174	0.298	0.429	1
Arhgap17	0.0115111	-0.401373	0.284	0.357	1
Ago2	0.0115222	-0.316667	0.493	0.61	1
Kpna1	0.0115858	-0.315074	0.158	0.264	1
Xaf1	0.0118345	0.390173	0.517	0.385	1
Ccdc6	0.0121666	-0.354544	0.243	0.313	1
Wdr37	0.0123149	-0.28357	0.195	0.231	1
Gba	0.0123982	-0.266157	0.171	0.275	1
Ctsd	0.0125731	0.267103	0.753	0.736	1
Rnaseh2c	0.0127608	0.308125	0.377	0.275	1
Pold4	0.0129784	0.281186	0.548	0.418	1
Gata3	0.0130124	-0.356219	0.387	0.467	1
4932438A13Rik	0.0132325	-0.359113	0.589	0.648	1
Mindy2	0.0136279	-0.33194	0.366	0.473	1
Apol9b	0.0136825	-0.251902	0.116	0.192	1
Ythdc1	0.0137507	-0.325664	0.572	0.67	1
Itgb2	0.0137817	0.303687	0.712	0.588	1
Gng2	0.0139086	-0.335283	0.589	0.665	1
Foxn2	0.0139454	-0.268454	0.158	0.269	1
Cnot6l	0.0142584	-0.279058	0.541	0.582	1
Zhx1	0.0148563	-0.30075	0.164	0.242	1
Zfp318	0.015322	0.284742	0.151	0.066	1
Tnfaip8	0.0159391	0.336845	0.764	0.676	1
Hprt	0.0160727	0.276927	0.473	0.346	1
Supt4a	0.0161482	-0.268676	0.623	0.725	1
Elmo1	0.0161977	-0.3225	0.438	0.533	1
Rc3h2	0.0162266	-0.274653	0.428	0.456	1
Fli1	0.0163457	0.31244	0.558	0.44	1
Slc28a2	0.0163524	-0.253067	0.096	0.17	1
Zap70	0.0165177	0.305509	0.705	0.626	1
Arf4	0.0166887	-0.254792	0.637	0.753	1
Macroh2a1	0.0166961	0.264153	0.788	0.703	1
Dgka	0.0169141	-0.348803	0.363	0.456	1
Rarg	0.0170911	-0.272781	0.106	0.192	1
Tuba1a	0.0171064	0.298415	0.408	0.302	1
Atxn1	0.0171955	0.261347	0.671	0.544	1
Bdp1	0.0172238	-0.339986	0.301	0.363	1
Slc25a51	0.0174672	-0.315569	0.219	0.308	1
Ift20	0.0177623	0.313783	0.425	0.302	1
Edrf1	0.0180508	-0.26781	0.096	0.165	1
Dusp1	0.0182102	-0.300964	0.897	0.885	1
Tcp11l2	0.0183209	-0.348749	0.229	0.33	1
Shoc2	0.0183669	-0.303532	0.264	0.308	1
Mmd	0.0187128	-0.281488	0.308	0.401	1
Trbc2	0.0188424	0.324776	0.873	0.863	1
Stat1	0.0192194	0.354207	0.808	0.747	1
Arl4c	0.0192653	-0.313053	0.346	0.462	1
Ctnnb1	0.0196747	-0.266759	0.404	0.418	1
Dynll1	0.0197109	-0.299427	0.565	0.665	1
Pon2	0.0197897	-0.290018	0.384	0.396	1
Ms4a4b	0.020185	0.407005	0.524	0.396	1
Vps4b	0.0206485	-0.256899	0.37	0.489	1
Arid1a	0.0207247	-0.277156	0.507	0.56	1
Gm8369	0.02087	0.365782	0.62	0.522	1
Gpr160	0.0209043	-0.250918	0.099	0.154	1
Tent5a	0.0209124	-0.452858	0.445	0.44	1
Metrnl	0.0210005	-0.286305	0.445	0.467	1
Gpr55	0.021338	-0.251792	0.106	0.181	1
Pik3ap1	0.0213641	0.321743	0.264	0.165	1
Xrn1	0.0215298	0.2549	0.503	0.374	1
Nolc1	0.0219715	-0.278223	0.175	0.236	1
Bnip3	0.0221176	0.308421	0.243	0.148	1
Mrpl24	0.0224907	-0.269895	0.37	0.451	1
Sfpq	0.0229409	-0.27793	0.699	0.78	1
Rev3l	0.023343	-0.290219	0.205	0.22	1
Dok2	0.0236296	0.270779	0.483	0.374	1
Hspa4l	0.0238804	-0.398731	0.233	0.341	1
Phlpp1	0.023986	-0.408339	0.325	0.39	1
H2-T22	0.0239875	0.28506	0.801	0.736	1
Traf1	0.0240309	-0.258669	0.777	0.78	1
Gtf2i	0.0242177	-0.25521	0.147	0.187	1
Bri3	0.024228	-0.266118	0.411	0.505	1
Csf1	0.0243955	0.333835	0.195	0.104	1
Tes	0.0247136	-0.366474	0.644	0.709	1
Atxn10	0.024897	0.298822	0.442	0.346	1
Ssr4	0.0249461	0.266637	0.675	0.588	1
Cxxc1	0.025187	-0.254898	0.192	0.269	1
Ly6c2	0.0253646	0.434241	0.182	0.093	1
Cdc42se2	0.025835	-0.32197	0.613	0.67	1
Usp7	0.0259318	-0.269223	0.356	0.462	1
Septin1	0.0262033	0.265251	0.767	0.703	1
Taldo1	0.0262186	0.252187	0.647	0.56	1
Ell2	0.0263766	-0.291076	0.137	0.187	1
Use1	0.0266882	-0.260376	0.479	0.538	1
Camk2n1	0.0266925	-0.306148	0.243	0.357	1
Rgcc	0.0269944	-0.252841	0.11	0.137	1
Gbp4	0.0271031	0.337637	0.555	0.456	1
Slk	0.0273823	-0.281755	0.366	0.473	1
Uhrf2	0.0275635	-0.303813	0.579	0.692	1
Tacc1	0.0279674	0.271761	0.589	0.467	1
Rabgap1l	0.0282573	0.293676	0.805	0.709	1
Birc2	0.0283597	-0.303323	0.459	0.544	1
Eny2	0.0283666	0.281864	0.39	0.286	1
Socs1	0.029117	-0.341502	0.534	0.61	1
Yme1l1	0.0293562	-0.288349	0.342	0.434	1
Hspd1	0.0296962	-0.257036	0.322	0.374	1
Cenpf	0.0299191	0.544616	0.134	0.06	1
Ubald2	0.0300185	-0.277258	0.558	0.604	1
Gxylt1	0.0301347	0.281927	0.418	0.335	1
Mxi1	0.0301529	-0.26889	0.308	0.401	1
Degs1	0.030158	-0.259322	0.363	0.467	1
Ankrd44	0.0302703	0.379254	0.664	0.588	1
Ip6k1	0.0314629	-0.256722	0.308	0.341	1
Bptf	0.031588	-0.289112	0.613	0.687	1
4833403J16Rik	0.0319089	-0.284068	0.116	0.181	1
Ubxn4	0.0321548	-0.262828	0.503	0.566	1
Ier5	0.0322786	-0.26801	0.486	0.599	1
Kmt2c	0.0323098	-0.35687	0.308	0.401	1
Adam19	0.0323502	-0.369979	0.49	0.544	1
Rab5c	0.0329074	0.275293	0.514	0.401	1
Kpna4	0.0332238	-0.316497	0.469	0.549	1
Plekhg2	0.0338428	0.289482	0.24	0.181	1
Pitpnc1	0.0341622	0.324416	0.527	0.429	1
Cd52	0.0342587	0.275765	0.945	0.896	1
Arl6ip5	0.0345524	0.285571	0.596	0.5	1
Plscr1	0.0346295	-0.268255	0.164	0.236	1
Ak2	0.0350253	-0.253968	0.373	0.434	1
Orai1	0.0353006	-0.270694	0.459	0.505	1
Socs4	0.0354846	-0.278902	0.161	0.258	1
Lamb3	0.0354967	0.302509	0.212	0.148	1
Gm17767	0.0355875	0.398502	0.188	0.11	1
Ass1	0.0358479	-0.277629	0.459	0.577	1
Kmt2d	0.0359932	-0.257031	0.24	0.341	1
Samd4b	0.0365231	0.278151	0.219	0.132	1
Mark3	0.0372257	0.255372	0.452	0.335	1
Prr12	0.0382277	-0.278916	0.171	0.247	1
Nfkbiz	0.0383319	-0.364481	0.538	0.599	1
Chd7	0.0392701	0.301076	0.38	0.269	1
Tagln2	0.0402363	0.288605	0.729	0.665	1
Tuba1b	0.0405661	0.513658	0.404	0.319	1
Creb3l2	0.0410003	-0.280076	0.144	0.198	1
Tpd52l2	0.0413752	-0.293823	0.26	0.346	1
Lamtor4	0.0430589	0.27003	0.623	0.522	1
Pigbos1	0.043605	0.251831	0.26	0.165	1
Ccnb2	0.0437269	0.281098	0.106	0.049	1
Slc15a2	0.0437413	-0.275038	0.068	0.115	1
Mecp2	0.0438627	-0.290603	0.25	0.324	1
Ogt	0.0440308	-0.268289	0.705	0.791	1
Snx13	0.0441022	-0.266645	0.134	0.159	1
Lrrc32	0.0441211	-0.26391	0.305	0.418	1
N4bp2l1	0.0442688	-0.288334	0.216	0.302	1
Ctdp1	0.0445943	0.256804	0.127	0.071	1
Rapsn	0.04464	-0.273519	0.404	0.407	1
Rel	0.045782	-0.28912	0.312	0.39	1
Gpr65	0.0464481	-0.301907	0.462	0.549	1
Nmd3	0.0465641	-0.26355	0.209	0.264	1
Atad2b	0.0468619	-0.285379	0.291	0.379	1
Ugcg	0.0474533	0.317859	0.397	0.291	1
Fam120a	0.0485546	-0.278815	0.421	0.473	1
C2cd3	0.0487721	-0.261629	0.178	0.242	1
Tiam1	0.0491046	-0.280311	0.233	0.335	1
Havcr2	0.0507566	-0.351958	0.25	0.319	1
Vgll4	0.0527806	-0.400506	0.64	0.703	1
Lin54	0.0528087	-0.298732	0.13	0.165	1
Gatad2b	0.0529492	-0.298546	0.425	0.434	1
H2ax	0.0530622	0.33714	0.188	0.137	1
Ube2c	0.0547553	0.457909	0.144	0.082	1
Stmn1	0.0549267	0.463385	0.216	0.176	1
Mettl16	0.055995	-0.266255	0.11	0.17	1
Rrad	0.05645	-0.265609	0.233	0.33	1
Ncoa7	0.0574038	-0.323394	0.342	0.39	1
Rsrc1	0.0579001	0.291802	0.425	0.335	1
Cdc37l1	0.0586481	-0.30958	0.291	0.374	1
Ssbp2	0.0588806	-0.25439	0.137	0.181	1
Odc1	0.0601326	0.328336	0.856	0.775	1
Dtnb	0.0604393	-0.250371	0.175	0.214	1
Etv3	0.0611425	-0.284717	0.24	0.319	1
Pcgf5	0.0611769	-0.258126	0.25	0.319	1
H1f5	0.0623948	0.550736	0.13	0.066	1
Mrps6	0.0624965	-0.25698	0.349	0.434	1
Paxbp1	0.063387	-0.301921	0.284	0.357	1
Polm	0.0650806	0.281992	0.158	0.093	1
Pwwp3a	0.0653501	-0.257558	0.229	0.313	1
Srpk2	0.0663618	0.255608	0.579	0.473	1
Ssh2	0.066509	-0.303464	0.579	0.67	1
Hint1	0.0669555	-0.25134	0.747	0.797	1
Gbp3	0.0671471	-0.283846	0.39	0.434	1
Dst	0.0675916	-0.320993	0.277	0.291	1
Baz2a	0.068568	-0.284864	0.373	0.473	1
Cd2ap	0.0700051	-0.27163	0.195	0.269	1
Sgms1	0.070146	-0.317899	0.247	0.33	1
Cyth4	0.0704761	-0.284163	0.654	0.72	1
Tia1	0.0707854	-0.286095	0.387	0.407	1
Ccl12	0.071785	-0.255542	0.089	0.159	1
Ep300	0.0723742	-0.257682	0.479	0.549	1
Ptpre	0.0725228	0.337018	0.308	0.225	1
Gtpbp2	0.0732969	0.275185	0.592	0.544	1
Slf2	0.0736917	-0.254634	0.144	0.165	1
Hook3	0.0740203	0.274488	0.37	0.269	1
Rhob	0.0742914	-0.288496	0.089	0.154	1
H2az1	0.0745879	-0.382276	0.757	0.78	1
Polr2e	0.0746236	-0.263537	0.524	0.599	1
Fgfr1op2	0.0750376	0.286841	0.606	0.516	1
Prc1	0.076961	0.251453	0.171	0.099	1
Fam53b	0.0779827	-0.321402	0.486	0.571	1
Ddx6	0.0781613	0.278162	0.709	0.621	1
Mt2	0.0788222	0.253952	0.144	0.077	1
Rap2a	0.0802267	-0.304389	0.298	0.363	1
Ets2	0.0833753	-0.278804	0.236	0.286	1
Dnmt3a	0.08369	-0.293572	0.212	0.297	1
Prkca	0.0858292	-0.284558	0.527	0.593	1
Gbp7	0.0858388	-0.26576	0.788	0.824	1
Tubb4b	0.0875473	0.449733	0.38	0.324	1
Tug1	0.0884845	-0.298127	0.291	0.363	1
Kcnn4	0.0912184	-0.262166	0.353	0.445	1
Lrba	0.0920969	0.302662	0.534	0.434	1
Iigp1	0.0934009	0.358349	0.527	0.445	1
Rgs2	0.0940533	-0.33581	0.49	0.56	1
Mxd1	0.0953852	-0.362786	0.562	0.571	1
Tm6sf1	0.100702	0.268706	0.182	0.11	1
Birc5	0.101259	0.325346	0.137	0.077	1
Plac8	0.106249	-0.337318	0.558	0.599	1
Atl3	0.106548	-0.262335	0.38	0.44	1
Areg	0.107956	-0.389036	0.055	0.104	1
Tln1	0.108795	0.2775	0.808	0.758	1
Dcp2	0.11209	0.252778	0.233	0.159	1
Ifnar1	0.113769	-0.325693	0.455	0.456	1
Fasl	0.119636	0.288032	0.387	0.308	1
Il1rl1	0.121514	-0.287488	0.092	0.121	1
Dusp4	0.122976	-0.292125	0.346	0.412	1
Dgkh	0.123338	0.284577	0.277	0.203	1
Midn	0.124326	-0.262157	0.271	0.297	1
Nsd3	0.129072	-0.274287	0.812	0.863	1
Incenp	0.137859	0.25291	0.247	0.203	1
Sipa1l1	0.142345	0.251565	0.548	0.456	1
Rbpj	0.145337	0.268682	0.702	0.632	1
Spry1	0.145602	0.274807	0.209	0.148	1
Mapk6	0.147329	0.256931	0.312	0.264	1
Pcmtd1	0.152287	0.254066	0.421	0.346	1
Hspa1a	0.154039	-0.316712	0.082	0.137	1
Ms4a6b	0.16871	0.263623	0.781	0.714	1
Plk3	0.168804	0.312426	0.312	0.269	1
Arhgap15	0.170919	-0.251904	0.644	0.687	1
Zzz3	0.174584	0.253821	0.267	0.209	1
Prdm1	0.178314	0.26811	0.51	0.445	1
Rangrf	0.178381	-0.253368	0.106	0.132	1
Gm26532	0.188698	-0.316282	0.428	0.407	1
Apc	0.189919	-0.256949	0.318	0.374	1
Grina	0.191544	0.265388	0.445	0.368	1
Itih5	0.194675	0.251244	0.397	0.324	1
Pag1	0.201495	-0.286774	0.253	0.313	1
Top2a	0.202055	0.468434	0.298	0.247	1
Slc5a3	0.20275	-0.264963	0.175	0.22	1
Ifrd1	0.210298	-0.280069	0.295	0.357	1
Sorl1	0.227797	-0.254925	0.188	0.225	1
Ttc3	0.230802	-0.267851	0.182	0.231	1
Satb1	0.231728	0.276615	0.452	0.374	1
Rgs16	0.231982	-0.293204	0.318	0.308	1
Pclaf	0.252196	0.293796	0.13	0.093	1
Arrdc1	0.254273	-0.272945	0.384	0.434	1
Malat1	0.256056	0.319488	1	1	1
Coro2a	0.263134	0.253838	0.534	0.511	1
Il10	0.28425	0.455482	0.322	0.269	1
Ilf2	0.367879	0.26353	0.329	0.269	1
Zmynd11	0.392209	0.260101	0.455	0.412	1
Gbp6	0.513315	-0.253407	0.178	0.203	1
Rgs1	0.590264	0.260903	0.812	0.78	1
Mki67	0.782029	0.405806	0.305	0.275	1
Hmgb2	0.868752	0.356685	0.767	0.769	1

## Sheet: 5_Gamma-Delta_TIL
	p_val	avg_log2FC	pct.1	pct.2	p_val_adj
Apoe	6.49657e-07	-2.11359	0.161	0.875	0.0117594
Gm47283	1.69797e-05	-1.54815	0.097	0.75	0.307349
Abi3bp	4.8507e-05	1.98864	0.774	0.188	0.878024
Gm8797	0.000176801	1.43927	0.645	0.062	1
Xaf1	0.000201759	1.44422	0.742	0.312	1
Unc119b	0.000238722	0.997042	0.452	0	1
Ms4a4b	0.00040535	2.20988	0.774	0.25	1
Ly6a	0.000407565	1.58291	0.935	0.812	1
Il17a	0.000901158	3.01951	0.387	0	1
Agap3	0.000984479	-0.827128	0	0.312	1
Crtc2	0.000984479	-0.573043	0	0.312	1
Osgin2	0.000984479	-0.618605	0	0.312	1
Chdh	0.000984479	-0.705381	0	0.312	1
Wls	0.0014145	1.71721	0.742	0.312	1
Klf9	0.00166285	-1.0714	0.226	0.75	1
Ormdl3	0.00225647	-1.0316	0.032	0.438	1
Polr1a	0.00232796	-0.784578	0.032	0.438	1
Rps3a1	0.00249559	-0.60817	0.968	1	1
Appl1	0.00259842	-0.755942	0.097	0.562	1
Bcl11b	0.00286934	0.74214	0.71	0.75	1
Mndal	0.00294416	1.13004	0.903	0.5	1
S100a10	0.00295629	0.884895	0.968	1	1
Gzma	0.00311704	1.14034	0.323	0	1
Ifit1bl1	0.00311704	1.16297	0.323	0	1
Rpl5	0.0035963	-0.679944	0.968	1	1
Klrk1	0.00389335	1.68092	0.484	0.062	1
4833407H14Rik	0.0039215	-0.475997	0	0.25	1
Cops7a	0.0039215	-0.408928	0	0.25	1
Elovl6	0.0039215	-0.470694	0	0.25	1
Ikzf4	0.0039215	-0.630715	0	0.25	1
Lman2l	0.0039215	-0.559971	0	0.25	1
Mgst2	0.0039215	-0.436178	0	0.25	1
Dpp4	0.0039215	-0.529553	0	0.25	1
Gm10762	0.0039215	-0.606348	0	0.25	1
Mafb	0.0039215	-0.638975	0	0.25	1
Prcc	0.0039215	-0.485622	0	0.25	1
Rcor3	0.0039215	-0.619184	0	0.25	1
Stab1	0.0039215	-0.522515	0	0.25	1
Tube1	0.0039215	-0.636966	0	0.25	1
Zfp579	0.0039215	-0.492776	0	0.25	1
Gm9856	0.0039215	-0.540875	0	0.25	1
Smpdl3a	0.00396638	1.2102	0.839	0.5	1
Fam189b	0.00409293	0.868969	0.516	0.062	1
Fli1	0.00416215	1.05426	0.742	0.25	1
Ccr2	0.00463315	1.42795	0.806	0.5	1
Ywhae	0.0046528	-0.904923	0.484	0.75	1
Zmym5	0.00489305	-0.690008	0.161	0.625	1
Ms4a6b	0.00496083	1.01137	0.71	0.688	1
Usf2	0.00496793	0.594244	0.548	0.125	1
Ifi203	0.00507827	1.24818	0.839	0.625	1
Pdcd6ip	0.00513819	-0.789104	0.516	0.938	1
H2-T23	0.0054004	0.881146	0.903	0.812	1
Apol7e	0.00564061	0.677757	0.29	0	1
Cd7	0.00564061	1.03926	0.29	0	1
Dalrd3	0.00564061	0.599286	0.29	0	1
Ocel1	0.00564061	0.599412	0.29	0	1
Nlrc5	0.00564108	0.867598	0.548	0.25	1
Ctla2a	0.00598688	-2.21498	0.323	0.562	1
Ncf4	0.00634271	1.13177	0.516	0.188	1
Thap3	0.00663722	-0.627706	0.097	0.5	1
Ddrgk1	0.00704892	-0.6694	0.419	0.875	1
Tmem176b	0.00764941	-0.390924	0.968	0.75	1
Itgb1	0.00772829	1.80416	0.71	0.312	1
Stat1	0.00775737	1.31296	0.871	0.625	1
Tbc1d10b	0.00799822	-0.648628	0.129	0.562	1
Dtd2	0.00902368	-0.661622	0.032	0.375	1
Snrnp25	0.00903593	-0.641824	0.032	0.375	1
Litaf	0.00906863	-0.656601	0.032	0.375	1
Fam193a	0.00916853	-0.592544	0.194	0.625	1
Mrps12	0.0092163	-0.759312	0.097	0.5	1
Gata3	0.00927089	-0.466061	0.323	0.75	1
1600014C10Rik	0.00972224	1.68718	0.613	0.188	1
Acss2	0.0100503	0.67302	0.258	0	1
Fam207a	0.0100503	0.549642	0.258	0	1
Pdcl	0.0100503	0.568532	0.258	0	1
Pik3cg	0.0100503	0.524815	0.258	0	1
Skiv2l	0.0100503	0.599986	0.258	0	1
Zfp990	0.0100503	0.511443	0.258	0	1
Adam12	0.0100503	0.622773	0.258	0	1
Dnah8	0.0100503	0.583771	0.258	0	1
Rrp36	0.0100503	0.530322	0.258	0	1
Bcl2l1	0.0103552	-0.713582	0.065	0.438	1
Siah2	0.0108087	-0.765282	0.065	0.438	1
Serinc3	0.0110421	-0.703669	0.871	1	1
Zbp1	0.0112298	1.01006	0.645	0.25	1
Fgl2	0.0115255	-0.643324	0.677	1	1
Anp32b	0.0115487	-0.669233	0.742	0.812	1
Cd163l1	0.0119852	1.25827	0.839	0.5	1
Rnf145	0.0122367	0.791616	0.548	0.125	1
Itsn2	0.0123576	0.969165	0.613	0.25	1
BC004004	0.0124039	0.787802	0.548	0.125	1
Ormdl2	0.0130965	-0.792347	0.194	0.625	1
Mga	0.0132189	0.603565	0.516	0.125	1
H2-K1	0.0133645	0.658742	1	1	1
Eif2ak2	0.01389	1.07302	0.548	0.188	1
Maf	0.0138976	1.34547	0.806	0.5	1
Huwe1	0.0145003	-0.654952	0.387	0.812	1
Npm3	0.0149216	-1.07244	0.29	0.625	1
3110009E18Rik	0.0150078	-0.329126	0	0.188	1
5430427O19Rik	0.0150078	-0.411001	0	0.188	1
Ankrd50	0.0150078	-0.359069	0	0.188	1
Atat1	0.0150078	-0.304292	0	0.188	1
Atrip	0.0150078	-0.345441	0	0.188	1
Casc4	0.0150078	-0.371533	0	0.188	1
Dera	0.0150078	-0.345441	0	0.188	1
Dffa	0.0150078	-0.337541	0	0.188	1
Dpy19l4	0.0150078	-0.405926	0	0.188	1
Erf	0.0150078	-0.431104	0	0.188	1
Eya3	0.0150078	-0.527704	0	0.188	1
Ggh	0.0150078	-0.284452	0	0.188	1
Mecr	0.0150078	-0.273937	0	0.188	1
Mtrr	0.0150078	-0.388641	0	0.188	1
Nagpa	0.0150078	-0.371277	0	0.188	1
P4ha2	0.0150078	-0.278483	0	0.188	1
Pdcd1lg2	0.0150078	-0.38149	0	0.188	1
Plaur	0.0150078	-0.846865	0	0.188	1
Plekhg1	0.0150078	-0.448212	0	0.188	1
Plekhg2	0.0150078	-0.833883	0	0.188	1
Ppp1r8	0.0150078	-0.399067	0	0.188	1
Scarb1	0.0150078	-0.252302	0	0.188	1
Slc39a13	0.0150078	-0.405393	0	0.188	1
Socs5	0.0150078	-0.290213	0	0.188	1
Taf6l	0.0150078	-0.276859	0	0.188	1
Tbp	0.0150078	-0.327942	0	0.188	1
Tmco3	0.0150078	-0.546118	0	0.188	1
Toe1	0.0150078	-0.488201	0	0.188	1
Ttc27	0.0150078	-0.328389	0	0.188	1
Ubxn2b	0.0150078	-0.413515	0	0.188	1
Ado	0.0150078	-0.319588	0	0.188	1
Camkk1	0.0150078	-0.369693	0	0.188	1
Fam185a	0.0150078	-0.625946	0	0.188	1
Ppp1r16a	0.0150078	-0.588154	0	0.188	1
Rnf208	0.0150078	-0.311006	0	0.188	1
Thap4	0.0150078	-0.370278	0	0.188	1
Top3a	0.0150078	-0.401011	0	0.188	1
Tprn	0.0150078	-0.346678	0	0.188	1
Wdr5	0.0150078	-0.401927	0	0.188	1
Zfp954	0.0150078	-0.400156	0	0.188	1
Abi1	0.0152907	-0.303425	0.484	0.875	1
mt-Nd3	0.0153645	-0.805025	0.903	1	1
Ifi47	0.0155913	0.915913	0.871	0.5	1
Zfp36l2	0.0160151	-0.795104	0.968	0.938	1
Gmfg	0.01639	0.838997	0.935	0.812	1
Acbd6	0.0168486	-0.776654	0.258	0.688	1
Dse	0.0169858	-0.387844	0.065	0.375	1
Parp9	0.0171055	1.02099	0.484	0.125	1
Brd1	0.0171055	-0.567653	0.387	0.812	1
Rbm27	0.0173133	-0.710819	0.258	0.688	1
Snhg9	0.0176696	0.622118	0.226	0	1
Ganc	0.0176696	0.7754	0.226	0	1
Hmgn2	0.0176696	0.420792	0.226	0	1
Paf1	0.0176696	0.564826	0.226	0	1
Txlng	0.0176696	0.524693	0.226	0	1
Calhm2	0.0176696	0.40003	0.226	0	1
Gtf3c1	0.0176696	0.462317	0.226	0	1
Ptpn4	0.0176696	0.684437	0.226	0	1
Malt1	0.017688	0.855184	0.452	0.188	1
Tapbp	0.0181167	1.00626	0.903	0.812	1
Calca	0.0182776	-3.4152	0.065	0.25	1
Pkd1	0.018288	0.761863	0.387	0.062	1
Nde1	0.0183533	-0.471776	0.097	0.438	1
Cd274	0.0185866	1.26423	0.419	0.062	1
Ikzf3	0.0187952	0.838396	0.871	0.75	1
Ccl5	0.0191419	1.48558	0.419	0.062	1
C1qb	0.0200944	-0.825764	0.226	0.625	1
Arhgap26.1	0.0203968	0.754718	0.419	0.062	1
Eif3j1	0.0206397	-0.807865	0.097	0.438	1
Podnl1	0.0207919	0.884879	0.419	0.062	1
9930111J21Rik2	0.0212863	0.974015	0.774	0.625	1
Yars	0.0214938	-0.438336	0.065	0.375	1
Wdr44	0.0216649	0.849667	0.419	0.062	1
Anxa6	0.0230548	0.790307	0.903	0.562	1
Eif4e	0.0233664	-0.75931	0.129	0.5	1
Lsp1	0.0238917	0.879703	0.935	0.688	1
Rc3h1	0.0239276	-0.747238	0.129	0.5	1
Man2a1	0.0239942	-0.371425	0.161	0.5	1
Npc2	0.0243919	0.788207	0.903	0.562	1
Cd3d	0.0246526	0.80597	0.871	0.75	1
Nmd3	0.02468	-0.44286	0.097	0.438	1
Preb	0.0247799	-0.462045	0.097	0.438	1
Mfsd10	0.0250671	-0.610422	0.129	0.5	1
Phkg2	0.0252749	-0.753154	0.129	0.5	1
Csnk1g3	0.0253095	-0.498042	0.065	0.375	1
Nudcd2	0.0254586	-0.403111	0.032	0.312	1
Nubp2	0.0257846	-0.538607	0.097	0.438	1
Phf20	0.025868	-0.613555	0.032	0.312	1
Slf2	0.0281346	-0.69509	0.097	0.438	1
Mrpl38	0.0285045	-0.457705	0.032	0.312	1
Gadd45g	0.0286249	-0.520495	0.032	0.312	1
Myo9b	0.0286639	-0.682921	0.097	0.438	1
Ncor1	0.0287954	0.450665	0.903	1	1
Exosc9	0.0289705	-0.494812	0.032	0.312	1
Atp2b1	0.0290725	0.3942	0.968	0.688	1
Zfp143	0.0292864	-0.620973	0.032	0.312	1
Pdk1	0.0295475	-0.557307	0.032	0.312	1
Ndufb6	0.0298351	-0.731543	0.258	0.625	1
Pttg1	0.0301667	-0.803721	0.065	0.375	1
Ubn1	0.0304449	1.0336	0.581	0.312	1
Dynll2	0.0304766	-0.617803	0.097	0.438	1
4930503L19Rik	0.0305346	0.844002	0.323	0.062	1
Ddx21	0.0306041	-0.649465	0.419	0.5	1
Samhd1	0.0306709	1.15731	0.935	0.875	1
Arhgap21	0.0307241	0.4831	0.194	0	1
Zswim6	0.0307241	0.350482	0.194	0	1
Cdh10	0.0307241	0.368454	0.194	0	1
Dhrs3	0.0307241	0.38455	0.194	0	1
Helz2	0.0307241	0.551309	0.194	0	1
Lmbr1l	0.0307241	0.521027	0.194	0	1
Nit1	0.0307241	0.343643	0.194	0	1
Tmem68	0.0307241	0.397971	0.194	0	1
Usp18	0.0307241	0.379223	0.194	0	1
C030034L19Rik	0.0307241	0.598028	0.194	0	1
Fbxl12	0.0307241	0.498042	0.194	0	1
Gm41386	0.0307241	0.436869	0.194	0	1
Gm9961	0.0307241	0.789541	0.194	0	1
Gtf3c5	0.0307241	0.42074	0.194	0	1
Kbtbd2	0.0307241	0.466108	0.194	0	1
Krt10	0.0307241	0.468382	0.194	0	1
Nmrk1	0.0307241	0.49932	0.194	0	1
Smpd1	0.0307241	0.512855	0.194	0	1
Tada3	0.0307241	0.598634	0.194	0	1
Axin2	0.0307241	0.385988	0.194	0	1
Gvin1	0.0307241	0.457589	0.194	0	1
Isoc2b	0.0307241	0.404813	0.194	0	1
Mtmr2	0.0307241	0.383801	0.194	0	1
Acd	0.0307241	0.41435	0.194	0	1
Fbxw5	0.0307241	0.481348	0.194	0	1
Haghl	0.0307241	0.611948	0.194	0	1
Nipsnap3b	0.0307241	0.449836	0.194	0	1
Prickle3	0.0307241	0.518405	0.194	0	1
Sec31a	0.0307241	0.46129	0.194	0	1
Ints12	0.0307241	0.385167	0.194	0	1
Bad	0.0307932	-0.736826	0.097	0.438	1
Tex2	0.0310406	0.658886	0.355	0.125	1
Fasn	0.0313296	-0.432562	0.065	0.375	1
Fnbp1	0.0313805	1.0867	0.871	0.625	1
Rsl24d1	0.0320625	-0.571957	0.065	0.375	1
Vps36	0.0322585	-0.667025	0.29	0.688	1
Ppp6r3	0.0324589	-0.633751	0.29	0.688	1
Tm2d3	0.0326979	-0.613562	0.065	0.375	1
Ppp1r14c	0.0334933	0.891985	0.484	0.125	1
Gbp2	0.0338339	1.3455	0.548	0.25	1
Rbbp6	0.0340719	-0.771283	0.548	0.625	1
D16Ertd472e	0.0341159	0.502235	0.677	0.812	1
Rbm3	0.0344318	-0.686773	0.903	1	1
Malat1	0.0344907	0.557188	1	1	1
Nek7	0.0351516	0.538668	0.452	0.125	1
Ccnt2	0.035815	-0.702778	0.161	0.5	1
Wars	0.0359132	0.41168	0.194	0.25	1
Lmo4	0.0365211	-0.940028	0.581	0.875	1
Sec61b	0.0366056	0.637309	0.968	0.75	1
Rbpj	0.0366774	0.934997	0.645	0.312	1
Snrnp48	0.0370104	-0.745856	0.387	0.75	1
Ndel1	0.0375064	-0.304984	0.129	0.438	1
Mapkapk3	0.0385541	-0.645107	0.194	0.562	1
Kdm2b	0.0386192	1.18385	0.387	0.062	1
Gabbr1	0.0390524	1.05869	0.419	0.125	1
Znrd1	0.0390756	-0.676032	0.258	0.625	1
Ino80b	0.0391362	0.330613	0.419	0.125	1
Rps6ka3	0.0391554	0.758301	0.484	0.125	1
Nt5e	0.0394023	-0.903861	0.194	0.562	1
Rplp0	0.0398365	-0.46123	1	1	1
Hmg20a	0.0398613	-0.672319	0.194	0.562	1
Pfdn1	0.0404247	-0.698502	0.258	0.625	1
Rev3l	0.0404808	0.66281	0.29	0.062	1
Cfap36	0.0406184	0.634341	0.323	0.062	1
Rptor	0.0406428	-0.253591	0.065	0.312	1
Ndufb8	0.0408152	0.869937	0.548	0.25	1
Rpl32	0.0408235	-0.348287	1	1	1
Usp7	0.0412122	-0.438398	0.258	0.625	1
Eif2s1	0.0416486	0.683611	0.516	0.188	1
Lif	0.041649	-0.787013	0.065	0.312	1
Crlf3	0.041851	0.750814	0.774	0.5	1
Matr3	0.0420624	0.851112	0.645	0.375	1
Ndufab1	0.0423952	-0.690511	0.387	0.75	1
Mphosph10	0.0427742	-0.594811	0.161	0.5	1
Psmb8	0.0436978	0.620309	1	0.875	1
Ppm1g	0.044297	-0.837966	0.355	0.688	1
Cd247	0.0445171	1.00638	0.742	0.438	1
Nup210	0.0447002	0.654524	0.355	0.25	1
Cct4	0.0448987	0.707278	0.613	0.438	1
Rpl12	0.0456067	-0.502068	0.968	1	1
Rps15a	0.0458805	-0.40231	0.935	1	1
Ier3ip1	0.0460102	-0.416028	0.387	0.75	1
Hltf	0.0464759	0.522964	0.355	0.062	1
Ppp1r14b	0.0464853	-0.687602	0.419	0.5	1
Cdipt	0.0470572	0.60575	0.387	0.25	1
Ubxn4	0.0475671	0.256352	0.581	0.75	1
Rnasel	0.0477365	0.838626	0.516	0.188	1
Tmc6	0.048077	-0.886766	0.226	0.5	1
1700012B07Rik	0.0488246	0.603574	0.355	0.062	1
Rnf213	0.0492667	1.23003	0.581	0.25	1
S100a6	0.0494882	0.681951	0.871	0.875	1
Nfatc2	0.0495571	-0.350526	0.097	0.375	1
Eif5a	0.0497707	-0.635492	0.903	1	1
Coro1c	0.0507344	-0.555027	0.258	0.625	1
Rps6	0.0520152	-0.549732	0.935	1	1
Fut8	0.0521718	-0.866236	0.161	0.5	1
Ccdc186	0.0522758	0.813298	0.355	0.062	1
Rps16	0.0526057	-0.386335	0.968	1	1
Tmbim6	0.0526318	0.526727	0.968	0.75	1
Emp1	0.0526604	1.47486	0.581	0.25	1
Fis1	0.0527345	0.688685	0.774	0.5	1
Csk	0.0527505	-0.767297	0.484	0.625	1
Letm1	0.0529033	-0.647114	0.161	0.5	1
Coq9	0.0529835	0.340328	0.161	0	1
Grk3	0.0529835	0.518997	0.161	0	1
Ifit3	0.0529835	0.966699	0.161	0	1
Myo5a	0.0529835	0.377791	0.161	0	1
Pik3r5	0.0529835	0.368425	0.161	0	1
Whamm	0.0529835	0.487165	0.161	0	1
Mgat1	0.0529835	0.29706	0.161	0	1
Asns	0.0529835	0.402994	0.161	0	1
Dtx4	0.0529835	0.420819	0.161	0	1
Gm12258	0.0529835	0.637105	0.161	0	1
Kif16b	0.0529835	0.369155	0.161	0	1
Map3k11	0.0529835	0.42799	0.161	0	1
Mrps10	0.0529835	0.407831	0.161	0	1
Plrg1	0.0529835	0.300744	0.161	0	1
Serpina3f	0.0529835	0.587979	0.161	0	1
Tgds	0.0529835	0.367723	0.161	0	1
Tmed4	0.0529835	0.323273	0.161	0	1
Vps13c	0.0529835	0.394647	0.161	0	1
Zdhhc4	0.0529835	0.328674	0.161	0	1
Ablim3	0.0529835	0.422205	0.161	0	1
Ap4e1	0.0529835	0.521778	0.161	0	1
Cdc14b	0.0529835	0.332076	0.161	0	1
Cpeb4	0.0529835	0.450747	0.161	0	1
Ly6c2	0.0529835	0.654734	0.161	0	1
Paqr3	0.0529835	0.446457	0.161	0	1
Pcyt2	0.0529835	0.425791	0.161	0	1
Pomgnt1	0.0529835	0.38998	0.161	0	1
Prkca	0.0529835	0.423417	0.161	0	1
Slc24a5	0.0529835	0.669321	0.161	0	1
Slc35c2	0.0529835	0.355291	0.161	0	1
Snx13	0.0529835	0.443305	0.161	0	1
Stam2	0.0529835	0.314307	0.161	0	1
Thap7	0.0529835	0.421895	0.161	0	1
Tmem140	0.0529835	0.391382	0.161	0	1
Tsr1	0.0529835	0.278115	0.161	0	1
Yif1a	0.0529835	0.491679	0.161	0	1
Ythdc2	0.0529835	0.350852	0.161	0	1
Zfp866	0.0529835	0.309345	0.161	0	1
6720427I07Rik	0.0529835	0.305923	0.161	0	1
Anks3	0.0529835	0.421496	0.161	0	1
Cnot8	0.0529835	0.561417	0.161	0	1
Pecam1	0.0529835	0.266723	0.161	0	1
Wwox	0.0529835	0.415962	0.161	0	1
Arhgef3	0.0529835	0.354958	0.161	0	1
Eef2kmt	0.0529835	0.546002	0.161	0	1
Hccs	0.0529835	0.281002	0.161	0	1
Klhdc1	0.0529835	0.422633	0.161	0	1
Pou2f2	0.0529835	0.369276	0.161	0	1
Wrap73	0.0529835	0.500731	0.161	0	1
Zfp961	0.0529835	0.268955	0.161	0	1
Mmd	0.0529835	0.435171	0.161	0	1
Cmc1	0.053115	0.637038	0.29	0.062	1
Trdc	0.0541125	0.745435	0.839	0.5	1
Aplp2	0.0545746	-0.553673	0.323	0.688	1
Spsb3	0.0548091	-0.317046	0.065	0.312	1
Pik3cd	0.0548864	0.71883	0.484	0.188	1
Hells	0.0552124	-0.658453	0.065	0.312	1
Hspa1b	0.0555788	-0.977246	0.129	0.188	1
Stat2	0.0562159	0.734179	0.323	0.25	1
Alg13	0.0562601	-0.283571	0	0.125	1
Ang	0.0562601	-0.359278	0	0.125	1
Ascc2	0.0562601	-0.27032	0	0.125	1
Casp9	0.0562601	-0.359531	0	0.125	1
Ccdc137	0.0562601	-0.314029	0	0.125	1
Cep290	0.0562601	-0.584539	0	0.125	1
Clybl	0.0562601	-0.328679	0	0.125	1
Cpeb2	0.0562601	-0.413347	0	0.125	1
Dpagt1	0.0562601	-0.252084	0	0.125	1
Fam214a	0.0562601	-0.357984	0	0.125	1
Gne	0.0562601	-0.295745	0	0.125	1
Ifi207	0.0562601	-0.264795	0	0.125	1
Igsf5	0.0562601	-0.417011	0	0.125	1
Med24	0.0562601	-0.405578	0	0.125	1
Nicn1	0.0562601	-0.264795	0	0.125	1
Palld	0.0562601	-1.02314	0	0.125	1
Rbpms	0.0562601	-0.331482	0	0.125	1
Rhbdd3	0.0562601	-0.359531	0	0.125	1
Slc35a2	0.0562601	-0.256564	0	0.125	1
Slc36a4	0.0562601	-0.320099	0	0.125	1
Tesk2	0.0562601	-0.331482	0	0.125	1
Zfand1	0.0562601	-0.295745	0	0.125	1
Zfp157	0.0562601	-0.331482	0	0.125	1
Zfp595	0.0562601	-0.27032	0	0.125	1
Zfpl1	0.0562601	-0.252356	0	0.125	1
Nefh	0.0562601	-0.272984	0	0.125	1
Phlpp1	0.0562601	-0.272984	0	0.125	1
Rmdn1	0.0562601	-0.477077	0	0.125	1
Stxbp6	0.0562601	-0.433145	0	0.125	1
Upp1	0.0562601	-0.333218	0	0.125	1
A430078I02Rik	0.0562601	-0.33794	0	0.125	1
Alg6	0.0562601	-0.28849	0	0.125	1
Itgam	0.0562601	-0.319839	0	0.125	1
Mpg	0.0562601	-0.319839	0	0.125	1
Nup85	0.0562601	-0.277838	0	0.125	1
Pias3	0.0562601	-0.292037	0	0.125	1
Ptges3l	0.0562601	-0.270051	0	0.125	1
Rdh10	0.0562601	-0.326607	0	0.125	1
Rhoc	0.0562601	-0.292037	0	0.125	1
Sbf2	0.0562601	-0.416525	0	0.125	1
Snx8	0.0562601	-0.416525	0	0.125	1
Spef1	0.0562601	-0.319839	0	0.125	1
Sqle	0.0562601	-0.277838	0	0.125	1
Tbc1d2b	0.0562601	-0.33794	0	0.125	1
Urb2	0.0562601	-0.283305	0	0.125	1
Wfdc17	0.0562601	-0.270051	0	0.125	1
Zfp41	0.0562601	-0.283305	0	0.125	1
Zmym6	0.0562601	-0.276213	0	0.125	1
Atf3	0.0562601	-0.251645	0	0.125	1
Cd83	0.0562601	-0.274956	0	0.125	1
Gm14391	0.0562601	-0.274688	0	0.125	1
Hbegf	0.0562601	-0.335073	0	0.125	1
Mt1	0.0562601	-0.274688	0	0.125	1
Oasl2	0.0562601	-0.309816	0	0.125	1
Tmem218	0.0562601	-0.296272	0	0.125	1
Trgv4	0.0562601	-0.397559	0	0.125	1
Tstd2	0.0562601	-0.283898	0	0.125	1
Zfp180	0.0562601	-0.259177	0	0.125	1
Gstcd	0.0562601	-0.316847	0	0.125	1
Olfr56	0.0562601	-0.316847	0	0.125	1
Rab6b	0.0562601	-0.316847	0	0.125	1
Abcc1	0.0562601	-0.405722	0	0.125	1
Acaca	0.0562601	-0.379782	0	0.125	1
Brca1	0.0562601	-0.332218	0	0.125	1
C9orf72	0.0562601	-0.262396	0	0.125	1
Eogt	0.0562601	-0.34326	0	0.125	1
Gm20696	0.0562601	-0.34769	0	0.125	1
Kat2a	0.0562601	-0.272776	0	0.125	1
Nudt7	0.0562601	-0.395764	0	0.125	1
Ogfod3	0.0562601	-0.253133	0	0.125	1
Pgghg	0.0562601	-0.395516	0	0.125	1
Sestd1	0.0562601	-0.34326	0	0.125	1
Trp53bp2	0.0562601	-0.34769	0	0.125	1
Rida	0.0562601	-0.302048	0	0.125	1
Slc30a6	0.0562601	-0.302048	0	0.125	1
4932438H23Rik	0.0562601	-0.306559	0	0.125	1
A430110L20Rik	0.0562601	-0.323888	0	0.125	1
Asb8	0.0562601	-0.323888	0	0.125	1
Cln6	0.0562601	-0.312445	0	0.125	1
Ier3	0.0562601	-0.369073	0	0.125	1
Mad1l1	0.0562601	-0.483201	0	0.125	1
Elavl1	0.0564278	-0.51936	0.323	0.688	1
Wac	0.0564416	-0.520773	0.387	0.75	1
Smap1	0.056565	0.754183	0.677	0.312	1
Senp6	0.056667	-0.590876	0.548	0.875	1
Msn	0.0567604	0.690782	0.968	0.875	1
Rps4x	0.0571489	-0.466973	0.968	1	1
R3hdm2	0.0578482	0.786662	0.387	0.125	1
Rpl35a	0.0580638	-0.43771	0.968	1	1
Bclaf1	0.0586258	0.68518	0.774	0.688	1
Mrpl55	0.0597333	-0.378411	0.097	0.375	1
Taf3	0.0598006	0.788883	0.355	0.062	1
Atp5g2	0.0599172	-0.403122	0.774	1	1
Man1a2	0.0601577	-0.258924	0.161	0.438	1
Emsy	0.0604036	-0.848919	0.387	0.625	1
Iars	0.060538	-0.339746	0.032	0.25	1
Shisa5	0.0608233	0.522952	0.935	1	1
Rpl29	0.061712	-0.468072	0.903	1	1
Thumpd1	0.0625061	-0.443895	0.129	0.438	1
B3gat3	0.0625418	-0.817607	0.161	0.438	1
Slfn8	0.0626492	0.885396	0.387	0.125	1
Rpl15	0.0628869	-0.477989	0.968	1	1
Hk1	0.0632704	0.647156	0.355	0.062	1
Pdap1	0.0633476	-0.672798	0.484	0.75	1
Agfg1	0.063365	0.711262	0.387	0.188	1
Sfi1	0.0635454	0.666455	0.355	0.062	1
Oser1	0.0636504	0.595053	0.355	0.062	1
Fam174a	0.0637436	-0.683364	0.065	0.312	1
Pik3ap1	0.0638563	0.668115	0.452	0.125	1
Zfp292	0.0642171	0.825946	0.806	0.562	1
Pabpn1	0.0650157	-0.46166	0.129	0.438	1
Uba7	0.065111	0.851509	0.419	0.125	1
Cd3g	0.065152	0.745004	0.871	0.812	1
Hsph1	0.0656177	-0.643491	0.129	0.438	1
S1pr4	0.0657376	0.804502	0.387	0.188	1
Caprin1	0.0657818	0.779336	0.484	0.25	1
Abce1	0.0660008	-0.53395	0.129	0.438	1
Eci1	0.0661749	-0.463337	0.129	0.438	1
Cd74	0.0661801	0.373982	0.742	0.438	1
Ociad1	0.0670658	-0.26347	0.419	0.75	1
Pitpnc1	0.0671761	0.658585	0.419	0.125	1
Crlf2	0.0673273	-0.826472	0.29	0.562	1
Smchd1	0.0675334	0.464826	0.645	0.75	1
Serpinb9	0.0675404	-0.716585	0.097	0.375	1
Mknk2	0.0676705	-0.659086	0.226	0.562	1
Cops3	0.0678846	-0.587886	0.129	0.438	1
Cdkn1b	0.0680062	0.606391	0.645	0.562	1
Srsf5	0.0685294	0.455699	0.839	0.938	1
Cers5	0.0685504	-0.616502	0.129	0.438	1
Kars	0.0686824	-0.370547	0.194	0.5	1
Atn1	0.0699511	-0.620511	0.258	0.562	1
Tram1	0.0699819	-0.308711	0.484	0.812	1
Aebp2	0.070368	0.824374	0.677	0.812	1
Cluh	0.0706698	-0.326314	0.065	0.312	1
Kctd12	0.0707751	-0.997044	0.194	0.438	1
Ifi208	0.07086	0.749307	0.387	0.188	1
Dynll1	0.0713896	-0.583841	0.806	0.812	1
Ap3b1	0.0715519	-0.319159	0.258	0.188	1
Dock2	0.071641	1.01284	0.935	0.812	1
Cd3e	0.0722891	0.666304	0.839	0.688	1
Zfand2a	0.072425	-0.380154	0.032	0.25	1
Cln3	0.0724447	-0.522244	0.032	0.25	1
Ptprc	0.0728239	0.702678	0.968	0.875	1
Psme1	0.0729657	0.601025	0.968	0.938	1
Xxylt1	0.0730371	-0.535509	0.032	0.25	1
Lsm14a	0.0731949	-0.692086	0.226	0.562	1
Asnsd1	0.0733014	0.491673	0.29	0.062	1
Cd164	0.0734459	0.619706	0.742	0.75	1
C1qc	0.0735626	-0.437257	0.097	0.375	1
Ddt	0.0736343	0.511609	0.323	0.125	1
Rraga	0.0740795	0.588923	0.323	0.062	1
Stard3	0.0746634	-0.449917	0.065	0.312	1
Kif1b	0.0748093	0.900038	0.613	0.312	1
Ctdp1	0.0748689	-0.314626	0.032	0.25	1
Fbxo11	0.0750209	-0.30501	0.065	0.312	1
Mrpl42	0.0751329	0.63568	0.323	0.062	1
Cdc42se2	0.0752232	0.701543	0.548	0.375	1
Rpl8	0.0756301	-0.417596	0.935	1	1
Lbh	0.0761128	0.577797	0.581	0.25	1
Trmt112	0.0762538	0.624116	0.581	0.25	1
Mycbp2	0.0763252	0.738957	0.806	0.625	1
Esrra	0.0768142	-0.451769	0.065	0.312	1
Ubash3b	0.0768291	0.596624	0.29	0.062	1
Gm26782	0.0770707	-0.351994	0.032	0.25	1
Myo1e	0.0771361	0.715208	0.419	0.125	1
Tbpl1	0.0774195	-0.449149	0.097	0.375	1
Zscan26	0.0775107	0.299633	0.29	0.062	1
Dicer1	0.0781403	-0.627245	0.065	0.312	1
Actn2	0.078147	-0.85752	0.129	0.375	1
Pxdc1	0.0782515	-0.593933	0.032	0.25	1
Ftsj3	0.078389	-0.552422	0.097	0.375	1
Trps1	0.0788517	-0.761991	0.097	0.375	1
Pxk	0.0789678	-0.376392	0.065	0.312	1
Slc31a1	0.0789758	-0.286061	0.032	0.25	1
Myd88	0.0789759	-0.430337	0.032	0.25	1
Pkp4	0.0791074	-0.279844	0.032	0.25	1
Ccdc124	0.0791123	-0.701936	0.29	0.625	1
Mad2l2	0.0794425	0.477702	0.29	0.062	1
Tfe3	0.0795247	-0.287322	0.032	0.25	1
Timm29	0.0797858	-0.541436	0.065	0.312	1
Herpud2	0.0798116	-0.360493	0.032	0.25	1
Padi2	0.0803957	-0.59285	0.032	0.25	1
Ubr4	0.0805585	0.375319	0.484	0.188	1
Tacc1	0.0805672	0.622962	0.548	0.562	1
Rpgrip1	0.0805842	-0.595919	0.032	0.25	1
Lage3	0.0806271	-0.489659	0.097	0.375	1
Rabgap1	0.0810864	-0.579388	0.032	0.25	1
Mob2	0.0813732	-0.530719	0.097	0.375	1
Crip1	0.081383	1.13216	0.935	0.75	1
Tspan32	0.0814857	-0.877544	0.097	0.375	1
Surf2	0.0816335	-0.386831	0.065	0.312	1
Rad21	0.081693	0.574354	0.516	0.188	1
Eif4a1	0.0818052	-0.623292	0.742	0.875	1
Tmem203	0.0820079	-0.58091	0.097	0.375	1
Zfp318	0.0823141	-0.353199	0.032	0.25	1
Ccdc88c	0.0824464	0.835947	0.677	0.438	1
Rbpms2	0.082496	-0.410448	0.032	0.25	1
Zfp592	0.0825753	-0.534015	0.097	0.375	1
Drg1	0.0826247	-0.54483	0.097	0.375	1
Rabl6	0.0826662	-0.544388	0.097	0.375	1
Selenoo	0.0826668	-0.533023	0.065	0.312	1
Zfp386	0.0826876	-0.452105	0.097	0.375	1
Pigq	0.0827114	-0.303148	0.065	0.312	1
Nars2	0.0835478	-0.42091	0.032	0.25	1
Pgam5	0.0839166	-0.481096	0.032	0.25	1
Ldhb	0.0843327	-0.43177	0.032	0.25	1
Cd14	0.0847199	-0.367098	0.032	0.25	1
Abi2	0.0848291	-0.373932	0.032	0.25	1
Psmb10	0.0850277	0.624241	0.806	0.688	1
Taf13	0.0850444	-0.644069	0.065	0.312	1
Ifrd2	0.0850499	-0.425888	0.032	0.25	1
Lemd3	0.0851112	-0.532703	0.032	0.25	1
Cbwd1	0.0851461	-0.385614	0.032	0.25	1
Cx3cr1	0.0852061	-0.426262	0.032	0.25	1
Exosc8	0.0852234	0.600074	0.452	0.312	1
Coq5	0.085297	-0.354157	0.065	0.312	1
Rpp30	0.0853723	-0.504516	0.032	0.25	1
Sos2	0.0854727	-0.440631	0.032	0.25	1
Rnft1	0.0855438	-0.548959	0.032	0.25	1
Zfp574	0.0855812	-0.359083	0.032	0.25	1
Tfrc	0.0856108	-0.389784	0.032	0.25	1
Dym	0.0856211	-0.478471	0.032	0.25	1
Tagln2	0.085783	-0.608655	0.935	0.938	1
Eaf1	0.0859987	-0.352161	0.032	0.25	1
Fdps	0.0860126	-0.356663	0.032	0.25	1
Phospho2	0.0860437	-0.441561	0.032	0.25	1
Atp6v0b	0.0861243	-0.625524	0.484	0.688	1
Atp11b	0.0864237	-0.539922	0.29	0.625	1
Atp9b	0.0867502	-0.528112	0.065	0.312	1
Tespa1	0.0870636	0.434457	0.71	0.375	1
Cdkn2d	0.0874334	0.291516	0.355	0.5	1
Ptdss1	0.0874999	-0.346236	0.065	0.312	1
Tor1aip1	0.0876042	0.865253	0.613	0.375	1
Clptm1l	0.0880265	0.568266	0.581	0.25	1
Aasdhppt	0.0880705	-0.605098	0.065	0.312	1
Mtif2	0.0882679	-0.686965	0.065	0.312	1
Mfsd4a	0.0885463	-0.707972	0.065	0.312	1
Pdcd2	0.0889227	-0.266096	0.226	0.5	1
Gsr	0.0889341	0.620585	0.29	0.125	1
Tmem243	0.0893497	-0.621015	0.065	0.312	1
Taf7	0.0895218	-0.963037	0.065	0.312	1
Itm2c	0.0898206	-0.314838	0.419	0.75	1
Ddx27	0.090235	-0.34139	0.161	0.438	1
Psme2b	0.090295	0.618743	0.323	0.062	1
Slc25a51	0.0903365	-0.522654	0.065	0.312	1
Lgals1	0.0904081	0.31096	0.935	0.688	1
Rsf1	0.0904545	0.705243	0.355	0.25	1
Zfp335	0.0904916	-0.374096	0.065	0.312	1
Ankrd44	0.0905215	0.830397	0.742	0.562	1
Secisbp2	0.0908023	-0.43123	0.194	0.5	1
Deaf1	0.0908587	-0.529645	0.065	0.312	1
Znrf1	0.0909309	-0.433859	0.839	1	1
Rras	0.0909491	0.301774	0.129	0	1
2410131K14Rik	0.0909491	0.28816	0.129	0	1
Arnt2	0.0909491	0.270504	0.129	0	1
Pcnx3	0.0909491	0.389516	0.129	0	1
Stk35	0.0909491	0.254854	0.129	0	1
Vkorc1	0.0909491	0.303138	0.129	0	1
Zfyve1	0.0909491	0.281818	0.129	0	1
Ccs	0.0909491	0.314073	0.129	0	1
Chaf1b	0.0909491	0.276992	0.129	0	1
Cog3	0.0909491	0.44526	0.129	0	1
Dennd11	0.0909491	0.300647	0.129	0	1
Dffb	0.0909491	0.443277	0.129	0	1
Dvl1	0.0909491	0.395264	0.129	0	1
Gm11110	0.0909491	0.300678	0.129	0	1
Gmeb1	0.0909491	0.282543	0.129	0	1
Heg1	0.0909491	0.27375	0.129	0	1
Ints9	0.0909491	0.330299	0.129	0	1
Jpx	0.0909491	0.315144	0.129	0	1
Nprl2	0.0909491	0.258604	0.129	0	1
Nudt5	0.0909491	0.320907	0.129	0	1
Pde4dip	0.0909491	0.256302	0.129	0	1
Pvt1	0.0909491	0.282006	0.129	0	1
Rcn1	0.0909491	0.544788	0.129	0	1
Rdh14	0.0909491	0.309456	0.129	0	1
Sufu	0.0909491	0.266559	0.129	0	1
Taf8	0.0909491	0.374641	0.129	0	1
Trmo	0.0909491	0.283101	0.129	0	1
Vps18	0.0909491	0.343043	0.129	0	1
Xndc1	0.0909491	0.269075	0.129	0	1
Zw10	0.0909491	0.261763	0.129	0	1
AW554918	0.0909491	0.269193	0.129	0	1
Acad8	0.0909491	0.384845	0.129	0	1
Akip1	0.0909491	0.279901	0.129	0	1
Dgke	0.0909491	0.768941	0.129	0	1
Dhcr24	0.0909491	0.33838	0.129	0	1
Eif2b5	0.0909491	0.309704	0.129	0	1
Gid4	0.0909491	0.348134	0.129	0	1
Gm20342	0.0909491	0.343537	0.129	0	1
Gm49980	0.0909491	0.264631	0.129	0	1
Gpr146	0.0909491	0.37102	0.129	0	1
Grpel2	0.0909491	0.308385	0.129	0	1
Gtf2f2	0.0909491	0.322399	0.129	0	1
Inafm1	0.0909491	0.276704	0.129	0	1
Ints6l	0.0909491	0.332382	0.129	0	1
Klrc1	0.0909491	0.477305	0.129	0	1
Lats1	0.0909491	0.270585	0.129	0	1
Lingo4	0.0909491	0.313549	0.129	0	1
Maip1	0.0909491	0.271303	0.129	0	1
Mob3c	0.0909491	0.28188	0.129	0	1
Morc2a	0.0909491	0.263186	0.129	0	1
Mtm1	0.0909491	0.389566	0.129	0	1
Ranbp10	0.0909491	0.40196	0.129	0	1
Rmi1	0.0909491	0.384511	0.129	0	1
Snx11	0.0909491	0.332093	0.129	0	1
Spock2	0.0909491	0.38865	0.129	0	1
Synj1	0.0909491	0.402984	0.129	0	1
Tbc1d22a	0.0909491	0.3345	0.129	0	1
Zhx2	0.0909491	0.291124	0.129	0	1
A830035O19Rik	0.0909491	0.280254	0.129	0	1
B9d2	0.0909491	0.284298	0.129	0	1
Cfap97	0.0909491	0.286661	0.129	0	1
Ern1	0.0909491	0.272331	0.129	0	1
Fam126a	0.0909491	0.288071	0.129	0	1
Fmn1	0.0909491	0.326603	0.129	0	1
Gpr160	0.0909491	0.332251	0.129	0	1
Itfg1	0.0909491	0.646389	0.129	0	1
Ndst2	0.0909491	0.299459	0.129	0	1
Pbx3	0.0909491	0.442569	0.129	0	1
Sptlc1	0.0909491	0.327324	0.129	0	1
Stxbp1	0.0909491	0.287043	0.129	0	1
Usp33	0.0909491	0.468045	0.129	0	1
Elp4	0.0909491	0.326815	0.129	0	1
Gm12185	0.0909491	0.34013	0.129	0	1
Tspyl4	0.0909491	0.463783	0.129	0	1
Wdr37	0.0909491	0.41145	0.129	0	1
Kptn	0.0909491	0.291931	0.129	0	1
Bckdha	0.0909491	0.31041	0.129	0	1
Fbxo46	0.0909491	0.253613	0.129	0	1
Opa3	0.0909491	0.480634	0.129	0	1
Ticam1	0.0909491	0.338024	0.129	0	1
Elk3	0.0910094	0.704191	0.548	0.25	1
Pnpla8	0.0912533	0.754772	0.387	0.125	1
Rab1b	0.0912534	-0.411591	0.355	0.688	1
Atf7ip	0.0917333	0.602175	0.774	0.5	1
Nin	0.0922202	-0.453184	0.194	0.5	1
Smim4	0.0927521	-0.569864	0.194	0.5	1
Prkd2	0.0933603	0.73169	0.419	0.125	1
Uqcc2	0.0933761	-0.693944	0.226	0.5	1
Zyx	0.0937995	-0.758802	0.484	0.625	1
Exosc7	0.0938152	-0.300685	0.161	0.438	1
Phgdh	0.0945332	-0.636357	0.194	0.438	1
Cox14	0.0946289	-0.304729	0.516	0.812	1
Fam111a	0.0952506	0.735889	0.323	0.062	1
Ccnk	0.0960867	-0.266011	0.129	0.375	1
Adpgk	0.0966034	-0.543615	0.097	0.312	1
Lats2	0.0970591	-0.350425	0.161	0.438	1
Rbm38	0.0972935	-0.612504	0.194	0.5	1
Uba2	0.0973683	-0.290246	0.323	0.625	1
Pa2g4	0.0978987	-0.649512	0.387	0.5	1
Otulinl	0.0988695	-0.470615	0.194	0.5	1
Zfp945	0.0993103	0.587659	0.323	0.062	1
Tubb5	0.0997705	-0.42104	0.581	0.875	1
Rbm4b	0.100268	-0.495808	0.194	0.5	1
Ccdc115	0.100462	0.458873	0.29	0.125	1
Nfkbid	0.100687	-0.760281	0.258	0.562	1
2610507B11Rik	0.100872	-0.51477	0.194	0.5	1
Ccnd3	0.101066	-0.438252	0.742	0.75	1
Snrnp70	0.101069	-0.555028	0.613	0.875	1
Ifi204	0.101081	0.692194	0.387	0.125	1
Nfkb1	0.102112	-0.760311	0.742	0.812	1
Srsf1	0.102718	-0.425956	0.258	0.562	1
Slco3a1	0.103314	0.894045	0.452	0.25	1
Ppp3cb	0.10372	0.784906	0.387	0.188	1
Epn1	0.103931	-0.339625	0.323	0.625	1
Sec24a	0.104998	-0.654984	0.194	0.25	1
Fabp5	0.106147	0.58703	0.258	0.062	1
Isoc1	0.106353	0.481652	0.258	0.062	1
Pcmtd2	0.106364	0.864986	0.258	0.062	1
Arrb2	0.106868	-0.646531	0.258	0.5	1
Sema4f	0.107374	0.558569	0.258	0.062	1
Vps13b	0.107536	0.500927	0.258	0.062	1
Acat1	0.109145	0.549452	0.548	0.312	1
Pop7	0.109721	0.509991	0.323	0.125	1
Eef1g	0.111102	-0.499249	0.806	0.938	1
Ubc	0.111322	-0.758216	0.742	0.938	1
Zap70	0.111648	0.257904	0.548	0.688	1
Zbtb8os	0.11169	0.47655	0.258	0.188	1
Osgep	0.111757	0.530723	0.323	0.125	1
Trdv4	0.111846	0.789173	0.677	0.375	1
Cdc42	0.11224	0.417545	1	0.875	1
Nub1	0.112762	0.599593	0.355	0.125	1
Rps28	0.112873	-0.347415	1	1	1
Ezh2	0.114121	-0.25879	0.097	0.312	1
Med30	0.114547	-0.625538	0.161	0.438	1
Klk8	0.115513	0.639735	0.613	0.312	1
Ash1l	0.115651	0.429996	0.548	0.688	1
Plaat3	0.115662	0.716024	0.677	0.375	1
Qpct	0.115926	-0.317202	0.129	0.375	1
Nucb1	0.116743	0.496121	0.645	0.625	1
Lasp1	0.116958	0.612942	0.419	0.312	1
Zc3h13	0.117079	-0.508469	0.452	0.5	1
Polr2c	0.117238	-0.445257	0.258	0.562	1
Polr2a	0.117383	-0.282997	0.452	0.75	1
Dazap1	0.117395	-0.607195	0.387	0.688	1
Tmed5	0.11811	-0.329619	0.645	0.562	1
Uqcrq	0.118147	-0.443433	0.516	0.812	1
Ankrd40	0.118201	0.530278	0.258	0.125	1
Ttc19	0.118406	-0.405504	0.161	0.438	1
Spin1	0.118554	-0.563977	0.258	0.562	1
Prpf4b	0.120664	0.791163	0.71	0.5	1
Cotl1	0.120852	-0.623158	0.871	0.938	1
Rab7	0.121092	0.484319	0.323	0.312	1
Zfp277	0.121177	0.264001	0.258	0.062	1
Lat	0.121205	0.69839	0.839	0.625	1
Smim20	0.12137	-0.466963	0.161	0.438	1
Psme2	0.121398	0.616913	0.903	0.75	1
Trgv6	0.121551	0.565691	0.387	0.125	1
Fbxo22	0.122307	-0.637614	0.161	0.438	1
Rab37	0.122485	-0.384736	0.161	0.438	1
Tnfrsf18	0.122559	-0.878723	0.387	0.625	1
Lgals3	0.123298	-1.18109	0.387	0.562	1
Srp14	0.123743	0.492718	0.806	0.562	1
Traf2	0.123989	0.514529	0.226	0.062	1
Tmem64	0.124534	0.84876	0.839	0.688	1
Kcnab2	0.124658	0.54567	0.484	0.188	1
Rpl36a	0.125079	-0.474519	0.935	1	1
Fam168b	0.125224	0.696707	0.387	0.125	1
Parp12	0.125679	0.441917	0.258	0.062	1
Rnaset2a	0.126686	-0.282267	0.226	0.5	1
Clns1a	0.126841	-0.577363	0.29	0.562	1
Nip7	0.127104	-0.510169	0.161	0.438	1
Casp8ap2	0.127204	-0.270578	0.29	0.562	1
Ppp1r12a	0.127293	0.292369	0.677	0.812	1
Ubl4a	0.127537	0.545366	0.29	0.062	1
Zranb2	0.127813	-0.7876	0.194	0.438	1
Sec61a1	0.127859	0.585041	0.548	0.25	1
Fchsd2	0.127864	0.763536	0.452	0.188	1
Pwwp2a	0.128016	-0.715502	0.097	0.25	1
Rer1	0.128642	-0.700885	0.387	0.625	1
Mrps27	0.128972	0.404916	0.258	0.062	1
Eea1	0.129061	-0.316359	0.097	0.312	1
Rela	0.129082	-0.336974	0.387	0.688	1
Notch1	0.129123	0.457051	0.226	0.062	1
Taok1	0.129158	0.812281	0.516	0.312	1
Parp14	0.129532	0.712645	0.677	0.438	1
Kras	0.129619	-0.615221	0.161	0.438	1
Tmf1	0.129657	0.28677	0.323	0.438	1
Tmpo	0.129899	-0.706537	0.323	0.562	1
Bst2	0.129924	1.18007	0.677	0.438	1
Cxxc1	0.13018	-0.448121	0.161	0.438	1
Phf12	0.130336	-0.419536	0.129	0.375	1
Camk1d	0.130728	-0.486259	0.161	0.438	1
Ak2	0.13079	-0.682793	0.419	0.688	1
Prpf6	0.1308	-0.493759	0.161	0.438	1
Git2	0.130832	-0.370096	0.452	0.75	1
Dpy30	0.130875	-0.642101	0.194	0.438	1
Tm6sf1	0.130894	-0.512114	0.161	0.438	1
Il3ra	0.131236	-0.558968	0.161	0.438	1
Sp2	0.132458	-0.655305	0.097	0.312	1
Lgals3bp	0.132702	0.761732	0.71	0.438	1
Mmp25	0.13311	0.729453	0.71	0.438	1
Ptk2b	0.133396	0.663264	0.387	0.125	1
Ncl	0.133539	-0.31902	0.871	1	1
Snapc3	0.133744	0.305315	0.065	0.125	1
Fam104a	0.134301	-0.736134	0.419	0.625	1
Eif5	0.134398	-0.599295	0.548	0.812	1
Parp10	0.135225	0.796212	0.387	0.125	1
Mfhas1	0.135286	-0.34225	0.129	0.375	1
Mrpl12	0.135397	-0.617544	0.226	0.5	1
Abcf3	0.136388	-0.28569	0.129	0.375	1
Psmd12	0.136454	-0.431796	0.323	0.625	1
Ddx3x	0.137972	0.63541	0.645	0.625	1
Ube2r2	0.138199	0.475202	0.548	0.25	1
Phip	0.138608	0.581384	0.613	0.5	1
Arih1	0.138613	0.553605	0.29	0.25	1
Snx3	0.139131	0.46518	0.677	0.375	1
Gm2a	0.139146	0.520738	0.677	0.375	1
Cisd2	0.139469	-0.55529	0.323	0.625	1
Rnpep	0.139479	0.51378	0.29	0.062	1
Csnk1g1	0.140092	0.530786	0.452	0.188	1
Ube2f	0.140458	-0.344228	0.226	0.5	1
Ifnar1	0.140459	0.698483	0.355	0.125	1
4930523C07Rik	0.14064	0.519867	0.774	0.5	1
Mgat5	0.140808	0.360985	0.484	0.5	1
Sugt1	0.141618	0.511919	0.677	0.562	1
Ikzf2	0.142014	0.927152	0.677	0.5	1
Xpo1	0.142369	-0.529152	0.129	0.375	1
Irf7	0.142813	0.659701	0.548	0.5	1
Msi2	0.143184	-0.607351	0.29	0.562	1
Ssbp3	0.143217	0.304616	0.484	0.562	1
Arf4	0.14322	0.594553	0.839	0.688	1
Hirip3	0.143578	0.604884	0.226	0.062	1
Pomp	0.143657	0.656284	0.742	0.5	1
Phf11b	0.143965	0.837347	0.548	0.375	1
Ndufs6	0.144826	0.466909	0.613	0.312	1
Map2k4	0.145412	0.533485	0.29	0.188	1
B2m	0.145511	0.528907	1	1	1
Klc1	0.145531	0.711323	0.387	0.188	1
C1d	0.145623	0.545331	0.29	0.125	1
Lncpint	0.145903	0.498147	0.71	0.438	1
Slc25a46	0.14609	0.583229	0.29	0.062	1
Ahnak	0.146365	0.951958	0.871	0.75	1
Rps3	0.146445	-0.316665	0.968	1	1
Ddb1	0.146561	0.731107	0.452	0.25	1
Capn2	0.146666	0.482692	0.419	0.375	1
Tcf7	0.146719	-0.776502	0.29	0.438	1
Mcrip1	0.147332	-0.672911	0.194	0.438	1
Oxa1l	0.147619	0.51015	0.387	0.125	1
Rora	0.14777	0.866482	0.871	0.75	1
Ythdf1	0.147853	-0.326451	0.226	0.5	1
Mtmr6	0.147885	-0.636547	0.129	0.375	1
Hsp90ab1	0.148786	-0.784564	0.903	0.938	1
Psmb9	0.148867	0.603696	0.742	0.625	1
Mlx	0.149314	0.367298	0.355	0.125	1
Micu2	0.149568	0.501888	0.387	0.125	1
Clint1	0.149833	0.537117	0.968	0.875	1
Plin3	0.15026	-0.430623	0.226	0.5	1
Haus3	0.150633	0.608055	0.387	0.125	1
Lsm1	0.150792	0.517938	0.387	0.125	1
Nfkbia	0.150833	-0.842386	0.581	0.75	1
Srp68	0.151216	-0.348694	0.226	0.5	1
Adi1	0.15141	0.403402	0.29	0.062	1
Cd47	0.151645	0.529373	0.968	1	1
Gsk3b	0.152135	0.702523	0.516	0.312	1
Slain1	0.152622	0.294575	0.226	0.25	1
Stap1	0.152913	0.745804	0.29	0.062	1
AI837181	0.152965	0.510879	0.29	0.062	1
Bin3	0.152983	-0.36089	0.226	0.5	1
Prkcz	0.153	0.470494	0.29	0.062	1
Arid3a	0.153006	0.459434	0.29	0.062	1
Zrsr2	0.153582	0.701357	0.355	0.125	1
Gimap3	0.153679	-0.254327	0.839	1	1
Slc4a7	0.153746	0.781355	0.452	0.25	1
Ppdpf	0.153755	0.516953	0.645	0.5	1
Nmi	0.154139	0.54398	0.484	0.312	1
Plekha3	0.154681	0.426948	0.226	0.062	1
Foxp1	0.154974	0.366301	0.484	0.562	1
Il10ra	0.155143	-0.533294	0.065	0.25	1
Xpo4	0.155228	-0.283698	0.097	0.312	1
Pus3	0.155447	0.51376	0.258	0.062	1
Mrps18c	0.155451	0.589043	0.452	0.25	1
Bcor	0.155802	0.609891	0.419	0.188	1
Hmg20b	0.156237	-0.344262	0.129	0.375	1
Rpl35	0.156345	-0.378355	0.935	0.938	1
Usp14	0.157335	0.560762	0.258	0.125	1
Efr3a	0.158374	-0.637251	0.387	0.625	1
Itm2b	0.158896	0.260597	0.968	1	1
Htt	0.159098	-0.323795	0.129	0.375	1
Pml	0.159184	0.269583	0.29	0.375	1
Cdk8	0.159222	0.582488	0.258	0.062	1
Tesk1	0.160208	-0.489027	0.129	0.375	1
Cenpb	0.160385	-0.295152	0.194	0.438	1
Pglyrp2	0.16064	-0.509803	0.129	0.375	1
Anapc2	0.160954	-0.401911	0.129	0.375	1
Atp6ap2	0.161017	0.449059	0.29	0.125	1
Arhgap25	0.161095	0.549885	0.548	0.312	1
Os9	0.161436	0.648347	0.484	0.312	1
Pacsin2	0.161786	-0.266148	0.194	0.438	1
Trrap	0.161825	-0.593606	0.258	0.5	1
Rps21	0.161967	-0.267951	1	1	1
Patz1	0.162187	-0.540856	0.129	0.375	1
Washc1	0.162353	-0.462289	0.129	0.375	1
Neb	0.162794	-0.687728	0.129	0.375	1
Prrc1	0.162926	-0.46662	0.129	0.375	1
Trim30d	0.163062	0.351864	0.258	0.062	1
Lpcat2	0.163125	-0.329513	0.097	0.312	1
Ubald1	0.163132	-0.495432	0.129	0.375	1
Irgm2	0.163564	0.601127	0.355	0.188	1
Hira	0.163654	-0.421526	0.129	0.375	1
Cops9	0.163794	0.413151	0.774	0.5	1
Zfhx2	0.164106	0.370387	0.258	0.062	1
Stx16	0.164306	0.409928	0.419	0.375	1
D8Ertd738e	0.165021	0.658866	0.742	0.5	1
Dcaf13	0.165673	0.456007	0.226	0.062	1
Rad23a	0.165709	-0.303552	0.194	0.438	1
Abca2	0.16571	0.26092	0.226	0.062	1
Mdm2	0.165851	-0.432737	0.226	0.5	1
E4f1	0.165866	0.261724	0.258	0.062	1
Rps8	0.166018	-0.392345	0.968	1	1
Eef2	0.166025	-0.326745	0.935	1	1
Rpl13	0.166229	-0.279324	1	1	1
Churc1	0.166585	-0.600954	0.355	0.562	1
B4galt1	0.166857	0.610301	0.516	0.312	1
Bet1	0.167258	-0.666616	0.161	0.375	1
Rexo1	0.167371	0.465726	0.516	0.25	1
Rpl23	0.167767	-0.320838	1	1	1
Dnajc21	0.167984	-0.582686	0.226	0.5	1
Smim10l1	0.168206	0.368282	0.097	0.125	1
Etfa	0.168432	-0.309483	0.29	0.562	1
Ech1	0.168582	0.552074	0.548	0.375	1
Tmem131l	0.168718	0.433492	0.129	0.125	1
Fam50a	0.169324	-0.50223	0.226	0.5	1
Ufc1	0.169684	-0.521381	0.419	0.688	1
Il7r	0.17023	0.497203	1	1	1
Fhl2	0.170532	-0.329163	0.097	0.312	1
Ivns1abp	0.170712	-0.377167	0.29	0.562	1
Gatd3a	0.170972	-0.281637	0.194	0.438	1
Zc3hav1	0.171307	0.707294	0.677	0.5	1
AA467197	0.17191	-0.590857	0.032	0.188	1
Ankrd54	0.172254	-0.723874	0.097	0.312	1
Adrb2	0.172961	0.600763	0.258	0.062	1
H2-Eb1	0.173089	0.618646	0.452	0.188	1
Gapvd1	0.173104	0.480102	0.258	0.375	1
Actr1a	0.173219	0.508815	0.258	0.125	1
Ahcyl1	0.173344	-0.365578	0.097	0.312	1
Trim12a	0.173394	0.624807	0.71	0.438	1
Kri1	0.17379	0.444513	0.29	0.125	1
Grap	0.174171	-0.596246	0.387	0.625	1
Pcnt	0.174568	0.625327	0.387	0.25	1
Ncbp1	0.174972	-0.295503	0.097	0.312	1
Pgk1	0.175309	-0.489016	0.484	0.75	1
Nhp2	0.17557	-0.491752	0.258	0.438	1
Akna	0.176328	0.528312	0.387	0.312	1
Ndufa2	0.177353	0.402004	0.774	0.812	1
Aga	0.177626	-0.351879	0.097	0.312	1
Cd96	0.177826	0.648471	0.355	0.25	1
Aurkaip1	0.177893	0.283427	0.484	0.5	1
Setd1b	0.178207	-0.26276	0.194	0.438	1
Gars	0.178212	0.519341	0.419	0.188	1
Hint2	0.178265	-0.356779	0.032	0.188	1
Cbl	0.178268	-0.560486	0.355	0.625	1
Ssr4	0.178826	-0.392858	0.645	0.875	1
Syne1	0.179421	0.504003	0.452	0.188	1
Ubald2	0.17953	0.639287	0.613	0.375	1
Mindy2	0.17994	0.378911	0.355	0.125	1
Dtnbp1	0.179982	0.345969	0.419	0.188	1
AC149090.1	0.179997	0.396514	0.548	0.625	1
Incenp	0.180144	0.462214	0.226	0.062	1
Atf7	0.180447	-0.411202	0.097	0.312	1
Imp3	0.180555	-0.331333	0.355	0.625	1
Ptpn9	0.181014	-0.264261	0.065	0.25	1
Hnrnpa1	0.181382	0.276464	0.613	0.375	1
Cox7a2l	0.181586	0.520291	0.871	0.875	1
Use1	0.181619	-0.399901	0.548	0.812	1
Ppia	0.181852	-0.394044	0.935	1	1
Smc1a	0.182147	0.26252	0.387	0.5	1
Stim1	0.18219	0.444985	0.452	0.375	1
Bmyc	0.182213	-0.294819	0.097	0.312	1
Rasgrp1	0.182563	0.706218	0.613	0.5	1
Nme2	0.182742	-0.474152	0.097	0.312	1
Atad1	0.18278	-0.281817	0.258	0.5	1
Brd8	0.18286	0.429792	0.484	0.438	1
Cers4	0.183015	0.492146	0.419	0.375	1
Oat	0.183424	-0.485085	0.097	0.312	1
Tnf	0.18346	-0.573652	0.097	0.312	1
Ptar1	0.183477	0.500349	0.258	0.062	1
Wwp2	0.18367	0.591021	0.29	0.188	1
Usp34	0.183791	0.53492	0.452	0.188	1
Arap2	0.183801	-0.68918	0.484	0.562	1
Map7d1	0.184112	-0.319949	0.097	0.312	1
Rpn1	0.184224	0.377233	0.387	0.438	1
Arhgap17	0.184285	-0.298196	0.355	0.625	1
2210016F16Rik	0.184593	-0.477472	0.097	0.312	1
Ebna1bp2	0.184594	-0.509958	0.29	0.562	1
Ywhaq	0.18496	0.456315	0.71	0.688	1
Ecpas	0.18506	-0.517282	0.097	0.312	1
Shmt2	0.185355	-0.28948	0.065	0.25	1
Dnajc3	0.185697	-0.284314	0.548	0.812	1
Blk	0.186615	0.754269	0.452	0.25	1
Cds2	0.18675	0.279707	0.29	0.375	1
S100a11	0.186793	0.491679	0.935	0.938	1
Parp3	0.186898	-0.405778	0.097	0.312	1
Rpl13a	0.187219	-0.400664	0.871	1	1
Nfx1	0.187389	-0.476494	0.097	0.312	1
Denr	0.187621	-0.398312	0.355	0.625	1
Anapc15	0.188008	-0.396326	0.097	0.312	1
Foxn2	0.18807	-0.354394	0.097	0.312	1
Slc25a12	0.18812	-0.273484	0.065	0.25	1
Ctso	0.188533	-0.423549	0.097	0.312	1
Spop	0.188776	-0.58421	0.355	0.625	1
Mybbp1a	0.189056	-0.371305	0.194	0.438	1
Pik3r4	0.189204	-0.507742	0.065	0.25	1
Gmps	0.189682	-0.255229	0.161	0.375	1
Clcn4	0.18992	0.421693	0.355	0.125	1
Depdc5	0.19	0.265719	0.065	0.125	1
Rpl26	0.190325	-0.346007	0.935	1	1
Cycs	0.190457	-0.457152	0.419	0.688	1
Rbm33	0.190547	-0.451816	0.452	0.5	1
BC031181	0.190579	-0.432212	0.387	0.5	1
Cul1	0.190624	-0.582126	0.226	0.438	1
Dnajc5	0.190771	0.469917	0.516	0.25	1
Baz1b	0.191232	-0.603928	0.355	0.625	1
Ccdc88b	0.191593	-0.906766	0.097	0.25	1
Aamdc	0.191732	-0.361566	0.097	0.312	1
Minpp1	0.191787	-0.444853	0.097	0.312	1
Usp53	0.191835	-0.435708	0.097	0.312	1
Smc3	0.191954	-0.506831	0.548	0.562	1
Smurf2	0.192275	-0.313001	0.065	0.25	1
Sfr1	0.192514	0.501094	0.677	0.562	1
Ifngr2	0.192641	0.256946	0.226	0.25	1
Copz1	0.192665	-0.343644	0.194	0.438	1
Dnajc7	0.192811	0.644813	0.613	0.5	1
Scamp3	0.192871	-0.523697	0.355	0.625	1
Mrpl3	0.192987	-0.346607	0.097	0.312	1
Tax1bp1	0.193302	0.48097	0.742	0.75	1
Trmt10c	0.19337	-0.312857	0.065	0.25	1
Supt5	0.193505	-0.452425	0.484	0.75	1
Ptms	0.193668	-0.385587	0.097	0.312	1
Rtca	0.193915	-0.394609	0.097	0.312	1
Utp4	0.194069	-0.381024	0.065	0.25	1
Dnajc15	0.194227	-0.352449	0.29	0.562	1
Dnajc10	0.19438	-0.341963	0.097	0.312	1
Tomm70a	0.194404	0.268988	0.226	0.312	1
Cdk13	0.194474	0.261239	0.452	0.562	1
Eef1aknmt	0.194548	-0.369302	0.032	0.188	1
Kcnk5	0.194668	-0.393205	0.097	0.312	1
Hexim1	0.194893	-0.424896	0.097	0.312	1
Cd37	0.194926	0.375009	0.903	0.688	1
Tent2	0.195008	0.571658	0.29	0.125	1
Ubl7	0.195057	-0.385835	0.097	0.312	1
Rps19bp1	0.195061	-0.468014	0.097	0.312	1
Mov10	0.195194	0.436828	0.194	0.062	1
Gtf2h1	0.195644	-0.325171	0.032	0.188	1
Ankmy2	0.196078	0.635059	0.226	0.062	1
Echs1	0.196399	0.403366	0.323	0.188	1
Tfdp2	0.196445	-0.549212	0.161	0.25	1
Lfng	0.196749	0.590598	0.548	0.312	1
Med20	0.197094	-0.371222	0.032	0.188	1
Ivd	0.197204	-0.326282	0.065	0.25	1
Tigd2	0.197461	0.635278	0.29	0.125	1
Abhd2	0.197714	0.46612	0.355	0.312	1
Gm20186	0.19811	-1.12207	0.419	0.312	1
Slc38a1	0.198594	-0.306005	0.484	0.75	1
Taf1	0.198718	0.254055	0.258	0.312	1
Emp3	0.198937	0.424747	0.903	0.75	1
H2-Q6	0.199601	-0.498186	0.742	0.812	1
Arhgef11	0.19997	0.664913	0.258	0.062	1
Ly6g5b	0.20047	0.598431	0.323	0.125	1
Cd53	0.200624	0.510139	0.968	0.875	1
Calu	0.20068	-0.46726	0.032	0.188	1
Rnf168	0.200728	0.466876	0.194	0.125	1
Osbpl5	0.201011	0.627048	0.194	0.062	1
Cdk7	0.201318	-0.259492	0.065	0.25	1
Wbp11	0.201643	-0.556601	0.355	0.625	1
Cap1	0.201646	-0.450668	0.419	0.688	1
Hook1	0.201929	-0.276736	0.065	0.25	1
Aida	0.20239	0.600741	0.323	0.188	1
Rpia	0.203061	0.515484	0.226	0.062	1
Zdhhc3	0.203115	0.420522	0.194	0.062	1
Ifi27l2a	0.203129	1.01822	0.484	0.5	1
Lyar	0.203365	-0.506141	0.194	0.438	1
Rbms2	0.203374	-0.509175	0.065	0.25	1
Vps35	0.20343	0.437922	0.323	0.25	1
Rps7	0.203641	-0.299412	1	1	1
Bmp7	0.203828	-0.385886	0.032	0.188	1
H2-D1	0.204131	0.284762	1	1	1
Camk2d	0.204212	0.576797	0.484	0.312	1
Dgkd	0.204556	0.543525	0.29	0.125	1
Naa25	0.204866	-0.267551	0.032	0.188	1
Clk1	0.205156	0.381264	0.839	0.812	1
Rexo5	0.205231	0.640591	0.516	0.25	1
Prelid1	0.205449	-0.415755	0.645	0.875	1
Sass6	0.205543	-0.350949	0.065	0.25	1
Cebpb	0.205768	-0.976982	0.613	0.75	1
Nob1	0.205933	0.540133	0.29	0.125	1
Pafah1b1	0.206015	0.511212	0.677	0.688	1
Irf2bpl	0.206173	0.535577	0.516	0.25	1
Mgat4b	0.206178	-0.291233	0.065	0.25	1
Adipor1	0.206202	-0.419536	0.194	0.438	1
Gabarap	0.206665	-0.381286	0.774	0.938	1
Trpv2	0.207027	0.529116	0.323	0.25	1
Apex1	0.207029	-0.260167	0.065	0.25	1
Slc39a8	0.207589	-0.291474	0.032	0.188	1
Aprt	0.207789	-0.326753	0.645	0.875	1
Brap	0.20825	-0.392261	0.194	0.438	1
Gdap2	0.208308	-0.292505	0.032	0.188	1
Ubqln2	0.208341	0.473402	0.194	0.062	1
Stambpl1	0.208627	-0.340349	0.065	0.25	1
Snrpa	0.208937	-0.356523	0.065	0.25	1
Vapa	0.208945	0.492413	0.645	0.375	1
Zfp560	0.20915	-0.456343	0.065	0.25	1
Gpaa1	0.209263	-0.33888	0.194	0.438	1
Fam53c	0.209543	-0.259021	0.032	0.188	1
Tbcc	0.2096	-0.302817	0.065	0.25	1
Kpna1	0.209798	-0.412666	0.032	0.188	1
Psmb6	0.209826	-0.429444	0.419	0.688	1
Lockd	0.210016	-0.543731	0.032	0.188	1
Nemp1	0.210148	-0.357381	0.032	0.188	1
Ppp1r35	0.210193	0.540476	0.323	0.125	1
Sema4d	0.210302	0.54242	0.581	0.312	1
Iffo1	0.210338	-0.271522	0.032	0.188	1
Oip5os1	0.210405	-0.449352	0.355	0.625	1
Lsm7	0.21069	-0.427841	0.194	0.438	1
Hes6	0.211378	0.432778	0.258	0.062	1
Cd81	0.211548	-0.597371	0.065	0.25	1
Atp6v0c	0.211969	-0.497827	0.613	0.75	1
Isg20l2	0.212156	-0.480189	0.129	0.312	1
Ehd3	0.212179	0.625634	0.355	0.125	1
Dgcr8	0.212254	-0.528721	0.129	0.312	1
Metrnl	0.212388	-0.67291	0.065	0.25	1
Selenow	0.212474	0.471664	0.839	0.875	1
Klhdc2	0.212482	-0.35099	0.065	0.25	1
Il10rb	0.212543	-0.406153	0.065	0.25	1
Klhl5	0.212588	-0.261686	0.032	0.188	1
Wiz	0.212689	-0.480532	0.065	0.25	1
Tubgcp6	0.212726	-0.281014	0.032	0.188	1
Slc48a1	0.212835	-0.518336	0.065	0.25	1
Ssh2	0.212863	-0.30616	0.645	0.875	1
Ptcd2	0.212924	-0.256175	0.065	0.25	1
Ssr1	0.21326	-0.343946	0.258	0.5	1
Pan2	0.213291	0.474674	0.258	0.062	1
Ammecr1	0.213408	-0.31659	0.065	0.25	1
Slc25a45	0.213452	-0.437149	0.065	0.25	1
Ece1	0.213682	-0.325375	0.032	0.188	1
Zdhhc5	0.213735	-0.264938	0.065	0.25	1
2410004B18Rik	0.213838	0.29714	0.258	0.062	1
Lztr1	0.213881	-0.355971	0.065	0.25	1
Fbxw7	0.214065	0.519939	0.29	0.188	1
Ndufaf4	0.214121	-0.650531	0.161	0.375	1
Nploc4	0.214206	-0.422312	0.032	0.188	1
Nsd1	0.214352	-0.634989	0.387	0.625	1
Alkbh3	0.214825	-0.403538	0.065	0.25	1
Zfp729a	0.214983	-0.420372	0.065	0.25	1
Aagab	0.21505	0.462315	0.323	0.125	1
Pip5k1a	0.215131	0.54204	0.355	0.25	1
Homez	0.215199	-0.375569	0.032	0.188	1
Ehmt1	0.215997	0.648141	0.258	0.062	1
Setdb1	0.216033	-0.347392	0.065	0.25	1
Neil1	0.216057	-0.421721	0.065	0.25	1
Plekhm3	0.216072	-0.43571	0.032	0.188	1
Gpr132	0.216351	0.659894	0.452	0.375	1
Gltp	0.216619	0.451831	0.355	0.125	1
Naa35	0.216632	0.498134	0.258	0.062	1
Pom121	0.216688	-0.437135	0.065	0.25	1
Ccdc28b	0.216709	-0.323273	0.032	0.188	1
BC147527	0.216882	-0.257096	0.032	0.188	1
Ipo5	0.216884	0.395326	0.226	0.125	1
Ppp2r1a	0.216951	0.559582	0.484	0.312	1
Erlec1	0.217175	0.47192	0.194	0.062	1
Parvg	0.217263	0.42849	0.355	0.125	1
Nrp1	0.21737	0.566777	0.258	0.062	1
Gm15283	0.217461	-0.309226	0.032	0.188	1
Dnajc30	0.217898	0.489137	0.194	0.062	1
Snx30	0.217954	-0.515835	0.032	0.188	1
Naa40	0.217959	0.417216	0.258	0.062	1
Ttc1	0.217963	-0.372288	0.032	0.188	1
Wdfy1	0.217994	-0.45541	0.032	0.188	1
Bzw2	0.218275	-0.537695	0.194	0.438	1
Nkapd1	0.2184	-0.433093	0.194	0.438	1
Senp7	0.218446	0.457504	0.258	0.062	1
Bclaf3	0.218583	-0.336422	0.065	0.25	1
Rabggta	0.218606	-0.268234	0.032	0.188	1
Togaram1	0.218688	-0.306281	0.032	0.188	1
Dtd1	0.218893	-0.349343	0.032	0.188	1
Sdcbp	0.218928	0.572028	0.548	0.312	1
Aifm1	0.218935	-0.351264	0.065	0.25	1
Tmem168	0.218949	-0.622233	0.065	0.188	1
Swap70	0.218958	-0.320736	0.032	0.188	1
Hps1	0.219089	-0.282862	0.065	0.25	1
Tnfsf11	0.219233	-0.386079	0.065	0.25	1
Ubxn1	0.219395	-0.304182	0.645	0.875	1
Treml2	0.219402	-0.400403	0.065	0.25	1
Runx2	0.219422	0.550061	0.355	0.125	1
Tacc2	0.219456	-0.325474	0.032	0.188	1
Pdlim5	0.219496	-0.569357	0.065	0.25	1
Rrs1	0.219597	-0.335264	0.065	0.25	1
Plbd2	0.219671	-0.261796	0.032	0.188	1
Rrp7a	0.219695	-0.331363	0.065	0.25	1
Rara	0.219722	-0.420582	0.194	0.438	1
Traf3ip2	0.219754	-0.405369	0.065	0.25	1
Med19	0.219838	-0.319102	0.032	0.188	1
Aldoa	0.219924	0.454429	0.871	0.938	1
Usp39	0.220129	-0.291252	0.032	0.188	1
H2bc6	0.220216	-0.26065	0.032	0.188	1
Inafm2	0.220275	-0.285039	0.032	0.188	1
Egln1	0.220276	0.592867	0.355	0.125	1
Cdc123	0.220372	-0.269071	0.258	0.5	1
Tap1	0.22044	0.531347	0.774	0.688	1
Thy1	0.220655	0.553236	0.774	0.688	1
Chmp1a	0.220754	0.57493	0.419	0.188	1
Selenop	0.220835	0.685794	0.71	0.562	1
Gps2	0.22089	0.444489	0.484	0.438	1
Fbxw4	0.220951	-0.315763	0.032	0.188	1
1700056E22Rik	0.221469	-0.261882	0.032	0.188	1
Surf1	0.221609	0.442599	0.29	0.125	1
Slbp	0.221775	-0.578963	0.226	0.438	1
Xpot	0.222086	-0.2812	0.032	0.188	1
Smarcad1	0.222129	-0.299839	0.032	0.188	1
Cpd	0.222168	-0.272957	0.161	0.375	1
Thbs1	0.222407	-0.356885	0.032	0.188	1
Psmg1	0.222531	-0.324652	0.032	0.188	1
Kif13b	0.22265	-0.378278	0.032	0.188	1
Lyn	0.222718	-0.312235	0.032	0.188	1
Ccdc86	0.222765	-0.269644	0.032	0.188	1
Fdx1	0.222772	-0.341652	0.032	0.188	1
Cpsf6	0.222946	-0.290573	0.161	0.375	1
Tysnd1	0.222998	-0.29571	0.032	0.188	1
Ldlrap1	0.223195	-0.281158	0.032	0.188	1
Cited4	0.223299	-0.318771	0.032	0.188	1
Edrf1	0.223428	-0.337379	0.032	0.188	1
Itfg2	0.223429	-0.334978	0.032	0.188	1
Tesc	0.223597	-0.393962	0.032	0.188	1
Klhl2	0.22362	-0.338142	0.032	0.188	1
Cars	0.223645	-0.342298	0.032	0.188	1
Tcf4	0.223664	-0.300293	0.032	0.188	1
Scnm1	0.223911	-0.296688	0.032	0.188	1
Ifrd1	0.223947	-0.763302	0.258	0.438	1
AU040320	0.223976	-0.432186	0.032	0.188	1
Nudt22	0.223977	-0.417208	0.032	0.188	1
Mthfsd	0.223978	-0.431478	0.032	0.188	1
Cwc27	0.22398	-0.337318	0.032	0.188	1
Nup160	0.22398	-0.29835	0.032	0.188	1
F2rl2	0.224374	0.512877	0.258	0.062	1
Suco	0.224814	-0.347979	0.161	0.375	1
Fxyd5	0.225137	0.285664	1	0.938	1
Nup214	0.225477	0.457651	0.194	0.062	1
Lrrfip1	0.225979	-0.58659	0.516	0.625	1
Dap	0.226128	0.542888	0.774	0.562	1
Gpalpp1	0.226146	-0.281433	0.161	0.375	1
Syt11	0.22628	0.442758	0.258	0.062	1
Zfp462	0.226489	0.566388	0.258	0.062	1
Sit1	0.22657	0.423181	0.258	0.062	1
Icos	0.226705	-0.344679	0.742	0.938	1
Washc4	0.226875	0.365847	0.258	0.062	1
Hps3	0.226913	0.445534	0.258	0.062	1
Timm23	0.227197	0.499479	0.677	0.438	1
Nipbl	0.227575	0.499239	0.742	0.5	1
Psenen	0.227896	0.503376	0.71	0.562	1
Sec11c	0.228063	0.44273	0.903	0.812	1
Gm5914	0.228324	-0.572268	0.129	0.25	1
Tra2b	0.228537	0.381573	0.774	0.812	1
Adar	0.228578	0.325992	0.226	0.062	1
Glrx5	0.228617	-0.509052	0.258	0.5	1
Slc25a3	0.228704	-0.282005	0.871	1	1
Zmpste24	0.229216	0.448613	0.29	0.125	1
Lysmd2	0.229337	0.383838	0.419	0.188	1
Ndufa4	0.229792	-0.3336	0.774	0.812	1
Mxi1	0.229962	0.654892	0.161	0.062	1
Ranbp1	0.230166	-0.505431	0.419	0.5	1
Sat1	0.230566	0.648538	0.484	0.312	1
Ppp1r11	0.231025	0.528195	0.645	0.438	1
AW112010	0.231113	0.766202	0.871	0.812	1
Rpl21	0.231414	-0.358967	1	1	1
Mapk1	0.231644	0.263817	0.484	0.5	1
Hsp90b1	0.232751	0.78019	0.935	0.812	1
Etnk1	0.233718	0.617949	0.419	0.25	1
Mtap	0.233752	-0.273625	0.161	0.375	1
Gcnt2	0.234288	0.280942	0.258	0.375	1
Pkm	0.234636	-0.390254	0.806	0.875	1
Fkbp5	0.234852	-0.63525	0.323	0.562	1
Il17ra	0.235908	0.628631	0.355	0.188	1
Ctdspl2	0.236178	0.582505	0.323	0.125	1
Eif1	0.237372	-0.293494	0.968	1	1
Leo1	0.237382	0.482551	0.355	0.188	1
Trpm7	0.237742	-0.345976	0.258	0.5	1
Rb1	0.237752	0.554336	0.355	0.188	1
Gnl3l	0.23803	0.368408	0.194	0.062	1
C1qa	0.238083	-0.313056	0.129	0.312	1
Jakmip1	0.238152	-0.504644	0.258	0.438	1
Phc3	0.238193	0.324724	0.548	0.688	1
Numa1	0.238878	-0.295007	0.581	0.812	1
Elob	0.238933	-0.41264	0.839	0.938	1
Nampt	0.239452	-0.542757	0.129	0.312	1
Dnajb9	0.239894	0.553056	0.323	0.125	1
Rbms1	0.240158	-0.557419	0.452	0.625	1
Agpat4	0.24063	0.544613	0.484	0.25	1
Arrb1	0.240989	0.955436	0.452	0.25	1
Polr2m	0.24103	-0.609982	0.323	0.562	1
Calm2	0.241151	-0.378284	0.774	0.938	1
Rab8b	0.241225	-0.560778	0.355	0.562	1
Nme1	0.241299	-0.601293	0.516	0.688	1
Saysd1	0.242479	0.34761	0.226	0.188	1
2810402E24Rik	0.242657	-0.299379	0.032	0.125	1
Sntb2	0.242657	-0.33067	0.032	0.125	1
Ccdc73	0.242657	-0.267949	0.032	0.125	1
Hes1	0.242657	0.389251	0.032	0.125	1
Hspa1a	0.242657	-0.836649	0.032	0.125	1
Idi1	0.242657	-0.269451	0.032	0.125	1
Kyat3	0.242657	-0.250354	0.032	0.125	1
Otud1	0.242657	-0.304483	0.032	0.125	1
Stn1	0.242657	-0.31192	0.032	0.125	1
Ttll12	0.242657	-0.251587	0.032	0.125	1
Zkscan7	0.242657	-0.253753	0.032	0.125	1
Arap3	0.242657	-0.3052	0.032	0.125	1
Asb7	0.242657	-0.359595	0.032	0.125	1
Cd9	0.242657	-0.295876	0.032	0.125	1
Cdan1	0.242657	-0.250638	0.032	0.125	1
Chkb	0.242657	-0.364484	0.032	0.125	1
Crybg3	0.242657	-0.279602	0.032	0.125	1
Ddhd1	0.242657	-0.343163	0.032	0.125	1
Gstz1	0.242657	-0.25489	0.032	0.125	1
Islr	0.242657	-0.266358	0.032	0.125	1
Mcoln1	0.242657	-0.306675	0.032	0.125	1
Qser1	0.242657	-0.325084	0.032	0.125	1
Tmub1	0.242657	-0.282387	0.032	0.125	1
Wdr76	0.242657	-0.346178	0.032	0.125	1
Zfp983	0.242657	-0.398223	0.032	0.125	1
Abcg1	0.242657	-0.492578	0.032	0.125	1
Cntln	0.242657	-0.330332	0.032	0.125	1
Foxred1	0.242657	-0.283946	0.032	0.125	1
Ifitm1	0.242657	-0.431455	0.032	0.125	1
Klf5	0.242657	-0.347385	0.032	0.125	1
Olfr1259	0.242657	-0.315691	0.032	0.125	1
Slc39a3	0.242657	-0.312956	0.032	0.125	1
Snx10	0.242657	-0.33155	0.032	0.125	1
Tmem129	0.242657	-0.304407	0.032	0.125	1
Zfp219	0.242657	-0.423019	0.032	0.125	1
C030034I22Rik	0.242657	-0.276737	0.032	0.125	1
Gsn	0.242657	-0.433625	0.032	0.125	1
Map4k5	0.242657	-0.257614	0.032	0.125	1
Mrrf	0.242657	-0.298626	0.032	0.125	1
Slc25a53	0.242657	-0.250389	0.032	0.125	1
Ddx19b	0.242657	-0.268326	0.032	0.125	1
Brk1	0.242866	0.273395	0.774	0.812	1
Slc25a4	0.242911	-0.271367	0.484	0.438	1
Bola1	0.243229	-0.522745	0.129	0.312	1
Ddost	0.243403	-0.575248	0.258	0.5	1
Chmp2a	0.244227	0.452903	0.645	0.438	1
Tdrd3	0.244605	0.507337	0.226	0.062	1
Nr4a1	0.244776	-1.35781	0.226	0.375	1
mt-Nd5	0.244952	-0.494104	0.806	0.875	1
Qrich1	0.245194	-0.312079	0.258	0.5	1
Oard1	0.24524	0.426054	0.194	0.062	1
Eif4h	0.24578	-0.480975	0.387	0.625	1
Gnai2	0.245953	0.459454	0.871	0.812	1
Tbc1d9b	0.246531	0.279624	0.194	0.25	1
Cntrl	0.246603	-0.646703	0.387	0.562	1
Ctss	0.24671	0.484151	0.71	0.562	1
Rdm1	0.246775	-0.408903	0.161	0.375	1
Mepce	0.247212	0.564173	0.323	0.125	1
Mrps26	0.247487	-0.541365	0.323	0.562	1
Rinl	0.248093	0.498719	0.806	0.625	1
Anapc5	0.248303	0.569451	0.452	0.25	1
Tgif1	0.248581	0.330272	0.226	0.25	1
Shkbp1	0.248923	0.346266	0.194	0.062	1
Manf	0.248952	0.584314	0.677	0.438	1
Lcmt1	0.249337	0.396446	0.161	0.062	1
Dtx3l	0.249412	0.625309	0.613	0.5	1
Gabpa	0.250097	0.473983	0.226	0.062	1
Mea1	0.250113	-0.417934	0.258	0.5	1
Rbm8a	0.250426	-0.383303	0.452	0.5	1
Uqcr10	0.25051	-0.425467	0.774	0.812	1
Usp3	0.250779	0.586812	0.548	0.312	1
Tec	0.251656	0.489771	0.194	0.062	1
Stk26	0.251977	-0.307156	0.161	0.375	1
Cd52	0.252106	0.330438	1	0.938	1
Ppp4r3a	0.252132	0.558634	0.645	0.438	1
Rps19	0.252341	-0.340162	0.968	1	1
Ccdc9	0.252357	-0.32044	0.161	0.375	1
Tlr1	0.252793	0.390204	0.161	0.062	1
Gm34455	0.252813	0.547103	0.323	0.125	1
Zfp800	0.25282	0.408998	0.419	0.188	1
Keap1	0.253427	0.50621	0.387	0.188	1
Jag1	0.253515	-0.767364	0.097	0.188	1
Zbtb20	0.253547	-0.341659	0.452	0.312	1
Tiprl	0.253798	0.478415	0.548	0.312	1
Tle4	0.253932	0.595942	0.323	0.125	1
Ssu72	0.253987	-0.261364	0.387	0.625	1
Hnrnpu	0.255002	-0.421679	0.774	0.812	1
Cox7a2	0.255365	-0.352585	0.774	0.938	1
Wipf1	0.255933	0.41249	0.419	0.188	1
Mfsd14a	0.255952	0.311223	0.258	0.312	1
Hmgcs1	0.256002	0.340828	0.194	0.062	1
Ginm1	0.256345	0.389366	0.258	0.125	1
Acsbg1	0.256498	0.681704	0.548	0.312	1
Tvp23b	0.256555	0.294141	0.161	0.188	1
Glrx3	0.256592	-0.41741	0.258	0.5	1
Bcl2a1a	0.256758	0.46383	0.419	0.188	1
Creld2	0.256911	0.435574	0.258	0.125	1
Zbed4	0.256986	0.367449	0.194	0.062	1
Snapc5	0.25703	-0.40526	0.161	0.375	1
Cops4	0.257112	-0.31805	0.161	0.375	1
Ifi214	0.257648	0.72415	0.226	0.062	1
Sap30l	0.257728	0.35628	0.419	0.188	1
Prkd3	0.257825	-0.451319	0.323	0.562	1
Frg1	0.258215	0.460057	0.419	0.188	1
Gimap5	0.258217	-0.622123	0.516	0.75	1
Chic2	0.258265	0.560698	0.516	0.312	1
Carnmt1	0.258524	-0.317691	0.161	0.375	1
Ctnnb1	0.258589	-0.517941	0.258	0.5	1
Etfb	0.258595	-0.448109	0.161	0.375	1
Tuba4a	0.259111	-0.651264	0.258	0.5	1
Pds5b	0.259215	-0.432563	0.161	0.375	1
Commd7	0.259487	0.265979	0.323	0.312	1
Esyt1	0.259525	0.349044	0.742	0.5	1
Hs2st1	0.259665	0.503178	0.258	0.125	1
Nebl	0.260027	0.507477	0.419	0.25	1
Celf2	0.260395	0.518349	0.968	0.875	1
Isg15	0.261755	0.883043	0.452	0.25	1
Foxn3	0.261861	-0.416529	0.452	0.5	1
Lgmn	0.261971	-0.566314	0.097	0.25	1
Zhx1	0.262106	-0.346114	0.161	0.375	1
Lrrc25	0.262787	0.350398	0.226	0.188	1
Ubtf	0.262957	-0.591827	0.323	0.562	1
AI467606	0.26328	0.273505	0.387	0.375	1
Mark2	0.263487	-0.293276	0.581	0.812	1
Ubfd1	0.263555	0.489043	0.194	0.062	1
Ascc3	0.264446	0.665458	0.613	0.438	1
Prmt9	0.264856	0.551809	0.129	0.062	1
Hspa8	0.265135	-0.442082	0.968	1	1
Zxdb	0.265356	0.542254	0.226	0.062	1
Zfand2b	0.265688	0.481042	0.323	0.125	1
Cand1	0.26589	0.414208	0.29	0.25	1
Septin1	0.266554	0.404981	0.839	0.75	1
Coq10b	0.26717	-0.301309	0.226	0.438	1
Zfp507	0.267413	-0.444506	0.161	0.375	1
Tnfrsf9	0.267474	-0.630874	0.097	0.25	1
Jak1	0.267788	0.48428	0.903	0.75	1
Itgal	0.268055	0.52463	0.71	0.688	1
Prmt7	0.268137	0.385326	0.226	0.062	1
Itgb7	0.268226	0.492782	0.968	0.938	1
Set	0.268463	0.326533	0.806	0.812	1
Dcaf15	0.268826	0.300836	0.323	0.125	1
Efhd2	0.269254	-0.26583	0.226	0.438	1
Ripk1	0.269462	0.53364	0.355	0.188	1
Helz	0.269849	-0.401966	0.387	0.438	1
Dock10	0.270119	0.410512	0.677	0.625	1
Slc39a7	0.270158	-0.310301	0.161	0.375	1
Cdk4	0.270657	-0.397873	0.161	0.375	1
Prdm2	0.271049	-0.466933	0.29	0.375	1
Mapre1	0.271097	0.451054	0.548	0.312	1
Btg1	0.271292	0.670765	1	0.938	1
Mlf2	0.271364	-0.565015	0.226	0.438	1
Alg5	0.271495	-0.280141	0.387	0.625	1
Ddx46	0.271733	-0.495901	0.484	0.688	1
Pabpc1	0.272135	-0.296481	0.903	1	1
Cops5	0.272165	-0.647381	0.226	0.375	1
Hnrnpa3	0.272234	0.436926	0.806	0.75	1
Rnf138	0.272347	0.516745	0.452	0.25	1
Ipo8	0.272933	-0.44639	0.129	0.312	1
Tank	0.273113	-0.328236	0.161	0.375	1
Ehmt2	0.273184	0.576786	0.29	0.188	1
Jtb	0.273485	0.335132	0.484	0.5	1
Mff	0.273583	0.415316	0.258	0.125	1
Rps27l	0.273601	-0.303124	0.452	0.688	1
Ppid	0.274817	-0.419115	0.161	0.375	1
Polr3c	0.274868	-0.37877	0.161	0.375	1
Hsf1	0.275013	-0.408294	0.161	0.375	1
Exoc5	0.276431	-0.495279	0.161	0.375	1
Eef1e1	0.276554	-0.444199	0.161	0.375	1
Sc5d	0.276571	-0.454714	0.161	0.375	1
Hectd1	0.27679	0.396257	0.806	0.625	1
Sart1	0.276849	0.406394	0.29	0.125	1
Psma7	0.277003	-0.27041	0.774	0.938	1
Ndufaf8	0.277089	0.296368	0.323	0.125	1
Gabarapl2	0.277209	0.330074	0.613	0.625	1
Commd6	0.277409	0.396039	0.355	0.25	1
Cdc40	0.277664	0.574697	0.419	0.25	1
Mrpl33	0.277803	0.467235	0.774	0.562	1
Il18r1	0.278093	0.358452	0.871	0.875	1
Lyz2	0.278333	-0.283441	0.452	0.688	1
Gbp7	0.278734	0.572074	0.806	0.688	1
Rasa2	0.27878	-0.318879	0.323	0.562	1
Sh3kbp1	0.279213	0.552291	0.613	0.375	1
Fam136a	0.279319	0.336884	0.194	0.062	1
Kxd1	0.279576	0.521197	0.452	0.25	1
Gm16286	0.279781	-0.265588	0.387	0.625	1
Hp1bp3	0.280872	0.389402	0.548	0.562	1
Tulp4	0.280909	-0.482052	0.194	0.375	1
Mtch2	0.281403	0.37056	0.452	0.375	1
Pex7	0.281449	0.527882	0.258	0.125	1
Ppp1cc	0.281523	-0.640518	0.613	0.812	1
Krt83	0.281773	-0.521093	0.323	0.562	1
Hnrnpdl	0.281873	0.304252	0.645	0.625	1
Abca7	0.281928	0.369769	0.194	0.125	1
Idh3b	0.282508	0.458907	0.355	0.188	1
Gbp4	0.282639	0.527858	0.677	0.438	1
Il21r	0.282767	0.482538	0.129	0.062	1
Arid3b	0.283403	-0.458669	0.129	0.312	1
Stt3b	0.283851	0.547629	0.548	0.312	1
Cul5	0.283884	0.352087	0.258	0.188	1
Dusp1	0.284166	-0.259774	0.839	0.812	1
Stk4	0.284733	0.391976	0.677	0.438	1
Soat1	0.284791	0.402677	0.258	0.125	1
Pam16	0.285584	0.427515	0.29	0.125	1
Rad23b	0.285653	0.517978	0.452	0.25	1
Mrpl13	0.286316	-0.395972	0.323	0.375	1
Pcnp	0.286425	-0.304879	0.516	0.75	1
Chordc1	0.286674	-0.550636	0.226	0.438	1
Akr1a1	0.286731	-0.34331	0.516	0.75	1
Rnf111	0.286867	-0.356313	0.323	0.562	1
Rabepk	0.286918	0.322936	0.194	0.062	1
Oas3	0.287549	0.455074	0.29	0.188	1
Elp2	0.287646	0.468391	0.161	0.062	1
Rbm6	0.288374	0.434369	0.484	0.25	1
Ifitm3	0.288465	0.4295	0.323	0.312	1
Borcs8	0.288712	0.529777	0.355	0.25	1
Slc38a2	0.289737	-0.517831	0.613	0.812	1
Tpp2	0.289909	0.251233	0.645	0.75	1
Snx2	0.289952	-0.352363	0.387	0.625	1
Ramp3	0.290063	-0.812333	0.29	0.25	1
Chtop	0.29034	0.441479	0.484	0.25	1
Mapkapk2	0.290623	-0.502089	0.194	0.375	1
Actg1	0.291036	0.338221	0.968	1	1
Fam114a2	0.291154	0.339017	0.194	0.062	1
Dnaja1	0.291191	-0.537441	0.71	0.875	1
Ppp1ca	0.291605	-0.330849	0.806	0.938	1
Trim30a	0.291682	0.603029	0.613	0.438	1
Rab11b	0.292076	-0.323063	0.452	0.688	1
Ahsa1	0.29223	-0.372461	0.387	0.625	1
Dennd1b	0.292248	0.279489	0.452	0.625	1
Dnttip2	0.292708	0.418802	0.355	0.188	1
Arpc1b	0.29297	-0.348351	0.935	0.938	1
Slfn5	0.294082	0.675459	0.484	0.375	1
Atxn2	0.294102	0.305207	0.323	0.312	1
Cox8a	0.294168	-0.299674	0.903	1	1
Lta	0.295312	-0.808996	0.129	0.312	1
Cdc5l	0.29657	0.552128	0.645	0.438	1
Cxcr4	0.296666	0.695862	0.613	0.438	1
Lsm4	0.296799	-0.370563	0.484	0.562	1
Dkkl1	0.297195	-0.538671	0.161	0.312	1
Galnt7	0.29786	0.293441	0.323	0.375	1
Arl8a	0.298014	-0.445666	0.129	0.312	1
Spcs2	0.298197	0.435415	0.839	0.875	1
Parl	0.29847	0.349659	0.226	0.062	1
Ppan	0.298525	0.332403	0.226	0.062	1
Slc39a6	0.298582	0.480104	0.194	0.125	1
Twf1	0.298593	-0.382078	0.129	0.312	1
Lyrm9	0.29892	-0.56527	0.097	0.25	1
Sox13	0.29956	0.576282	0.323	0.125	1
Gbp6	0.299655	0.55675	0.419	0.375	1
Anapc13	0.300134	0.437451	0.226	0.062	1
Acaa1a	0.300173	-0.392642	0.387	0.625	1
Dnajc2	0.300271	-0.302407	0.387	0.625	1
Cdc42se1	0.300457	-0.43914	0.387	0.625	1
Eif4ebp1	0.300741	-0.604034	0.129	0.312	1
Skap1	0.300882	-0.3503	0.452	0.688	1
Elf1	0.300971	0.49747	0.806	0.625	1
Mri1	0.300988	-0.533206	0.129	0.312	1
Mlxip	0.301014	-0.435871	0.129	0.312	1
Ccnc	0.301308	-0.386069	0.129	0.312	1
Gm36723	0.30139	0.601474	0.355	0.312	1
Pdia4	0.301451	0.480225	0.419	0.312	1
Naa20	0.30156	0.321374	0.419	0.438	1
Itpr2	0.301765	-0.477116	0.387	0.562	1
Gpr171	0.302585	0.494264	0.387	0.375	1
Rhoa	0.302637	0.389589	0.903	0.875	1
Cisd3	0.303472	-0.253106	0.129	0.312	1
CAAA01118383.1	0.303596	-0.518453	0.097	0.188	1
Vps37a	0.304066	-0.368272	0.226	0.25	1
Zc3h12a	0.304088	0.372417	0.161	0.062	1
Odc1	0.304202	0.652058	0.452	0.375	1
Slc25a28	0.304486	0.397972	0.226	0.125	1
Cdc26	0.304498	0.437981	0.355	0.188	1
Pcmtd1	0.304563	0.625554	0.516	0.312	1
Sacs	0.305212	0.439322	0.323	0.188	1
Ncoa4	0.305619	0.380822	0.161	0.062	1
Runx1	0.30591	-0.415739	0.419	0.5	1
Rbm43	0.30604	-0.256551	0.129	0.312	1
Lonp2	0.306125	0.401902	0.29	0.125	1
Daxx	0.30641	0.265743	0.323	0.438	1
Tnpo3	0.30664	0.382133	0.484	0.375	1
Rnpc3	0.306696	0.311641	0.226	0.062	1
Pdrg1	0.307387	0.480522	0.419	0.25	1
Dmtf1	0.307535	-0.508707	0.226	0.438	1
Pex19	0.307805	0.373517	0.161	0.062	1
Exoc2	0.307983	0.482348	0.323	0.125	1
S100a4	0.308438	0.512247	0.903	0.75	1
Mcur1	0.308465	0.301348	0.323	0.125	1
Kat6b	0.308487	0.524136	0.323	0.125	1
Ube2q1	0.308932	0.611538	0.355	0.188	1
Rcc2	0.310178	-0.312045	0.226	0.438	1
Hsp90aa1	0.310317	-0.349434	0.677	0.875	1
Sap30bp	0.310643	-0.265121	0.129	0.312	1
Erg28	0.310819	0.464134	0.387	0.188	1
Foxo1	0.310963	0.289778	0.355	0.375	1
Helb	0.311349	0.321304	0.161	0.062	1
Gm29243	0.311608	0.349006	0.226	0.062	1
Dnajb6	0.311646	0.283149	0.677	0.688	1
Zfp24	0.313194	-0.515356	0.129	0.312	1
Mllt3	0.313266	0.409465	0.581	0.5	1
Creg1	0.313273	0.448734	0.29	0.125	1
Btbd7	0.313647	0.472636	0.323	0.25	1
Rasa3	0.313661	0.54219	0.419	0.25	1
Psmb7	0.31368	0.449162	0.484	0.312	1
AW549877	0.313729	0.465676	0.226	0.062	1
Arhgap45	0.314445	0.427774	0.806	0.688	1
Cnp	0.314646	0.438905	0.742	0.688	1
Ppip5k2	0.314998	-0.332014	0.129	0.312	1
Ddx41	0.315228	-0.268781	0.129	0.312	1
Mthfs	0.315376	0.349233	0.323	0.25	1
Khdrbs1	0.315487	0.454125	0.742	0.562	1
Pi4ka	0.315573	-0.388073	0.129	0.312	1
Kdm1a	0.315693	-0.413973	0.355	0.312	1
Ibtk	0.316114	-0.464541	0.097	0.25	1
Crebzf	0.317041	0.25729	0.387	0.438	1
Tomm7	0.317612	0.416043	0.742	0.75	1
Arl13b	0.318076	0.382484	0.226	0.062	1
mt-Nd4l	0.318213	0.373707	0.516	0.438	1
Armc10	0.318364	0.463864	0.226	0.062	1
Pwwp3a	0.31841	0.554879	0.258	0.125	1
Plcg1	0.318412	0.445454	0.226	0.125	1
Sh3bgrl	0.318415	0.432303	0.258	0.188	1
Pcnx	0.318417	0.377784	0.226	0.062	1
L3mbtl3	0.31845	0.409722	0.226	0.062	1
Trp53	0.318497	-0.499545	0.516	0.625	1
Gzmb	0.319158	1.42358	0.516	0.312	1
Sfswap	0.319354	0.286839	0.355	0.375	1
N6amt1	0.319408	0.301929	0.226	0.062	1
Lta4h	0.319593	0.403191	0.226	0.062	1
Slc1a5	0.319631	0.426149	0.355	0.312	1
Sp110	0.319746	0.458636	0.452	0.438	1
Psmd1	0.319854	0.43284	0.355	0.312	1
Nsmaf	0.319866	0.369121	0.226	0.062	1
Smg1	0.31988	0.29689	0.484	0.5	1
Prickle1	0.319973	0.436228	0.226	0.062	1
Ndufs7	0.320139	-0.520383	0.516	0.688	1
Zfp68	0.320142	-0.466564	0.097	0.25	1
Mrps5	0.320328	0.418079	0.548	0.5	1
Fam49b	0.321217	-0.495474	0.548	0.688	1
Ap1ar	0.321419	0.428836	0.29	0.125	1
Gpbp1l1	0.321724	0.494128	0.355	0.25	1
Ncdn	0.321943	0.300542	0.226	0.062	1
Sphk2	0.32197	0.391278	0.226	0.062	1
Ppcdc	0.322495	0.437158	0.226	0.062	1
Cdc23	0.322678	0.295853	0.226	0.062	1
Dapp1	0.322942	0.587033	0.226	0.062	1
Ppp4c	0.323214	0.461758	0.419	0.25	1
Srpk2	0.323366	0.622876	0.387	0.188	1
Gpank1	0.323388	0.301953	0.226	0.062	1
Pigb	0.323741	0.445842	0.161	0.062	1
Atp6v0e	0.324053	0.277822	0.71	0.75	1
Sidt2	0.324106	0.344788	0.29	0.125	1
Pim1	0.324337	0.56341	0.903	0.75	1
Tmem106b	0.324447	0.296634	0.226	0.062	1
Topors	0.324565	-0.477006	0.065	0.188	1
Tmem256	0.324642	-0.43538	0.419	0.5	1
Zfp362	0.324722	0.307565	0.226	0.062	1
Gde1	0.324883	-0.428078	0.097	0.25	1
Dhx30	0.324922	0.419149	0.194	0.062	1
Luc7l3	0.325074	-0.255961	0.355	0.562	1
Trim21	0.325079	0.335245	0.226	0.062	1
Rad54l2	0.325089	0.309888	0.226	0.062	1
Rbmx	0.325265	0.426319	0.226	0.062	1
Epb41	0.325315	0.507696	0.355	0.312	1
Atp5g3	0.325318	-0.427077	0.548	0.625	1
Afg3l2	0.325596	0.336483	0.226	0.062	1
Sik3	0.325683	-0.358982	0.129	0.312	1
Polr2f	0.325845	-0.407507	0.452	0.625	1
Timp2	0.325853	0.392795	0.226	0.062	1
Fkbp15	0.326278	0.305025	0.226	0.062	1
Txnl4a	0.326603	0.486068	0.355	0.188	1
Ywhah	0.326623	-0.406357	0.677	0.812	1
Zfp407	0.326716	0.394208	0.258	0.188	1
Rnf130	0.32674	-0.27452	0.194	0.375	1
Hint1	0.326944	0.310686	0.871	0.688	1
Hmox2	0.327102	0.360639	0.387	0.312	1
Mpv17l2	0.327527	-0.285094	0.129	0.312	1
Gstp1	0.328434	-0.49028	0.129	0.312	1
Herc1	0.32862	0.457355	0.419	0.438	1
Rbck1	0.328723	0.442056	0.484	0.312	1
Irf9	0.32875	0.481193	0.516	0.312	1
Gm12216	0.329083	0.420424	0.29	0.125	1
Rbl2	0.329588	0.559664	0.613	0.562	1
Uba3	0.329984	0.422863	0.258	0.125	1
Heca	0.330027	0.377652	0.29	0.25	1
Sumo2	0.330152	-0.25445	0.839	0.938	1
Atp2a2	0.330164	0.452153	0.355	0.25	1
Pdpk1	0.330575	-0.467036	0.226	0.438	1
Taf11	0.330588	-0.461397	0.129	0.312	1
Pde4b	0.331167	0.378611	0.419	0.438	1
Ifit1	0.331206	0.648886	0.355	0.188	1
Il1r1	0.331258	0.545229	0.355	0.25	1
Yrdc	0.331263	-0.342871	0.129	0.312	1
Ripk3	0.331282	-0.31492	0.129	0.312	1
Ccng2	0.332379	-0.392082	0.129	0.312	1
Tpm1	0.332559	0.396371	0.29	0.125	1
Rab27a	0.332689	-0.448348	0.226	0.438	1
H2-Q10	0.332797	-0.288969	0.129	0.312	1
Eif3m	0.333168	0.331473	0.806	0.75	1
Eloa	0.333337	-0.360358	0.226	0.438	1
Orai1	0.333723	-0.372405	0.129	0.312	1
Txlna	0.33383	-0.33232	0.226	0.438	1
Dnajc14	0.33384	-0.338397	0.129	0.312	1
Desi1	0.334599	-0.332367	0.129	0.312	1
Zeb1	0.334608	0.607607	0.516	0.312	1
Tle5	0.335048	-0.296313	0.903	1	1
Sdhaf1	0.335347	-0.325197	0.258	0.25	1
Wdr61	0.335533	-0.373493	0.129	0.312	1
Ptpn23	0.335705	0.30982	0.161	0.062	1
Tsr3	0.335769	-0.462506	0.129	0.188	1
Atg3	0.336094	-0.336195	0.129	0.312	1
Cdca7l	0.336201	0.278032	0.194	0.062	1
Serpinb6b	0.336212	-0.351902	0.129	0.312	1
Rab18	0.336371	0.38056	0.387	0.312	1
Sema4b	0.337035	-0.367035	0.129	0.312	1
Mrpl28	0.337046	-0.339626	0.129	0.312	1
B3galnt2	0.337159	-0.438897	0.065	0.188	1
Naa60	0.337204	0.387818	0.161	0.062	1
Dctn5	0.338017	-0.499623	0.065	0.188	1
Mllt6	0.3382	-0.308454	0.29	0.5	1
Hsbp1	0.338514	0.544481	0.452	0.312	1
Ttc4	0.338841	0.34994	0.129	0.125	1
Pcm1	0.338967	0.414597	0.516	0.375	1
Arhgap31	0.339078	-0.557179	0.323	0.438	1
St3gal6	0.33912	0.560419	0.387	0.25	1
Mrpl45	0.339269	-0.563111	0.161	0.312	1
Zmynd8	0.339291	0.452138	0.355	0.188	1
Ube2h	0.339409	-0.49428	0.323	0.5	1
Upf2	0.339612	0.48548	0.387	0.188	1
Ss18	0.340153	-0.569027	0.226	0.375	1
Gpcpd1	0.340167	-0.279717	0.097	0.25	1
Was	0.340325	0.452513	0.323	0.188	1
Psmb1	0.340494	0.29068	0.871	0.875	1
Prpf39	0.340871	0.323704	0.452	0.25	1
Bik	0.340956	0.477348	0.419	0.25	1
Klf4	0.341805	-0.372233	0.194	0.375	1
Pnp	0.341853	0.326792	0.323	0.312	1
Tubgcp4	0.342233	0.354759	0.258	0.125	1
Slain2	0.342346	0.507007	0.323	0.312	1
Thoc2	0.342571	-0.395195	0.548	0.562	1
Ralgapa1	0.342808	0.403075	0.129	0.062	1
Hivep1	0.344741	0.410548	0.258	0.125	1
Nfkbiz	0.345261	-0.589334	0.355	0.5	1
Zcchc9	0.345926	0.399428	0.387	0.188	1
Atp5j	0.346064	-0.301952	0.774	0.75	1
Aopep	0.346194	0.300373	0.387	0.188	1
Nek9	0.346414	0.343757	0.258	0.125	1
Arhgap5	0.34653	0.381777	0.29	0.25	1
Adamts10	0.346917	-0.636083	0.258	0.375	1
Cbx6	0.347342	-0.538102	0.097	0.25	1
Nxf1	0.348426	-0.472879	0.194	0.375	1
Baiap2	0.348815	-0.42487	0.097	0.25	1
Phf20l1	0.349628	0.416465	0.645	0.5	1
Ezh1	0.349647	0.516782	0.29	0.125	1
Tgtp1	0.349922	0.440677	0.194	0.062	1
Ndufa7	0.350212	-0.346584	0.806	0.938	1
Ndufa5	0.350676	-0.406683	0.484	0.625	1
Adrm1	0.351166	0.402789	0.452	0.25	1
Sec61g	0.351416	0.569708	0.903	0.812	1
Usp36	0.351553	0.398168	0.258	0.125	1
Nktr	0.352815	-0.465208	0.742	0.812	1
Znrf3	0.353049	0.294244	0.161	0.125	1
Bcl2l12	0.353093	-0.499275	0.097	0.25	1
Zc3h14	0.353364	0.432029	0.323	0.188	1
Gprin3	0.353726	0.508933	0.387	0.188	1
Cmip	0.354014	0.440384	0.387	0.188	1
Med1	0.354467	0.462473	0.387	0.188	1
Cbx3	0.354747	-0.265233	0.613	0.812	1
Fh1	0.355291	0.314561	0.258	0.125	1
Mkln1	0.356141	0.298634	0.29	0.312	1
Sh3bgrl3	0.357092	0.295835	0.968	1	1
Gpsm3	0.357486	0.266811	0.839	0.875	1
Gbp9	0.359906	0.434376	0.452	0.375	1
H2-Ab1	0.360255	0.540588	0.71	0.562	1
Polr2e	0.360582	0.268015	0.71	0.5	1
Akap8l	0.360611	-0.292905	0.29	0.25	1
Junb	0.360912	-0.321788	0.968	0.875	1
Bcl2l11	0.36097	-0.731902	0.129	0.25	1
Rab5if	0.36196	0.55496	0.355	0.188	1
Srpk1	0.362058	-0.478817	0.387	0.562	1
Il1rl1	0.362153	-1.18536	0.097	0.25	1
Eif4ebp2	0.362248	-0.472421	0.387	0.562	1
Spata13	0.362275	0.389016	0.387	0.188	1
Hibadh	0.362335	0.349477	0.387	0.188	1
Ppp1cb	0.362366	-0.269211	0.355	0.562	1
Srek1	0.363163	0.317998	0.387	0.312	1
Mettl1	0.363209	0.307263	0.161	0.062	1
Abcb1b	0.363467	0.331629	0.161	0.062	1
2510039O18Rik	0.363564	0.371154	0.226	0.125	1
Man1a	0.36416	0.419632	0.29	0.25	1
Cmpk1	0.364421	0.414745	0.452	0.312	1
Zyg11b	0.364701	0.698375	0.29	0.188	1
Anxa2	0.364848	0.576926	0.645	0.5	1
Plcxd2	0.365019	-0.451617	0.097	0.25	1
Sppl3	0.365366	-0.372426	0.194	0.312	1
Gosr2	0.365426	0.381003	0.29	0.125	1
Abitram	0.365821	0.297567	0.161	0.062	1
Hspd1	0.366071	-0.488514	0.452	0.562	1
Vamp3	0.367216	0.380381	0.258	0.125	1
Pet100	0.367291	-0.355754	0.29	0.5	1
Alyref	0.368229	-0.372287	0.419	0.438	1
Pds5a	0.368482	0.466772	0.484	0.312	1
Creb3l2	0.368563	0.747538	0.194	0.062	1
Cmtm7	0.368631	0.535102	0.677	0.5	1
Cox17	0.369149	0.356454	0.581	0.375	1
Ankrd12	0.369733	0.40246	0.71	0.5	1
Sf3b3	0.371211	-0.29176	0.484	0.562	1
P2ry10	0.371369	0.65491	0.581	0.5	1
Eif3l	0.37206	-0.422838	0.29	0.5	1
Snrpb2	0.372799	-0.33688	0.29	0.5	1
Ing4	0.372881	0.271887	0.161	0.188	1
Pgm1	0.373013	0.417852	0.161	0.062	1
Tpm3	0.373303	0.431079	0.806	0.75	1
Chchd2	0.373722	0.271176	0.968	0.938	1
Ppp2r5e	0.373841	-0.406561	0.194	0.375	1
Rpp21	0.374484	-0.441491	0.29	0.438	1
Clic1	0.374542	0.294552	0.968	0.938	1
Mbnl1	0.374871	0.364579	0.871	0.938	1
Rabif	0.375026	-0.375873	0.097	0.125	1
A430005L14Rik	0.375169	0.381186	0.194	0.062	1
Prdx6	0.37532	-0.541768	0.839	0.938	1
Ubl5	0.375746	0.433947	0.871	0.75	1
Glipr2	0.376149	0.276798	0.452	0.5	1
Bet1l	0.376171	0.318682	0.258	0.125	1
Hip1	0.376215	0.40267	0.194	0.062	1
Irgm1	0.376854	0.456848	0.516	0.312	1
Galc	0.376858	-0.571216	0.065	0.188	1
Polg2	0.376869	-0.269231	0.097	0.25	1
Slc20a2	0.377245	0.475547	0.194	0.062	1
Fam193b	0.377587	-0.427902	0.161	0.312	1
Esco1	0.377593	-0.472512	0.355	0.562	1
Naga	0.37829	0.484788	0.355	0.188	1
Pcgf3	0.378631	0.281992	0.161	0.062	1
Lrrfip2	0.378847	0.344534	0.29	0.125	1
Ccdc82	0.379028	-0.536936	0.258	0.438	1
Trp53inp1	0.379092	0.476951	0.452	0.25	1
Ecm1	0.379179	-0.499775	0.065	0.188	1
Smc4	0.379207	0.345418	0.452	0.25	1
Ergic2	0.379489	0.284465	0.29	0.25	1
Ints13	0.379601	-0.322254	0.097	0.25	1
Wdr20	0.379723	-0.352181	0.097	0.25	1
Noc3l	0.380822	-0.394945	0.097	0.25	1
Hint3	0.380999	-0.387177	0.129	0.188	1
N4bp1	0.381067	-0.265443	0.194	0.375	1
Gt(ROSA)26Sor	0.381337	-0.250978	0.097	0.25	1
Acsl4	0.381363	0.570339	0.355	0.188	1
Psmb4	0.381503	-0.25972	0.774	0.812	1
Tmem259	0.381739	-0.372387	0.258	0.438	1
Antxr2	0.381772	-0.489904	0.097	0.25	1
2310011J03Rik	0.38188	-0.288321	0.194	0.375	1
Lcp1	0.382264	0.335198	0.903	0.75	1
U2af1	0.38285	0.442402	0.581	0.438	1
Rab11a	0.383039	-0.288605	0.355	0.562	1
Ets1	0.383231	0.42135	0.903	0.875	1
Trim26	0.383612	0.40315	0.29	0.125	1
Hs3st1	0.384069	-0.623912	0.097	0.25	1
Atp8a1	0.384146	0.351593	0.161	0.062	1
Tbc1d5	0.384216	-0.3391	0.065	0.188	1
Stat4	0.384234	0.277623	0.581	0.375	1
Ran	0.3846	-0.375159	0.742	0.75	1
Gbp10	0.384846	0.3216	0.129	0.062	1
Ncoa7	0.384963	0.3362	0.355	0.375	1
Tex261	0.385337	-0.560793	0.29	0.438	1
Arhgdia	0.385488	0.311178	0.806	0.625	1
Zfp52	0.385496	0.419014	0.258	0.188	1
Lamtor4	0.385535	-0.484257	0.355	0.5	1
Hpcal1	0.385808	0.436731	0.258	0.125	1
Nrip1	0.38621	-0.545767	0.742	0.75	1
Atg12	0.386661	0.386513	0.258	0.25	1
Sbno1	0.387049	0.628064	0.71	0.625	1
Lrif1	0.387101	0.273409	0.29	0.312	1
Rnf5	0.387317	0.349013	0.29	0.125	1
Dido1	0.387422	-0.252356	0.355	0.562	1
Aen	0.387585	0.351678	0.323	0.188	1
Rock2	0.387992	0.418059	0.355	0.312	1
Igf1r	0.388036	0.724522	0.677	0.562	1
Pcgf5	0.38815	0.416938	0.452	0.25	1
Rrm2b	0.38842	-0.335667	0.097	0.25	1
Csnk2a2	0.388681	-0.277574	0.194	0.375	1
Abracl	0.389099	0.440233	0.677	0.625	1
Tmem176a	0.38919	0.354503	0.903	0.75	1
Pold2	0.389228	0.301406	0.194	0.125	1
Rlf	0.389473	0.54997	0.355	0.188	1
Nrbf2	0.389978	-0.251571	0.097	0.25	1
Fosl2	0.390252	-0.258178	0.548	0.75	1
Dnase2a	0.3903	-0.37642	0.129	0.188	1
Mfap3	0.390304	0.361805	0.194	0.062	1
Sdccag8	0.390609	0.558433	0.194	0.062	1
Dap3	0.390846	0.271084	0.258	0.188	1
Pfkl	0.390921	0.557614	0.387	0.25	1
Gimap8	0.390929	0.496889	0.581	0.375	1
Ranbp2	0.39118	0.441996	0.548	0.375	1
Cops6	0.391292	0.338462	0.452	0.25	1
Fbxw2	0.391447	0.287905	0.258	0.25	1
Cnot2	0.391667	-0.360656	0.194	0.375	1
Nudt13	0.391785	-0.400009	0.097	0.25	1
Oxct1	0.39241	-0.339188	0.194	0.375	1
Marchf7	0.39256	-0.44362	0.355	0.562	1
Gpr65	0.392666	-0.466218	0.355	0.562	1
Hmces	0.39305	-0.362518	0.065	0.188	1
Macroh2a1	0.393056	0.323413	0.935	0.812	1
Stx5a	0.393072	0.31012	0.29	0.125	1
Acp5	0.393268	0.477327	0.484	0.312	1
Stc2	0.393819	0.47363	0.29	0.188	1
Asna1	0.394139	0.409144	0.323	0.188	1
Zfp654	0.394316	0.327077	0.129	0.062	1
Fbxo38	0.394361	0.440202	0.29	0.188	1
Clcn7	0.394613	-0.256038	0.097	0.25	1
Chka	0.394654	-0.30224	0.097	0.25	1
Uhrf1bp1l	0.394747	-0.262976	0.097	0.25	1
Ylpm1	0.394788	-0.38266	0.29	0.375	1
Zeb2	0.394943	0.543069	0.194	0.062	1
Spast	0.394964	-0.255542	0.097	0.25	1
Ostf1	0.395428	0.429117	0.871	0.75	1
Polr3f	0.395525	0.314407	0.194	0.188	1
Tor3a	0.395621	0.278596	0.161	0.062	1
Mlec	0.395702	0.356085	0.516	0.312	1
Hipk2	0.396384	-0.346811	0.097	0.25	1
Mien1	0.397135	0.433196	0.355	0.188	1
Naa16	0.397338	-0.303761	0.097	0.25	1
Mrps25	0.397784	-0.256147	0.097	0.25	1
Rnf139	0.397784	-0.254033	0.097	0.25	1
Atg101	0.397793	-0.299449	0.097	0.25	1
Pum3	0.397848	-0.279628	0.097	0.25	1
Tubgcp5	0.397904	-0.29379	0.097	0.25	1
Fbrsl1	0.397966	-0.388431	0.097	0.25	1
Oxsr1	0.39811	-0.304672	0.097	0.25	1
Akirin1	0.398234	0.382678	0.419	0.438	1
Madd	0.398616	0.58742	0.613	0.5	1
Rnf216	0.398622	0.475038	0.226	0.125	1
Tfb2m	0.39868	-0.31585	0.097	0.25	1
Arid4b	0.398702	0.424814	0.548	0.5	1
Ruvbl2	0.398886	-0.261311	0.097	0.25	1
Bop1	0.39936	-0.31466	0.097	0.25	1
Dmxl1	0.399379	0.278265	0.226	0.25	1
Mfsd5	0.399447	-0.262391	0.097	0.25	1
Tsen34	0.399566	-0.28229	0.097	0.25	1
Phf23	0.400361	-0.434665	0.194	0.375	1
Hectd4	0.400421	0.282999	0.29	0.125	1
Prrc2a	0.400446	0.486137	0.387	0.312	1
Phb	0.400758	-0.487808	0.161	0.312	1
Nucks1	0.400929	0.281547	0.581	0.375	1
Dcun1d1	0.401515	0.267662	0.129	0.125	1
Cacybp	0.40246	-0.383784	0.452	0.5	1
Copg1	0.402504	0.301702	0.323	0.25	1
Nfe2l2	0.402729	-0.353089	0.29	0.312	1
Zfand6	0.403172	-0.316579	0.581	0.562	1
Ehd1	0.403312	0.273462	0.129	0.125	1
Tmem109	0.403349	0.295248	0.29	0.125	1
Slc25a24	0.403921	0.466749	0.258	0.188	1
Wdr45b	0.404476	-0.40598	0.065	0.188	1
Sys1	0.40458	-0.330513	0.484	0.688	1
Erich1	0.40467	-0.434842	0.194	0.375	1
Zfp639	0.405182	0.34194	0.194	0.062	1
Chsy1	0.405208	0.407255	0.161	0.062	1
Brd7	0.40539	0.442924	0.194	0.25	1
Ccnd2	0.405984	0.462786	0.871	0.812	1
Iws1	0.40622	0.431236	0.258	0.188	1
Nsd3	0.406433	-0.259053	0.806	0.938	1
Psmd8	0.406518	0.433184	0.581	0.375	1
Pou2f1	0.406542	0.335636	0.194	0.062	1
Rps2	0.407071	-0.2779	0.968	1	1
Fcf1	0.407726	0.326326	0.419	0.375	1
Cbx7	0.408342	-0.487255	0.226	0.375	1
Smarca5	0.408498	0.517951	0.452	0.5	1
Fbxo3	0.409204	0.89887	0.258	0.188	1
Dgkz	0.409584	0.377246	0.194	0.062	1
Sipa1l1	0.409597	0.250777	0.452	0.438	1
Mrpl21	0.410259	-0.404419	0.258	0.438	1
Ptpn22	0.410466	0.314389	0.806	0.625	1
Gm14029	0.410483	0.582808	0.194	0.062	1
Atp5b	0.410499	-0.377548	0.806	0.938	1
Ppp1r12c	0.410734	-0.375249	0.194	0.25	1
Chd3	0.410793	0.500293	0.516	0.375	1
Sucla2	0.410906	-0.261007	0.194	0.375	1
Fip1l1	0.411678	0.286034	0.516	0.438	1
Dtx3	0.411765	-0.370113	0.194	0.375	1
Bcap29	0.412033	-0.401069	0.194	0.375	1
Psmc1	0.412279	0.424826	0.419	0.25	1
Washc2	0.412602	0.361614	0.226	0.188	1
Kdm5c	0.413296	-0.421595	0.194	0.375	1
Dcaf1	0.413793	-0.397502	0.194	0.375	1
[truncated: 950 more rows]
