# Supplementary material for: Neuronal CaMKK2 promotes immunosuppression and checkpoint blockade resistance in glioblastoma
Source: Nat Commun. 2022 Oct 29;13:6483. doi: 10.1038/s41467-022-34175-y (PMC9617949; doi:10.1038/s41467-022-34175-y)
Supplement: Supplementary file 8 — Supplementary Dataset 5 [file 41467_2022_34175_MOESM8_ESM.xlsx]

## Sheet: About
General information	Conducted Analysis	Associated Figures	Sheet Nomenclature
This spreadsheet contains marker genes that were differentially expressed between DC-like TAMs and Apoe+ TAMs through the FindMarkers function in Seurat. This function generated DE gene markers for and their statistical values for that single pairing.	FindMarkers()	Fig. 6a	The only sheet in this spreadsheet corresponds to the DE comparison between DC-like and Apoe+ TAMs. The rows of each sheet corespond to the identified gene markers and the columns contain statistical information (including p value, adj p value, avg log fold change, etc.)

## Sheet: 1_DC-like_v_APOE+_TAM
	p_val	avg_log2FC	pct.1	pct.2	p_val_adj
1600014C10Rik	0	1.70821	0.909	0.626	0
AW112010	0	1.70569	0.99	0.917	0
Apoe	0	-3.94841	0.609	0.992	0
Cd74	0	1.85339	0.998	0.959	0
Ciita	0	1.38537	0.842	0.236	0
Eps8	0	-0.806351	0.08	0.621	0
Gm8797	0	1.26851	0.88	0.161	0
H2-Aa	0	2.13117	0.997	0.816	0
H2-Ab1	0	2.32729	0.998	0.884	0
H2-DMa	0	1.12983	0.994	0.953	0
H2-DMb1	0	1.60785	0.993	0.844	0
H2-Eb1	0	2.34844	0.997	0.802	0
Ifi202b	0	1.89942	0.848	0.045	0
Ifi44	0	2.00288	0.865	0.203	0
Ifi44l	0	1.53086	0.775	0.03	0
Ly6a	0	1.74941	0.977	0.688	0
Ly6i	0	2.31546	0.801	0.288	0
Plac8	0	1.61967	0.943	0.49	0
Spint1	0	-1.18055	0.031	0.739	0
H2-T23	8.32967e-304	0.990034	0.995	0.931	1.50775e-299
Ccl5	1.08854e-299	3.21694	0.825	0.384	1.97037e-295
Psmb8	1.07181e-295	0.757577	0.999	0.99	1.94008e-291
Psmb9	2.99746e-288	0.874245	0.98	0.875	5.4257e-284
Rps3a1	7.34525e-281	-0.612034	0.997	1	1.32956e-276
Itga6	2.93778e-279	-0.914282	0.215	0.714	5.31767e-275
C3	3.85065e-274	1.39109	0.848	0.46	6.97006e-270
H2-K1	3.21712e-271	0.73312	1	1	5.82331e-267
Gatm	1.59975e-268	1.27256	0.966	0.814	2.8957e-264
Ass1	6.79663e-265	1.44074	0.841	0.442	1.23026e-260
Ncf4	6.54249e-257	0.776349	0.981	0.938	1.18426e-252
Gbp2	7.1881e-249	1.65871	0.797	0.382	1.30112e-244
B2m	7.48303e-245	0.576893	1	1	1.3545e-240
Gm47283	1.86366e-238	-0.776312	0.219	0.688	3.3734e-234
Lgmn	1.14733e-231	-0.786071	0.977	0.997	2.07679e-227
H2-D1	9.23918e-230	0.541048	1	1	1.67238e-225
Tap1	5.41818e-229	0.829816	0.965	0.81	9.80745e-225
Olfml3	9.03321e-225	-0.74356	0.191	0.64	1.6351e-220
Stat1	1.04985e-221	1.18453	0.926	0.747	1.90033e-217
Fcrls	8.43335e-218	-1.05885	0.037	0.411	1.52652e-213
Rpl21	5.96632e-216	-0.531081	0.999	0.999	1.07996e-211
Ubc	1.15196e-213	-0.90269	0.966	0.99	2.08516e-209
Gm34084	6.25943e-211	-0.560565	0.025	0.387	1.13302e-206
Pop4	5.64179e-208	0.765757	0.708	0.368	1.02122e-203
Ly6e	2.4506e-204	0.677034	1	0.995	4.43584e-200
Ifitm3	2.00585e-203	0.878961	0.999	0.993	3.63078e-199
Eif3j2	2.30527e-203	0.453109	0.437	0.06	4.17276e-199
Cxcl9	5.01175e-203	2.4913	0.65	0.227	9.07176e-199
Eif3j1	1.90836e-202	-0.611738	0.251	0.67	3.45432e-198
Lst1	2.46285e-199	0.770335	0.994	0.96	4.45801e-195
Rplp0	8.92329e-197	-0.512618	0.999	1	1.6152e-192
Ifi213	1.45416e-194	-0.724456	0.057	0.437	2.63218e-190
Cd63	2.47684e-194	-1.4615	0.505	0.811	4.48333e-190
Klra2	9.59928e-191	0.838225	0.939	0.761	1.73757e-186
Samhd1	4.82664e-188	0.899226	0.971	0.897	8.7367e-184
Gpr141	1.39362e-181	1.00457	0.791	0.442	2.52259e-177
Hebp1	3.93877e-179	0.777009	0.812	0.54	7.12956e-175
Ly86	1.34349e-173	-0.77204	0.952	0.985	2.43185e-169
Psme2	9.91433e-173	0.707394	0.974	0.934	1.79459e-168
Ly6c2	7.29606e-172	1.65983	0.81	0.453	1.32066e-167
Prdx5	2.05742e-170	0.949983	0.999	0.991	3.72414e-166
Irf7	1.30796e-169	0.876039	0.975	0.785	2.36754e-165
Ms4a4c	4.23339e-169	0.943737	0.974	0.844	7.66286e-165
Rpl12	1.75834e-163	-0.628721	0.99	0.997	3.18278e-159
Tspo	8.4005e-162	0.701815	0.993	0.977	1.52057e-157
Cotl1	1.961e-161	-0.623678	0.957	0.985	3.54961e-157
Pttg1	5.37376e-159	-0.414996	0.164	0.555	9.72705e-155
Rpl10a	1.99132e-158	-0.554265	0.989	0.997	3.60449e-154
Gmfg	8.70947e-157	0.57182	0.98	0.927	1.5765e-152
Cfb	2.37448e-156	0.91144	0.766	0.44	4.29804e-152
Psme1	5.12828e-155	0.523662	0.995	0.983	9.2827e-151
S100a10	3.79596e-154	0.78897	0.947	0.801	6.87106e-150
H2-T22	5.93271e-152	0.702732	0.939	0.808	1.07388e-147
Mt1	5.75341e-151	-1.23071	0.588	0.859	1.04143e-146
Ifi27l2a	1.9143e-149	0.89748	0.985	0.939	3.46507e-145
Pirb	3.23823e-147	0.733438	0.937	0.825	5.86152e-143
Cd274	5.9398e-146	0.865446	0.687	0.385	1.07516e-141
Gltp	2.31009e-142	-0.533998	0.613	0.859	4.1815e-138
Tapbp	1.04235e-141	0.619998	0.977	0.928	1.88675e-137
Rps19	2.63018e-141	-0.410195	1	1	4.76088e-137
Slco3a1	5.78445e-141	0.648955	0.594	0.265	1.04704e-136
Rpl32	7.90867e-141	-0.449304	0.999	0.999	1.43155e-136
Slamf8	1.34848e-139	0.648782	0.672	0.373	2.44088e-135
Pf4	6.51534e-139	-1.41579	0.233	0.576	1.17934e-134
Acod1	1.3035e-138	1.08902	0.507	0.164	2.35946e-134
Zfp984	2.32149e-138	-0.257257	0.022	0.285	4.20212e-134
Tap2	1.6693e-136	0.582036	0.886	0.743	3.02161e-132
Gbp4	5.99399e-136	0.811806	0.6	0.279	1.08497e-131
Spp1	8.5598e-135	-2.37577	0.272	0.612	1.54941e-130
Il1rn	1.1435e-134	1.38357	0.775	0.519	2.06985e-130
Rnase4	2.15371e-134	-0.702631	0.624	0.86	3.89842e-130
Hpgds	1.55803e-133	-0.641791	0.349	0.696	2.82018e-129
Smpdl3b	1.19765e-132	0.725046	0.595	0.314	2.16786e-128
Igtp	3.07459e-131	0.859107	0.721	0.465	5.56532e-127
Rpl5	1.35393e-130	-0.45133	0.99	0.997	2.45075e-126
Rpsa	2.50279e-130	-0.434293	0.999	1	4.53029e-126
Upp1	5.56726e-130	0.820545	0.285	0.037	1.00773e-125
Tmsb10	7.99802e-130	0.830261	0.989	0.952	1.44772e-125
Fpr2	6.09387e-129	0.7831	0.642	0.32	1.10305e-124
Trem2	9.07323e-129	-0.6613	0.826	0.951	1.64235e-124
Arg2	4.5197e-127	0.557299	0.384	0.089	8.18111e-123
Iigp1	6.32277e-123	1.19152	0.554	0.234	1.14448e-118
AA467197	3.78553e-122	-0.974675	0.246	0.601	6.85218e-118
Rpl14	1.79542e-120	-0.436871	0.993	0.995	3.24989e-116
Gbp7	2.53224e-119	0.749483	0.832	0.642	4.58361e-115
Cx3cr1	1.36544e-118	-0.734001	0.714	0.923	2.47158e-114
Rps2	1.72529e-118	-0.425861	0.998	0.999	3.12295e-114
Psmb10	4.77075e-118	0.533424	0.971	0.914	8.63553e-114
Tpi1	1.2e-117	0.759933	0.983	0.944	2.17212e-113
Rps18	1.49224e-117	-0.413546	0.997	0.999	2.70111e-113
Thbs1	1.58834e-117	-1.43624	0.258	0.576	2.87505e-113
Ncapg2	3.92808e-117	-0.334573	0.081	0.366	7.11022e-113
Rpl35	1.55818e-116	-0.39524	0.99	0.996	2.82047e-112
Rps8	1.63866e-116	-0.367648	1	1	2.96614e-112
Sema4a	2.34749e-115	0.595303	0.721	0.464	4.2492e-111
Gbp5	3.05497e-115	0.814237	0.493	0.201	5.5298e-111
Itgb5	6.32272e-114	-0.516008	0.769	0.941	1.14448e-109
Rbm3	4.19994e-113	-0.471382	0.985	0.995	7.60232e-109
Rps4x	4.06304e-112	-0.36714	0.998	0.998	7.3545e-108
Sod2	1.59594e-111	1.01966	0.868	0.79	2.88881e-107
Hk3	2.40198e-111	0.615065	0.586	0.362	4.34783e-107
Hif1a	1.55014e-110	0.675493	0.866	0.786	2.80591e-106
Rplp2	3.05479e-109	-0.317871	0.999	1	5.52948e-105
Fam20c	5.82475e-109	-0.354487	0.057	0.316	1.05434e-104
Grina	1.54925e-108	0.911119	0.932	0.87	2.80429e-104
Fgl2	9.93626e-108	0.766823	0.847	0.676	1.79856e-103
Ms4a6d	4.35743e-106	0.69088	0.996	0.981	7.88739e-102
Hexb	4.95574e-106	-0.584676	0.945	0.979	8.97039e-102
Gbp3	1.12176e-105	0.649375	0.727	0.487	2.03049e-101
Rps28	2.61495e-105	-0.319982	0.999	1	4.73333e-101
AB124611	4.91052e-105	0.581485	0.9	0.785	8.88853e-101
Irf1	1.15714e-104	0.766119	0.699	0.494	2.09454e-100
Rpl38	1.38597e-104	-0.318719	1	0.999	2.50875e-100
Aldoa	1.76726e-104	0.639452	0.992	0.978	3.19891e-100
Rpl13	8.31028e-104	-0.342669	1	1	1.50424e-99
Gm4841	3.65388e-102	0.615178	0.185	0.01	6.61389e-98
Rps6	1.08158e-101	-0.36327	0.996	0.998	1.95776e-97
Slc2a1	2.48176e-101	0.617966	0.696	0.453	4.49223e-97
Naip2	6.52015e-101	0.509521	0.808	0.654	1.18021e-96
Cd81	6.97055e-101	-0.885853	0.441	0.716	1.26174e-96
Rack1	2.54382e-100	-0.334311	0.998	0.997	4.60456e-96
mt-Atp6	3.45516e-100	-0.419178	0.996	0.996	6.25419e-96
Arhgap19	1.02404e-99	-0.325855	0.103	0.374	1.85362e-95
Rtp4	4.7695e-99	0.569728	0.875	0.636	8.63327e-95
Slfn1	1.16934e-98	0.642339	0.834	0.584	2.11663e-94
Il2rg	2.06358e-98	0.514565	0.795	0.617	3.73529e-94
Pgk1	4.14709e-98	0.683478	0.972	0.895	7.50665e-94
Capg	4.87649e-98	0.723637	0.9	0.756	8.82693e-94
S100a11	1.08987e-96	0.736308	0.937	0.874	1.97277e-92
Rps5	1.46257e-96	-0.340349	0.998	1	2.64739e-92
Rps17	3.11229e-96	-0.373465	0.991	0.992	5.63355e-92
Rps12	6.43523e-96	-0.332276	1	0.999	1.16484e-91
Rps14	1.1365e-95	-0.294983	1	1	2.05718e-91
Clec2d	1.15913e-95	0.545938	0.91	0.771	2.09814e-91
Npc2	1.6159e-95	0.485535	1	1	2.92494e-91
mt-Nd3	1.80912e-95	-0.563064	0.752	0.909	3.27469e-91
Rplp1	2.34862e-95	-0.353687	0.999	1	4.25124e-91
Rgs10	4.26433e-95	-0.41088	0.92	0.974	7.71886e-91
Nos2	1.85418e-94	0.63251	0.214	0.027	3.35625e-90
F10	4.96004e-94	0.920547	0.552	0.275	8.97816e-90
mt-Co3	6.32879e-94	-0.434164	0.997	0.996	1.14557e-89
Rab3il1	1.71467e-93	-0.492341	0.486	0.748	3.10373e-89
Rps23	3.18032e-93	-0.294017	0.999	0.998	5.7567e-89
Blnk	8.2329e-93	-0.328409	0.116	0.386	1.49024e-88
Rpl6	1.17611e-91	-0.293627	1	0.999	2.12888e-87
Col14a1	2.04609e-91	-0.434828	0.109	0.369	3.70362e-87
Slco2b1	2.14302e-91	-0.246497	0.024	0.218	3.87908e-87
Rpl3	4.98853e-91	-0.393581	0.991	0.997	9.02973e-87
Il18bp	5.22553e-91	0.592125	0.657	0.408	9.45874e-87
Klrk1	5.90825e-91	0.449083	0.449	0.177	1.06945e-86
mt-Nd1	9.96109e-91	-0.496809	0.96	0.984	1.80306e-86
Ptprc	1.62912e-90	0.48377	0.99	0.97	2.94888e-86
Rps25	3.20185e-90	-0.312719	0.999	1	5.79567e-86
Gpr84	3.50495e-90	0.756932	0.5	0.269	6.34431e-86
Gpx3	4.34333e-90	-0.349224	0.085	0.33	7.86186e-86
Rps7	1.44963e-89	-0.326569	0.996	0.999	2.62397e-85
Tgm2	2.84914e-89	0.796292	0.77	0.564	5.15724e-85
Selenop	3.21434e-89	-0.684925	0.721	0.886	5.81828e-85
Plod1	7.37977e-89	-0.371326	0.27	0.555	1.33581e-84
Serpina3g	4.07435e-88	0.756635	0.45	0.181	7.37498e-84
Cd47	6.83288e-88	0.452246	0.984	0.959	1.23682e-83
Mrc1	8.65283e-88	-0.653249	0.249	0.528	1.56625e-83
Isg15	1.5094e-87	0.896174	0.843	0.622	2.73216e-83
Gm21860	4.44001e-87	-0.299157	0.078	0.309	8.03685e-83
Gsto1	2.07074e-86	-0.38894	0.382	0.662	3.74825e-82
Rpl39	3.74598e-86	-0.311285	0.999	0.998	6.78059e-82
Ctsc	8.02949e-86	0.478796	0.997	0.993	1.45342e-81
C1qc	1.3358e-85	-0.62775	0.765	0.926	2.41793e-81
Pnp	1.67962e-85	0.55704	0.972	0.934	3.04028e-81
Rps15a	3.02202e-85	-0.298803	0.999	0.999	5.47015e-81
Gm21188	7.78773e-85	0.513577	0.732	0.509	1.40966e-80
Trf	9.42202e-85	-0.748947	0.708	0.884	1.70548e-80
Slc16a3	2.36922e-84	0.640997	0.697	0.497	4.28853e-80
Cd83	3.78364e-84	-0.632441	0.334	0.605	6.84877e-80
H2-Q7	1.75419e-83	0.509504	0.957	0.842	3.17526e-79
Mndal	1.80134e-83	0.527933	0.926	0.779	3.2606e-79
Rpl36a	2.0543e-83	-0.385608	0.982	0.993	3.7185e-79
Pfkl	8.04122e-83	0.465798	0.747	0.589	1.45554e-78
Ms4a6c	1.02274e-82	0.413273	0.997	0.993	1.85125e-78
C1qb	1.36876e-82	-0.62095	0.811	0.949	2.47759e-78
C1qa	1.64628e-82	-0.610561	0.767	0.932	2.97993e-78
Gm10076	1.79286e-82	-0.377706	0.887	0.949	3.24525e-78
Ms4a6b	1.90764e-82	0.530454	0.986	0.967	3.45302e-78
Scarb2	2.49589e-82	-0.411327	0.573	0.79	4.51782e-78
Rps27a	7.73884e-82	-0.284623	0.999	0.999	1.40081e-77
Glrx	2.93059e-81	0.568859	0.797	0.712	5.30466e-77
Sptssa	8.9448e-81	-0.414204	0.622	0.812	1.6191e-76
Hmgn1	2.75725e-80	-0.482007	0.389	0.649	4.99091e-76
Syngr1	3.57127e-80	-0.466215	0.167	0.428	6.46435e-76
Ecm1	2.52358e-79	-0.947543	0.651	0.82	4.56792e-75
Tmem119	4.12092e-79	-0.550573	0.459	0.718	7.45927e-75
Fkbp5	4.94418e-79	-0.482118	0.512	0.755	8.94946e-75
Cers6	3.76971e-78	0.487007	0.673	0.491	6.82354e-74
Ifi47	1.28891e-77	0.634641	0.793	0.601	2.33306e-73
Fam32a	1.88481e-77	0.419473	0.825	0.718	3.4117e-73
Itgb2	2.07157e-77	0.434281	0.969	0.948	3.74975e-73
Timp2	2.76178e-77	-0.542039	0.433	0.675	4.9991e-73
Calhm6	4.09271e-77	0.813115	0.652	0.428	7.40822e-73
Sirpb1c	8.31185e-77	0.442222	0.917	0.83	1.50453e-72
Ltb4r1	8.85584e-77	0.481553	0.364	0.146	1.603e-72
Mcemp1	2.73898e-76	0.695625	0.549	0.321	4.95782e-72
Gm36161	3.58063e-76	0.365324	0.494	0.24	6.48129e-72
Rpl8	5.93587e-76	-0.277815	1	0.999	1.07445e-71
Pid1	6.48021e-76	0.573252	0.932	0.836	1.17298e-71
Rgs1	7.0529e-76	-0.748291	0.803	0.931	1.27664e-71
Rps13	7.26757e-76	-0.267772	0.999	1	1.3155e-71
Ifi203	7.65692e-76	0.562321	0.887	0.716	1.38598e-71
Bst1	7.95001e-76	0.480819	0.507	0.3	1.43903e-71
Rpl41	1.15425e-75	-0.245673	1	1	2.08932e-71
H2-Q4	1.36388e-75	0.42251	0.787	0.592	2.46876e-71
Cxcl13	1.94024e-75	0.720861	0.179	0.021	3.51203e-71
Wls	2.45703e-75	0.437489	0.675	0.558	4.44748e-71
Btg1	2.51706e-75	0.481679	0.99	0.98	4.55614e-71
Ltc4s	4.95347e-75	-0.354836	0.108	0.336	8.96627e-71
Stab1	5.40437e-75	-0.631351	0.679	0.819	9.78245e-71
Ctsb	1.16683e-74	-0.533169	0.997	0.998	2.11207e-70
Rpl29	2.60195e-74	-0.273162	0.998	0.996	4.7098e-70
Colgalt1	4.54227e-74	-0.396077	0.6	0.796	8.22196e-70
Cd40	4.94337e-74	0.626053	0.527	0.319	8.948e-70
Socs1	1.51299e-73	0.58739	0.414	0.192	2.73867e-69
Rps16	1.72082e-73	-0.258063	0.999	0.999	3.11485e-69
Cfl1	1.8461e-73	-0.328357	0.998	0.998	3.34162e-69
Mif	7.06444e-73	0.531224	0.986	0.97	1.27873e-68
Rps24	1.57119e-72	-0.264887	0.999	0.999	2.84401e-68
Agtrap	2.55074e-72	0.367433	0.577	0.397	4.6171e-68
Prdx6	1.46495e-71	0.656846	0.887	0.812	2.65171e-67
Hdac9	1.90558e-71	-0.129173	0.014	0.163	3.44929e-67
Batf2	3.70396e-71	0.438169	0.363	0.157	6.70453e-67
Apobec3	4.58972e-71	0.460062	0.845	0.72	8.30786e-67
Gbp8	4.96531e-71	0.46174	0.547	0.336	8.98772e-67
N4bp1	5.07515e-71	0.482757	0.876	0.8	9.18654e-67
Tmbim6	1.33035e-70	0.330433	0.995	0.991	2.40806e-66
Bcl2a1a	3.13069e-70	0.517853	0.882	0.772	5.66686e-66
Rpl4	4.97146e-70	-0.310785	0.988	0.994	8.99883e-66
Cd33	4.9865e-70	-0.422082	0.574	0.804	9.02606e-66
Abhd12	6.17078e-70	-0.388251	0.661	0.844	1.11697e-65
Rpl23	1.28016e-69	-0.242081	1	1	2.31723e-65
Rpl36	4.21781e-69	-0.266122	0.999	1	7.63466e-65
Got1	4.30428e-69	-0.413963	0.458	0.678	7.79118e-65
Cerk	6.51081e-69	-0.330388	0.334	0.591	1.17852e-64
Slc6a6	1.11907e-68	-0.402951	0.827	0.925	2.02563e-64
Sp140	1.25559e-68	0.457928	0.834	0.682	2.27275e-64
Camk2n1	2.38683e-68	-0.208526	0.045	0.225	4.3204e-64
Rpl11	3.0419e-68	-0.247847	0.999	1	5.50615e-64
Atox1	5.86281e-68	0.35547	0.995	0.99	1.06123e-63
mt-Nd4	1.09433e-67	-0.348164	0.963	0.986	1.98085e-63
Rpl23a	1.32319e-67	-0.284226	0.994	0.997	2.3951e-63
Irgm1	1.51316e-67	0.493368	0.761	0.582	2.73897e-63
Malat1	2.51753e-67	0.420694	0.997	0.989	4.55698e-63
Nrp1	2.83211e-67	-0.374644	0.327	0.587	5.1264e-63
Rps3	3.56196e-67	-0.233228	1	1	6.44751e-63
Fcgr2b	4.07835e-67	0.436911	0.986	0.979	7.38222e-63
H2-M3	4.87764e-67	0.351083	0.821	0.696	8.82901e-63
Tmem37	7.88084e-67	-0.409096	0.477	0.725	1.42651e-62
Ccr2	5.94437e-66	0.576261	0.805	0.598	1.07599e-61
Rpl31	6.52494e-66	-0.289894	0.985	0.993	1.18108e-61
mt-Co2	8.43527e-66	-0.291539	0.998	0.996	1.52687e-61
Igsf6	1.22581e-65	0.5018	0.916	0.856	2.21884e-61
Tarm1	1.47122e-65	0.360737	0.385	0.193	2.66305e-61
Rpl17	2.50558e-65	-0.258869	0.999	0.999	4.53534e-61
Chp1	3.16982e-65	0.343384	0.669	0.503	5.73769e-61
Crlf2	3.5998e-65	-0.396246	0.756	0.886	6.51601e-61
Gm34455	4.75258e-65	0.526518	0.642	0.428	8.60264e-61
Cdk2ap2	5.64085e-65	0.502499	0.907	0.851	1.02105e-60
Klf9	5.97365e-65	-0.392823	0.209	0.449	1.08129e-60
mt-Cytb	6.29334e-65	-0.347577	0.974	0.989	1.13916e-60
Rpl30	3.37281e-64	-0.243671	0.999	0.998	6.10513e-60
Ang	4.54705e-64	-0.379138	0.406	0.649	8.23062e-60
Gas6	5.28514e-64	-0.180237	0.025	0.174	9.56663e-60
Cd52	1.22086e-63	0.281458	1	0.996	2.20987e-59
Rpl22l1	1.25529e-63	-0.432918	0.891	0.947	2.27221e-59
Fcgr4	1.63066e-63	0.48677	0.952	0.947	2.95167e-59
Mcl1	1.93077e-63	0.36798	0.996	0.986	3.49489e-59
Gna12	2.36987e-63	-0.344697	0.447	0.689	4.2897e-59
Cyp4f18	2.59712e-63	-0.411084	0.879	0.973	4.70106e-59
H2-Oa	3.09987e-63	0.321117	0.251	0.074	5.61108e-59
Txn1	4.4615e-63	0.473899	0.986	0.973	8.07576e-59
Serinc3	9.97497e-63	-0.385382	0.986	0.988	1.80557e-58
Dhx9	1.05903e-62	-0.337097	0.492	0.726	1.91696e-58
Casp4	1.29768e-62	0.410652	0.588	0.394	2.34894e-58
Bhlhe41	2.6658e-62	-0.237368	0.069	0.257	4.82536e-58
Xaf1	4.39136e-62	0.44081	0.808	0.636	7.94881e-58
Psd3	4.53449e-62	-0.189786	0.068	0.255	8.20787e-58
Gusb	1.29395e-61	-0.384614	0.843	0.92	2.34218e-57
Grn	1.44677e-61	-0.353493	0.991	0.99	2.61879e-57
Rnf150	2.06498e-61	-0.178241	0.067	0.251	3.73783e-57
Ctsd	6.69705e-61	-0.69116	0.973	0.985	1.21223e-56
Vim	7.47105e-61	0.543244	0.98	0.939	1.35233e-56
Zfp991	8.98121e-61	-0.152183	0.042	0.207	1.62569e-56
Chil1	1.35256e-60	0.417596	0.124	0.009	2.44827e-56
Clta	1.41073e-60	-0.274822	0.992	0.992	2.55356e-56
Rpl37a	2.16504e-60	-0.229004	1	0.999	3.91893e-56
Ube2l6	3.33253e-60	0.430411	0.627	0.429	6.03222e-56
Glipr2	4.64311e-60	0.292839	0.299	0.127	8.4045e-56
Phf11b	6.05162e-60	0.504816	0.839	0.693	1.0954e-55
Zfhx3	1.3144e-59	-0.390303	0.491	0.709	2.3792e-55
Slc38a1	1.5256e-59	-0.338609	0.416	0.649	2.7615e-55
Fgr	2.34757e-58	0.418361	0.698	0.534	4.24933e-54
Slfn4	4.63201e-58	0.640372	0.536	0.324	8.3844e-54
H2-DMb2	1.8138e-57	0.331974	0.383	0.226	3.28315e-53
Marcks	2.3806e-57	-0.421821	0.91	0.968	4.30912e-53
Rpl10	3.61833e-57	-0.234225	0.998	0.996	6.54953e-53
Hpgd	4.57245e-57	-0.212532	0.004	0.106	8.27659e-53
Ptgs1	6.04751e-57	-0.412655	0.332	0.568	1.09466e-52
P2ry14	1.27995e-56	0.406651	0.574	0.412	2.31684e-52
Ctsl	1.60939e-56	-0.483195	0.897	0.962	2.91316e-52
Slc25a4	1.61345e-56	-0.374182	0.429	0.661	2.9205e-52
Plaat3	2.99566e-56	0.416557	0.682	0.55	5.42244e-52
Rpl18a	4.64382e-56	-0.231555	1	1	8.40577e-52
Stap1	7.45044e-56	-0.43115	0.287	0.522	1.3486e-51
Tapbpl	1.01168e-55	0.337803	0.593	0.429	1.83124e-51
Ntpcr	1.95033e-55	-0.37848	0.699	0.863	3.53029e-51
Rnf19b	2.27329e-55	0.389203	0.747	0.642	4.11489e-51
Creb5	3.03812e-55	0.415917	0.836	0.739	5.49931e-51
Tmem176b	4.25009e-55	-0.350712	0.501	0.736	7.69308e-51
Ifi35	6.27168e-55	0.370563	0.764	0.637	1.13524e-50
Mef2c	7.38027e-55	-0.391731	0.536	0.744	1.3359e-50
Hnrnpa3	8.58102e-55	-0.310259	0.946	0.965	1.55325e-50
Rps21	8.62703e-55	-0.22257	0.999	0.999	1.56158e-50
Itgb7	1.00915e-54	0.348534	0.465	0.252	1.82665e-50
Pfkp	1.19115e-54	0.388742	0.603	0.486	2.15609e-50
Eef1b2	1.30228e-54	-0.2721	0.988	0.994	2.35726e-50
Zbp1	1.42616e-54	0.360781	0.834	0.647	2.58149e-50
Rpl27	1.5753e-54	-0.204584	0.999	1	2.85145e-50
Dram1	1.65992e-54	0.337645	0.48	0.32	3.00461e-50
Socs3	1.8673e-54	0.635042	0.836	0.756	3.38001e-50
Itgal	1.90231e-54	0.414882	0.738	0.617	3.44338e-50
Rapsn	2.80332e-54	-0.220428	0.102	0.289	5.0743e-50
Hint1	3.13496e-54	-0.325235	0.941	0.975	5.67459e-50
Vcam1	3.64257e-54	-0.811977	0.121	0.291	6.59341e-50
Nr1h3	4.03377e-54	0.457792	0.423	0.226	7.30152e-50
Ssr4	7.44223e-54	-0.278235	0.953	0.978	1.34712e-49
Irf2	1.23771e-53	0.354712	0.898	0.829	2.24038e-49
Comt	1.82614e-53	-0.323844	0.565	0.75	3.30549e-49
Lrp1	2.47613e-53	-0.476214	0.783	0.885	4.48205e-49
1700017B05Rik	2.9217e-53	-0.293918	0.421	0.649	5.28857e-49
Stxbp1	3.17852e-53	0.18014	0.23	0.074	5.75343e-49
Gnl3	6.26507e-53	-0.323321	0.388	0.614	1.13404e-48
mt-Co1	8.24683e-53	-0.243159	0.998	0.995	1.49276e-48
Mcm6	1.29235e-52	-0.265704	0.119	0.313	2.33927e-48
Tnfaip2	1.39439e-52	0.683825	0.712	0.594	2.52398e-48
Plxnb2	4.51868e-52	-0.305242	0.438	0.659	8.17926e-48
Napsa	4.52551e-52	0.322943	0.853	0.664	8.19162e-48
Aif1	4.8618e-52	0.346617	0.997	0.984	8.80034e-48
Traf1	4.88278e-52	0.438636	0.358	0.181	8.83831e-48
Man2b1	5.08159e-52	-0.42571	0.941	0.971	9.19818e-48
Rnf213	5.54994e-52	0.405915	0.853	0.72	1.00459e-47
Ms4a7	9.05819e-52	-0.408051	0.756	0.908	1.63962e-47
Tagln2	1.42676e-51	-0.402187	0.879	0.922	2.58257e-47
Ucp2	1.65032e-51	-0.32168	0.993	0.991	2.98725e-47
Lgals1	4.18428e-51	-0.477028	0.931	0.968	7.57397e-47
Cxcl14	4.56559e-51	-0.451708	0.15	0.352	8.26417e-47
S100a6	4.58942e-51	0.577925	0.903	0.844	8.30731e-47
Tgfbi	7.68219e-51	0.334409	0.999	0.994	1.39055e-46
Npl	9.35987e-51	-0.17013	0.057	0.213	1.69423e-46
Eef2	1.49143e-50	-0.247574	0.99	0.997	2.69965e-46
Herc6	1.52825e-50	0.4348	0.591	0.38	2.76628e-46
Wnk1	2.34819e-50	-0.358733	0.859	0.94	4.25047e-46
Trim30a	2.40849e-50	0.42062	0.858	0.73	4.35961e-46
Hk2	2.71594e-50	0.392689	0.761	0.647	4.91612e-46
Impa2	2.80654e-50	0.306649	0.496	0.379	5.08013e-46
Snx24	3.37219e-50	-0.220752	0.209	0.423	6.104e-46
Snx2	3.51555e-50	-0.353364	0.792	0.893	6.3635e-46
Rap2b	4.01639e-50	-0.349526	0.621	0.785	7.27006e-46
Dnase1l3	4.02822e-50	0.528562	0.294	0.121	7.29147e-46
Vmp1	6.30502e-50	0.358382	0.86	0.797	1.14127e-45
Nampt	8.49634e-50	0.463742	0.855	0.803	1.53792e-45
Parp14	9.6244e-50	0.451829	0.824	0.685	1.74211e-45
Cxcl16	1.5621e-49	0.365825	0.993	0.979	2.82756e-45
Mt2	1.91506e-49	-0.432969	0.083	0.246	3.46645e-45
Nxpe5	2.80538e-49	-0.107215	0.011	0.116	5.07802e-45
Hpse	3.29128e-49	0.298415	0.5	0.29	5.95754e-45
Rpl37	4.89321e-49	-0.204472	1	1	8.8572e-45
Jak2	5.28958e-49	0.356916	0.589	0.467	9.57466e-45
Aldh2	7.6813e-49	-0.302876	0.572	0.755	1.39039e-44
Slc31a1	9.66163e-49	0.322049	0.646	0.57	1.74885e-44
Rpl35a	9.81072e-49	-0.190726	1	0.999	1.77584e-44
Rpl34	1.2685e-48	-0.197627	0.999	0.998	2.29611e-44
Rpl19	3.03313e-48	-0.179839	1	1	5.49028e-44
Ifi206	3.24428e-48	-0.453148	0.199	0.391	5.87248e-44
Bmp2k	3.78898e-48	-0.32026	0.555	0.739	6.85844e-44
Rhob	6.59002e-48	-0.45234	0.526	0.716	1.19286e-43
Il1b	7.94098e-48	0.374366	0.921	0.798	1.4374e-43
Rps26	1.58125e-47	-0.235017	0.997	0.998	2.86223e-43
Lifr	3.70552e-47	-0.269224	0.204	0.408	6.70736e-43
Eif4a1	4.13703e-47	-0.275312	0.985	0.993	7.48844e-43
Cltc	4.30636e-47	-0.326181	0.787	0.885	7.79494e-43
Trafd1	7.06398e-47	0.348435	0.856	0.768	1.27865e-42
Aldoc	7.49588e-47	0.276234	0.361	0.193	1.35683e-42
Sat1	8.44564e-47	-0.41084	0.968	0.993	1.52875e-42
Scoc	9.34063e-47	-0.25383	0.236	0.439	1.69075e-42
Sirpb1b	1.01075e-46	0.293016	0.573	0.431	1.82957e-42
Anpep	1.05923e-46	0.382171	0.333	0.168	1.9173e-42
Mertk	1.084e-46	-0.275209	0.527	0.741	1.96215e-42
Enpp1	1.21183e-46	-0.109877	0.026	0.148	2.19354e-42
P2ry12	2.02246e-46	-0.23109	0.244	0.455	3.66086e-42
Rpl28	2.04539e-46	-0.20107	0.999	1	3.70236e-42
Slfn5	2.66707e-46	0.409867	0.84	0.675	4.82766e-42
Ifi214	2.86063e-46	0.344895	0.311	0.152	5.17803e-42
Abcc3	3.43197e-46	-0.25438	0.325	0.54	6.2122e-42
Dtx4	4.17734e-46	-0.201883	0.212	0.418	7.56141e-42
Ckb	4.42915e-46	-0.403383	0.501	0.711	8.0172e-42
Idh2	4.57477e-46	-0.280469	0.437	0.638	8.28079e-42
Rpl27a	6.53727e-46	-0.203413	0.999	1	1.18331e-41
Foxn3	6.75629e-46	-0.306007	0.586	0.776	1.22296e-41
Ocel1	7.72394e-46	0.235015	0.441	0.311	1.39811e-41
Dab2	9.27856e-46	-0.431806	0.783	0.858	1.67951e-41
Ap1s2	1.70273e-45	-0.422781	0.538	0.71	3.08212e-41
Tle1	1.82991e-45	-0.205127	0.16	0.351	3.31231e-41
Gbp9	1.85601e-45	0.321608	0.53	0.354	3.35956e-41
Tnfsf13os	2.056e-45	-0.110322	0.012	0.112	3.72156e-41
Arg1	2.06283e-45	0.942096	0.54	0.349	3.73394e-41
Slamf6	2.67423e-45	0.275258	0.463	0.311	4.84062e-41
Ncl	2.72026e-45	-0.343614	0.926	0.973	4.92393e-41
Scimp	2.91574e-45	0.373444	0.788	0.733	5.27779e-41
Hnrnpab	3.27153e-45	-0.327212	0.839	0.908	5.92181e-41
Gzma	6.08425e-45	0.184286	0.262	0.101	1.10131e-40
Hgsnat	6.78185e-45	-0.285257	0.272	0.469	1.22758e-40
Coro1a	7.93754e-45	-0.272544	0.992	0.989	1.43677e-40
Serpina3f	8.23196e-45	0.204139	0.176	0.047	1.49007e-40
Ophn1	1.08178e-44	-0.199487	0.198	0.398	1.95813e-40
Hspa1b	1.2102e-44	-0.431254	0.154	0.335	2.19059e-40
Fth1	1.64234e-44	0.421742	1	1	2.9728e-40
Rpl26	2.66939e-44	-0.196766	0.999	1	4.83187e-40
Laptm5	2.82154e-44	-0.198201	0.999	0.995	5.10727e-40
Parp10	3.31501e-44	0.301879	0.472	0.308	6.00051e-40
Mrpl23	3.51684e-44	-0.280424	0.749	0.88	6.36583e-40
Zdhhc14	4.38312e-44	-0.126897	0.052	0.192	7.93389e-40
Cd93	6.62953e-44	-0.364056	0.489	0.689	1.20001e-39
Otulinl	7.27678e-44	-0.326403	0.845	0.934	1.31717e-39
Serbp1	9.43385e-44	-0.283463	0.936	0.975	1.70762e-39
Ifitm1	9.67909e-44	0.681528	0.571	0.385	1.75201e-39
Itgav	1.11101e-43	-0.306309	0.446	0.643	2.01105e-39
Lrrc8c	1.81973e-43	0.272416	0.409	0.301	3.29388e-39
Syngr2	1.84685e-43	0.372157	0.937	0.923	3.34298e-39
Nceh1	3.49285e-43	-0.285536	0.392	0.596	6.32241e-39
Aprt	6.28842e-43	-0.333451	0.897	0.95	1.13827e-38
Lgals8	7.01405e-43	0.275579	0.657	0.572	1.26961e-38
Fads1	8.71884e-43	-0.194099	0.186	0.377	1.5782e-38
Oas3	1.00719e-42	0.388446	0.563	0.364	1.82311e-38
Prm1	1.14548e-42	0.134434	0.114	0.018	2.07343e-38
Man2a2	2.16154e-42	-0.174699	0.17	0.358	3.9126e-38
Slc31a2	3.62826e-42	0.337383	0.679	0.569	6.56751e-38
Hmgb3	4.22018e-42	-0.116656	0.018	0.121	7.63895e-38
Bub1b	4.24262e-42	-0.122799	0.032	0.15	7.67957e-38
Hspa1a	4.73073e-42	-0.597467	0.311	0.504	8.56309e-38
Gsap	7.06679e-42	0.290832	0.59	0.478	1.27916e-37
Rps20	8.22218e-42	-0.194472	0.999	0.999	1.4883e-37
Dhx58	8.86393e-42	0.311961	0.645	0.479	1.60446e-37
2900026A02Rik	1.20383e-41	-0.151345	0.083	0.233	2.17905e-37
Acp5	1.4804e-41	-0.42216	0.801	0.905	2.67967e-37
Ybx1	1.88758e-41	-0.242412	0.993	0.992	3.41671e-37
Pecam1	2.21508e-41	0.268756	0.298	0.146	4.00952e-37
Tomm20	5.15705e-41	-0.25619	0.897	0.94	9.33477e-37
mt-Nd4l	5.26787e-41	-0.288298	0.515	0.699	9.53537e-37
Pira2	5.52315e-41	0.31453	0.498	0.33	9.99746e-37
BC028528	6.87945e-41	0.30201	0.815	0.746	1.24525e-36
Fn1	9.48912e-41	-0.913804	0.547	0.689	1.71763e-36
Camk1	1.06731e-40	-0.305568	0.654	0.8	1.93193e-36
Cep162	1.68061e-40	-0.123647	0.061	0.197	3.04207e-36
Tns1	1.70403e-40	-0.152433	0.056	0.188	3.08446e-36
Rell1	2.25868e-40	-0.179585	0.135	0.305	4.08843e-36
Cct6a	2.43289e-40	-0.30416	0.665	0.801	4.40378e-36
Trim30d	2.99076e-40	0.327571	0.629	0.46	5.41357e-36
Rps15	8.26198e-40	-0.197332	0.999	0.999	1.4955e-35
Stmn1	9.60814e-40	-0.647562	0.214	0.377	1.73917e-35
Mvp	9.9727e-40	0.262922	0.765	0.684	1.80516e-35
Tmem176a	1.0227e-39	-0.217379	0.403	0.605	1.8512e-35
Clec4a3	1.03881e-39	0.364887	0.856	0.852	1.88034e-35
Cxcl10	1.57305e-39	1.2726	0.514	0.354	2.84737e-35
Oasl1	1.66346e-39	0.40176	0.562	0.371	3.01103e-35
Gm12185	1.69334e-39	0.161587	0.145	0.034	3.06512e-35
Rpl24	2.22787e-39	-0.187418	1	1	4.03267e-35
Ftl1	2.24706e-39	-0.266549	1	1	4.06741e-35
Sppl2a	2.33133e-39	0.333849	0.909	0.865	4.21995e-35
Scarf1	2.69813e-39	0.177258	0.216	0.083	4.88388e-35
Sectm1a	3.31768e-39	0.132841	0.156	0.043	6.00533e-35
Paox	3.8969e-39	-0.254654	0.333	0.53	7.05377e-35
Ccdc86	5.95683e-39	0.299563	0.794	0.717	1.07825e-34
Cadm1	5.98382e-39	-0.331219	0.141	0.31	1.08313e-34
Epsti1	5.99727e-39	0.321327	0.922	0.87	1.08557e-34
Anp32e	8.0059e-39	-0.31679	0.47	0.639	1.44915e-34
Sfpq	1.04856e-38	-0.285941	0.819	0.907	1.89799e-34
C1qbp	1.25072e-38	-0.27268	0.587	0.757	2.26392e-34
Adrb1	1.9727e-38	-0.106621	0.045	0.165	3.57078e-34
Ctsa	2.216e-38	-0.25542	0.962	0.982	4.01119e-34
Rpl7	2.62338e-38	-0.174116	1	0.997	4.74859e-34
Oser1	4.10716e-38	0.247991	0.574	0.477	7.43436e-34
Man1c1	5.31769e-38	-0.186081	0.239	0.428	9.62554e-34
Gsdmd	6.08935e-38	0.250752	0.745	0.669	1.10223e-33
Mgst1	6.16254e-38	0.471563	0.568	0.416	1.11548e-33
Prdx1	7.15493e-38	-0.301303	0.981	0.985	1.29511e-33
Vegfa	7.70134e-38	0.47499	0.556	0.377	1.39402e-33
Adgre1	9.47817e-38	-0.315001	0.747	0.873	1.71564e-33
Rbpms	1.46745e-37	0.259965	0.417	0.261	2.65624e-33
2310001H17Rik	1.48152e-37	0.232926	0.35	0.211	2.68169e-33
B3galnt1	2.07215e-37	-0.119572	0.05	0.172	3.7508e-33
Slc25a37	2.18046e-37	0.266265	0.351	0.245	3.94685e-33
Snx8	2.56783e-37	-0.150875	0.237	0.424	4.64803e-33
Tspan4	3.05178e-37	-0.230214	0.289	0.469	5.52402e-33
Shtn1	3.21634e-37	-0.198442	0.268	0.459	5.82189e-33
Klc4	3.87448e-37	-0.176309	0.236	0.423	7.0132e-33
Rragc	4.349e-37	-0.260221	0.54	0.702	7.87212e-33
Cst3	4.42561e-37	-0.238627	0.999	0.998	8.0108e-33
Akr1b3	4.4907e-37	-0.25097	0.574	0.75	8.12862e-33
Nucks1	4.73944e-37	-0.34059	0.606	0.732	8.57886e-33
Klhl6	4.91735e-37	-0.251512	0.431	0.625	8.90089e-33
Phf11a	5.06819e-37	0.295932	0.458	0.289	9.17394e-33
Hck	5.16273e-37	0.292083	0.959	0.935	9.34506e-33
Gapdh	5.72107e-37	0.28086	0.999	0.997	1.03557e-32
BC147527	5.93555e-37	0.242284	0.381	0.209	1.07439e-32
Sell	6.7587e-37	0.359037	0.267	0.122	1.22339e-32
9930111J21Rik2	7.18956e-37	0.324586	0.841	0.726	1.30138e-32
Ccnd1	8.00987e-37	-0.373	0.438	0.628	1.44987e-32
Isg20	8.3513e-37	0.374462	0.472	0.294	1.51167e-32
Idnk	1.50234e-36	0.234097	0.678	0.583	2.71939e-32
Shisa5	1.54282e-36	0.268835	0.968	0.956	2.79266e-32
Magohb	1.88159e-36	0.286381	0.622	0.552	3.40586e-32
Ccr5	2.32908e-36	0.335436	0.926	0.877	4.21587e-32
Rap2a	2.60178e-36	-0.31335	0.588	0.743	4.70949e-32
Nars	2.60354e-36	-0.259857	0.705	0.836	4.71266e-32
Prune2	2.8354e-36	-0.145132	0.147	0.306	5.13236e-32
Arl5c	3.02767e-36	0.411803	0.539	0.405	5.48039e-32
Anxa3	3.38208e-36	-0.311896	0.672	0.809	6.12191e-32
Nr4a1	3.43677e-36	-0.536665	0.379	0.537	6.2209e-32
Ifitm6	4.01337e-36	0.381173	0.276	0.134	7.26461e-32
Pon2	4.16229e-36	-0.269271	0.553	0.713	7.53417e-32
Ift172	4.55519e-36	0.24018	0.316	0.189	8.24535e-32
Rpl9	6.14968e-36	-0.175743	0.998	1	1.11315e-31
H2az1	6.97478e-36	-0.386068	0.98	0.987	1.2625e-31
Eif3i	7.01311e-36	-0.249095	0.815	0.899	1.26944e-31
Smox	8.0995e-36	0.311198	0.512	0.437	1.46609e-31
Srp14	8.64514e-36	0.224513	0.908	0.883	1.56486e-31
Specc1	8.93633e-36	-0.218496	0.286	0.475	1.61756e-31
Mvb12b	9.2366e-36	-0.195418	0.296	0.485	1.67192e-31
Clec4a2	1.03141e-35	-0.246879	0.738	0.88	1.86695e-31
Cd72	1.1335e-35	-0.233727	0.635	0.808	2.05175e-31
Lmna	1.15087e-35	-0.360833	0.372	0.554	2.08319e-31
Isoc1	1.15717e-35	0.234029	0.548	0.425	2.09459e-31
Trim47	1.46206e-35	-0.151825	0.17	0.34	2.64647e-31
Hip1	1.48305e-35	-0.236595	0.386	0.578	2.68447e-31
Ddit4	1.49319e-35	-0.433146	0.174	0.331	2.70282e-31
Snx30	1.6981e-35	-0.185671	0.211	0.389	3.07374e-31
Arid5b	1.82549e-35	0.349058	0.71	0.593	3.30433e-31
Gpatch4	1.84539e-35	-0.139246	0.158	0.322	3.34033e-31
Kcnk13	1.90892e-35	-0.151221	0.162	0.329	3.45533e-31
Hfe	1.94165e-35	-0.223256	0.442	0.634	3.51458e-31
Tnip1	2.03934e-35	0.274356	0.494	0.416	3.69141e-31
Eno1	2.41128e-35	0.313709	0.967	0.926	4.36465e-31
Fcer1g	2.47547e-35	0.193872	1	0.996	4.48085e-31
Ikbke	2.8698e-35	0.242275	0.48	0.344	5.19463e-31
Glul	3.77946e-35	-0.286456	0.515	0.685	6.84121e-31
Ubb	4.77715e-35	0.184995	1	0.999	8.64711e-31
Bnip3	4.8764e-35	0.402097	0.56	0.44	8.82677e-31
Lipa	5.13102e-35	-0.309536	0.625	0.754	9.28766e-31
Xylt2	5.42576e-35	-0.125812	0.154	0.315	9.82117e-31
Pmepa1	5.49258e-35	-0.41652	0.667	0.804	9.94212e-31
Tifab	5.79348e-35	0.275798	0.825	0.756	1.04868e-30
H2-Q6	9.17508e-35	0.249813	0.73	0.551	1.66078e-30
Atp6v0a1	1.28927e-34	-0.192065	0.257	0.439	2.33372e-30
Zfp292	1.61797e-34	0.284311	0.716	0.621	2.9287e-30
Stat2	1.62045e-34	0.306189	0.709	0.562	2.93318e-30
Mefv	1.80007e-34	0.276909	0.358	0.209	3.2583e-30
Sh3pxd2a	1.85452e-34	-0.121423	0.092	0.232	3.35687e-30
Card9	1.94884e-34	0.18166	0.364	0.249	3.52759e-30
Zfp704	2.07822e-34	-0.132643	0.082	0.217	3.76179e-30
mt-Nd2	2.24682e-34	-0.211224	0.957	0.983	4.06697e-30
Pim1	2.2721e-34	0.359744	0.912	0.836	4.11272e-30
Ms4a4b	2.39148e-34	0.28714	0.436	0.29	4.32882e-30
Rin2	3.13332e-34	-0.258256	0.508	0.685	5.67161e-30
Eif4ebp1	6.35585e-34	0.28454	0.838	0.8	1.15047e-29
Slfn2	7.87619e-34	0.29591	0.985	0.974	1.42567e-29
Stx11	1.09268e-33	0.194242	0.256	0.121	1.97786e-29
C3ar1	1.41529e-33	-0.25903	0.849	0.949	2.56181e-29
Tnfaip8l3	1.58306e-33	0.103243	0.102	0.017	2.86551e-29
C130026I21Rik	1.70497e-33	0.163885	0.212	0.087	3.08616e-29
Plscr3	1.92228e-33	0.19848	0.48	0.366	3.47952e-29
Incenp	1.95909e-33	-0.229958	0.167	0.322	3.54615e-29
Il15ra	1.96096e-33	0.229521	0.35	0.217	3.54952e-29
Dtx3l	1.96607e-33	0.293962	0.674	0.552	3.55879e-29
Pigbos1	2.19545e-33	0.218765	0.507	0.394	3.97399e-29
Mmd	2.65484e-33	-0.135191	0.125	0.275	4.80553e-29
Pgap2	3.40297e-33	0.252759	0.741	0.64	6.15972e-29
Marchf1	6.05491e-33	0.270707	0.761	0.678	1.096e-28
Cox17	6.72248e-33	0.253634	0.844	0.802	1.21684e-28
Atraid	7.309e-33	-0.20504	0.535	0.71	1.323e-28
Ifi204	7.71656e-33	0.318266	0.934	0.889	1.39678e-28
Sdc3	7.94542e-33	0.292995	0.861	0.792	1.4382e-28
Tpcn1	8.2874e-33	-0.131149	0.163	0.319	1.5001e-28
Acp2	8.81668e-33	0.27531	0.752	0.696	1.59591e-28
Prr5l	9.23431e-33	0.210511	0.307	0.163	1.6715e-28
Mfsd12	1.00363e-32	-0.190914	0.332	0.516	1.81667e-28
Prr13	1.03488e-32	0.233557	0.82	0.762	1.87323e-28
Mfsd7a	1.10121e-32	0.169762	0.225	0.109	1.9933e-28
Myo5a	1.25836e-32	-0.250653	0.411	0.577	2.27776e-28
Slc4a8	1.26782e-32	-0.107782	0.017	0.101	2.29489e-28
Snx10	1.30869e-32	0.251841	0.802	0.775	2.36885e-28
H3f3a	1.40868e-32	-0.1921	0.999	0.998	2.54985e-28
Serf2	1.77199e-32	0.192194	0.998	0.995	3.20748e-28
Ide	1.89796e-32	-0.180068	0.244	0.414	3.4355e-28
Ifit3	2.01585e-32	0.377097	0.597	0.413	3.64889e-28
Ssr1	2.35671e-32	-0.242463	0.643	0.767	4.26589e-28
Qk	2.50083e-32	-0.273948	0.803	0.893	4.52675e-28
Rps29	2.67367e-32	-0.167732	1	1	4.83961e-28
Abca1	3.96146e-32	-0.334764	0.402	0.575	7.17064e-28
Camkk2	4.6093e-32	-0.151767	0.182	0.342	8.3433e-28
Serpinb6a	5.07296e-32	-0.187095	0.094	0.222	9.18256e-28
Atp5a1	5.2661e-32	-0.224335	0.947	0.961	9.53217e-28
Slamf7	8.15233e-32	0.309248	0.704	0.536	1.47565e-27
Stard9	8.59236e-32	-0.199524	0.294	0.471	1.5553e-27
Fam241a	8.89505e-32	0.249513	0.519	0.384	1.61009e-27
Mpeg1	9.38249e-32	-0.267372	0.984	0.983	1.69832e-27
Naaa	1.07307e-31	0.269991	0.595	0.501	1.94236e-27
Pafah1b3	1.09692e-31	0.2201	0.462	0.356	1.98553e-27
Atp6v1d	1.19493e-31	-0.250968	0.629	0.764	2.16294e-27
Ifitm2	1.46421e-31	0.341429	0.994	0.99	2.65037e-27
Inpp5d	1.50103e-31	-0.253238	0.827	0.912	2.71702e-27
Naa50	1.65019e-31	-0.237606	0.538	0.688	2.98701e-27
Ero1l	1.81673e-31	0.311885	0.529	0.44	3.28847e-27
Tnfrsf11a	1.86629e-31	-0.19061	0.381	0.563	3.37817e-27
Fnip2	1.93582e-31	-0.213559	0.286	0.462	3.50403e-27
Csf2rb2	2.28422e-31	0.259901	0.619	0.497	4.13466e-27
Rnf149	2.51079e-31	0.335088	0.961	0.953	4.54479e-27
Hexa	3.03001e-31	-0.268093	0.927	0.96	5.48462e-27
Ddt	3.30719e-31	0.215333	0.613	0.592	5.98634e-27
Cltb	3.32628e-31	-0.178137	0.286	0.458	6.02089e-27
Tbc1d16	3.36698e-31	-0.101152	0.062	0.179	6.09456e-27
Wwp1	3.40082e-31	-0.157038	0.184	0.344	6.15583e-27
Pld3	3.47533e-31	-0.293813	0.492	0.649	6.2907e-27
Ctse	4.86191e-31	0.15894	0.161	0.059	8.80054e-27
Tmem106a	5.6846e-31	0.266043	0.781	0.708	1.02897e-26
Set	6.67224e-31	-0.261147	0.882	0.944	1.20774e-26
Prkcb	8.54954e-31	-0.173385	0.35	0.529	1.54755e-26
Rpl22	9.69346e-31	-0.16769	0.997	0.997	1.75461e-26
Nfic	1.05448e-30	-0.262338	0.624	0.772	1.90872e-26
Mbnl1	1.14227e-30	-0.242614	0.889	0.946	2.06762e-26
Spata13	1.18907e-30	0.236533	0.486	0.388	2.15233e-26
Ccl6	1.22336e-30	-0.429516	0.587	0.742	2.2144e-26
Cfh	1.23676e-30	-0.196726	0.087	0.214	2.23866e-26
Fcgr1	1.66651e-30	0.320605	0.982	0.971	3.01655e-26
Bex3	2.05202e-30	-0.201459	0.246	0.414	3.71437e-26
Nav2	2.50386e-30	-0.112697	0.07	0.188	4.53224e-26
Gpr183	2.55311e-30	-0.265814	0.402	0.581	4.62139e-26
Nlrc5	2.6938e-30	0.223372	0.435	0.29	4.87604e-26
Hcls1	2.83879e-30	0.242815	0.971	0.946	5.1385e-26
Wdr26	3.13051e-30	-0.246616	0.773	0.874	5.66654e-26
Nmi	3.17064e-30	0.268611	0.713	0.606	5.73918e-26
Plekhf2	3.23071e-30	0.249226	0.653	0.616	5.84791e-26
Gzmb	3.88797e-30	0.152522	0.245	0.113	7.03762e-26
Pik3r1	4.09784e-30	-0.243586	0.496	0.663	7.41751e-26
Sp110	4.74523e-30	0.276843	0.781	0.709	8.58934e-26
Hnrnpa2b1	5.11105e-30	-0.234859	0.971	0.982	9.25151e-26
Nfkbia	5.7045e-30	0.481673	0.858	0.844	1.03257e-25
Sh3kbp1	5.95161e-30	-0.217943	0.485	0.654	1.0773e-25
2510009E07Rik	6.03982e-30	-0.155397	0.165	0.318	1.09327e-25
Mospd3	7.77518e-30	-0.171094	0.272	0.44	1.40739e-25
Il10ra	8.19083e-30	0.259345	0.835	0.764	1.48262e-25
Rasa4	8.24683e-30	0.272128	0.744	0.636	1.49276e-25
Tns3	9.59185e-30	0.260998	0.657	0.576	1.73622e-25
Zfp36l1	1.06236e-29	-0.298622	0.783	0.903	1.92298e-25
Pa2g4	1.30438e-29	-0.252143	0.598	0.746	2.36106e-25
Rtcb	1.31055e-29	-0.251343	0.767	0.868	2.37223e-25
Ccl9	1.46519e-29	-0.322009	0.475	0.65	2.65214e-25
Sfmbt1	1.64541e-29	-0.118805	0.111	0.246	2.97836e-25
Pald1	1.70267e-29	-0.133109	0.187	0.342	3.08201e-25
Gstm1	1.87026e-29	-0.130837	0.15	0.295	3.38535e-25
Wdr83os	1.93981e-29	-0.218622	0.651	0.791	3.51126e-25
Elmo1	2.12478e-29	-0.220994	0.501	0.668	3.84607e-25
Spop	2.15198e-29	0.250857	0.855	0.803	3.8953e-25
Maf	2.19493e-29	-0.345629	0.77	0.874	3.97305e-25
Dusp3	2.21115e-29	-0.221541	0.412	0.583	4.0024e-25
Emp1	2.62015e-29	0.493692	0.438	0.321	4.74273e-25
Csf3r	2.67786e-29	0.239017	0.557	0.448	4.8472e-25
Acp1	2.79959e-29	-0.209254	0.523	0.684	5.06755e-25
Gm45716	3.00743e-29	-0.133979	0.111	0.245	5.44374e-25
Rap2c	3.185e-29	0.210478	0.59	0.527	5.76516e-25
Hist1h2ap	3.64586e-29	-0.59403	0.132	0.262	6.59936e-25
Hadh	3.67111e-29	-0.1435	0.245	0.409	6.64508e-25
Kcnk6	4.43678e-29	-0.15052	0.197	0.353	8.03101e-25
Cybb	4.65257e-29	0.279399	0.993	0.981	8.42161e-25
C1rl	4.77935e-29	0.171672	0.259	0.162	8.6511e-25
Ndrg1	4.84505e-29	0.231576	0.269	0.139	8.77003e-25
Coro1c	5.20886e-29	-0.224662	0.609	0.743	9.42855e-25
Gpat3	5.36458e-29	0.121985	0.125	0.037	9.71042e-25
Gda	5.75138e-29	0.325884	0.655	0.553	1.04106e-24
Ppp1r14b	5.77979e-29	-0.288073	0.761	0.853	1.0462e-24
Jade2	5.89869e-29	-0.131833	0.101	0.23	1.06772e-24
Mrps12	6.47173e-29	-0.183389	0.402	0.572	1.17145e-24
Hspd1	6.9826e-29	-0.261817	0.656	0.784	1.26392e-24
Mxd4	8.11299e-29	-0.214797	0.326	0.497	1.46853e-24
H4c9	8.12938e-29	-0.122994	0.119	0.254	1.4715e-24
Jarid2	8.53809e-29	0.249519	0.617	0.503	1.54548e-24
Sult1a1	8.69027e-29	-0.122609	0.041	0.138	1.57303e-24
Cebpa	9.52878e-29	-0.276529	0.684	0.82	1.7248e-24
Daxx	9.54838e-29	0.293634	0.631	0.518	1.72835e-24
Rab11fip5	1.15837e-28	-0.115705	0.135	0.274	2.09676e-24
Pgam1	1.21729e-28	0.312177	0.962	0.929	2.20343e-24
P4ha1	1.23346e-28	0.239459	0.691	0.629	2.23268e-24
H3f3b	1.53567e-28	0.237755	0.999	0.998	2.77972e-24
Fmnl3	1.71423e-28	-0.164137	0.293	0.461	3.10292e-24
Ldha	1.75628e-28	0.290446	0.988	0.971	3.17905e-24
Hspa9	1.90075e-28	-0.224963	0.565	0.717	3.44055e-24
Gpr18	2.29295e-28	0.188914	0.307	0.17	4.15048e-24
Ppp1r11	2.39667e-28	0.190946	0.7	0.652	4.3382e-24
Sfxn1	2.51849e-28	-0.13584	0.246	0.407	4.55872e-24
Creld2	2.57225e-28	0.217362	0.425	0.399	4.65603e-24
Ero1lb	2.6468e-28	-0.131173	0.133	0.272	4.79096e-24
Dppa3	2.92049e-28	-0.176914	0.039	0.134	5.28638e-24
Pxdc1	2.99698e-28	-0.11028	0.035	0.127	5.42483e-24
Fis1	3.06718e-28	0.212751	0.915	0.879	5.55189e-24
Hrh2	3.19619e-28	0.154595	0.235	0.131	5.78542e-24
Cdc42ep2	3.3603e-28	0.159684	0.174	0.076	6.08247e-24
Il27	5.18115e-28	0.162251	0.224	0.109	9.3784e-24
Cirbp	5.88497e-28	-0.211398	0.455	0.622	1.06524e-23
Stk17b	5.93265e-28	-0.358	0.763	0.855	1.07387e-23
Prmt1	7.49621e-28	-0.208238	0.569	0.724	1.35689e-23
Ehd4	7.64183e-28	-0.273877	0.77	0.852	1.38325e-23
Itsn1	7.93501e-28	-0.130552	0.132	0.269	1.43632e-23
Dtnbp1	8.89096e-28	-0.203252	0.474	0.638	1.60935e-23
Acsl1	9.14263e-28	0.235985	0.484	0.446	1.65491e-23
H2ac20	9.34493e-28	-0.109971	0.042	0.138	1.69153e-23
Clptm1	9.63323e-28	-0.197594	0.545	0.699	1.74371e-23
Dbf4	1.00242e-27	-0.15917	0.154	0.296	1.81447e-23
Xdh	1.01316e-27	0.255264	0.581	0.467	1.83393e-23
Igsf8	1.01774e-27	0.222327	0.762	0.707	1.84221e-23
F13a1	1.02323e-27	-0.765742	0.38	0.48	1.85215e-23
A530032D15Rik	1.06675e-27	0.176225	0.265	0.145	1.93092e-23
Slc29a1	1.15459e-27	-0.196338	0.362	0.527	2.08992e-23
Cacna1d	1.20255e-27	-0.112058	0.156	0.293	2.17673e-23
Pla2g15	1.23398e-27	-0.226326	0.486	0.651	2.23363e-23
Tcf12	1.56865e-27	-0.157172	0.306	0.472	2.83941e-23
Rpl15	1.83106e-27	-0.147145	0.999	0.997	3.31441e-23
Il21r	1.88632e-27	0.240063	0.603	0.488	3.41443e-23
Smg9	1.99494e-27	-0.147485	0.294	0.459	3.61104e-23
Tanc2	2.01617e-27	-0.128009	0.096	0.219	3.64947e-23
Hopx	2.82278e-27	0.416163	0.375	0.27	5.10951e-23
Hnrnpu	3.34318e-27	-0.224622	0.928	0.95	6.05148e-23
Zfp106	3.48054e-27	-0.215771	0.612	0.754	6.30013e-23
St3gal5	3.66627e-27	-0.184693	0.178	0.325	6.63632e-23
Gramd3	3.85525e-27	0.131302	0.153	0.057	6.97838e-23
Anxa5	3.87683e-27	-0.253839	0.958	0.97	7.01744e-23
Trim12c	3.95283e-27	0.222747	0.487	0.353	7.15501e-23
Fbxo6	4.13435e-27	0.184218	0.552	0.453	7.48358e-23
Aig1	4.20266e-27	0.176109	0.397	0.308	7.60723e-23
Cnn3	4.26073e-27	0.172455	0.232	0.12	7.71235e-23
Arl2bp	4.44581e-27	-0.13029	0.211	0.363	8.04736e-23
Sp100	5.12561e-27	0.277475	0.846	0.757	9.27787e-23
Uba7	5.76979e-27	0.207224	0.494	0.392	1.04439e-22
Mxd1	6.08674e-27	0.444613	0.475	0.388	1.10176e-22
Mthfr	6.78466e-27	-0.14187	0.128	0.261	1.22809e-22
Rab32	7.02393e-27	0.228703	0.738	0.724	1.2714e-22
Slc25a5	7.16429e-27	-0.213141	0.979	0.987	1.29681e-22
Capzb	7.46312e-27	-0.181692	0.975	0.985	1.3509e-22
Sting1	8.2747e-27	0.230869	0.693	0.636	1.4978e-22
Ddx58	9.13799e-27	0.255441	0.588	0.441	1.65407e-22
Cbr1	1.13699e-26	-0.116302	0.152	0.291	2.05807e-22
Cnih4	1.15738e-26	0.228444	0.879	0.844	2.09497e-22
Clec4d	1.17989e-26	0.369804	0.484	0.399	2.13572e-22
Hsd17b4	1.18294e-26	-0.193792	0.369	0.528	2.14124e-22
Nupr1	1.22733e-26	0.304747	0.626	0.524	2.22159e-22
Tgtp2	1.36526e-26	0.166346	0.233	0.115	2.47125e-22
Rbm25	1.50584e-26	-0.218146	0.902	0.935	2.72572e-22
Trim30b	1.55847e-26	0.170407	0.225	0.105	2.82099e-22
Ccl3	1.71654e-26	-0.775292	0.584	0.708	3.10711e-22
Dnmt3a	1.81302e-26	-0.208172	0.356	0.518	3.28175e-22
Atp2b1	2.07795e-26	-0.240656	0.928	0.967	3.7613e-22
Nop58	2.23163e-26	-0.219754	0.429	0.593	4.03948e-22
Nrm	2.33403e-26	-0.146078	0.174	0.318	4.22483e-22
Trps1	2.54659e-26	0.266859	0.751	0.715	4.60958e-22
Ccl4	2.57219e-26	-0.75591	0.555	0.699	4.65592e-22
Nr2c2ap	2.85125e-26	-0.156287	0.368	0.534	5.16104e-22
Ubl5	3.03476e-26	0.189712	0.978	0.972	5.49322e-22
H2-Ob	3.0799e-26	0.136633	0.163	0.069	5.57492e-22
Pilrb2	3.77258e-26	0.213054	0.519	0.431	6.82874e-22
Dnase2a	5.04278e-26	-0.227037	0.67	0.794	9.12794e-22
Eif3b	5.22836e-26	-0.208717	0.588	0.73	9.46386e-22
Igfbp4	5.62772e-26	-0.192239	0.192	0.332	1.01867e-21
Pop5	5.90642e-26	-0.160068	0.319	0.48	1.06912e-21
Vamp8	6.52926e-26	0.206667	0.987	0.978	1.18186e-21
Csf2rb	7.18231e-26	0.27289	0.875	0.839	1.30007e-21
H2bc4	8.36945e-26	-0.18456	0.09	0.207	1.51495e-21
Cdk1	8.51555e-26	-0.227741	0.095	0.202	1.5414e-21
Mtdh	1.01931e-25	-0.238175	0.839	0.911	1.84505e-21
Lrp6	1.16475e-25	-0.14215	0.242	0.395	2.10831e-21
Dbnl	1.31734e-25	0.215649	0.767	0.711	2.38451e-21
Atp6v1a	1.36187e-25	-0.241258	0.648	0.758	2.46512e-21
Thap12	1.56694e-25	-0.105837	0.16	0.295	2.83632e-21
Exosc9	1.66565e-25	-0.131395	0.213	0.362	3.01499e-21
Rab14	1.70277e-25	-0.193539	0.923	0.953	3.08219e-21
Glrx5	1.72579e-25	-0.179981	0.477	0.635	3.12386e-21
Pabpc1	1.73138e-25	-0.176609	0.981	0.99	3.13398e-21
Mybbp1a	1.73494e-25	-0.170974	0.481	0.643	3.14042e-21
Casp1	1.75395e-25	0.192234	0.623	0.551	3.17482e-21
Plbd1	1.75472e-25	-0.144534	0.763	0.887	3.17621e-21
Gpsm3	1.80863e-25	0.211476	0.918	0.898	3.27381e-21
Naa10	1.99833e-25	-0.176225	0.396	0.558	3.61718e-21
Mdh1	2.43684e-25	-0.210529	0.699	0.819	4.41092e-21
Rras	2.47365e-25	0.179554	0.483	0.397	4.47756e-21
Nfe2l2	2.59889e-25	-0.243343	0.875	0.933	4.70426e-21
Myo1e	2.83461e-25	-0.140784	0.329	0.486	5.13092e-21
Ptafr	3.10488e-25	0.34962	0.568	0.511	5.62014e-21
Dnajc17	3.13798e-25	-0.105598	0.155	0.289	5.68006e-21
Svbp	3.56893e-25	0.234133	0.884	0.855	6.46013e-21
Rhog	3.57258e-25	0.223152	0.96	0.928	6.46673e-21
Ndufa12	3.57783e-25	-0.216396	0.731	0.844	6.47622e-21
1110038F14Rik	3.58425e-25	0.184104	0.528	0.454	6.48785e-21
Cks1b	3.85418e-25	-0.218679	0.177	0.311	6.97646e-21
Trim12a	3.91531e-25	0.208194	0.52	0.417	7.0871e-21
Ogfr	4.18019e-25	0.225998	0.796	0.715	7.56657e-21
Sec14l1	4.37816e-25	-0.19788	0.399	0.554	7.92491e-21
Csnk1e	4.41466e-25	-0.17846	0.495	0.655	7.99098e-21
Selenom	4.96931e-25	0.19942	0.468	0.418	8.99495e-21
Naca	5.75121e-25	-0.158114	0.992	0.995	1.04103e-20
Phf11d	5.78948e-25	0.305027	0.652	0.526	1.04795e-20
Vcp	6.48934e-25	-0.214603	0.839	0.892	1.17464e-20
Nhp2	7.20114e-25	-0.207983	0.596	0.736	1.30348e-20
Sox4	8.65518e-25	-0.154621	0.052	0.145	1.56667e-20
Cox8a	9.65251e-25	0.165875	0.995	0.996	1.7472e-20
Rogdi	9.65745e-25	-0.14294	0.303	0.459	1.74809e-20
Dst	9.89084e-25	-0.249881	0.259	0.405	1.79034e-20
Ifit1	1.03453e-24	0.344881	0.485	0.331	1.87261e-20
Ssbp4	1.04814e-24	-0.202817	0.693	0.814	1.89724e-20
Tgfbr1	1.1142e-24	-0.260372	0.807	0.896	2.01682e-20
Dbi	1.1256e-24	-0.199883	0.934	0.956	2.03744e-20
Nme1	1.1309e-24	-0.236611	0.757	0.843	2.04705e-20
Isyna1	1.14107e-24	-0.136621	0.276	0.429	2.06544e-20
Ppp1cc	1.15413e-24	-0.210922	0.697	0.805	2.08908e-20
Ptgs2	1.16993e-24	0.405639	0.331	0.197	2.11768e-20
Eno1b	1.25986e-24	0.111265	0.211	0.128	2.28047e-20
Havcr2	1.29813e-24	0.242082	0.747	0.681	2.34974e-20
Pbxip1	1.34849e-24	0.253074	0.718	0.632	2.4409e-20
Gbp6	1.37934e-24	0.153668	0.214	0.111	2.49675e-20
mt-Atp8	1.38113e-24	-0.16602	0.432	0.593	2.49998e-20
Arhgap5	1.45454e-24	-0.138075	0.202	0.345	2.63286e-20
Cdk6	1.78855e-24	-0.200283	0.363	0.522	3.23745e-20
Pilrb1	1.94777e-24	0.186498	0.377	0.261	3.52567e-20
Fbxw4	2.17867e-24	-0.127072	0.209	0.352	3.9436e-20
Nt5dc2	2.28389e-24	-0.141121	0.309	0.464	4.13407e-20
Ctdp1	2.34198e-24	-0.115116	0.169	0.304	4.23922e-20
Luc7l3	2.64948e-24	-0.260528	0.662	0.769	4.79583e-20
Rapgef2	3.18152e-24	0.226141	0.47	0.37	5.75887e-20
Tmbim4	3.21229e-24	0.195696	0.845	0.819	5.81457e-20
Trp53i11	3.24148e-24	-0.139183	0.063	0.163	5.8674e-20
Pon3	3.25982e-24	-0.119602	0.166	0.301	5.9006e-20
Cnp	3.66179e-24	0.194327	0.52	0.45	6.62821e-20
Bmyc	3.73361e-24	-0.16672	0.346	0.504	6.75822e-20
Rnf114	3.74529e-24	0.228312	0.727	0.641	6.77936e-20
Plod3	3.78399e-24	0.185221	0.617	0.547	6.84941e-20
Ptov1	3.90789e-24	-0.128659	0.27	0.42	7.07368e-20
Mmp25	3.96139e-24	0.109202	0.114	0.037	7.17052e-20
Rab7b	4.30734e-24	-0.187968	0.523	0.678	7.79671e-20
Fgd2	4.38567e-24	-0.141145	0.469	0.625	7.9385e-20
Ccdc88b	5.07098e-24	0.16199	0.486	0.467	9.17898e-20
Pdcd1lg2	5.61196e-24	0.106755	0.121	0.04	1.01582e-19
Ddx21	5.64356e-24	-0.190602	0.539	0.691	1.02154e-19
Pmaip1	5.65582e-24	-0.215283	0.185	0.322	1.02376e-19
Zfand5	5.67153e-24	-0.289345	0.736	0.825	1.0266e-19
Prelid2	5.71673e-24	0.124407	0.181	0.112	1.03478e-19
Krt80	5.91617e-24	0.168659	0.223	0.116	1.07089e-19
Uap1l1	6.09436e-24	-0.20074	0.487	0.633	1.10314e-19
Lamtor3	6.46707e-24	-0.187519	0.541	0.689	1.1706e-19
Eif3a	6.65081e-24	-0.231794	0.9	0.94	1.20386e-19
Acaa2	6.66114e-24	-0.144954	0.35	0.507	1.20573e-19
Dut	6.6929e-24	-0.210332	0.181	0.308	1.21148e-19
Kctd12	6.77327e-24	-0.250231	0.769	0.866	1.22603e-19
Nadk	7.30229e-24	0.191508	0.71	0.673	1.32179e-19
Idh1	7.36302e-24	-0.141195	0.298	0.452	1.33278e-19
Usp18	7.46575e-24	0.325764	0.556	0.407	1.35138e-19
Tfdp1	7.97645e-24	-0.154712	0.226	0.37	1.44382e-19
Irgm2	8.25323e-24	0.20095	0.37	0.265	1.49392e-19
Cebpz	8.46856e-24	-0.191825	0.529	0.683	1.53289e-19
Cenpa	9.67839e-24	-0.256102	0.139	0.263	1.75189e-19
Akt3	9.9071e-24	0.159919	0.283	0.167	1.79328e-19
Tax1bp1	1.01086e-23	0.244206	0.91	0.871	1.82975e-19
Cttnbp2nl	1.01357e-23	-0.204968	0.615	0.756	1.83466e-19
Trmt6	1.08157e-23	-0.143121	0.232	0.378	1.95775e-19
Hk1	1.18535e-23	0.147021	0.34	0.275	2.1456e-19
Trappc6a	1.19359e-23	0.190492	0.659	0.574	2.16051e-19
Dcxr	1.19522e-23	-0.17671	0.364	0.517	2.16346e-19
Cbx3	1.21018e-23	-0.231749	0.585	0.706	2.19055e-19
Mcm3	1.22587e-23	-0.23079	0.287	0.428	2.21895e-19
Racgap1	1.40511e-23	-0.169882	0.061	0.157	2.54339e-19
Ldlr	1.40562e-23	0.231554	0.469	0.349	2.54432e-19
Cdk4	1.55136e-23	-0.209848	0.516	0.652	2.80813e-19
Egln3	1.67625e-23	0.167815	0.184	0.083	3.03418e-19
Ivns1abp	1.74797e-23	-0.203718	0.55	0.697	3.164e-19
Arhgap18	1.87811e-23	-0.155193	0.32	0.474	3.39957e-19
Ccrl2	1.90806e-23	0.447576	0.694	0.6	3.45377e-19
Tpx2	2.02747e-23	-0.171611	0.051	0.139	3.66991e-19
Rcsd1	2.0793e-23	-0.191369	0.4	0.553	3.76375e-19
Jmjd1c	2.10291e-23	-0.238044	0.686	0.806	3.80648e-19
Clec4e	2.19811e-23	0.516324	0.434	0.384	3.97881e-19
Gtf2i	2.90336e-23	-0.114456	0.255	0.399	5.25538e-19
Sh3bp5	3.0959e-23	-0.127994	0.114	0.232	5.60389e-19
Atp13a2	3.31192e-23	-0.209243	0.673	0.794	5.99491e-19
Slc37a2	3.42472e-23	-0.180747	0.378	0.533	6.19909e-19
Pnrc1	3.55896e-23	0.239577	0.898	0.868	6.44207e-19
Borcs8	3.57152e-23	0.159582	0.491	0.432	6.46481e-19
Chchd10	3.57697e-23	0.213765	0.366	0.289	6.47467e-19
Myl12b	3.64892e-23	0.191098	0.937	0.918	6.6049e-19
Agpat3	4.06421e-23	-0.132456	0.246	0.391	7.35662e-19
Gdi2	4.14054e-23	-0.201749	0.974	0.986	7.4948e-19
Eif4g1	4.24121e-23	-0.217396	0.645	0.761	7.67701e-19
Rnf169	4.36832e-23	-0.158221	0.312	0.464	7.90709e-19
Orc2	4.43985e-23	-0.105879	0.164	0.295	8.03657e-19
Gtpbp2	4.47432e-23	0.180188	0.59	0.512	8.09897e-19
Rpl7a	4.63545e-23	-0.123996	0.999	0.997	8.39063e-19
Chd4	4.65167e-23	-0.232985	0.746	0.821	8.41999e-19
Prelid1	4.96148e-23	0.200778	0.961	0.933	8.98078e-19
Plk3	5.61581e-23	-0.231928	0.448	0.591	1.01652e-18
Cox4i1	5.94601e-23	-0.129415	0.998	0.994	1.07629e-18
Anapc16	6.91482e-23	-0.185672	0.571	0.71	1.25165e-18
Clcn7	6.91767e-23	0.195135	0.537	0.465	1.25217e-18
Cryl1	7.71025e-23	-0.1199	0.211	0.35	1.39563e-18
Mrpl55	7.82684e-23	-0.136533	0.335	0.488	1.41674e-18
3830406C13Rik	8.04403e-23	0.168192	0.457	0.367	1.45605e-18
Gadd45gip1	8.0528e-23	-0.153069	0.445	0.599	1.45764e-18
Xist	8.80649e-23	-0.299222	0.95	0.968	1.59406e-18
Cpd	8.83418e-23	-0.255485	0.738	0.826	1.59907e-18
Dctpp1	9.7249e-23	-0.179269	0.377	0.52	1.7603e-18
Aak1	1.03886e-22	-0.102862	0.204	0.337	1.88044e-18
Oasl2	1.05024e-22	0.208879	0.783	0.651	1.90103e-18
Galnt1	1.05872e-22	-0.200148	0.547	0.686	1.91638e-18
Wdr12	1.14776e-22	-0.115121	0.214	0.353	2.07756e-18
Tep1	1.1799e-22	-0.177542	0.667	0.799	2.13574e-18
Hmgb1	1.28857e-22	-0.289996	0.953	0.971	2.33243e-18
Gaa	1.36181e-22	-0.158781	0.353	0.505	2.46502e-18
Irak4	1.54821e-22	-0.134159	0.278	0.424	2.80242e-18
Nek6	1.57994e-22	-0.165579	0.394	0.547	2.85984e-18
B4galt6	1.69453e-22	-0.143891	0.33	0.482	3.06727e-18
Osbpl11	1.72363e-22	-0.130489	0.223	0.362	3.11994e-18
Top2a	1.76063e-22	-0.435816	0.11	0.206	3.18692e-18
Dop1b	1.78125e-22	0.159987	0.36	0.282	3.22424e-18
Lrmp	1.9012e-22	-0.132926	0.335	0.486	3.44135e-18
Khk	2.05045e-22	-0.141028	0.259	0.403	3.71151e-18
Rnaset2a	2.09972e-22	0.153075	0.664	0.627	3.8007e-18
Med25	2.11782e-22	-0.112028	0.29	0.435	3.83346e-18
Gga2	2.26275e-22	-0.100027	0.16	0.285	4.0958e-18
Cycs	2.58627e-22	0.220973	0.866	0.848	4.6814e-18
Icam1	2.72597e-22	0.303861	0.594	0.584	4.93428e-18
Ms4a14	2.75322e-22	-0.133129	0.148	0.272	4.98361e-18
Zfp207	3.01273e-22	-0.191717	0.627	0.744	5.45335e-18
Galnt6	3.07058e-22	-0.103977	0.182	0.311	5.55806e-18
Pclaf	3.08325e-22	-0.349565	0.068	0.151	5.58099e-18
Cyp4v3	3.25252e-22	0.135231	0.389	0.356	5.88738e-18
Tpp1	3.39938e-22	-0.201613	0.715	0.821	6.15321e-18
Asf1b	3.43244e-22	-0.13476	0.074	0.168	6.21306e-18
Hsp90ab1	3.45935e-22	-0.187624	0.999	0.996	6.26177e-18
C1ra	3.67571e-22	0.103315	0.172	0.088	6.6534e-18
Gpr35	3.71138e-22	0.225122	0.602	0.524	6.71797e-18
Fubp1	3.82959e-22	-0.186814	0.637	0.771	6.93194e-18
Ranbp1	3.98307e-22	-0.270399	0.752	0.822	7.20976e-18
Jdp2	4.1519e-22	-0.213446	0.43	0.576	7.51536e-18
Mfap1b	4.24521e-22	-0.114114	0.203	0.337	7.68426e-18
Zup1	4.47615e-22	0.233577	0.677	0.576	8.10229e-18
Npc1	4.72115e-22	-0.186042	0.474	0.622	8.54576e-18
Zfp800	4.87457e-22	0.202617	0.506	0.46	8.82347e-18
Cebpb	5.48588e-22	0.308018	0.995	0.987	9.93e-18
Ddx60	5.54755e-22	0.232623	0.368	0.261	1.00416e-17
Cd69	5.70593e-22	0.38695	0.429	0.305	1.03283e-17
Sh2d1b1	6.59994e-22	-0.175369	0.474	0.625	1.19465e-17
Cflar	6.86949e-22	0.231143	0.724	0.703	1.24345e-17
Cdkn2aipnl	7.18214e-22	-0.10394	0.25	0.387	1.30004e-17
Tsc22d3	7.35092e-22	-0.320034	0.722	0.83	1.33059e-17
Flcn	7.49119e-22	-0.115393	0.184	0.314	1.35598e-17
Ap4s1	7.52715e-22	-0.107727	0.208	0.341	1.36249e-17
Slc35a5	7.92795e-22	-0.103497	0.177	0.304	1.43504e-17
Aga	8.32822e-22	-0.117307	0.308	0.453	1.50749e-17
Mfsd11	9.56626e-22	-0.125994	0.242	0.381	1.73159e-17
Anxa2	1.05008e-21	0.36853	0.831	0.792	1.90075e-17
Nptn	1.05916e-21	-0.195452	0.806	0.879	1.91718e-17
Mgat5	1.09594e-21	-0.164513	0.387	0.536	1.98376e-17
Mcm7	1.1246e-21	-0.174216	0.149	0.269	2.03564e-17
Rpl13a	1.17811e-21	-0.190196	0.893	0.935	2.1325e-17
Birc3	1.28117e-21	0.226674	0.589	0.501	2.31904e-17
Tpt1	1.34636e-21	-0.149818	1	1	2.43704e-17
Sf3b3	1.35832e-21	-0.149936	0.508	0.657	2.4587e-17
Agpat4	1.36985e-21	0.180967	0.467	0.385	2.47956e-17
AI504432	1.42448e-21	0.229243	0.599	0.52	2.57845e-17
Kpnb1	1.46667e-21	-0.182716	0.501	0.641	2.65481e-17
Iqgap1	1.49172e-21	-0.226994	0.947	0.963	2.70016e-17
Pilra	1.59422e-21	0.231976	0.806	0.772	2.88569e-17
Parp11	1.65194e-21	0.173056	0.355	0.239	2.99017e-17
Htr7	1.67153e-21	0.121107	0.183	0.088	3.02564e-17
Coa5	1.85028e-21	0.159216	0.617	0.576	3.34919e-17
Lrrc58	1.87157e-21	-0.166014	0.505	0.651	3.38773e-17
Trem3	1.94236e-21	0.129666	0.264	0.199	3.51587e-17
Ezh2	2.04191e-21	-0.17742	0.189	0.317	3.69607e-17
Clec5a	2.06165e-21	0.266097	0.768	0.759	3.73179e-17
Coa3	2.2937e-21	0.15177	0.752	0.71	4.15183e-17
Mpp6	2.3922e-21	-0.149217	0.355	0.504	4.33011e-17
Irf2bpl	2.42961e-21	-0.165477	0.453	0.602	4.39783e-17
Ramp1	2.44517e-21	-0.154363	0.269	0.41	4.42601e-17
Lag3	2.45288e-21	-0.151347	0.081	0.178	4.43995e-17
Flna	2.57907e-21	-0.220137	0.744	0.804	4.66837e-17
Ssh2	2.658e-21	-0.246808	0.765	0.856	4.81124e-17
Cenpe	2.74279e-21	-0.23586	0.057	0.145	4.96473e-17
Actb	2.80664e-21	-0.172947	1	1	5.08029e-17
Htra3	2.88421e-21	-0.137804	0.227	0.362	5.22072e-17
Pcmtd1	3.15402e-21	0.167365	0.464	0.406	5.70909e-17
Slc27a1	3.19507e-21	-0.115071	0.152	0.274	5.7834e-17
Myo7a	3.20862e-21	-0.101182	0.17	0.296	5.80792e-17
Cct5	3.24896e-21	-0.209301	0.811	0.881	5.88094e-17
Sbf2	3.28147e-21	-0.117093	0.179	0.306	5.93979e-17
Tob2	3.33115e-21	-0.190811	0.522	0.665	6.02971e-17
Tacc3	3.35511e-21	-0.12969	0.083	0.18	6.07308e-17
Lmo4	3.6603e-21	0.27177	0.731	0.706	6.62551e-17
Adcy7	3.67954e-21	-0.155261	0.51	0.657	6.66034e-17
Tmem273	3.98921e-21	-0.178766	0.299	0.439	7.22087e-17
Vkorc1	4.56351e-21	-0.119855	0.265	0.405	8.2604e-17
Pcna	5.04497e-21	-0.261725	0.621	0.735	9.13189e-17
Tmcc3	5.48113e-21	-0.202313	0.417	0.565	9.92139e-17
Park7	5.55039e-21	-0.188277	0.766	0.861	1.00468e-16
Tlr13	6.64079e-21	-0.174936	0.529	0.672	1.20205e-16
Prkar2a	6.99073e-21	-0.117206	0.241	0.378	1.26539e-16
Emb	7.18686e-21	0.241167	0.898	0.85	1.30089e-16
Pink1	7.20812e-21	-0.104019	0.196	0.321	1.30474e-16
Cyth4	7.3878e-21	-0.208429	0.909	0.942	1.33727e-16
Sema4b	7.91655e-21	-0.134033	0.149	0.268	1.43297e-16
Lilra5	8.06079e-21	-0.110844	0.238	0.368	1.45908e-16
Gm44751	8.735e-21	0.137168	0.219	0.117	1.58112e-16
Ftl1-ps1	8.99046e-21	-0.155857	0.449	0.595	1.62736e-16
Btaf1	9.10218e-21	-0.149081	0.327	0.471	1.64759e-16
Atxn2	9.3033e-21	-0.109019	0.322	0.462	1.68399e-16
Gpr132	1.1017e-20	0.193553	0.348	0.275	1.99419e-16
Cox14	1.14636e-20	0.152134	0.831	0.814	2.07502e-16
H2aj	1.1563e-20	0.200992	0.937	0.922	2.09301e-16
Sqor	1.35433e-20	0.105427	0.454	0.446	2.45148e-16
Anln	1.36443e-20	-0.102782	0.04	0.115	2.46976e-16
Pde4b	1.45808e-20	0.243774	0.455	0.34	2.63927e-16
Manba	1.58171e-20	-0.104139	0.286	0.422	2.86306e-16
Pfkfb3	1.58497e-20	0.199481	0.547	0.483	2.86896e-16
Il3ra	1.60346e-20	0.161669	0.438	0.375	2.90242e-16
Cab39	1.64201e-20	-0.144819	0.505	0.65	2.97221e-16
Bloc1s2	1.64863e-20	0.136883	0.562	0.516	2.98418e-16
Uchl5	1.66715e-20	-0.164829	0.391	0.533	3.01771e-16
Pet100	1.72904e-20	0.179365	0.796	0.76	3.12973e-16
Swap70	1.76849e-20	-0.145491	0.396	0.542	3.20115e-16
Stk10	1.76946e-20	-0.150432	0.326	0.47	3.2029e-16
Smc2	1.8857e-20	-0.234597	0.179	0.286	3.41331e-16
Rab1a	2.00886e-20	-0.194539	0.813	0.871	3.63623e-16
Vcpkmt	2.00926e-20	0.119674	0.302	0.221	3.63696e-16
Fbl	2.01079e-20	-0.191728	0.699	0.81	3.63973e-16
Dennd4c	2.10441e-20	-0.100254	0.179	0.301	3.80919e-16
Rhoc	2.43111e-20	-0.185669	0.159	0.276	4.40055e-16
Plaur	2.51591e-20	-0.322688	0.654	0.756	4.55405e-16
Fmn1	2.65688e-20	-0.111754	0.16	0.281	4.80922e-16
Rasgef1b	2.8221e-20	-0.207511	0.314	0.453	5.10829e-16
Parp9	2.82859e-20	0.194368	0.584	0.472	5.12004e-16
Slc7a2	2.83403e-20	0.197174	0.177	0.104	5.12988e-16
Eif4e3	2.93989e-20	0.153556	0.478	0.42	5.32149e-16
Pi4k2a	2.98657e-20	-0.149607	0.375	0.52	5.40599e-16
Mast3	3.16574e-20	-0.121168	0.281	0.42	5.73031e-16
Atpif1	3.16802e-20	-0.215759	0.887	0.907	5.73444e-16
Cpsf6	3.34374e-20	-0.161112	0.466	0.608	6.05251e-16
Akirin1	3.71601e-20	-0.192342	0.548	0.672	6.72634e-16
Cyth1	3.78308e-20	-0.186179	0.547	0.684	6.84774e-16
Npm1	3.80362e-20	-0.181476	0.975	0.988	6.88493e-16
Nfkbie	3.89315e-20	0.223775	0.487	0.417	7.04699e-16
Ankrd37	3.8947e-20	0.184017	0.264	0.156	7.0498e-16
mt-Nd5	4.13717e-20	-0.162462	0.778	0.882	7.4887e-16
Zfyve19	4.28147e-20	-0.100024	0.157	0.276	7.74989e-16
Cnbp	4.58218e-20	-0.193494	0.877	0.931	8.29421e-16
Parp1	4.98762e-20	-0.174002	0.544	0.68	9.02809e-16
Slc16a6	5.14406e-20	-0.111505	0.347	0.486	9.31127e-16
Tmem256	5.25899e-20	0.182452	0.909	0.891	9.5193e-16
Eef1g	6.10953e-20	-0.209953	0.922	0.947	1.10589e-15
Dtymk	6.28384e-20	-0.173844	0.351	0.489	1.13744e-15
Eef1a1	6.48204e-20	-0.130374	1	1	1.17331e-15
Kdr	6.64105e-20	0.147422	0.187	0.089	1.2021e-15
Ehd1	6.64337e-20	0.271772	0.721	0.645	1.20252e-15
Pcgf5	6.71675e-20	0.199904	0.552	0.493	1.2158e-15
Dok3	7.96785e-20	-0.151505	0.669	0.795	1.44226e-15
Lamp1	8.91944e-20	-0.149906	0.997	0.996	1.61451e-15
Gnpda1	9.5039e-20	-0.155423	0.378	0.521	1.7203e-15
Mgat4b	9.50865e-20	-0.1148	0.338	0.478	1.72116e-15
Apex1	9.84369e-20	-0.117414	0.314	0.452	1.78181e-15
Gpi1	1.03239e-19	0.226843	0.984	0.974	1.86873e-15
Srd5a3	1.08356e-19	0.125159	0.562	0.549	1.96136e-15
Rest	1.17469e-19	0.236486	0.594	0.545	2.12631e-15
Ap1b1	1.22344e-19	-0.186374	0.379	0.505	2.21455e-15
Mdfic	1.24592e-19	-0.201251	0.596	0.717	2.25524e-15
Carmil1	1.27981e-19	0.126789	0.179	0.123	2.31658e-15
Rabep1	1.29683e-19	-0.114105	0.363	0.502	2.34739e-15
Akr1a1	1.30815e-19	-0.175738	0.983	0.986	2.36788e-15
Srgap2	1.53193e-19	0.182689	0.613	0.569	2.77295e-15
Birc5	1.57167e-19	-0.273539	0.058	0.141	2.84487e-15
Nucb1	1.59313e-19	-0.166006	0.692	0.803	2.88373e-15
Herpud1	1.68053e-19	-0.202898	0.431	0.574	3.04193e-15
Fam168b	1.71526e-19	-0.14216	0.451	0.594	3.10478e-15
Nolc1	1.71578e-19	-0.157472	0.423	0.565	3.10573e-15
Dock10	1.86926e-19	-0.184085	0.751	0.857	3.38354e-15
Cox18	2.32411e-19	0.104843	0.254	0.199	4.20688e-15
Dgkz	2.37737e-19	-0.156742	0.673	0.795	4.30327e-15
Ceacam16	2.4178e-19	0.105239	0.173	0.109	4.37646e-15
Bcl2l1	2.55865e-19	-0.160716	0.442	0.583	4.63142e-15
Rab8a	2.63401e-19	0.153549	0.799	0.786	4.76782e-15
Tab2	2.80204e-19	-0.189186	0.69	0.798	5.07197e-15
D5Ertd579e	2.86354e-19	-0.128804	0.347	0.487	5.18329e-15
Gm13822	2.92885e-19	0.150868	0.18	0.091	5.30151e-15
Rnase6	3.00687e-19	0.234242	0.505	0.415	5.44274e-15
Gpr171	3.15168e-19	0.27462	0.69	0.598	5.70485e-15
Arglu1	3.21392e-19	-0.18939	0.71	0.818	5.81752e-15
Lpl	3.30286e-19	-0.189484	0.078	0.171	5.97851e-15
Cpeb2	3.35725e-19	-0.123404	0.237	0.366	6.07696e-15
Pdgfa	3.40746e-19	-0.193077	0.216	0.342	6.16784e-15
Tlr7	3.45897e-19	-0.145148	0.418	0.56	6.26107e-15
Psma5	3.49906e-19	0.188158	0.896	0.861	6.33364e-15
Macf1	3.74528e-19	-0.223624	0.769	0.851	6.77933e-15
Sash1	3.79969e-19	-0.194271	0.574	0.701	6.87782e-15
Nt5c2	3.83983e-19	-0.11198	0.357	0.496	6.95047e-15
Gm26802	4.01885e-19	0.130236	0.15	0.065	7.27453e-15
Slfn8	4.03291e-19	0.214881	0.651	0.551	7.29997e-15
Ldb1	4.19655e-19	-0.1121	0.304	0.439	7.59617e-15
Spi1	4.63775e-19	0.17037	0.995	0.984	8.3948e-15
Dennd4a	5.07355e-19	-0.21343	0.487	0.624	9.18364e-15
Oas1a	5.50958e-19	0.184101	0.554	0.445	9.97289e-15
1810037I17Rik	5.55463e-19	0.185921	0.904	0.874	1.00544e-14
Akt1	5.65316e-19	-0.170199	0.719	0.824	1.02328e-14
Il13ra1	6.17804e-19	0.183726	0.637	0.599	1.11829e-14
Dnaja1	6.65255e-19	-0.295593	0.828	0.889	1.20418e-14
Rps6ka3	7.06774e-19	-0.101749	0.332	0.465	1.27933e-14
Mfsd10	7.282e-19	-0.143341	0.399	0.538	1.31812e-14
Tppp3	7.45633e-19	0.132288	0.205	0.126	1.34967e-14
Mrps18b	7.73036e-19	-0.110107	0.358	0.495	1.39927e-14
Ykt6	7.78013e-19	-0.1085	0.308	0.442	1.40828e-14
Mat2a	7.83132e-19	-0.196954	0.615	0.737	1.41755e-14
Apbb1ip	8.60732e-19	-0.166442	0.825	0.908	1.55801e-14
Adgre5	8.96758e-19	0.247179	0.598	0.478	1.62322e-14
Adprh	9.12583e-19	0.153109	0.696	0.67	1.65187e-14
Glud1	9.18748e-19	-0.184786	0.8	0.873	1.66303e-14
Rassf2	9.87322e-19	-0.181807	0.562	0.692	1.78715e-14
Klf7	1.01058e-18	0.19178	0.45	0.37	1.82926e-14
Hnrnpll	1.02855e-18	-0.155651	0.44	0.579	1.86178e-14
H2ac8	1.12425e-18	-0.382582	0.099	0.183	2.03501e-14
Ube2e3	1.27054e-18	-0.149759	0.478	0.615	2.2998e-14
Rab21	1.34562e-18	-0.147583	0.627	0.755	2.4357e-14
Ier3ip1	1.40898e-18	0.179152	0.855	0.821	2.55039e-14
Srrm1	1.55513e-18	-0.19123	0.86	0.908	2.81494e-14
Vac14	1.56908e-18	-0.110916	0.279	0.41	2.8402e-14
Ost4	1.58917e-18	0.172408	0.961	0.945	2.87656e-14
Aph1c	1.59694e-18	-0.10053	0.178	0.293	2.89062e-14
Pdk3	1.60905e-18	0.104232	0.31	0.286	2.91254e-14
Marcksl1	1.66167e-18	0.348917	0.651	0.606	3.00779e-14
Ddi2	1.75317e-18	-0.146921	0.519	0.656	3.17341e-14
Cdca3	1.84057e-18	-0.193041	0.061	0.134	3.33161e-14
Fam71a	1.89943e-18	0.144516	0.124	0.055	3.43815e-14
Ptpro	1.94726e-18	0.164735	0.433	0.36	3.52474e-14
Cd48	2.05489e-18	-0.207192	0.865	0.92	3.71955e-14
Cdkn1a	2.09698e-18	0.299439	0.757	0.669	3.79574e-14
Ifit2	2.18668e-18	0.241429	0.521	0.384	3.9581e-14
Pygl	2.25762e-18	0.201856	0.533	0.447	4.08652e-14
Spc24	2.26074e-18	-0.121148	0.043	0.108	4.09216e-14
Prkd3	2.27479e-18	-0.106969	0.283	0.411	4.11759e-14
Itga9	2.41062e-18	-0.139716	0.33	0.465	4.36347e-14
Flot1	2.55854e-18	0.163897	0.538	0.493	4.63121e-14
Epn1	2.5602e-18	-0.178399	0.798	0.866	4.63422e-14
Ggct	2.56639e-18	0.125487	0.222	0.151	4.64542e-14
Mlec	2.72735e-18	-0.180559	0.528	0.652	4.93678e-14
Mettl9	2.82934e-18	0.154137	0.558	0.506	5.1214e-14
Cenpw	2.84682e-18	-0.100455	0.091	0.183	5.15303e-14
Gpcpd1	2.99744e-18	-0.157265	0.241	0.364	5.42566e-14
Lpp	3.07109e-18	0.181713	0.54	0.482	5.55898e-14
Bcas2	3.46737e-18	-0.159353	0.577	0.701	6.27629e-14
Eng	3.5493e-18	0.114482	0.303	0.238	6.42459e-14
Vti1b	3.63416e-18	0.119773	0.626	0.605	6.57819e-14
Cstb	3.65911e-18	0.340029	0.98	0.97	6.62335e-14
Itprid2	3.81801e-18	-0.111841	0.33	0.463	6.91098e-14
Huwe1	3.85645e-18	-0.141227	0.504	0.64	6.98055e-14
Iars2	4.13377e-18	-0.101076	0.23	0.354	7.48254e-14
Setd3	4.50452e-18	-0.145675	0.503	0.639	8.15363e-14
Tmem230	4.56662e-18	0.139502	0.457	0.366	8.26604e-14
Ccdc34	4.6767e-18	-0.135743	0.206	0.328	8.4653e-14
Anxa6	4.6872e-18	0.147732	0.583	0.526	8.48431e-14
Kif20b	4.69171e-18	-0.109439	0.046	0.121	8.49246e-14
Oip5os1	4.7446e-18	-0.151427	0.447	0.582	8.58819e-14
Trmt1	4.77198e-18	-0.102764	0.286	0.416	8.63776e-14
Mdm2	4.99423e-18	0.147713	0.511	0.487	9.04005e-14
Srek1	5.08247e-18	-0.146036	0.457	0.594	9.19978e-14
Ftsj3	5.8295e-18	-0.116534	0.33	0.463	1.0552e-13
Zfp91.1	5.87904e-18	-0.149811	0.479	0.612	1.06417e-13
Rasa2	5.92934e-18	-0.137175	0.285	0.416	1.07327e-13
Ythdf2	5.95635e-18	-0.127105	0.471	0.608	1.07816e-13
Atxn7l1	5.99063e-18	0.12443	0.462	0.43	1.08436e-13
Bcl2a1d	6.06864e-18	0.222152	0.727	0.695	1.09848e-13
Abcb1b	6.11451e-18	0.147649	0.342	0.256	1.10679e-13
Mcm2	6.37333e-18	-0.122017	0.12	0.222	1.15364e-13
Washc2	6.46573e-18	-0.15705	0.533	0.666	1.17036e-13
Fam76b	6.50457e-18	-0.120148	0.355	0.489	1.17739e-13
Erbin	6.50691e-18	-0.132057	0.509	0.645	1.17781e-13
Cd44	6.8593e-18	0.210855	0.859	0.806	1.2416e-13
Slc28a2	6.86262e-18	0.122876	0.141	0.094	1.2422e-13
Arl8a	8.04927e-18	-0.172481	0.606	0.723	1.457e-13
Lpcat2	8.23445e-18	-0.205247	0.861	0.895	1.49052e-13
Chpt1	8.36245e-18	0.163996	0.454	0.369	1.51369e-13
Myh9	9.3216e-18	-0.211699	0.907	0.939	1.6873e-13
Hgf	9.75612e-18	-0.113519	0.151	0.261	1.76596e-13
Smc6	9.79844e-18	-0.193257	0.536	0.662	1.77362e-13
Rrm2	1.0133e-17	-0.134891	0.037	0.103	1.83418e-13
Naa15	1.03617e-17	-0.151119	0.485	0.618	1.87557e-13
Galk2	1.05196e-17	-0.102712	0.29	0.418	1.90416e-13
Pcyt1a	1.09555e-17	-0.14207	0.304	0.435	1.98305e-13
Tm9sf3	1.13523e-17	-0.182896	0.795	0.87	2.05488e-13
Serf1	1.13764e-17	0.143346	0.282	0.216	2.05924e-13
Idh3a	1.23571e-17	-0.114349	0.336	0.469	2.23675e-13
Ran	1.24247e-17	-0.246342	0.905	0.928	2.24899e-13
Ahcyl1	1.28176e-17	-0.113119	0.331	0.462	2.32012e-13
Fas	1.30439e-17	0.142367	0.196	0.123	2.36108e-13
Lacc1	1.37662e-17	0.21571	0.743	0.671	2.49182e-13
Ppa1	1.47862e-17	0.15534	0.466	0.429	2.67645e-13
Cd84	1.49799e-17	-0.206261	0.796	0.86	2.71151e-13
Cd37	1.75058e-17	-0.113979	0.349	0.477	3.16873e-13
Smim3	1.75768e-17	0.173561	0.619	0.54	3.18158e-13
Cyb5r4	1.77732e-17	-0.120834	0.438	0.573	3.21713e-13
Nop56	1.96643e-17	-0.185184	0.502	0.629	3.55943e-13
Pik3r6	1.97301e-17	0.139235	0.355	0.288	3.57135e-13
Vps18	2.03834e-17	-0.123167	0.258	0.384	3.68959e-13
Mtap	2.11866e-17	-0.105132	0.201	0.319	3.83499e-13
Fbxl5	2.25888e-17	0.192116	0.551	0.522	4.0888e-13
Rsad2	2.58e-17	0.519659	0.42	0.309	4.67005e-13
Nudt4	2.67024e-17	-0.117985	0.285	0.413	4.83341e-13
Hp	2.81842e-17	0.486779	0.385	0.314	5.10162e-13
Dnajc9	3.211e-17	-0.121605	0.159	0.268	5.81222e-13
Stard3nl	3.43256e-17	-0.14438	0.481	0.613	6.21328e-13
Myo1f	3.45355e-17	0.162376	0.736	0.713	6.25127e-13
Atic	3.47669e-17	-0.108777	0.345	0.473	6.29315e-13
Selenof	3.57767e-17	-0.148852	0.941	0.947	6.47595e-13
Ncoa4	3.66604e-17	-0.152451	0.392	0.522	6.63589e-13
Pip4k2a	4.46179e-17	-0.156741	0.597	0.721	8.07629e-13
Prdx2	4.46985e-17	-0.181693	0.819	0.875	8.09087e-13
Arhgap22	4.54838e-17	-0.125852	0.269	0.395	8.23302e-13
Mcub	4.68569e-17	0.160077	0.624	0.576	8.48156e-13
Mrps28	4.72837e-17	-0.118771	0.331	0.461	8.55882e-13
Alg5	4.79725e-17	-0.145548	0.579	0.704	8.6835e-13
Jund	5.05453e-17	0.157097	0.984	0.965	9.1492e-13
Gart	5.07593e-17	-0.103924	0.286	0.411	9.18794e-13
Dapp1	5.36458e-17	0.152545	0.576	0.537	9.71043e-13
Rsl1d1	5.59956e-17	-0.152608	0.574	0.699	1.01358e-12
Agap1	5.75807e-17	0.117215	0.253	0.192	1.04227e-12
P2ry6	5.86867e-17	-0.180487	0.803	0.878	1.06229e-12
Psma7	5.88083e-17	0.17458	0.97	0.962	1.06449e-12
Tpp2	6.37482e-17	-0.148421	0.548	0.674	1.15391e-12
Usp2	6.48306e-17	-0.10072	0.183	0.295	1.1735e-12
Txnrd1	6.79515e-17	-0.129122	0.376	0.507	1.22999e-12
Eif4g2	6.806e-17	-0.174012	0.922	0.946	1.23195e-12
Tcf4	6.98879e-17	-0.149509	0.69	0.804	1.26504e-12
Arf5	7.30501e-17	0.151717	0.986	0.971	1.32228e-12
Cd164	7.59434e-17	0.182584	0.717	0.683	1.37465e-12
Mapre2	7.98605e-17	-0.119785	0.429	0.561	1.44556e-12
Dusp7	8.52022e-17	-0.11017	0.315	0.442	1.54224e-12
Spsb1	9.30331e-17	-0.123915	0.215	0.332	1.68399e-12
Fkbp3	9.48877e-17	-0.175522	0.487	0.61	1.71756e-12
Upf3b	9.9129e-17	-0.118679	0.298	0.423	1.79433e-12
Tmem86a	1.04713e-16	-0.205003	0.669	0.778	1.8954e-12
Pnn	1.0572e-16	-0.201816	0.653	0.754	1.91363e-12
Nrg1	1.16895e-16	0.123852	0.142	0.064	2.11591e-12
Gar1	1.21774e-16	-0.127791	0.305	0.431	2.20423e-12
Atp5g1	1.26546e-16	-0.163242	0.923	0.937	2.29061e-12
Nfatc1	1.29369e-16	-0.118667	0.379	0.509	2.34172e-12
Polr1a	1.33239e-16	-0.111486	0.2	0.314	2.41177e-12
Lactb	1.34231e-16	-0.122624	0.376	0.506	2.42972e-12
Tgs1	1.38108e-16	-0.184237	0.546	0.669	2.49989e-12
Sema4d	1.39145e-16	0.1958	0.784	0.75	2.51867e-12
Upf1	1.48131e-16	-0.129096	0.361	0.491	2.68132e-12
Ddhd2	1.57966e-16	-0.10956	0.238	0.358	2.85934e-12
Gpnmb	1.58426e-16	-0.660758	0.065	0.145	2.86768e-12
Sdf2l1	1.72057e-16	0.273039	0.72	0.747	3.1144e-12
Higd1a	1.89313e-16	0.198074	0.806	0.785	3.42675e-12
Nmd3	1.89973e-16	-0.10779	0.294	0.419	3.43871e-12
Cd200r4	1.92945e-16	0.135988	0.304	0.233	3.49249e-12
Ubl3	1.93193e-16	-0.176436	0.857	0.918	3.49698e-12
Vamp3	2.0991e-16	-0.141208	0.464	0.591	3.79958e-12
Ifi209	2.21231e-16	0.219882	0.724	0.621	4.00451e-12
Pgm1	2.33033e-16	0.124967	0.332	0.294	4.21812e-12
Ttyh3	2.45326e-16	-0.135168	0.552	0.678	4.44065e-12
Alas1	2.50412e-16	0.186728	0.708	0.7	4.53271e-12
Rpl18	2.71009e-16	-0.108957	1	0.999	4.90553e-12
Cenpf	2.78565e-16	-0.254909	0.061	0.136	5.0423e-12
Psma4	2.98725e-16	0.165716	0.925	0.917	5.40723e-12
Ifngr1	3.00914e-16	-0.171239	0.895	0.948	5.44684e-12
Plekha2	3.01065e-16	0.100092	0.519	0.523	5.44958e-12
Brix1	3.12007e-16	-0.113263	0.383	0.512	5.64763e-12
Mri1	3.12444e-16	-0.102127	0.244	0.363	5.65555e-12
Tent5c	3.69084e-16	-0.182218	0.247	0.366	6.6808e-12
Wdr45b	4.01374e-16	-0.111349	0.404	0.533	7.26527e-12
Fgd4	4.11251e-16	-0.133162	0.499	0.627	7.44405e-12
Hells	4.15409e-16	-0.104963	0.085	0.171	7.51933e-12
Rnf31	4.27379e-16	0.104284	0.319	0.274	7.73599e-12
Golim4	4.29408e-16	-0.104649	0.201	0.312	7.77272e-12
Adamtsl4	4.72988e-16	-0.143809	0.279	0.401	8.56156e-12
Mien1	4.80912e-16	0.133414	0.745	0.725	8.70499e-12
Ddx27	4.8278e-16	-0.11431	0.379	0.507	8.73879e-12
Aoah	4.90849e-16	0.179448	0.76	0.708	8.88486e-12
Rmnd5a	5.15752e-16	-0.13152	0.323	0.448	9.33562e-12
Fermt3	5.20778e-16	-0.160317	0.915	0.949	9.4266e-12
Gtf2h2	5.277e-16	-0.112801	0.321	0.445	9.5519e-12
Ten1	5.5876e-16	-0.129965	0.501	0.628	1.01141e-11
Snx5	5.68877e-16	-0.155065	0.937	0.962	1.02972e-11
Fcgrt	5.69391e-16	0.139977	0.568	0.569	1.03065e-11
Rcc2	5.97254e-16	-0.12742	0.512	0.639	1.08109e-11
Sumo3	5.99206e-16	-0.14618	0.672	0.782	1.08462e-11
Bcl2a1b	6.10384e-16	-0.187267	0.943	0.967	1.10486e-11
H1f5	6.28039e-16	-0.328874	0.051	0.112	1.13681e-11
Ppia	6.31796e-16	-0.167395	0.996	0.999	1.14361e-11
Zdhhc3	6.46358e-16	-0.115559	0.396	0.524	1.16997e-11
Abce1	6.50965e-16	-0.107677	0.359	0.485	1.17831e-11
Tyms	6.57436e-16	-0.147451	0.13	0.215	1.19003e-11
Ddx18	6.58993e-16	-0.134289	0.456	0.584	1.19284e-11
Uba52	6.79999e-16	-0.14407	0.954	0.962	1.23087e-11
Tpm4	7.1312e-16	-0.186478	0.753	0.809	1.29082e-11
Egr1	7.1419e-16	-0.403226	0.337	0.447	1.29275e-11
Ripk3	7.52024e-16	0.112336	0.359	0.313	1.36124e-11
Usp14	8.00465e-16	-0.144782	0.47	0.596	1.44892e-11
Ndufb1-ps	8.00949e-16	0.144537	0.99	0.986	1.4498e-11
Wdr3	8.08776e-16	-0.108062	0.266	0.386	1.46397e-11
Trib1	8.41718e-16	0.220193	0.679	0.619	1.52359e-11
Gm2000	8.42887e-16	-0.115691	0.573	0.696	1.52571e-11
B4galnt1	8.71117e-16	-0.128341	0.602	0.722	1.57681e-11
Phb2	8.73238e-16	-0.160374	0.762	0.838	1.58065e-11
Scand1	8.73603e-16	0.145539	0.972	0.955	1.58131e-11
Cbx5	8.75207e-16	-0.123158	0.217	0.331	1.58421e-11
Nfkb2	9.34978e-16	0.158075	0.485	0.434	1.6924e-11
Trim5	9.65246e-16	0.121086	0.225	0.142	1.74719e-11
Irf9	1.04168e-15	0.164632	0.643	0.572	1.88554e-11
Tctex1d2	1.04479e-15	0.167049	0.709	0.663	1.89117e-11
Rps11	1.16225e-15	-0.10206	1	0.999	2.10379e-11
Nasp	1.18931e-15	-0.187025	0.383	0.496	2.15277e-11
Hspe1	1.23191e-15	-0.167305	0.874	0.93	2.22989e-11
Tnfaip3	1.26993e-15	0.222406	0.458	0.37	2.29871e-11
Knl1	1.36729e-15	-0.132562	0.042	0.101	2.47493e-11
Aida	1.41478e-15	0.123467	0.427	0.396	2.56089e-11
Fam162a	1.42912e-15	0.195365	0.573	0.524	2.58684e-11
Nrp2	1.43407e-15	0.1345	0.319	0.304	2.59581e-11
Apobec1	1.49796e-15	-0.132869	0.79	0.881	2.71146e-11
Heatr5a	1.52814e-15	-0.115633	0.328	0.452	2.76609e-11
Tcf7l2	1.55225e-15	0.191897	0.584	0.499	2.80973e-11
Galc	1.60234e-15	-0.112795	0.265	0.384	2.90039e-11
Stt3b	1.6195e-15	-0.102107	0.428	0.553	2.93145e-11
Tpm1	1.64324e-15	-0.118946	0.181	0.288	2.97443e-11
Hdgf	1.76567e-15	-0.175355	0.758	0.84	3.19604e-11
Hnrnpa0	1.88012e-15	-0.164246	0.82	0.867	3.4032e-11
Gas2l3	1.92052e-15	-0.102999	0.163	0.266	3.47634e-11
Relb	1.95676e-15	0.156193	0.487	0.4	3.54192e-11
Acaa1a	2.1246e-15	0.151366	0.755	0.717	3.84574e-11
Ifi207	2.16007e-15	-0.253776	0.835	0.896	3.90995e-11
Cept1	2.20717e-15	0.145425	0.619	0.551	3.9952e-11
Lsp1	2.26125e-15	-0.274005	0.58	0.67	4.09308e-11
Kif23	2.31574e-15	-0.127745	0.048	0.116	4.19172e-11
Abracl	2.34161e-15	0.193309	0.953	0.923	4.23855e-11
Cited2	2.36197e-15	0.254762	0.782	0.726	4.27541e-11
Mrto4	2.4144e-15	-0.122009	0.441	0.567	4.37031e-11
Ubald1	2.59555e-15	-0.101135	0.365	0.488	4.69821e-11
Polr2l	2.61171e-15	0.12022	0.384	0.351	4.72745e-11
Gyg	2.67909e-15	0.148297	0.512	0.476	4.84941e-11
Sem1	2.69325e-15	0.130554	0.998	0.993	4.87505e-11
Plau	2.82518e-15	-0.119256	0.166	0.27	5.11386e-11
Grk6	2.88039e-15	-0.121703	0.334	0.457	5.21379e-11
Blvra	2.91898e-15	-0.149653	0.615	0.723	5.28365e-11
Irak3	2.98223e-15	0.130488	0.332	0.274	5.39814e-11
Mycbp2	3.0096e-15	0.184606	0.886	0.846	5.44767e-11
Ccar1	3.08498e-15	-0.143638	0.617	0.733	5.58413e-11
Fam120a	3.26584e-15	-0.139652	0.549	0.669	5.9115e-11
Birc2	3.62579e-15	0.100971	0.347	0.329	6.56304e-11
Ndst1	3.75718e-15	-0.109006	0.438	0.562	6.80087e-11
Lgals9	3.99067e-15	-0.168892	0.797	0.875	7.2235e-11
Cd82	4.32106e-15	0.120293	0.442	0.414	7.82156e-11
Dip2b	4.33442e-15	-0.125079	0.347	0.47	7.84573e-11
Usb1	4.38098e-15	0.104642	0.339	0.291	7.93001e-11
Fhod1	4.39536e-15	0.10895	0.444	0.432	7.95605e-11
Tk1	4.64935e-15	-0.149099	0.072	0.144	8.41579e-11
Arhgap31	4.67155e-15	0.109194	0.437	0.441	8.45596e-11
Pes1	4.72339e-15	-0.112513	0.427	0.551	8.54981e-11
Pold4	4.90415e-15	0.177226	0.922	0.901	8.87699e-11
Lrrk1	5.11836e-15	0.134697	0.48	0.435	9.26474e-11
Fam53b	5.15573e-15	-0.109347	0.288	0.406	9.33239e-11
Dguok	5.41528e-15	0.116845	0.491	0.467	9.8022e-11
Rnf220	5.53166e-15	-0.100312	0.419	0.54	1.00129e-10
Supt16	5.53787e-15	-0.165598	0.545	0.656	1.00241e-10
Lrrc59	5.61796e-15	-0.156822	0.571	0.678	1.01691e-10
Wdr1	5.70334e-15	-0.166052	0.773	0.838	1.03236e-10
Prpf4b	5.87254e-15	-0.12098	0.631	0.746	1.06299e-10
Gspt1	5.94015e-15	-0.14889	0.538	0.656	1.07523e-10
Cd300a	5.97606e-15	-0.213231	0.64	0.747	1.08173e-10
Jak3	6.09092e-15	0.105153	0.276	0.203	1.10252e-10
Fam133b	6.50426e-15	-0.104033	0.412	0.534	1.17734e-10
Rin3	7.05265e-15	-0.134715	0.357	0.479	1.2766e-10
Vasp	7.19311e-15	0.156221	0.947	0.925	1.30202e-10
Clic4	7.21368e-15	0.229424	0.734	0.696	1.30575e-10
Gm16286	7.23793e-15	-0.135984	0.669	0.775	1.31014e-10
Dhx15	7.38272e-15	-0.15712	0.599	0.708	1.33635e-10
Ddx39b	7.46553e-15	-0.163498	0.751	0.83	1.35133e-10
Ddx39	7.52765e-15	-0.144117	0.513	0.633	1.36258e-10
U2af2	7.57634e-15	-0.118479	0.542	0.663	1.37139e-10
Poldip3	7.99385e-15	0.111135	0.551	0.516	1.44697e-10
H2-T24	7.99909e-15	0.115795	0.22	0.136	1.44792e-10
Slk	8.57632e-15	-0.134715	0.589	0.707	1.5524e-10
Fpr1	8.64198e-15	0.18079	0.231	0.161	1.56428e-10
Snx20	8.65917e-15	0.157158	0.859	0.834	1.5674e-10
Il7r	8.6646e-15	0.238332	0.183	0.117	1.56838e-10
Ptprj	8.69303e-15	-0.113606	0.551	0.671	1.57352e-10
Ndel1	8.80416e-15	-0.167326	0.5	0.619	1.59364e-10
Irs2	8.98617e-15	-0.123825	0.321	0.441	1.62659e-10
Maz	9.08936e-15	-0.12165	0.431	0.554	1.64527e-10
Gm4951	9.21965e-15	0.164126	0.231	0.153	1.66885e-10
Tuba1a	9.3499e-15	0.129796	0.373	0.327	1.69243e-10
Rnf187	9.43687e-15	-0.148109	0.678	0.77	1.70817e-10
Arhgap24	9.61566e-15	-0.113196	0.412	0.534	1.74053e-10
Map4k3	1.03703e-14	-0.12276	0.284	0.402	1.87713e-10
Gpx4	1.09322e-14	-0.158796	0.951	0.967	1.97884e-10
Pomp	1.15575e-14	0.165511	0.975	0.961	2.09203e-10
Nod1	1.1795e-14	0.117918	0.234	0.164	2.13502e-10
Paics	1.18303e-14	-0.14673	0.436	0.557	2.1414e-10
Nenf	1.23327e-14	-0.134302	0.484	0.606	2.23234e-10
Noct	1.25013e-14	-0.103537	0.18	0.283	2.26286e-10
Itga5	1.25951e-14	0.124066	0.442	0.42	2.27985e-10
St13	1.38126e-14	-0.146304	0.769	0.855	2.50022e-10
Dctn4	1.3858e-14	-0.101385	0.487	0.607	2.50844e-10
Prc1	1.43677e-14	-0.164868	0.05	0.109	2.60069e-10
Erap1	1.46684e-14	0.104102	0.494	0.476	2.65513e-10
Azi2	1.46931e-14	0.125463	0.588	0.562	2.6596e-10
Trim8	1.60811e-14	-0.131004	0.504	0.625	2.91085e-10
Fam174a	1.64684e-14	0.122282	0.739	0.734	2.98095e-10
Irak1	1.69561e-14	-0.113829	0.555	0.674	3.06923e-10
Tmem134	1.81406e-14	0.147547	0.86	0.829	3.28364e-10
Tsn	1.85431e-14	-0.161188	0.688	0.783	3.35648e-10
Cct3	1.88982e-14	-0.166652	0.695	0.781	3.42077e-10
Alyref	1.95458e-14	-0.165951	0.639	0.725	3.53798e-10
Cdca8	1.97331e-14	-0.175915	0.089	0.158	3.57188e-10
Retreg1	1.99902e-14	-0.100051	0.607	0.72	3.61842e-10
Cyba	2.01482e-14	0.115559	1	0.996	3.64702e-10
Sparc	2.02275e-14	-0.141485	0.074	0.15	3.66138e-10
Cald1	2.04156e-14	-0.127371	0.056	0.125	3.69542e-10
Fnbp1	2.11694e-14	-0.165284	0.647	0.751	3.83187e-10
Ubtf	2.13295e-14	-0.128523	0.483	0.605	3.86086e-10
Med11	2.19234e-14	0.129791	0.395	0.333	3.96836e-10
Hnrnpf	2.19864e-14	-0.132315	0.975	0.981	3.97976e-10
Dkc1	2.26757e-14	-0.117298	0.264	0.378	4.10453e-10
Mthfsl	2.31374e-14	0.122076	0.485	0.439	4.1881e-10
Kcnn4	2.39539e-14	0.188089	0.538	0.455	4.3359e-10
Lcorl	2.41224e-14	-0.113548	0.29	0.405	4.3664e-10
Celf1	2.42131e-14	-0.134694	0.541	0.659	4.38282e-10
4930523C07Rik	2.51696e-14	0.162577	0.383	0.31	4.55594e-10
Mvb12a	2.5212e-14	-0.126068	0.626	0.736	4.56363e-10
Cript	2.5588e-14	0.135016	0.731	0.7	4.63168e-10
Tmem258	2.62566e-14	0.151714	0.895	0.876	4.7527e-10
Rrm1	2.6288e-14	-0.155953	0.188	0.281	4.75839e-10
Pofut2	2.6875e-14	-0.118351	0.418	0.539	4.86464e-10
Snx17	2.69241e-14	-0.15589	0.675	0.756	4.87354e-10
Prkch	2.76253e-14	-0.1142	0.278	0.392	5.00045e-10
Crk	2.79932e-14	-0.10168	0.519	0.638	5.06706e-10
Gdf3	2.81885e-14	-0.383524	0.133	0.205	5.1024e-10
St3gal1	2.84479e-14	0.139326	0.361	0.299	5.14935e-10
Parp8	2.89618e-14	0.124978	0.412	0.359	5.24237e-10
Naa20	2.93005e-14	-0.137997	0.572	0.687	5.30368e-10
Rcan1	2.94373e-14	-0.177735	0.18	0.276	5.32844e-10
H1f2	2.97198e-14	-0.199245	0.237	0.346	5.37958e-10
Cyb5r3	2.98707e-14	-0.160414	0.564	0.668	5.4069e-10
Mrpl14	3.01102e-14	0.141765	0.762	0.715	5.45024e-10
Smc4	3.15815e-14	-0.243669	0.34	0.449	5.71657e-10
Srm	3.35749e-14	-0.107193	0.317	0.434	6.0774e-10
Sqstm1	3.37093e-14	-0.162252	0.641	0.745	6.10172e-10
Ncoa3	3.43266e-14	-0.132965	0.497	0.617	6.21347e-10
Frrs1	3.44863e-14	-0.137561	0.5	0.62	6.24237e-10
Cln8	3.48426e-14	-0.149248	0.492	0.609	6.30687e-10
Coq2	3.54359e-14	0.110072	0.352	0.295	6.41424e-10
Mrps26	3.64094e-14	-0.115854	0.391	0.511	6.59047e-10
Prdx4	3.68439e-14	-0.160593	0.496	0.609	6.66911e-10
Trim28	3.931e-14	-0.130629	0.483	0.601	7.1155e-10
Slpi	4.13597e-14	0.178562	0.137	0.069	7.48652e-10
Anapc5	4.17335e-14	-0.163692	0.624	0.722	7.55417e-10
Rbm47	4.24988e-14	-0.119849	0.445	0.565	7.69271e-10
Atp13a3	4.25942e-14	-0.116884	0.492	0.612	7.70997e-10
Arhgdia	4.44588e-14	-0.137355	0.974	0.977	8.04749e-10
Tbrg1	4.5009e-14	-0.109646	0.407	0.527	8.14708e-10
Eapp	4.50323e-14	0.129949	0.633	0.6	8.1513e-10
Bola2	4.62012e-14	-0.16316	0.801	0.859	8.36288e-10
Ciao2b	4.64611e-14	0.13492	0.696	0.657	8.40992e-10
Hnrnph1	4.92607e-14	-0.140788	0.669	0.775	8.91668e-10
Susd3	4.93819e-14	-0.113811	0.438	0.558	8.93863e-10
Kif13b	5.23395e-14	-0.104418	0.211	0.317	9.47398e-10
Ube2k	5.38933e-14	-0.146764	0.723	0.809	9.75523e-10
Rdx	5.43451e-14	-0.161036	0.595	0.691	9.83701e-10
Tceal9	5.52979e-14	-0.169254	0.473	0.579	1.00095e-09
Wdfy3	5.6682e-14	-0.113281	0.395	0.514	1.026e-09
Gsk3b	5.89611e-14	-0.100549	0.632	0.743	1.06726e-09
Fnip1	5.90575e-14	-0.142499	0.451	0.57	1.069e-09
Ikbkb	6.3255e-14	0.152583	0.789	0.774	1.14498e-09
Tnfaip8	6.39904e-14	-0.165326	0.776	0.842	1.15829e-09
Ifit1bl1	6.50239e-14	0.199882	0.236	0.143	1.177e-09
Aff4	6.65502e-14	-0.135088	0.405	0.524	1.20463e-09
Mrpl28	6.7107e-14	-0.112855	0.469	0.589	1.2147e-09
Atxn10	6.98422e-14	-0.120534	0.436	0.556	1.26421e-09
Prpf19	7.02603e-14	-0.128847	0.46	0.575	1.27178e-09
Ppm1h	7.2143e-14	-0.109286	0.452	0.572	1.30586e-09
Rbbp7	7.52457e-14	-0.144969	0.427	0.542	1.36202e-09
Rnps1	7.55574e-14	-0.132627	0.556	0.67	1.36766e-09
Sestd1	7.58476e-14	0.110906	0.337	0.29	1.37292e-09
Eci2	7.84128e-14	-0.110359	0.417	0.536	1.41935e-09
Sptbn1	8.92003e-14	-0.112446	0.354	0.471	1.61462e-09
Klf4	9.04521e-14	0.209309	0.673	0.583	1.63727e-09
Wfdc17	9.12744e-14	-0.178918	0.643	0.75	1.65216e-09
Ptms	9.35323e-14	-0.174459	0.919	0.947	1.69303e-09
Cpq	9.51076e-14	0.105628	0.438	0.422	1.72154e-09
Tmem123	1.04985e-13	0.14827	0.707	0.686	1.90034e-09
Slc25a3	1.05207e-13	-0.128488	0.972	0.984	1.90435e-09
Fam3c	1.06458e-13	-0.113045	0.372	0.489	1.92699e-09
Ddb1	1.11567e-13	-0.121517	0.475	0.593	2.01947e-09
Tnip3	1.13216e-13	0.226094	0.225	0.153	2.04932e-09
Dnmt1	1.1936e-13	-0.132376	0.3	0.413	2.16054e-09
Ncor2	1.20692e-13	-0.118976	0.435	0.554	2.18465e-09
Pou2f2	1.21461e-13	-0.157565	0.698	0.799	2.19856e-09
Thoc2l	1.23911e-13	-0.113674	0.285	0.397	2.24291e-09
Hivep2	1.3194e-13	-0.124064	0.381	0.498	2.38825e-09
Srsf2	1.34575e-13	-0.17328	0.858	0.899	2.43594e-09
Pgls	1.35915e-13	-0.152578	0.833	0.891	2.4602e-09
Sec11c	1.38252e-13	-0.150901	0.688	0.776	2.50249e-09
Psmd10	1.39525e-13	0.102765	0.453	0.429	2.52554e-09
Renbp	1.42395e-13	-0.132607	0.497	0.614	2.5775e-09
Nudcd2	1.4254e-13	-0.120194	0.355	0.471	2.58012e-09
Kif5b	1.42626e-13	-0.154683	0.776	0.856	2.58168e-09
Tpd52	1.46291e-13	-0.145669	0.957	0.968	2.64802e-09
Anxa4	1.46578e-13	0.177858	0.699	0.652	2.6532e-09
Zbtb18	1.47428e-13	0.133924	0.4	0.347	2.66859e-09
Cd9	1.52346e-13	-0.256276	0.782	0.849	2.75762e-09
Bcap29	1.58304e-13	-0.105806	0.401	0.518	2.86546e-09
Plekhm2	1.64812e-13	-0.123461	0.32	0.434	2.98327e-09
Ifih1	1.66681e-13	0.179841	0.674	0.59	3.0171e-09
Cct8	1.69021e-13	-0.150448	0.801	0.871	3.05944e-09
Myl6	1.75981e-13	-0.113591	0.998	0.993	3.18543e-09
Nfil3	1.79225e-13	0.170829	0.465	0.371	3.24414e-09
Selenoh	1.82625e-13	-0.180244	0.45	0.554	3.30569e-09
Eif2ak2	1.91505e-13	0.177054	0.66	0.584	3.46643e-09
Cenpb	1.95287e-13	-0.146463	0.642	0.743	3.53489e-09
Ift20	1.9705e-13	0.111075	0.58	0.561	3.5668e-09
Purb	1.99017e-13	-0.160156	0.655	0.749	3.60241e-09
Mafg	1.99842e-13	-0.140422	0.59	0.698	3.61734e-09
Cd300lf	2.15268e-13	0.167932	0.91	0.884	3.89656e-09
Hsph1	2.35643e-13	-0.125502	0.208	0.309	4.26537e-09
Map2k1	2.38236e-13	0.122529	0.639	0.629	4.31231e-09
Slc11a1	2.40857e-13	-0.153962	0.758	0.848	4.35975e-09
Brd2	2.45326e-13	0.141549	0.856	0.85	4.44064e-09
Abcf1	2.49171e-13	-0.13763	0.629	0.736	4.51025e-09
Eea1	2.52112e-13	-0.143934	0.46	0.576	4.56348e-09
M6pr	2.59359e-13	0.145359	0.909	0.904	4.69466e-09
Leng9	2.6537e-13	0.103753	0.221	0.151	4.80346e-09
Ier3	2.65944e-13	0.310873	0.704	0.638	4.81385e-09
Dync1i2	2.70074e-13	0.146612	0.829	0.816	4.8886e-09
Jaml	2.73397e-13	0.225755	0.533	0.429	4.94876e-09
Top1	2.80466e-13	-0.17796	0.836	0.89	5.07671e-09
Eif1a	2.94023e-13	-0.140925	0.533	0.645	5.3221e-09
Ptma	2.98765e-13	-0.168121	0.998	0.999	5.40794e-09
Cnn2	3.10645e-13	-0.121567	0.506	0.622	5.62298e-09
Pdxk	3.13574e-13	-0.109362	0.308	0.42	5.67601e-09
Naga	3.15746e-13	-0.100697	0.519	0.633	5.71532e-09
Mki67	3.23676e-13	-0.451401	0.19	0.255	5.85885e-09
Hcar2	3.34504e-13	0.154807	0.298	0.201	6.05485e-09
Arl5a	3.37635e-13	0.124785	0.48	0.446	6.11152e-09
Pstpip1	3.44894e-13	0.121171	0.632	0.62	6.24293e-09
Myof	3.60649e-13	0.133739	0.627	0.613	6.5281e-09
Scaf11	3.71791e-13	-0.149132	0.716	0.806	6.72979e-09
Rraga	3.87972e-13	-0.112906	0.47	0.586	7.02268e-09
Itga4	4.00477e-13	0.179552	0.734	0.706	7.24904e-09
Ddx3x	4.21152e-13	-0.145658	0.7	0.793	7.62327e-09
Hnrnpk	4.24251e-13	-0.127813	0.978	0.978	7.67937e-09
G430095P16Rik	4.47721e-13	0.119145	0.278	0.199	8.1042e-09
Zyx	4.4959e-13	0.154497	0.71	0.747	8.13803e-09
Gas7	4.72398e-13	-0.110971	0.295	0.404	8.55088e-09
Twf1	4.97842e-13	-0.119881	0.393	0.507	9.01145e-09
Irf8	5.05798e-13	0.208966	0.947	0.946	9.15546e-09
Tial1	5.11724e-13	-0.103517	0.465	0.58	9.26272e-09
Fbxw17	5.2354e-13	0.127062	0.363	0.298	9.4766e-09
Alkbh5	5.28998e-13	0.106515	0.614	0.605	9.5754e-09
Timm10b	5.78602e-13	0.131812	0.861	0.851	1.04733e-08
Cryzl1	5.92238e-13	0.107618	0.412	0.359	1.07201e-08
Samd9l	5.97126e-13	0.175923	0.576	0.482	1.08086e-08
Uqcr11	6.07257e-13	-0.141799	0.896	0.922	1.0992e-08
Sgk1	6.20686e-13	0.319975	0.657	0.615	1.1235e-08
Tcp1	6.2912e-13	-0.149986	0.763	0.817	1.13877e-08
Tifa	6.38006e-13	0.162551	0.721	0.69	1.15486e-08
Myd88	6.51788e-13	0.138011	0.712	0.676	1.1798e-08
Lpxn	6.52111e-13	-0.104736	0.577	0.688	1.18039e-08
Dnajc15	6.80268e-13	-0.127058	0.658	0.757	1.23135e-08
Ptpn7	7.21733e-13	-0.138394	0.366	0.476	1.30641e-08
Atp2a2	7.27578e-13	-0.132143	0.617	0.722	1.31699e-08
Clip1	7.32134e-13	0.155787	0.562	0.529	1.32524e-08
Tmem219	7.43863e-13	0.14762	0.867	0.836	1.34647e-08
Ubap2l	7.57966e-13	-0.148908	0.757	0.831	1.37199e-08
Abr	7.81439e-13	0.164949	0.773	0.746	1.41448e-08
Smarca5	7.99789e-13	-0.162152	0.719	0.796	1.4477e-08
Stk4	8.22981e-13	-0.134583	0.564	0.671	1.48968e-08
Junb	8.25125e-13	0.127139	0.978	0.969	1.49356e-08
Elf2	9.02866e-13	-0.114073	0.398	0.512	1.63428e-08
Fuca1	9.15157e-13	-0.157746	0.794	0.859	1.65652e-08
Rhoa	9.18266e-13	0.129649	0.995	0.986	1.66215e-08
Srsf11	9.18314e-13	-0.161213	0.831	0.887	1.66224e-08
Cux1	9.5977e-13	-0.137384	0.701	0.797	1.73728e-08
Themis2	9.65245e-13	0.153189	0.673	0.601	1.74719e-08
Wapl	9.65611e-13	-0.138785	0.628	0.728	1.74785e-08
Parvg	9.72549e-13	-0.10079	0.365	0.477	1.76041e-08
Rab7	9.75456e-13	-0.14122	0.912	0.937	1.76567e-08
Heatr1	1.01819e-12	-0.118474	0.297	0.406	1.84302e-08
Rpn2	1.03397e-12	-0.149979	0.828	0.88	1.87159e-08
Gm36738	1.05112e-12	0.106167	0.184	0.117	1.90263e-08
Ndufs8	1.06646e-12	-0.128575	0.704	0.798	1.9304e-08
Marchf5	1.08199e-12	0.154552	0.735	0.725	1.9585e-08
Mindy2	1.13228e-12	-0.116528	0.486	0.6	2.04953e-08
Arpp19	1.13968e-12	-0.128344	0.859	0.908	2.06294e-08
Kdm5b	1.18718e-12	0.106458	0.229	0.169	2.14892e-08
Trim34a	1.19459e-12	0.110335	0.28	0.195	2.16232e-08
Atp6v1c1	1.2229e-12	-0.118113	0.532	0.645	2.21357e-08
Atad2	1.24018e-12	-0.159185	0.222	0.32	2.24485e-08
Smarca4	1.28057e-12	-0.103978	0.559	0.67	2.31796e-08
Plbd2	1.34992e-12	-0.110409	0.555	0.666	2.44349e-08
Whamm	1.40269e-12	0.111221	0.294	0.227	2.53901e-08
Hcfc1r1	1.48588e-12	0.128485	0.747	0.714	2.6896e-08
Fxyd5	1.50384e-12	0.128824	0.998	0.994	2.7221e-08
Dock4	1.55042e-12	0.132382	0.71	0.681	2.80642e-08
Alcam	1.63141e-12	-0.119384	0.332	0.442	2.95301e-08
Ddx1	1.66356e-12	-0.112088	0.375	0.487	3.0112e-08
Il18	1.74798e-12	0.11249	0.354	0.322	3.16402e-08
Malt1	1.83786e-12	0.29371	0.585	0.608	3.3267e-08
Snrpf	1.88425e-12	-0.146704	0.876	0.921	3.41069e-08
Ech1	1.89747e-12	-0.1212	0.605	0.707	3.4346e-08
Cebpg	1.9851e-12	-0.152987	0.645	0.743	3.59322e-08
Gch1	2.0264e-12	0.163081	0.497	0.411	3.66799e-08
Tet3	2.03305e-12	-0.108446	0.572	0.681	3.68002e-08
Oas1g	2.0514e-12	0.111797	0.303	0.221	3.71323e-08
Hmox1	2.09287e-12	-0.257979	0.558	0.661	3.78831e-08
Ubr5	2.23641e-12	-0.106607	0.369	0.479	4.04812e-08
Aip	2.33129e-12	0.113345	0.661	0.639	4.21986e-08
Atp1a1	2.45971e-12	-0.138802	0.88	0.916	4.45232e-08
Tmem140	2.48088e-12	0.107798	0.279	0.238	4.49064e-08
Top2b	2.52523e-12	-0.113464	0.44	0.552	4.57092e-08
Ctnnb1	2.57819e-12	-0.139991	0.66	0.752	4.66678e-08
Aldh3b1	2.5913e-12	0.120266	0.606	0.571	4.6905e-08
Pmvk	2.67482e-12	-0.116929	0.388	0.5	4.84169e-08
Cebpzos	2.73772e-12	-0.111568	0.506	0.618	4.95555e-08
Wdr43	2.74136e-12	-0.118925	0.47	0.582	4.96213e-08
Txndc5	2.79913e-12	-0.107473	0.416	0.528	5.06671e-08
Slc29a3	2.82549e-12	0.134815	0.817	0.82	5.11442e-08
Hsp90aa1	2.89015e-12	-0.205959	0.92	0.938	5.23147e-08
Neurl3	2.94928e-12	0.168829	0.885	0.861	5.3385e-08
Etfb	3.01692e-12	-0.142077	0.595	0.697	5.46093e-08
Fli1	3.09283e-12	-0.112308	0.543	0.652	5.59834e-08
Crebbp	3.14258e-12	-0.124001	0.6	0.706	5.68839e-08
Tbxas1	3.20919e-12	-0.106902	0.58	0.688	5.80895e-08
Dynll2	3.34906e-12	-0.142965	0.353	0.458	6.06213e-08
Zfp638	3.43053e-12	-0.109205	0.517	0.627	6.2096e-08
Cul3	3.4945e-12	-0.11263	0.534	0.644	6.3254e-08
Rps27l	3.54208e-12	-0.134239	0.923	0.953	6.41153e-08
Trim27	3.60309e-12	-0.100144	0.418	0.529	6.52196e-08
Nt5e	3.60908e-12	-0.10012	0.089	0.163	6.5328e-08
Matr3	3.69139e-12	-0.102128	0.562	0.67	6.68178e-08
Mrpl12	3.70441e-12	-0.110842	0.611	0.716	6.70535e-08
Oaz1	3.71637e-12	-0.117338	0.996	0.999	6.72701e-08
Sbno2	3.76498e-12	0.122306	0.685	0.69	6.81498e-08
Ctnnbip1	3.84156e-12	0.109633	0.533	0.499	6.95361e-08
Cd68	3.86492e-12	-0.154775	0.978	0.974	6.99589e-08
Actg1	4.47487e-12	-0.127188	0.998	0.996	8.09997e-08
Tmem179b	4.52965e-12	0.124207	0.768	0.743	8.19911e-08
Fosb	4.98792e-12	0.19065	0.872	0.816	9.02864e-08
Mapk14	5.04236e-12	-0.119807	0.534	0.643	9.12718e-08
Rab35	5.45771e-12	-0.110476	0.456	0.567	9.87899e-08
Gps2	5.55982e-12	-0.124247	0.524	0.632	1.00638e-07
Cuedc2	5.57145e-12	-0.129527	0.703	0.792	1.00849e-07
Rab20	6.0334e-12	0.113369	0.61	0.634	1.09211e-07
Clec4a1	6.52795e-12	0.212086	0.848	0.823	1.18162e-07
Slc38a2	6.86307e-12	-0.185713	0.746	0.818	1.24228e-07
Orc6	7.24475e-12	-0.100285	0.181	0.273	1.31137e-07
Drap1	7.59806e-12	-0.144099	0.774	0.835	1.37532e-07
Slc43a2	7.73843e-12	-0.169543	0.72	0.801	1.40073e-07
Psme2b	7.79476e-12	0.113746	0.329	0.26	1.41093e-07
Evl	8.01555e-12	0.140906	0.737	0.713	1.4509e-07
Magt1	8.05284e-12	0.134881	0.673	0.66	1.45764e-07
Laptm4a	8.12325e-12	0.127816	0.952	0.942	1.47039e-07
Aopep	8.60016e-12	-0.130847	0.464	0.572	1.55672e-07
Akirin2	8.64927e-12	-0.112345	0.476	0.586	1.5656e-07
Rab5if	8.80929e-12	0.126798	0.88	0.877	1.59457e-07
Taf1d	8.9345e-12	-0.157693	0.622	0.713	1.61723e-07
Prpf40a	9.51018e-12	-0.135578	0.822	0.883	1.72144e-07
Atp5g2	9.59182e-12	-0.105932	0.974	0.984	1.73622e-07
Tcof1	1.02195e-11	-0.122229	0.54	0.646	1.84984e-07
Ptpa	1.04861e-11	-0.113221	0.447	0.555	1.8981e-07
Rnpep	1.06348e-11	0.1477	0.841	0.816	1.925e-07
Slc15a4	1.10969e-11	-0.147479	0.414	0.518	2.00864e-07
Chmp5	1.17117e-11	0.122934	0.804	0.781	2.11993e-07
Nt5c3	1.2548e-11	0.139827	0.432	0.394	2.27132e-07
Rbm26	1.26659e-11	-0.120069	0.452	0.561	2.29265e-07
Erp44	1.27477e-11	0.101479	0.699	0.7	2.30747e-07
Syncrip	1.36766e-11	-0.143672	0.677	0.758	2.4756e-07
Nfix	1.40723e-11	0.115951	0.483	0.446	2.54722e-07
Srsf1	1.4546e-11	-0.107344	0.428	0.537	2.63296e-07
Tubb2a	1.45555e-11	-0.118738	0.495	0.603	2.63469e-07
Mcm5	1.55889e-11	-0.123872	0.156	0.243	2.82175e-07
Nisch	1.64361e-11	-0.130657	0.766	0.847	2.9751e-07
Fen1	1.70615e-11	-0.111134	0.254	0.352	3.0883e-07
Msr1	1.73132e-11	0.2285	0.853	0.841	3.13385e-07
Nckap1l	1.78372e-11	-0.130601	0.73	0.814	3.22872e-07
Snx1	1.86919e-11	-0.112255	0.655	0.753	3.38341e-07
Hspb11	1.88125e-11	0.110197	0.369	0.296	3.40525e-07
Tmx1	1.90722e-11	-0.107844	0.477	0.585	3.45225e-07
Parp12	2.11984e-11	0.137295	0.597	0.521	3.83712e-07
Rab8b	2.1705e-11	-0.130098	0.67	0.764	3.92883e-07
Slc7a11	2.22044e-11	0.246997	0.329	0.264	4.01923e-07
Enpp4	2.31789e-11	0.112463	0.248	0.165	4.19562e-07
Klf3	2.33651e-11	-0.106214	0.592	0.695	4.22931e-07
Pde7b	2.44171e-11	0.105018	0.236	0.162	4.41975e-07
Nubp1	2.4536e-11	0.104743	0.596	0.575	4.44126e-07
Mlkl	2.49863e-11	0.109377	0.273	0.207	4.52277e-07
Vps35	2.55884e-11	-0.125225	0.674	0.765	4.63175e-07
Rpn1	2.62374e-11	-0.143373	0.629	0.716	4.74923e-07
Acadm	2.84218e-11	-0.112392	0.398	0.505	5.14463e-07
Ap2a2	2.92854e-11	-0.116124	0.54	0.645	5.30094e-07
Smim14	3.1468e-11	-0.124836	0.793	0.862	5.69603e-07
Rasgrp1	3.34482e-11	0.137395	0.43	0.366	6.05445e-07
Cd300ld	3.44004e-11	0.104651	0.478	0.467	6.22682e-07
Ppp1r21	3.58166e-11	-0.113833	0.494	0.6	6.48317e-07
Esf1	3.60267e-11	-0.108024	0.438	0.545	6.52119e-07
Eif1b	3.82023e-11	-0.126997	0.718	0.799	6.91501e-07
Tmed9	3.85245e-11	-0.125681	0.905	0.933	6.97332e-07
Bcl3	3.87297e-11	0.130879	0.356	0.31	7.01046e-07
Ubn1	3.8853e-11	-0.102548	0.494	0.6	7.03279e-07
Zfp36	4.45642e-11	0.134278	0.958	0.932	8.06656e-07
Dek	4.98045e-11	-0.200372	0.859	0.896	9.01512e-07
Sdc4	4.98065e-11	0.2447	0.834	0.808	9.01547e-07
Pmf1	5.14473e-11	-0.103238	0.298	0.399	9.31248e-07
Srsf6	5.16194e-11	-0.12795	0.619	0.716	9.34363e-07
Idh3g	5.36516e-11	-0.108077	0.593	0.694	9.71147e-07
Gapvd1	5.55025e-11	-0.102573	0.521	0.625	1.00465e-06
Dnajb11	5.75616e-11	0.124528	0.788	0.809	1.04192e-06
Ipo5	6.02406e-11	-0.103652	0.356	0.46	1.09041e-06
Sipa1	6.03672e-11	-0.124391	0.596	0.694	1.09271e-06
Rac2	6.18322e-11	0.160848	0.945	0.942	1.11922e-06
Cuta	6.25636e-11	-0.130039	0.768	0.832	1.13246e-06
Prrc2c	6.26657e-11	-0.130969	0.858	0.912	1.13431e-06
Lsm2	6.55316e-11	-0.113328	0.371	0.475	1.18619e-06
Clec12a	6.58909e-11	0.206351	0.714	0.639	1.19269e-06
Itm2c	6.69222e-11	-0.147013	0.879	0.914	1.21136e-06
Casp8	7.11558e-11	0.111852	0.769	0.776	1.28799e-06
Ifi27	7.15226e-11	-0.106251	0.448	0.553	1.29463e-06
Cbfb	7.44766e-11	-0.112154	0.493	0.597	1.3481e-06
Cxcr4	7.85562e-11	-0.218161	0.624	0.722	1.42195e-06
Lgals3bp	7.99253e-11	0.100111	0.96	0.935	1.44673e-06
Mbd3	8.34392e-11	-0.116713	0.559	0.66	1.51033e-06
Eif4a2	8.934e-11	0.120958	0.765	0.744	1.61714e-06
Ccnb2	9.20771e-11	-0.136009	0.052	0.107	1.66669e-06
2610001J05Rik	9.97053e-11	-0.107909	0.618	0.716	1.80477e-06
Ilk	1.12499e-10	-0.114601	0.649	0.74	2.03634e-06
Gabpb2	1.12628e-10	-0.101161	0.381	0.482	2.03869e-06
Atp6v1h	1.1314e-10	-0.118074	0.518	0.62	2.04794e-06
Abcg3	1.17642e-10	-0.102317	0.199	0.286	2.12944e-06
Rangap1	1.19829e-10	-0.116858	0.294	0.385	2.16902e-06
Hes1	1.24446e-10	-0.145969	0.162	0.246	2.25259e-06
Rif1	1.37228e-10	-0.103007	0.276	0.373	2.48396e-06
Hmgn2	1.38256e-10	-0.170676	0.471	0.554	2.50257e-06
Ppp2r5c	1.47667e-10	-0.111236	0.673	0.765	2.67293e-06
Snrpd1	1.53263e-10	-0.151991	0.778	0.823	2.77421e-06
Baz1b	1.54851e-10	-0.119296	0.578	0.678	2.80296e-06
Taok3	1.61857e-10	-0.121233	0.686	0.775	2.92978e-06
Psmc1	1.63007e-10	-0.11372	0.558	0.657	2.95059e-06
Gabarap	1.68837e-10	0.122104	0.997	0.992	3.05611e-06
Csrp1	1.76379e-10	0.108001	0.371	0.329	3.19264e-06
Hspa4	1.78897e-10	-0.141134	0.729	0.801	3.23822e-06
Uvrag	1.84762e-10	0.117073	0.677	0.659	3.34438e-06
Rps6ka1	1.8786e-10	-0.119883	0.592	0.689	3.40045e-06
Serp1	1.91496e-10	-0.137751	0.913	0.948	3.46626e-06
Tmf1	1.92434e-10	-0.104194	0.552	0.652	3.48325e-06
Emc10	1.96928e-10	-0.122782	0.657	0.743	3.5646e-06
Tpst1	1.97057e-10	0.111649	0.373	0.297	3.56693e-06
Gm5431	2.09922e-10	0.104644	0.251	0.185	3.79979e-06
Snrnp27	2.17836e-10	0.108338	0.7	0.688	3.94304e-06
Ccl7	2.37124e-10	-0.229782	0.281	0.377	4.29219e-06
Dmxl1	2.49127e-10	-0.117333	0.353	0.453	4.50945e-06
Ptges3	2.4966e-10	-0.138043	0.742	0.794	4.5191e-06
Dad1	2.61029e-10	-0.116881	0.914	0.934	4.72489e-06
Ifnar2	2.78337e-10	0.116173	0.848	0.845	5.03818e-06
Helz2	2.98579e-10	0.122558	0.344	0.264	5.40458e-06
Ptbp1	3.07084e-10	-0.11327	0.606	0.699	5.55853e-06
Snap23	3.14446e-10	0.125075	0.749	0.731	5.69178e-06
Dazap1	3.14886e-10	-0.111418	0.543	0.641	5.69976e-06
Trim25	3.21227e-10	0.126057	0.66	0.637	5.81453e-06
Nipa2	3.24978e-10	-0.105461	0.64	0.734	5.88243e-06
Hpcal1	3.2594e-10	0.101078	0.709	0.699	5.89984e-06
Lyst	3.59171e-10	0.111073	0.317	0.277	6.50135e-06
Ifi211	3.73571e-10	-0.205217	0.671	0.64	6.762e-06
Gm19951	3.837e-10	-0.215439	0.177	0.257	6.94536e-06
Strap	3.87772e-10	-0.12622	0.614	0.702	7.01907e-06
Dock2	4.02078e-10	-0.116626	0.614	0.709	7.278e-06
H2az2	4.11286e-10	-0.154777	0.489	0.581	7.44469e-06
Tle5	4.17476e-10	-0.123146	0.891	0.926	7.55673e-06
Emilin2	4.42214e-10	0.139544	0.717	0.722	8.00452e-06
Mtch1	4.81686e-10	-0.125721	0.663	0.74	8.719e-06
Rilpl2	4.97035e-10	-0.136141	0.529	0.629	8.99683e-06
Arf4	4.97567e-10	0.109674	0.893	0.902	9.00645e-06
Ifi205	5.18113e-10	-0.221641	0.219	0.252	9.37836e-06
Cmklr1	5.27353e-10	0.11138	0.671	0.655	9.54561e-06
Nfkbiz	5.81611e-10	0.128822	0.746	0.66	1.05277e-05
Lig1	5.88526e-10	-0.141274	0.176	0.25	1.06529e-05
Impdh2	5.97134e-10	-0.13559	0.557	0.648	1.08087e-05
Atf3	6.15415e-10	-0.445265	0.625	0.635	1.11396e-05
Esyt1	6.27501e-10	-0.131814	0.588	0.677	1.13584e-05
Nsd1	6.34603e-10	-0.113122	0.623	0.717	1.14869e-05
Dnm2	6.35263e-10	-0.117174	0.653	0.743	1.14989e-05
Alox5ap	6.37561e-10	-0.181715	0.955	0.961	1.15405e-05
Tlk1	6.4515e-10	-0.106973	0.556	0.654	1.16779e-05
Ptger4	6.48193e-10	-0.110627	0.346	0.443	1.17329e-05
0610012G03Rik	6.85179e-10	-0.112626	0.674	0.76	1.24024e-05
Atp6v0d1	6.90684e-10	-0.136466	0.771	0.83	1.25021e-05
Pkm	7.35748e-10	0.133088	0.996	0.989	1.33178e-05
Bclaf1	7.60207e-10	-0.132962	0.735	0.808	1.37605e-05
Eif4e	7.86289e-10	-0.127109	0.631	0.718	1.42326e-05
Sra1	8.07175e-10	0.108058	0.738	0.726	1.46107e-05
Kcnq1ot1	8.24244e-10	-0.132263	0.35	0.446	1.49196e-05
Bcl6	8.69632e-10	0.116139	0.332	0.26	1.57412e-05
Dram2	8.76407e-10	-0.113426	0.586	0.681	1.58638e-05
Cap1	8.88443e-10	-0.120682	0.849	0.899	1.60817e-05
Cd300c2	9.34378e-10	-0.118171	0.981	0.987	1.69132e-05
Vdac2	9.36681e-10	-0.118046	0.949	0.959	1.69549e-05
Krcc1	9.40641e-10	0.121842	0.741	0.718	1.70265e-05
Snrnp70	9.63638e-10	-0.132366	0.842	0.886	1.74428e-05
Tpr	1.02002e-09	-0.1426	0.871	0.909	1.84634e-05
Larp4b	1.06259e-09	-0.106119	0.634	0.724	1.92339e-05
Rbx1	1.12799e-09	0.109429	0.978	0.971	2.04178e-05
Micos13	1.1508e-09	-0.1219	0.811	0.864	2.08306e-05
Gm5150	1.16663e-09	0.113922	0.444	0.416	2.11172e-05
Ttc39b	1.23175e-09	0.101676	0.434	0.4	2.2296e-05
Pak2	1.27868e-09	-0.100775	0.838	0.898	2.31453e-05
Klrb1b	1.33452e-09	0.125024	0.228	0.23	2.41562e-05
Spag9	1.34118e-09	-0.13526	0.63	0.716	2.42768e-05
Srsf10	1.36979e-09	-0.100702	0.569	0.664	2.47945e-05
Plek	1.44549e-09	-0.148794	0.85	0.897	2.61648e-05
Taldo1	1.55515e-09	-0.112436	0.97	0.982	2.81497e-05
Gna13	1.57339e-09	0.113669	0.843	0.868	2.84799e-05
Sae1	1.57672e-09	-0.109757	0.341	0.431	2.85402e-05
Acin1	1.64295e-09	-0.132452	0.783	0.843	2.97391e-05
Rrp1	1.76411e-09	-0.115202	0.737	0.81	3.19321e-05
Rbms1	1.82661e-09	0.126082	0.904	0.895	3.30634e-05
Cers2	1.84744e-09	-0.120161	0.678	0.757	3.34405e-05
Dusp6	1.86254e-09	0.144157	0.843	0.84	3.37139e-05
Atf6	1.8691e-09	-0.103336	0.513	0.61	3.38325e-05
Tmco1	1.87691e-09	-0.112767	0.704	0.782	3.39739e-05
Chmp4b	1.91215e-09	0.122124	0.958	0.958	3.46119e-05
Rbbp6	1.9223e-09	-0.112429	0.672	0.758	3.47955e-05
Osm	1.97119e-09	-0.245136	0.343	0.43	3.56805e-05
Rheb	2.155e-09	-0.116883	0.782	0.841	3.90076e-05
Exosc8	2.31792e-09	-0.112388	0.505	0.599	4.19566e-05
Ubash3b	2.46666e-09	-0.101713	0.493	0.59	4.4649e-05
Slfn9	2.47659e-09	0.143727	0.365	0.286	4.48288e-05
Ralgds	2.53773e-09	0.124508	0.35	0.314	4.59354e-05
Il1a	2.56389e-09	0.193694	0.125	0.102	4.64089e-05
Ubald2	2.62501e-09	0.121698	0.765	0.742	4.75153e-05
Calm2	2.71817e-09	-0.150463	0.911	0.933	4.92016e-05
Ell2	3.05816e-09	0.104343	0.345	0.312	5.53558e-05
Nfkb1	3.10252e-09	0.120955	0.796	0.781	5.61587e-05
Lsm4	3.12225e-09	-0.114679	0.705	0.782	5.65159e-05
Tgif1	3.30388e-09	0.122532	0.669	0.648	5.98035e-05
Ywhae	3.51126e-09	-0.119321	0.942	0.954	6.35572e-05
Tardbp	3.78319e-09	-0.106198	0.548	0.641	6.84796e-05
Eif5b	3.81026e-09	-0.133821	0.833	0.874	6.89696e-05
Nlrp3	3.81338e-09	0.123573	0.47	0.431	6.90259e-05
Msrb1	4.01118e-09	0.195152	0.947	0.946	7.26063e-05
Cd86	4.46659e-09	0.143196	0.899	0.88	8.08497e-05
Uqcrh	4.82893e-09	0.126528	0.989	0.983	8.74085e-05
Bola3	4.98615e-09	-0.100834	0.405	0.499	9.02542e-05
Aplp2	5.14978e-09	-0.100156	0.552	0.645	9.32162e-05
H1f4	5.56992e-09	-0.162197	0.256	0.332	0.000100821
Sptlc2	5.71029e-09	-0.124876	0.796	0.847	0.000103362
Csf1	5.77904e-09	-0.103172	0.066	0.12	0.000104606
Phf3	5.80195e-09	-0.104288	0.59	0.681	0.000105021
Zfp706	5.81029e-09	-0.111187	0.715	0.792	0.000105172
Snrpb2	6.0496e-09	0.10407	0.813	0.812	0.000109504
C5ar1	6.28547e-09	-0.159913	0.736	0.806	0.000113773
Snrpb	6.38223e-09	-0.116118	0.925	0.941	0.000115525
Psmd6	6.48941e-09	-0.101663	0.613	0.702	0.000117465
Atrx	6.73115e-09	-0.148151	0.831	0.88	0.000121841
Ifi208	6.8137e-09	-0.114018	0.243	0.238	0.000123335
Il10rb	7.06337e-09	-0.127836	0.839	0.884	0.000127854
Diaph1	8.7232e-09	0.121538	0.806	0.796	0.000157899
Eva1b	9.09361e-09	0.103075	0.552	0.539	0.000164603
Glrx3	9.14055e-09	-0.102641	0.7	0.78	0.000165453
Fam129a	9.29824e-09	0.106332	0.522	0.49	0.000168307
Ywhab	9.68125e-09	-0.112731	0.89	0.926	0.00017524
Smc3	9.93294e-09	-0.122417	0.473	0.559	0.000179796
Ybx3	1.05819e-08	-0.118335	0.591	0.68	0.000191543
Gpr137b	1.08597e-08	0.12877	0.465	0.407	0.000196572
Eif1ad	1.10349e-08	-0.107651	0.459	0.55	0.000199742
Plin2	1.12814e-08	-0.199869	0.881	0.897	0.000204204
Hat1	1.19775e-08	0.108728	0.576	0.542	0.000216804
Slc15a3	1.19926e-08	0.104818	0.896	0.908	0.000217078
Odc1	1.23809e-08	-0.103315	0.46	0.553	0.000224106
Eif2s2	1.2838e-08	-0.117643	0.892	0.928	0.000232382
Bub3	1.45025e-08	-0.122174	0.688	0.745	0.000262509
Kdm2a	1.54837e-08	0.101377	0.7	0.69	0.000280271
Luc7l2	1.55285e-08	-0.135988	0.888	0.912	0.000281082
Ppp1r15a	1.58242e-08	0.135872	0.545	0.497	0.000286434
Prkcd	1.60611e-08	0.157875	0.948	0.935	0.000290722
Bsg	1.63524e-08	0.138643	0.961	0.942	0.000295995
Ssr3	1.69249e-08	0.120811	0.812	0.787	0.000306358
Ccl2	1.71552e-08	-0.348057	0.566	0.652	0.000310526
Prdm1	1.72337e-08	0.15197	0.352	0.293	0.000311947
Selplg	2.01001e-08	0.135976	0.905	0.897	0.000363833
Bzw1	2.03918e-08	-0.118852	0.823	0.861	0.000369112
Celf2	2.09623e-08	-0.102815	0.85	0.907	0.000379439
Mrfap1	2.10987e-08	-0.114234	0.854	0.895	0.000381908
Eif3l	2.14033e-08	-0.113045	0.677	0.747	0.00038742
Wasf2	2.28074e-08	-0.121494	0.837	0.873	0.000412837
Ppt1	2.28132e-08	0.122266	0.889	0.893	0.000412941
Runx1	2.34769e-08	-0.158915	0.818	0.875	0.000424955
Arhgef1	2.38909e-08	-0.101211	0.647	0.731	0.000432448
Pycard	2.76044e-08	0.173938	0.942	0.929	0.000499667
Trp53	2.92957e-08	-0.100483	0.572	0.66	0.000530282
Rgs2	2.98618e-08	-0.241317	0.912	0.944	0.000540528
Mrpl52	3.03035e-08	0.105254	0.965	0.971	0.000548524
Ubxn4	3.05203e-08	-0.11905	0.698	0.773	0.000552448
Eif4a3	3.08979e-08	-0.109847	0.652	0.731	0.000559282
Sf3b1	3.22099e-08	-0.109881	0.937	0.946	0.000583031
Ptpn1	3.30023e-08	0.164477	0.944	0.94	0.000597375
Cfp	3.33171e-08	0.181369	0.663	0.644	0.000603073
Ppm1g	3.58242e-08	-0.108937	0.596	0.675	0.000648455
Tuba4a	3.6214e-08	0.10105	0.418	0.371	0.00065551
Hnrnpm	4.22266e-08	-0.111073	0.822	0.848	0.000764343
Pbrm1	4.5342e-08	-0.104759	0.687	0.766	0.000820735
Gns	4.6428e-08	-0.141831	0.882	0.919	0.000840394
Lsm5	4.71433e-08	-0.117164	0.627	0.699	0.000853342
Pdap1	4.80782e-08	-0.118289	0.743	0.807	0.000870263
Ube2c	5.153e-08	-0.198922	0.091	0.146	0.000932745
Fabp5	5.4595e-08	-0.435734	0.419	0.489	0.000988224
Frmd4b	5.61567e-08	-0.128718	0.635	0.715	0.00101649
Timm13	5.70507e-08	-0.109431	0.843	0.882	0.00103268
Glmp	5.73033e-08	-0.119399	0.768	0.822	0.00103725
Sorl1	5.75737e-08	-0.115698	0.523	0.611	0.00104214
Eif5	5.92224e-08	-0.123049	0.875	0.908	0.00107199
P4hb	6.21822e-08	-0.113982	0.884	0.894	0.00112556
Raly	6.44545e-08	-0.107431	0.836	0.867	0.00116669
Mef2a	6.67661e-08	-0.133743	0.903	0.936	0.00120853
Golga4	7.06637e-08	-0.101243	0.551	0.638	0.00127908
Srsf3	7.21789e-08	-0.120966	0.939	0.947	0.00130651
Crip1	7.24452e-08	0.254635	0.895	0.87	0.00131133
Card19	7.35227e-08	0.11457	0.728	0.723	0.00133083
Srrm2	7.62217e-08	-0.115818	0.958	0.967	0.00137969
Tln1	7.66968e-08	-0.109525	0.945	0.961	0.00138829
Caprin1	8.22542e-08	-0.116352	0.707	0.774	0.00148888
Morrbid	8.3588e-08	0.112129	0.535	0.499	0.00151303
Ssb	8.45864e-08	-0.126733	0.855	0.88	0.0015311
Tubb5	8.76638e-08	-0.242672	0.928	0.934	0.0015868
Ccnl1	9.01474e-08	0.102729	0.853	0.857	0.00163176
Cct2	9.52408e-08	-0.104248	0.849	0.895	0.00172395
Bptf	9.69196e-08	-0.115471	0.651	0.728	0.00175434
Atp6ap2	9.78275e-08	-0.10645	0.86	0.902	0.00177078
Pds5a	1.01336e-07	-0.100367	0.519	0.604	0.00183428
Tacc1	1.06355e-07	-0.101505	0.651	0.73	0.00192514
Ciao2a	1.08136e-07	-0.120361	0.778	0.833	0.00195738
Ndufb11	1.09535e-07	-0.104397	0.824	0.872	0.00198269
Yy1	1.12646e-07	-0.109031	0.701	0.774	0.002039
Bcl2l11	1.14613e-07	0.11537	0.502	0.47	0.0020746
Chmp2a	1.16511e-07	0.11108	0.949	0.938	0.00210896
Adrb2	1.19213e-07	0.119277	0.275	0.228	0.00215788
Atp5k	1.22538e-07	0.108675	0.95	0.931	0.00221807
Sf3b2	1.33151e-07	-0.116998	0.848	0.888	0.00241016
Sars	1.39956e-07	-0.103294	0.601	0.684	0.00253334
Timm23	1.40972e-07	-0.104897	0.755	0.819	0.00255173
Arl4c	1.47622e-07	0.130946	0.83	0.806	0.0026721
Psmb6	1.53924e-07	-0.107374	0.913	0.928	0.00278617
Ddost	1.57641e-07	-0.109067	0.783	0.824	0.00285346
Lamtor1	1.58391e-07	-0.105892	0.847	0.891	0.00286703
Znfx1	1.63131e-07	0.118299	0.642	0.598	0.00295283
Tor1aip1	1.96795e-07	0.104994	0.91	0.906	0.00356219
Snu13	2.2436e-07	-0.108803	0.822	0.875	0.00406114
Fkbp1a	2.44926e-07	-0.112515	0.762	0.82	0.00443341
Capza2	2.66301e-07	0.110158	0.99	0.989	0.00482032
Tm4sf5	3.12956e-07	0.112104	0.122	0.096	0.00566481
Id2	3.38549e-07	-0.20911	0.66	0.723	0.00612807
Ssrp1	3.5315e-07	-0.108044	0.619	0.688	0.00639236
Eid1	4.10107e-07	-0.101931	0.791	0.851	0.00742334
Tra2a	4.65344e-07	0.108293	0.819	0.808	0.00842319
Manf	5.57696e-07	0.222101	0.871	0.868	0.0100949
Fus	5.68672e-07	-0.116524	0.916	0.932	0.0102935
Lmnb1	5.87264e-07	-0.139935	0.431	0.496	0.0106301
Supt4a	7.248e-07	0.100926	0.851	0.839	0.0131196
Dck	7.54063e-07	0.116817	0.58	0.523	0.0136493
[truncated: 45 more rows]
