# Supplementary material for: Neuronal CaMKK2 promotes immunosuppression and checkpoint blockade resistance in glioblastoma
Source: Nat Commun. 2022 Oct 29;13:6483. doi: 10.1038/s41467-022-34175-y (PMC9617949; doi:10.1038/s41467-022-34175-y)
Supplement: Supplementary file 10 — Supplementary Dataset 7 [file 41467_2022_34175_MOESM10_ESM.xlsx]

## Sheet: About
Info	General information	Associated Figures
This spreadsheet contains the gene signatures for the manual annotation and verification of various cell types that were accumulated from various sources, cited here.	Heatmap - A collection of gene sets, with citations, that were used in manual annotation of cell clusters	Supplemental Fig. 2c
	DAM - A gene set that was used to identify DAM-like cells	Fig. 6c,d ; Supplemental Fig. 5a
	Cytolysis - GO:0019835 was used to determine whether CD8 WT or CaMKK2 KO TILs were more cytolytic	Fig. 3d

## Sheet: HeatMap
	Cell Type	Gene Signatures	Source	Link(s)
Cell types/Gene Signatures Utilized for the Heat Map (Supplemental Figure 4a.)	cDC1	Xcr1, Cadm1, Cd36, Itgae, Cd24a, Rab7b	Zilionis et al	https://www.cell.com/immunity/fulltext/S1074-7613(19)30126-8?_returnURL=https%3A%2F%2Flinkinghub.elsevier.com%2Fretrieve%2Fpii%2FS1074761319301268%3Fshowall%3Dtrue#secsectitle0035
	cDC2	Lilrb4, Itgax, H2-DMb2, Csf1r, Cebpb, Tnfsf12
	cDC3	Fscn1, Ccr7, Ccl22, Marckl1, Cd274, Tnfrsf9, Sema7a, Stat4, Il12b
	pDC	Siglech, Ccr9, Bst2, Bcl11a, Runx2, Tcf4, Pld4
	Classical Monocytes	Vcan, Ly6c1, Ly6c2
	Non-Classical Monocytes	Cd300e, Itgal, Ace, Fcgr4
	NK cells	Gzma, Klrb1c, Ncr1, Klra4, Eomes, Gzmb, Fasl, Klrk1
	Basophils	Il6, Gata2, Cpa3, Ms4a2, Fcer1a
	B cells	Cd79a, Fcmr, Cd79b, Cd19, Fcer2a, Pax5, Cd22
	T cells	Cd3d, Cd3e, Cd3g, Cd28
	Neutrophils	S100a9, S100a8, Mmp9, Csf3r, Mmp8, Il1rn, Cxcr2
	Macrophages	Pecr, Tmem195, Ptplad2, 1810011H11Rik, Fert2, Tlr4, Adgre1, Mertk, Mr1, Arsg, Fcgr1, Fgd4, Sqrdl, Csf3r, Plod1, Tom1, Pld3, Tpp1, Ctsd, Lamp2, Pla2g4, Tlr7, Cd14, Tbxas1, Fcgr3, Sepp1, Cd164, Tcn2, Dok3, Ctsl, Tspan14, Comt1, Tmem77, Abca1	Gautier et al. Gautier, E., Shay, T., Miller, J. et al. Gene-expression profiles and transcriptional regulatory pathways that underlie the identity and diversity of mouse tissue macrophages. Nat Immunol 13, 1118–1128 (2012). https://doi.org/10.1038/ni.2419 (Fig 4a.)	https://www.nature.com/articles/ni.2419
	Microglia	Crybb1, Siglech, Xlr, Sall1, Pros1, Slc2a5, P2ry12, Tmem119, St3gal6, P2ry13, Sparc, Slco2b1, Gpr34, Siglech-H, Olfml3, Hpgds, Fcrls	Bowman et al. Bowman RL, Klemm F, Akkari L, et al. Macrophage Ontogeny Underlies Differences in Tumor-Specific Education in Brain Malignancies. Cell Rep. 2016;17(9):2445-2459. doi:10.1016/j.celrep.2016.10.052 (Fig 2a Bottom Left Quadrant in Red) Haage et al. Haage V, Semtner M, Vidal RO, et al. Comprehensive gene expression meta-analysis identifies signature genes that distinguish microglia from …	https://www.ncbi.nlm.nih.gov/pmc/articles/PMC5450644/	https://actaneurocomms.biomedcentral.com/articles/10.1186/s40478-019-0665-y
	*Note for Heat Map: due to the fact that genes could not be repeated, Siglech was removed the Micrglia signature and preserved in the pDC signature and Csf3r was removed from the Macrophage signature and preserved in the Neutrophil (priority was given to the signature with a lower number of genes initially).

## Sheet: DAM
Cell Phenotype	Gene Signatures	Source	Link(s)
DAM (Disease Associated Microglia) Phenotype	Trem2, Apoe, Spp1, Cd9, Axl, Cd63, Tyrobp, Ctsb, Fth1, Lpl, Cst7	Keren-Shaul H, Spinrad A, Weiner A, et al. A Unique Microglia Type Associated with Restricting Development of Alzheimer's Disease. Cell. 2017;169(7):1276-1290.e17. doi:10.1016/j.cell.2017.05.018 Figure 4E. (Upper Right Quadrant)	https://www.sciencedirect.com/science/article/pii/S0092867417305780?via%3Dihub

## Sheet: Cytolysis
MGI Gene/Marker ID	Symbol	Name	Chr	Qualifier	Annotated Term	Context	Proteoform	Evidence	Inferred From	Reference(s)
MGI:2668347	C8a	complement component 8, alpha polypeptide	4		cytolysis			IEA	KW-0204	J:60000
MGI:88236	C8b	complement component 8, beta polypeptide	4		cytolysis			IEA	KW-0204	J:60000
MGI:88237	C8g	complement component 8, gamma polypeptide	2		cytolysis			IEA	KW-0204	J:60000
MGI:1098282	C9	complement component 9	15		cytolysis			IEA	KW-0204	J:60000
MGI:108443	Camp	cathelicidin antimicrobial peptide	9		cytolysis by host of symbiont cells			ISO	P49913	J:164563
MGI:1861731	Ccl28	chemokine (C-C motif) ligand 28	13		cytolysis in other organism			ISO	Q9NRJ3	J:164563
MGI:2138169	Cfhr1	complement factor H-related 1	1		cytolysis by host of symbiont cells			ISO	Q03591	J:164563
MGI:88380	F2	coagulation factor II	2		cytolysis by host of symbiont cells			ISO	P00734	J:164563
MGI:103266	Fgl2	fibrinogen-like protein 2	5		cytolysis			IEA	KW-0204	J:60000
MGI:109266	Gzma	granzyme A	13		cytolysis			IEA	KW-0204	J:60000
MGI:109267	Gzmb	granzyme B	14		cytolysis			IEA	KW-0204	J:60000
MGI:109256	Gzmc	granzyme C	14		cytolysis			IEA	KW-0204	J:60000
MGI:109255	Gzmd	granzyme D	14		cytolysis			IEA	KW-0204	J:60000
MGI:109265	Gzme	granzyme E	14		cytolysis			IEA	KW-0204	J:60000
MGI:109254	Gzmf	granzyme F	14		cytolysis			IEA	KW-0204	J:60000
MGI:109253	Gzmg	granzyme G	14		cytolysis			IEA	KW-0204	J:60000
MGI:96031	Hc	hemolytic complement	2		cytolysis			IEA	KW-0204	J:60000
MGI:1098776	Lbp	lipopolysaccharide binding protein	2		positive regulation of cytolysis			ISO	P18428	J:164563
MGI:96902	Lyz1	lysozyme 1	10		cytolysis			IEA	KW-0081	J:60000
MGI:96897	Lyz2	lysozyme 2	10		cytolysis			IEA	KW-0081	J:60000
MGI:1916694	Lyzl6	lysozyme-like 6	11		cytolysis			IEA	KW-0081	J:60000
MGI:1922354	Mmd2	monocyte to macrophage differentiation-associated 2	5		cytolysis			IEA	IPR005744	J:72247
MGI:97551	Prf1	perforin 1 (pore forming protein)	10		cytolysis			IEA	IPR037300	J:72247
MGI:97551	Prf1	perforin 1 (pore forming protein)	10		cytolysis			IEA	KW-0204	J:60000
MGI:109406	Reg3g	regenerating islet-derived 3 gamma	6		cytolysis by host of symbiont cells			IDA		J:241129
MGI:109406	Reg3g	regenerating islet-derived 3 gamma	6		cytolysis by host of symbiont cells			ISO	Q6UW15	J:164563
MGI:1914317	Romo1	reactive oxygen species modulator 1	2		cytolysis by host of symbiont cells			ISO	P60602	J:164563
MGI:1915691	Rraga	Ras-related GTP binding A	4		regulation of cytolysis			ISO	U41654	J:73065
MGI:3647173	Spag11b	sperm associated antigen 11B	8		cytolysis by host of symbiont cells			ISO	Q08648	J:164563
MGI:98725	Tgfb1	transforming growth factor, beta 1	7		negative regulation of cytolysis			ISO	P01137	J:164563
