# Supplementary material for: Neuronal CaMKK2 promotes immunosuppression and checkpoint blockade resistance in glioblastoma
Source: Nat Commun. 2022 Oct 29;13:6483. doi: 10.1038/s41467-022-34175-y (PMC9617949; doi:10.1038/s41467-022-34175-y)
Supplement: Supplementary file 11 — Supplementary Dataset 8 [file 41467_2022_34175_MOESM11_ESM.xlsx]

## Sheet: About
General information
This Spreadsheet contains the median survival and 95% CI interval for all groups for each presented survival curve. Statistics were calculated using SAS PROC LIFETEST.

## Sheet: Survival Statistics
Figure	Groups	Median	Lower CI bound	Upper CI Bound
1c	High CaMKK2	11.7	8.9	13.9
1c	Low CaMKK2	17.5	8.7	27
1d	CaMKK2KO	31	17	32
1d	WT	17	16	20
1e	CaMKK2KO	24	28	infinity
1e	WT	22	21	27
1f	CaMKK2KO	NE	34	infinity
1f	WT	39	32	44
1g	CaMKK2KO + ICB	31	31	infinity
1g	CaMKK2KO + isotype	24	24	26
1g	WT + ICB	15	15	23
1g	WT + isotype	15	15	19
1h	CaMKK2KO + aCD8	15.5	12	19
1h	CaMKK2KO + isotype	20	14	26
1h	WT + aCD8	13	11	14
1h	WT + isotype	13.5	12	19
5e	CaMKK2KO + aCD4	17	17	18
5e	CaMKK2KO + isotype	20.5	17	26
5e	WT + aCD4	17	16	17
5e	WT + isotype	17	16	18
7a	LysMcre-/- x CaMKK2flfl	18	16	20
7a	LysMcre+/- x CaMKK2flfl	18	16	24
7c	CaMKK2KO -> CaMKK2KO	26	22	33
7c	CaMKK2KO -> WT	18	18	21
7c	WT -> CaMKK2KO	21	18	25
7c	WT -> WT	18	16	20
7d	CaMKK2KO -> CaMKK2KO + ICB	31	22	31
7d	CaMKK2KO -> CaMKK2KO + istoype	21	19	21
7d	CaMKK2KO -> WT + ICB	17	17	19
7d	CaMKK2KO -> WT + isotype	17	17	19
7i	Syn1cre+/- x CaMKK2flfl	25.5	22	27
7i	Syn1cre-/- x CaMKK2flfl	18	18	20
7j	Syn1cre-/- x CaMKK2flfl + ICB	19	15	27
7j	Syn1cre-/- x CaMKK2flfl + isotype	19	14	21
7j	Syn1cre+/- x CaMKK2flfl + ICB	NE	25	infinity
7j	Syn1cre+/- x CaMKK2flfl + isotype	23	21	27
