# Supplementary material for: Neuronal CaMKK2 promotes immunosuppression and checkpoint blockade resistance in glioblastoma
Source: Nat Commun. 2022 Oct 29;13:6483. doi: 10.1038/s41467-022-34175-y (PMC9617949; doi:10.1038/s41467-022-34175-y)
Supplement: Supplementary file 13 — Source Data [file 41467_2022_34175_MOESM13_ESM.xlsx]

## Sheet: Figure 1a
Figure 1a
		FMO	Lymphocytes	Myeloid
	Data 1	267	2284	12121
		379	1769	12727
		375	2351	11786
		314	2387	15287
	Data 2	FMO	NK Cells	B Cells	CD8 T Cells	CD4 T Cells	pre-cDC	Microglia	cDC1	Neutrophil	cMono	cDC2	Macrophages	mo-DC
		267	1411	2452	2802	3185	4166	3777	5135	7093	9629	11470	15304	19781
		379	1335	2578	2583	3406	3697	4349	9279	9250	7630	12101	15369	23593
		375	1174.5	2588	2500	3193	2328	3265	6603	8733	7042	12220	21840	22202
		314	1337	2699	3050	2908	4873	4110	4568	6653	9138	9812	24646	20898

## Sheet: Figure 1c
Figure 1c
		Time	Prognosis	Groups
	Data 1	43.33	1	Low CaMKK2
		11.73	1	High CaMKK2
		32.93	1	High CaMKK2
		13.9	1	High CaMKK2
		16.87	1	High CaMKK2
		13.2	1	Low CaMKK2
		9.53	1	High CaMKK2
		39.63	1	Low CaMKK2
		21.37	1	Low CaMKK2
		21	1	Low CaMKK2
		13.5	1	Low CaMKK2
		67.8	1	Low CaMKK2
		3.7	1	Low CaMKK2
		8.7	1	Low CaMKK2
		11.57	1	High CaMKK2
		8.93	1	High CaMKK2
		11.67	1	High CaMKK2
		17.5	1	Low CaMKK2
		14.53	1	High CaMKK2
		5.13	1	Low CaMKK2
		14.4	1	Low CaMKK2
		11.93	1	High CaMKK2
		18.83	1	Low CaMKK2
		0.67	1	Low CaMKK2
		47.57	0	Low CaMKK2
		1.1	1	High CaMKK2
		10.77	1	High CaMKK2
		27.03	1	Low CaMKK2
		15.8	1	Low CaMKK2
		19.57	1	High CaMKK2
		10.27	1	High CaMKK2
		4.8	1	High CaMKK2

## Sheet: Figure 1d
Figure 1d
		Time	Prognosis	Groups
	Data 1	16	1	WT
		16	1	WT
		16	1	WT
		17	1	WT
		17	1	WT
		17	1	WT
		17	1	WT
		20	1	WT
		20	1	WT
		20	1	WT
		17	1	CaMKK2KO
		21	1	CaMKK2KO
		22	1	CaMKK2KO
		25	1	CaMKK2KO
		31	1	CaMKK2KO
		31	1	CaMKK2KO
		32	1	CaMKK2KO
		32	1	CaMKK2KO
		35	0	CaMKK2KO
		35	0	CaMKK2KO

## Sheet: Figure 1e
Figure 1e
		Time	Prognosis	Groups
	Data 1	21	1	WT
		22	1	WT
		22	1	WT
		22	1	WT
		22	1	WT
		22	1	WT
		26	1	WT
		27	1	WT
		34	1	WT
		34	1	WT
		28	1	CaMKK2KO
		28	1	CaMKK2KO
		31	1	CaMKK2KO
		32	1	CaMKK2KO
		34	1	CaMKK2KO
		34	1	CaMKK2KO
		35	1	CaMKK2KO
		48	0	CaMKK2KO
		48	0	CaMKK2KO
		48	0	CaMKK2KO

## Sheet: Figure 1f
Figure 1f
		Time	Prognosis	Groups
	Data 1	32	1	WT
		32	1	WT
		34	1	WT
		34	1	WT
		36	1	WT
		42	1	WT
		42	1	WT
		44	1	WT
		46	1	WT
		48	1	WT
		34	1	CaMKK2KO
		36	1	CaMKK2KO
		38	1	CaMKK2KO
		42	1	CaMKK2KO
		60	1	CaMKK2KO
		78	0	CaMKK2KO
		78	0	CaMKK2KO
		78	0	CaMKK2KO
		78	0	CaMKK2KO
		78	0	CaMKK2KO

## Sheet: Figure 1g
Figure 1g
		Time	Prognosis	Groups
	Data 1	12	1	WT_isotype
		15	1	WT_isotype
		15	1	WT_isotype
		15	1	WT_isotype
		15	1	WT_isotype
		15	1	WT_isotype
		19	1	WT_isotype
		21	1	WT_isotype
		15	1	WT_ICB
		15	1	WT_ICB
		15	1	WT_ICB
		15	1	WT_ICB
		15	1	WT_ICB
		15	1	WT_ICB
		17	1	WT_ICB
		23	1	WT_ICB
		27	1	WT_ICB
		20	1	CaMKK2KO_isotype
		22	1	CaMKK2KO_isotype
		23	1	CaMKK2KO_isotype
		23	1	CaMKK2KO_isotype
		25	1	CaMKK2KO_isotype
		25	1	CaMKK2KO_isotype
		26	1	CaMKK2KO_isotype
		35	1	CaMKK2KO_isotype
		19	1	CaMKK2KO_ICB
		23	1	CaMKK2KO_ICB
		26	1	CaMKK2KO_ICB
		27	1	CaMKK2KO_ICB
		31	1	CaMKK2KO_ICB
		32	1	CaMKK2KO_ICB
		35	0	CaMKK2KO_ICB
		35	0	CaMKK2KO_ICB
		35	0	CaMKK2KO_ICB

## Sheet: Figure 1h
Figure 1h
		Time	Prognosis	Groups
	Data 1	12	1	WT_isotype
		13	1	WT_isotype
		13	1	WT_isotype
		13	1	WT_isotype
		14	1	WT_isotype
		15	1	WT_isotype
		19	1	WT_isotype
		21	1	WT_isotype
		11	1	WT_aCD8
		12	1	WT_aCD8
		13	1	WT_aCD8
		13	1	WT_aCD8
		13	1	WT_aCD8
		14	1	WT_aCD8
		14	1	WT_aCD8
		16	1	WT_aCD8
		14	1	CaMKK2KO_isotype
		14	1	CaMKK2KO_isotype
		19	1	CaMKK2KO_isotype
		19	1	CaMKK2KO_isotype
		21	1	CaMKK2KO_isotype
		22	1	CaMKK2KO_isotype
		26	1	CaMKK2KO_isotype
		27	0	CaMKK2KO_isotype
		12	1	CaMKK2KO_aCD8
		13	1	CaMKK2KO_aCD8
		13	1	CaMKK2KO_aCD8
		15	1	CaMKK2KO_aCD8
		16	1	CaMKK2KO_aCD8
		16	1	CaMKK2KO_aCD8
		19	1	CaMKK2KO_aCD8
		20	1	CaMKK2KO_aCD8

## Sheet: Supplementary Figure 1b
Supplmentary Figure 1b
		Neurons	Myeloid Cells
	Data 1	73.35	68.05
		76.8	61.35
		75.7	59.3

## Sheet: Supplementary Figure 1d
Supplmentary Figure 1d
		FMO	Lymphocytes	Myeloid Cells
	Data 1	79.5	1053	1529
		54.5	1026	1698
		52.7	1003	1489
			886	1474
			860	1597
	Data 2
		FMO	NK Cells	B Cells	CD4 T Cells	CD8 T Cells	pre-cDC	cDC	cMono	pDC	moDC	Neutrophil	Macrophage
	Data 3	79.5	722	979	1118	1105	973	1303	1338	1541	2676	2554	7604
		54.5	863	935	1099	1110	1084	1301	1653	1340	2084	2711	7272
		52.7	717	915	1065	1104	967	1308	1416	1429	2147	2449	7488
			732	792	970	985	1051	1186	1362	1519	1550	2583	6936
			622	766	936	967	1055	1224	1547	1555	1744	2621	6125

## Sheet: Supplementary Figure 1f
Supplmentary Figure 1f
	Data 1		WT + isotype								WT + aPD1 +aTIM3
		12	0	0	0	0	0	0	0	0	0	0	0	0	0	0	0	0
		14	125.317	67.3697	80.9614	135.099	105.964	0	0	0	0	85.888	85.1134	0	92.5726	21.5916	122.767	0
		17	170.876	78.1143	136.195	94.1936	37.1061	0	0	125.566	0	186.218	0	82.1498	0	0	24.2805	255.447
		19	458.065	186.356	194.302	178.936	182.131	258.266	218.907	87.7785	0	126.1	116.715	256.034	284.856	374.857	100.994	0
		21	404.035	311.22	433.557	642.691	480.852	221.864	239.51	265.712	404.502	258.567	0	350.299	180.056	121.359	137.142	174.594
		24	1041.09	327.499	538.277	443.535	447.818	473.392	640.937	450.24	175.094	353.943	451.586	0	0	57.0726	740.422	172.422

[truncated: 38 more sheets: Supplementary Figure 1g, Figure 2c, Figure 3e, Figure 3f, Figure 3g, Figure 5b, Figure 5c, Figure 5e, Figure 5g, Figure 5h, Supplementary Figure 4b, Supplementary Figure 4c, Supplementary Figure 4d, Supplementary Figure 4e, Supplementary Figure 4g, Supplementary Figure 4h, Supplementary Figure 4i, Figure 6f, Figure 6g, Figure 6h …]
